# Supplementary material for: Interchromosomal Transfer of Immune Regulation During Infection of Barley with the Powdery Mildew Pathogen
Source: G3 (Bethesda). 2017 Aug 8;7(10):3317–29. doi: 10.1534/g3.117.300125 (PMC5633382; doi:10.1534/g3.117.300125)
Supplement: Supplementary file 3 [file 3317TableS1.xlsx]

## Sheet: Description
Inter-chromosomal transfer of immune regulation during infection of barley with the powdery mildew pathogen. P Surana, R Xu, G Fuerst, A Chapman, D Nettleton, R Wise. 2017.
Table S1. Details of PCR primers used in this study.
The sequences, reaction conditions and expected sizes for PCR primers used in this study for both the MlLa markers and Mla LRR amplifiction. Enzymes used for the markers is also included.
aGene Identifier:	Except for Mla_LRR primers, MLOC gene number according to genome assembly 082214v1
PCR for MlLa markers was performed using standard Taq polymerase (Invitrogen)
Standard Taq PCR program:
Step		Temp (°C)	Length (Mins)	Cycles
Initial Denaturation		95	3	1
Denaturation		95	0.5	35
Annealing		60	0.5
Extension		68	*		*1 min per 1KB of fragment length rounded up
Final extension		68	5	1
Hold		4	~	~
PCR for Mla LRR was performed using AccuPrime Hi-Fi Taq Polymerase (ThermoFisher)
AccuPrime Taq PCR program:
Step		Temp (°C)	Length (Mins)	Cycles
Initial Denaturation		94	2	1
Denaturation		94	0.5	35
Annealing		60	0.5
Extension		68	1
Hold		4	~	~

## Sheet: PCR_Primers
Gene Identifiera	Primer	Sequence (5' TO 3')	Expected Size	Enzyme for marker
MLOC_17677	F3	CCATCATCGCCTTTAAAAACC	1200	-
	R3	GCACCATACTCCTCCTGGAC
MLOC_64319	F1	CATGTCCACCATGACCACTC	1100	-
	R1	CAGTGCCTTCTTCTGTGACAA
MLOC_17016	F1	AGACGTGAGAAAAACACACTCC	1600	-
	R1	CGGTACAATATTCAGCGAACC
MLOC_67927	F2	ATGGACTGAGCTTCGGACAG	1200	-
	R2	ACTCCTCCAACCACACGAAT
MLOC_60133	F2	TCTCAGAACGTCGTCAATGG	900	-
	R2	AGCATCAGAACAGCCCCTTA
MLOC_66083	F1	AACTGAGCGCCTCACAAATAC	2700	PvuI
	R1	CCAAGTCTCGAAGTGCAACA
MLOC_13479	F2	TTGATTCCAAGCAGTGCAAG	1600	BstNI
	R2	CACGTACTCGGGGATCTTGT
MLOC_62918	F2	GCAGCTTCCCAGCAATAAAC	1600	-
	R2	AATGGAAAGGCATGAGTTGG
MLOC_60701	F2	GACCGCCACAGGTTACAAGT	1600	DdeI
	R2	ACCTGGTGCTTCTCTTTCCA
MLOC_72431	F1	TGGATGTCGACTACGCTGAG	1600	DrdI
	R1	CCAGGGGCTCCTGAAGTATT
MLOC_57206	F2	ATATGTGCCTGCCTTTCCAC	1600	AciI
	R2	CGCATATTCGCACACAAAAG
MLOC_54099	F2	AGAAGGCCGAGTTTGTGGTA	1600	HaeIII
	R2	TCGAGAGAAAATCGCACCTT
Mla_LRR	F	TTTTGGAGGTGTTGGATCTTG	~900
Mla_LRR	R	TTCCTTTGCCTCCCCAAC
