# Supplementary material for: Interchromosomal Transfer of Immune Regulation During Infection of Barley with the Powdery Mildew Pathogen
Source: G3 (Bethesda). 2017 Aug 8;7(10):3317–29. doi: 10.1534/g3.117.300125 (PMC5633382; doi:10.1534/g3.117.300125)
Supplement: Supplementary file 4 [file 3317TableS2.xlsx]

## Sheet: Description
Inter-chromosomal transfer of immune regulation during infection of barley with the powdery mildew pathogen. P Surana, R Xu, G Fuerst, A Chapman, D Nettleton, R Wise. 2017.
Table S2. Infection type data for three replications of each parent (Q21861 and SM89010) and QSM progeny lines.
Each replication consisted of five 98-cone trays of Q21861, SM89010, 75 QSM progeny, and appropriate controls [CI 16151 (Mla6), CI 16155 (Mla13), Rasmussen]. Within each tray, 5 seedlings for each parent, 1 seedling for each QSM DH line, and 3 [CI 16155 (Mla13)] or 5 [CI 16151 (Mla6), Rasmussen] seedlings were completely randomized. Seedlings were inoculated with fresh conidiospores (Bgh isolate …
QSM055a	While the overall average IT for QSM055 was < 2.5, 12 of the 15 seedlings displayed IT ≥ 2.5 and thus represent the mla1, mlLa genotype.

## Sheet: Phenotype_Scores
Plant Line	Genotype	Rep. # 1 Average	Rep. # 2 Average	Rep. # 3 Average	Overall Average
Q21861	Mla1, mlLa	0	0	0	0
Q21861	Mla1, mlLa	0	0	0	0
Q21861	Mla1, mlLa	0	0	0	0
Q21861	Mla1, mlLa	0	0	0	0
Q21861	Mla1, mlLa	0	0	0	0
SM89010	mla1, MlLa	2.25	2.4	1.8	2.14286
SM89010	mla1, MlLa	2.4	2.5	1.9	2.26667
SM89010	mla1, MlLa	1.375	1	2.2	1.53571
SM89010	mla1, MlLa	2.2	2.5	1.9	2.2
SM89010	mla1, MlLa	1.6	2.625	2.25	2.11538
QSM001	Mla1, mlLa	0	0	0	0
QSM002	mla1, mlLa	2.3	2.4	3.1	2.6
QSM003	Mla1, mlLa	0	0	0	0
QSM005	Mla1, MlLa	0	0	0	0
QSM008	mla1, mlLa	2.6	3.2	3.4	3.06667
QSM010	mla1, MlLa	1.5	1.5	2.2	1.73333
QSM011	Mla1, mlLa	0	0	0	0
QSM013	Mla1, mlLa	0	0	0	0
QSM014	Mla1, mlLa	0	0	0	0
QSM015	Mla1, MlLa	0	0	0	0
QSM016	Mla1, mlLa	0	0	0	0
QSM017	Mla1, MlLa	0	0	0	0
QSM018	Mla1, MlLa	0	0	0	0
QSM019	Mla1, MlLa	0	0	0	0
QSM023	mla1, MlLa	2.4	1.4	2.1	1.96667
QSM026	mla1, mlLa	2.3	2.7	2.75	2.57143
QSM028	Mla1, mlLa	0	0	0	0
QSM029	Mla1, mlLa	0	0	0	0
QSM030	Mla1, mlLa	0	0	0	0
QSM031	Mla1, MlLa	0	0	0	0
QSM033	mla1, MlLa	2.4	1.1	1.7	1.73333
QSM034	mla1, MlLa	1.3	1.33333	2.3	1.69231
QSM035	Mla1, mlLa	0	0	0	0
QSM036	Mla1, MlLa	0	0	0	0
QSM037	mla1, mlLa	3	2.5	3.9	3.13333
QSM038	Mla1, MlLa	0	0	0	0
QSM039	Mla1, mlLa	0	0	0	0
QSM041	mla1, mlLa	2.2	2.4	3.4	2.66667
QSM042	Mla1, MlLa	0	0	0	0
QSM043	Mla1, MlLa	0	0	0	0
QSM045	Mla1, mlLa	0	0	0	0
QSM046	Mla1, mlLa	0	0	0	0
QSM047	Mla1, MlLa	0	0	0	0
QSM048	mla1, mlLa	3	3	4	3.33333
QSM049	mla1, mlLa	2.9	2.3	3.625	2.89286
QSM050	mla1, mlLa	2.7	2.5	3.6	2.93333
QSM052	Mla1, MlLa	0	0	0	0
QSM054	mla1, MlLa	1.8	1.8	2	1.86667
QSM055a	mla1, mlLa	2	2.4	2.8	2.4
QSM056	Mla1, MlLa	0	0	0	0
QSM057	mla1, mlLa	2.7	2.8	3.5	3
QSM058	mla1, MlLa	1.75	0.65	1.9	1.46923
QSM059	mla1, mlLa	3.2	2.75	3.9	3.32143
QSM060	mla1, mlLa	2.375	2.7	3.4	2.85714
QSM061	mla1, MlLa	1.8	2.1	2.2	2.03333
QSM062	mla1, MlLa	1.7	2	2.2	1.96667
QSM063	Mla1, MlLa	0	0	0	0
QSM065	mla1, MlLa	1.4	0.66	2	1.35333
QSM066	mla1, MlLa	1.8	1.7	1.9	1.8
QSM067	mla1, mlLa	3	2.8	2.9	2.9
QSM068	mla1, mlLa	2.6	2.8	3.5	2.96667
QSM069	mla1, mlLa	3	2.6	3.7	3.1
QSM070	mla1, MlLa	2	1	1.9	1.59091
QSM073	mla1, mlLa	2.7	2.7	3.125	2.82143
QSM074	Mla1, mlLa	0	0	0	0
QSM075	mla1, mlLa	2.5	1.7	3.4	2.53333
QSM076	Mla1, MlLa	0	0	0	0
QSM077	Mla1, MlLa	0	0	0	0
QSM078	mla1, mlLa	3.5	2.5	3.7	3.2
QSM079	mla1, MlLa	2.1	2.3	2.3	2.23333
QSM080	mla1, mlLa	2.8	2.8	3.4	3
QSM082	mla1, mlLa	3	2.5	3.9	3.13333
QSM083	mla1, mlLa	3.2	2.2	3.6	3
QSM084	Mla1, mlLa	0	0	0	0
QSM085	Mla1, MlLa	0	0	0	0
QSM086	mla1, mlLa	2.9	2.9	2.9	2.9
QSM087	Mla1, mlLa	0	0	0	0
QSM088	mla1, MlLa	1.625	1.4	2.3	1.78571
QSM089	Mla1, mlLa	0	0	0	0
QSM090	mla1, MlLa	1.875	1	2	1.60714
QSM091	Mla1, mlLa	0	0	0	0
QSM093	Mla1, mlLa	0	0	0	0
QSM094	mla1, mlLa	2.4	3	2.7	2.7
QSM095	Mla1, mlLa	0	0	0	0
QSM097	Mla1, MlLa	0	0	0	0
Rasmussen		2.75	2.4	3.25	2.76923
Rasmussen		1.8	3.25	2.66667	2.5
Rasmussen		3	1.2	3.66667	2.46154
Rasmussen		3.6	3.6	3.5	3.57692
Rasmussen		2	3.1	2.2	2.43333
CI 16151 (Mla6)		0	0	0	0
CI 16151 (Mla6)		0	0	0	0
CI 16151 (Mla6)		0	0	0	0
CI 16151 (Mla6)		0	0	0	0
CI 16151 (Mla6)		0	0	0	0
CI 16155 (Mla13)		0	1.3	3.3	2.61111
CI 16155 (Mla13)		0	1.3	3.1	2
CI 16155 (Mla13)		0	1.6	3.625	2.44444
CI 16155 (Mla13)		0	2.2	3.5	2.5625
CI 16155 (Mla13)		0	1.4	2.4	2.38889
