# Supplementary material for: Interchromosomal Transfer of Immune Regulation During Infection of Barley with the Powdery Mildew Pathogen
Source: G3 (Bethesda). 2017 Aug 8;7(10):3317–29. doi: 10.1534/g3.117.300125 (PMC5633382; doi:10.1534/g3.117.300125)
Supplement: Supplementary file 5 [file 3317TableS3.xlsx]

## Sheet: Description
Inter-chromosomal transfer of immune regulation during infection of barley with the powdery mildew pathogen. P Surana, R Xu, G Fuerst, A Chapman, D Nettleton, R Wise. 2017.
Table S3. Complete QSM genetic map with summary infection type data for Mla1 and MlLa loci.
The table shows the recombination events associated with 1,505 markers across 75 QSM DH lines. Markers displaying the Q21861 parental phenotype are represented by "A", and those displaying the SM89010 parental phenotype are represented by "B". Chromosomes in the map are separated by black highlighted rows. Three replications of Bgh phenotyping with isolate 5874 genetically mapped the MlLa marker,…

## Sheet: Genetic_Map
				QSM001	QSM002	QSM003	QSM005	QSM008	QSM010	QSM011	QSM013	QSM014	QSM015	QSM016	QSM017	QSM018	QSM019	QSM023	QSM026	QSM028	QSM029	QSM030	QSM031	QSM033	QSM034	QSM035	QSM036	QSM037	QSM038	QSM039	QSM041	QSM042	QSM043	QSM045	QSM046	QSM047	QSM048	QSM049	QSM050	QSM052	QSM054	QSM055	QSM056	QSM057	QSM058	QSM059	QSM060	QSM061	QSM062
Markers	Chr	Bin	cM	Mla1, mlLa	mla1, mlLa	Mla1, mlLa	Mla1, MlLa	mla1, mlLa	mla1, MlLa	Mla1, mlLa	Mla1, mlLa	Mla1, mlLa	Mla1, MlLa	Mla1, mlLa	Mla1, MlLa	Mla1, MlLa	Mla1, MlLa	mla1, MlLa	mla1, mlLa	Mla1, mlLa	Mla1, mlLa	Mla1, mlLa	Mla1, MlLa	mla1, MlLa	mla1, MlLa	Mla1, mlLa	Mla1, MlLa	mla1, mlLa	Mla1, MlLa	Mla1, mlLa	mla1, mlLa	Mla1, MlLa	Mla1, MlLa	Mla1, mlLa	Mla1, mlLa	Mla1, MlLa	mla1, mlLa	mla1, mlLa	mla1, mlLa	Mla1, MlLa	mla1, MlLa	mla1, mlLa	Mla1, MlLa	mla1, mlLa	mla1, MlLa	mla1, mlLa	mla1, mlLa	mla1, MlLa	mla1, MlLa
Contig9402_at	1H	01	0	A	A	B	A	B	B	A	A	A	A	A	A	A	A	B	B	A	A	A	A	B	B	A	A	B	A	-	B	B	B	A	A	A	B	A	B	A	B	B	A	B	A	B	B	B	B
Contig16071_at	1H	02	1.3892	A	A	A	A	B	B	A	A	A	A	A	A	A	A	B	B	A	A	A	A	B	B	A	A	B	A	A	B	B	B	A	A	A	B	A	B	A	B	B	A	-	A	B	B	B	B
Contig8568_s_at	1H	02	1.3892	A	A	A	A	B	B	A	A	A	A	A	A	A	A	B	B	-	A	A	A	B	B	A	A	B	A	A	B	B	B	A	A	A	B	A	B	A	B	B	A	B	A	B	B	B	B
Contig13022_s_at	1H	03	2.7785	A	A	A	A	B	B	A	A	A	A	A	A	A	A	B	B	A	A	A	A	B	B	A	A	B	A	A	B	B	B	A	A	A	B	A	B	A	B	B	A	B	A	B	B	B	B
Contig13693_at	1H	04	4.1302	A	A	A	A	B	B	A	A	A	A	A	A	A	A	B	B	A	A	A	A	B	B	A	A	B	A	A	B	A	B	A	A	A	B	A	B	A	B	B	A	B	A	B	B	B	B
Contig13429_at	1H	04	4.1302	A	A	A	A	B	B	A	A	A	A	A	A	A	A	B	B	A	A	A	A	B	B	A	A	B	A	A	B	A	B	A	A	A	B	A	B	A	B	B	A	B	A	B	B	B	B
Contig2160_s_at	1H	04	4.1302	A	A	A	A	B	B	A	A	A	A	A	A	A	A	B	B	A	A	A	A	B	B	A	A	B	A	A	B	A	B	A	A	A	B	A	B	A	B	B	A	B	A	B	B	B	B
Contig4419_at	1H	04	4.1302	A	A	A	A	B	B	A	A	A	A	A	A	A	A	B	B	A	A	A	A	B	B	A	A	B	A	A	B	A	B	A	A	A	B	A	B	A	B	B	A	B	A	B	B	B	B
Contig11764_at	1H	04	4.1302	A	A	A	A	B	B	A	A	A	A	A	A	A	A	B	B	A	A	A	A	B	B	A	A	B	A	A	B	A	B	A	A	A	B	A	B	A	B	B	A	B	A	B	B	B	B
Contig22848_at	1H	04	4.1302	A	A	A	A	B	B	A	A	A	A	A	A	A	A	B	B	A	A	A	A	B	B	A	A	B	A	A	B	A	B	A	A	A	B	A	B	A	B	B	A	B	A	B	B	B	B
HVSMEg0001I20f_at	1H	04	4.1302	A	A	A	A	B	B	A	A	A	A	A	A	A	A	B	B	A	A	A	A	B	B	A	A	B	A	A	B	A	B	A	A	A	B	A	B	A	B	B	A	B	A	B	B	B	B
HVSMEg0001I20f_x_at	1H	04	4.1302	A	A	A	A	B	B	A	A	A	A	A	A	A	A	B	B	A	A	A	A	B	B	A	A	B	A	A	B	A	B	A	A	A	B	A	B	A	B	B	A	B	A	B	B	B	B
AF085165_at	1H	04	4.1302	A	A	A	A	B	B	A	A	A	A	A	A	A	A	B	B	A	A	A	A	B	B	A	A	B	A	A	B	A	B	A	A	A	B	A	B	A	B	B	A	B	A	B	B	B	B
Contig13693_x_at	1H	04	4.1302	A	A	A	A	B	B	A	A	A	A	A	A	A	A	B	B	A	A	A	A	B	B	A	A	B	A	A	B	A	B	A	A	A	B	A	B	A	B	B	A	B	A	B	B	B	B
HVSMEg0001I10f_s_at	1H	04	4.1302	A	A	A	A	B	B	A	A	A	A	A	A	A	A	B	B	A	A	A	A	B	B	A	A	B	A	A	B	A	B	A	A	A	B	A	B	A	B	B	A	B	A	B	B	B	B
Contig13428_at	1H	04	4.1302	A	A	A	A	B	B	A	A	A	A	A	A	A	A	B	B	A	A	A	A	B	B	A	A	B	A	A	B	A	B	A	A	A	B	A	B	A	B	B	A	B	A	B	B	B	B
Contig13692_x_at	1H	04	4.1302	A	A	A	A	B	B	A	A	A	A	A	A	A	A	B	B	A	A	A	A	B	B	A	A	B	A	-	B	A	B	A	-	A	B	A	B	A	B	B	A	B	A	B	B	B	B
Resistance Gene Mla1 Intereracts with Bgh AVRa1	1H	05	9.4839	A	B	A	A	B	B	A	A	A	A	A	A	A	A	B	B	A	A	A	A	B	B	A	A	B	A	A	B	A	A	A	A	A	B	B	B	A	B	B	A	B	B	B	B	B	B
Mla1_orf_3pri12_s_at	1H	05	9.4839	A	B	A	A	B	B	A	A	A	A	A	A	A	A	B	B	-	A	A	A	B	B	A	A	B	A	-	B	A	A	A	A	A	B	B	B	A	B	B	A	B	B	B	B	B	B
AY009939_CDS-2_s_at	1H	05	9.4839	A	B	A	A	B	B	A	A	A	A	A	A	A	A	B	B	-	A	A	A	B	B	A	A	B	A	A	B	A	A	A	A	A	B	B	B	A	B	B	A	B	B	B	B	B	B
Contig7941_s_at	1H	05	9.4839	A	B	A	A	B	B	A	A	A	A	A	A	A	A	B	B	-	A	A	A	B	B	A	A	B	A	-	B	A	A	A	A	A	B	B	B	A	B	B	A	B	B	B	B	B	B
Contig7943_at	1H	05	9.4839	A	B	A	A	B	B	A	A	A	A	A	A	A	A	B	B	A	A	A	A	B	B	A	A	B	A	A	B	A	A	A	A	A	B	B	B	A	B	B	A	B	B	B	B	B	B
Contig18094_at	1H	05	9.4839	A	B	A	A	B	B	A	A	A	A	A	A	A	A	B	B	A	A	A	A	B	B	A	A	B	A	A	B	A	A	A	A	A	B	B	B	A	B	B	A	B	B	B	B	B	B
Contig8744_at	1H	05	9.4839	A	B	A	A	B	B	A	A	A	A	A	A	A	A	B	B	A	A	A	A	B	B	A	A	B	A	A	B	A	A	A	A	A	B	B	B	A	B	B	A	B	B	B	B	B	B
HM11K07r_at	1H	06	12.1531	A	B	A	A	B	B	A	A	A	A	A	A	A	A	B	B	A	A	A	A	B	B	A	A	B	A	A	B	A	A	A	A	A	B	B	B	B	B	B	A	B	B	B	B	B	B
Contig9911_s_at	1H	06	12.1531	A	B	A	A	B	B	A	A	A	A	A	A	A	A	B	B	A	A	A	A	B	B	A	A	B	A	A	B	A	A	A	A	A	B	B	B	B	B	B	A	B	B	B	B	B	B
Contig3789_s_at	1H	07	14.8584	A	B	A	A	B	B	A	A	A	A	A	A	A	B	B	B	A	A	A	A	B	B	A	A	B	A	A	B	A	A	A	A	A	B	B	-	B	B	B	B	B	B	B	B	B	B
Contig15278_at	1H	08	19.0939	A	B	-	A	B	B	A	A	-	B	A	A	A	B	B	B	A	A	A	A	B	B	-	A	B	A	A	B	A	A	A	A	A	B	B	B	B	B	B	B	B	B	B	B	B	B
Contig22516_at	1H	09	23.2702	A	B	A	A	B	B	A	A	A	B	A	A	A	B	B	B	A	A	A	A	B	B	A	A	B	B	A	B	A	A	A	A	A	B	B	B	B	B	A	B	B	B	B	B	B	B
Contig6384_at	1H	10	32.845	A	B	A	A	B	A	A	A	B	B	B	A	A	B	B	B	A	A	A	A	B	B	A	A	B	B	B	B	A	A	A	A	A	B	B	B	B	B	A	B	B	B	B	B	A	B
Contig7353_at	1H	10	32.845	A	B	A	A	B	A	A	A	B	B	B	A	A	B	B	B	A	A	A	A	B	B	A	A	B	B	-	B	A	A	A	A	A	-	B	B	B	B	A	B	B	B	B	B	A	B
HV14C20u_x_at	1H	11	51.4693	A	B	A	B	B	B	A	A	B	B	-	A	A	B	B	B	B	A	A	A	A	B	A	B	B	B	B	B	A	A	A	A	A	B	B	B	B	A	B	B	B	B	B	B	B	B
Contig10747_at	1H	11	51.4693	A	B	A	B	B	B	A	A	B	B	B	A	A	B	B	B	-	A	A	A	A	B	A	B	B	B	B	B	A	A	A	A	A	B	B	B	B	A	B	-	B	B	B	B	B	B
Contig7224_s_at	1H	12	54.25	A	B	A	B	B	B	A	A	B	B	B	A	-	B	B	B	B	A	A	A	A	B	-	B	B	B	B	B	A	A	A	A	A	B	B	B	B	A	B	B	B	B	B	B	B	B
Franka_b_3pri7_s_at	1H	12	54.25	A	B	A	B	B	B	A	A	B	B	B	A	A	B	B	B	B	A	A	-	A	B	-	B	B	B	B	B	A	A	A	A	A	B	B	B	B	A	B	B	B	B	B	B	B	B
Mla_5pri_UTR_intron1_s_at	1H	12	54.25	A	B	A	B	B	B	A	A	B	B	B	A	A	B	B	B	B	A	A	-	A	B	A	B	B	B	B	B	A	A	A	A	A	B	B	B	B	A	B	B	B	B	B	B	B	B
HV_CEb0004B04r2_x_at	1H	13	55.6789	A	B	A	B	-	B	A	A	B	B	B	A	A	B	B	B	B	A	A	A	A	B	A	B	A	-	B	B	A	A	A	A	A	B	B	B	B	A	B	B	B	B	B	B	B	B
Contig11377_s_at	1H	14	59.8553	A	B	A	B	B	B	B	B	B	B	B	A	B	B	B	B	B	A	A	A	A	B	A	B	A	B	B	B	A	A	A	A	A	B	B	B	B	A	B	B	B	B	B	B	B	B
Contig1920_at	1H	14	59.8553	A	B	A	B	B	B	B	B	B	B	B	A	B	B	B	B	B	A	A	A	A	B	A	B	A	B	B	B	A	A	A	A	A	B	B	B	B	A	B	B	B	B	B	B	B	B
Contig18384_at	1H	14	59.8553	A	B	A	B	B	B	B	B	B	B	B	A	B	B	B	B	B	A	A	A	A	B	A	B	A	B	B	B	A	A	A	A	A	B	B	B	B	A	B	B	B	B	B	B	B	B
Contig20673_at	1H	14	59.8553	A	B	A	B	B	B	B	B	B	B	B	A	B	B	B	B	B	A	A	A	A	B	A	B	A	B	B	B	A	A	A	A	A	B	B	B	B	A	B	B	B	B	B	B	B	B
Contig8857_at	1H	14	59.8553	A	B	A	B	B	B	B	B	B	B	B	A	B	B	B	B	B	A	A	A	A	B	A	B	A	B	B	B	-	A	A	A	A	B	B	B	B	A	B	B	B	B	B	B	B	B
Contig14011_at	1H	14	59.8553	A	B	A	B	B	B	B	B	B	B	B	A	B	B	B	B	-	A	A	A	A	B	A	B	A	B	-	B	A	A	A	A	A	B	B	B	B	A	B	B	B	B	B	B	B	B
Contig8839_at	1H	14	59.8553	A	B	A	B	B	B	B	B	B	B	B	A	B	B	B	B	-	A	A	A	A	B	A	B	A	B	B	B	A	A	A	A	A	B	B	B	B	A	B	B	B	B	B	B	B	B
HV_CEb0010J16r2_at	1H	14	59.8553	A	B	A	B	B	B	B	B	B	B	B	A	B	B	B	B	-	A	A	A	A	B	A	B	A	B	B	B	A	A	A	A	A	B	B	B	B	A	B	B	B	-	B	B	B	B
HW09P11u_s_at	1H	14	59.8553	A	B	A	B	B	B	B	B	B	B	B	A	B	B	B	B	B	A	A	A	A	B	A	B	A	B	B	B	A	A	A	A	A	B	B	B	B	A	B	B	B	B	B	B	B	B
Contig13164_at	1H	14	59.8553	A	B	A	B	B	B	B	B	B	B	B	A	B	B	B	B	-	A	A	A	A	B	-	B	A	B	B	B	A	A	A	A	A	B	B	B	B	A	B	B	B	B	B	B	B	B
Contig17746_at	1H	14	59.8553	A	B	A	B	B	B	B	B	B	B	B	A	B	B	B	B	B	A	A	A	A	B	A	B	A	B	B	B	A	A	A	-	A	B	B	B	B	A	B	B	B	B	B	B	B	B
Contig13354_at	1H	14	59.8553	A	B	A	B	B	B	B	B	B	B	B	A	B	B	B	B	-	A	A	A	A	B	A	B	A	B	B	B	A	A	A	A	A	B	B	B	B	-	B	B	B	B	B	B	B	B
Contig5226_at	1H	15	68.0356	A	B	A	A	B	A	B	B	B	B	B	A	B	B	B	B	B	A	A	A	A	B	A	B	A	B	B	B	A	A	A	A	A	B	B	B	B	A	B	B	B	B	B	B	A	B
Contig3315_s_at	1H	15	68.0356	A	B	A	A	B	A	B	B	B	B	-	A	B	B	B	B	B	A	A	A	A	B	A	B	A	B	B	B	A	A	A	A	A	B	B	B	B	A	B	B	B	B	B	B	A	B
Contig16288_at	1H	15	68.0356	A	B	A	A	B	A	B	B	B	B	B	A	B	B	B	B	-	A	A	A	A	B	A	B	A	B	-	B	A	-	A	A	A	B	B	B	B	A	B	B	B	B	B	B	A	B
Contig5016_at	1H	15	68.0356	A	B	A	A	-	A	B	B	B	B	B	A	B	B	B	B	-	A	A	A	A	B	A	B	A	B	-	B	A	A	A	A	A	B	B	B	B	A	B	B	B	B	B	B	A	B
HVSMEl0010I15r2_x_at	1H	15	68.0356	A	B	A	A	B	A	B	-	B	B	B	A	B	B	B	B	-	A	A	A	A	B	A	B	A	B	B	B	A	A	A	A	A	B	B	B	B	A	B	B	B	B	B	B	A	B
Contig23696_at	1H	16	70.7781	A	B	A	A	B	A	B	B	B	B	B	A	-	B	B	B	B	A	A	A	A	B	A	B	A	B	B	B	A	A	A	A	A	B	B	B	B	A	B	B	B	-	B	B	A	-
Contig8531_at	1H	16	70.7781	A	B	A	-	B	A	B	B	B	B	B	A	B	B	B	B	B	A	A	A	A	B	A	B	A	B	B	B	A	A	A	A	A	B	B	B	B	A	B	B	B	B	B	B	A	B
Contig6022_at	1H	16	70.7781	A	B	-	A	B	A	B	B	B	B	B	A	B	B	B	B	B	A	A	A	A	B	A	B	A	B	B	B	A	A	A	A	A	B	B	B	B	A	B	B	B	B	B	B	A	B
Contig7765_at	1H	16	70.7781	A	B	A	A	B	A	B	B	B	B	-	A	B	B	B	B	B	A	A	A	A	B	A	B	A	B	-	B	A	A	A	A	A	B	B	B	B	A	B	B	B	B	B	B	A	B
Contig11818_at	1H	17	72.1298	A	B	A	-	B	A	B	B	B	B	B	A	B	B	B	B	B	A	A	A	A	B	A	B	A	B	B	B	A	A	A	A	A	B	B	B	B	A	B	B	B	B	B	B	A	-
Contig6595_at	1H	17	72.1298	A	B	A	A	B	A	B	B	B	B	B	A	B	B	B	B	B	A	A	A	A	B	A	B	A	B	B	B	A	A	A	A	A	B	B	B	B	A	B	B	B	B	B	B	A	B
HV06K05u_s_at	1H	17	72.1298	A	B	A	A	B	-	B	B	B	B	B	A	B	B	B	B	B	A	A	A	A	B	A	B	A	B	B	B	A	A	A	A	A	B	B	B	B	A	B	B	B	B	B	B	A	B
Contig18348_at	1H	17	72.1298	A	B	A	A	B	A	B	B	B	B	B	A	B	B	B	B	B	A	A	A	A	B	A	B	A	B	B	B	A	A	A	A	A	B	B	B	B	A	B	B	B	B	B	B	A	B
Contig12414_at	1H	17	72.1298	A	B	A	A	B	A	B	B	B	B	B	A	B	B	B	B	B	A	A	A	A	B	A	B	A	B	B	B	A	A	A	A	A	B	B	B	B	A	B	B	B	B	B	B	A	B
Contig12839_at	1H	18	79.0224	A	B	A	A	B	A	B	B	B	B	B	A	B	B	B	B	B	A	A	A	A	B	A	B	B	B	B	B	A	-	B	A	A	B	B	B	B	B	B	B	B	B	B	B	A	B
Contig15482_at	1H	19	80.4312	A	B	A	A	B	A	B	B	B	B	B	A	B	B	B	B	B	A	B	A	A	B	A	B	B	B	B	B	A	A	B	-	A	B	B	B	B	B	B	B	B	B	B	B	A	B
Contig15481_at	1H	19	80.4312	A	B	A	A	B	A	B	B	B	B	B	A	B	B	B	B	B	A	B	A	A	B	A	B	B	B	-	B	A	A	B	A	A	B	B	B	B	B	B	B	B	B	B	B	A	B
Contig8700_s_at	1H	20	81.8205	A	B	A	A	B	A	B	B	B	B	B	A	B	B	B	B	B	A	B	A	A	B	A	B	B	B	B	B	A	A	B	A	B	B	B	B	B	B	B	B	B	B	B	B	A	B
Contig4745_at	1H	21	83.1722	A	B	A	A	B	A	B	B	B	B	B	A	B	B	B	B	B	A	B	A	A	B	A	B	B	B	B	B	A	A	B	A	B	B	B	B	B	B	B	B	B	B	B	B	B	B
Contig15499_at	1H	21	83.1722	A	B	A	A	B	A	B	B	B	B	B	A	B	B	B	B	B	A	B	A	A	B	A	B	B	B	B	B	A	A	B	A	B	B	B	B	B	B	B	B	B	B	B	B	B	B
Contig4722_at	1H	21	83.1722	A	B	A	A	B	A	B	B	B	B	B	A	B	B	B	B	B	A	B	A	A	B	A	B	B	B	B	B	A	A	B	A	B	B	B	B	B	B	B	B	B	B	B	B	B	B
Contig8829_at	1H	21	83.1722	A	B	A	A	B	A	B	B	B	B	B	A	B	B	B	B	B	A	B	A	A	B	A	B	B	B	B	B	A	A	B	A	B	B	B	B	B	B	B	B	B	B	B	B	B	B
Contig4745_s_at	1H	21	83.1722	A	B	A	A	B	A	B	B	B	B	B	A	B	B	B	B	B	A	B	A	A	B	A	B	B	B	B	B	A	A	B	A	B	B	B	B	B	B	B	B	B	B	B	B	B	B
Contig8823_at	1H	22	84.5238	A	B	A	A	B	A	B	B	B	B	B	A	B	B	B	B	B	A	B	A	A	B	A	B	B	B	B	B	A	A	B	-	B	B	B	B	B	B	B	A	B	B	B	B	B	B
Contig10936_at	1H	22	84.5238	A	B	A	A	B	A	B	B	B	B	B	A	B	B	B	B	B	A	B	A	A	B	A	B	B	B	B	B	A	A	B	A	B	B	B	B	B	B	B	A	B	B	B	B	B	B
Contig3417_at	1H	22	84.5238	A	B	A	A	B	A	B	B	B	B	B	A	B	B	B	B	B	A	B	A	A	B	A	B	B	B	B	B	A	A	B	A	B	B	B	B	B	B	B	A	B	B	B	B	B	B
HD13I11r_s_at	1H	22	84.5238	A	B	A	A	B	A	B	B	B	B	B	A	B	B	B	B	-	A	B	A	A	B	A	B	B	B	B	B	A	A	B	A	B	B	B	B	B	B	B	A	B	B	B	B	B	B
Contig12485_at	1H	22	84.5238	A	B	A	A	B	A	B	B	B	B	B	A	B	B	B	B	-	A	B	A	A	B	A	B	B	B	-	B	A	A	B	A	B	B	B	B	B	B	B	A	B	B	B	B	B	B
Contig20245_at	1H	23	85.8755	A	B	A	A	B	A	B	B	B	B	B	A	B	B	B	B	B	A	B	A	A	B	A	B	B	B	B	B	A	A	B	A	B	B	B	B	B	B	B	A	B	B	B	B	B	A
Contig8692_at	1H	24	87.2272	A	B	A	A	B	A	B	B	B	B	B	A	B	B	B	B	-	A	B	A	A	B	A	B	B	B	-	B	A	A	B	A	B	B	B	B	B	B	B	A	B	B	B	B	B	A
Contig8236_at	1H	24	87.2272	A	B	A	A	B	A	B	B	B	B	B	A	B	B	B	B	B	A	B	A	A	B	A	B	B	B	B	B	A	A	B	A	B	B	B	B	B	B	B	A	B	B	B	B	B	A
Contig17574_at	1H	25	88.5608	A	B	A	A	B	A	B	B	B	B	B	A	B	B	B	B	B	A	B	A	A	B	A	A	B	B	B	B	A	A	B	-	B	B	B	B	B	B	B	A	B	B	B	B	B	A
Contig22332_at	1H	25	88.5608	A	B	A	A	B	A	B	B	B	B	B	A	B	B	B	B	B	A	B	A	A	B	A	A	B	B	B	B	A	A	B	A	B	B	B	B	B	B	B	A	B	B	B	B	B	A
Contig4121_at	1H	25	88.5608	A	B	A	-	B	A	B	B	B	B	B	A	B	B	B	B	-	A	B	A	A	B	A	A	B	B	B	B	A	A	B	A	B	B	B	B	B	-	B	A	B	B	B	B	B	A
Contig10569_at	1H	25	88.5608	A	B	A	A	B	A	B	B	B	B	B	A	B	B	B	B	B	A	B	A	A	B	A	A	B	B	B	B	A	A	B	A	B	B	B	B	B	B	B	A	B	B	B	B	B	A
Contig19642_at	1H	25	88.5608	A	B	A	A	B	A	B	B	B	B	B	A	B	B	B	B	B	A	B	A	A	B	A	A	B	B	B	B	A	A	B	A	B	B	B	B	B	B	B	A	B	B	B	B	B	A
Contig10364_at	1H	25	88.5608	A	B	A	A	B	A	B	B	B	B	B	A	B	B	B	B	-	A	B	A	A	B	A	A	B	B	B	B	A	A	B	A	B	B	B	B	B	B	B	A	B	B	B	B	B	A
Contig8685_at	1H	26	92.5694	A	B	B	A	B	A	B	B	B	B	B	A	B	B	B	B	-	A	B	A	A	B	B	A	B	B	-	B	A	A	B	A	B	B	A	B	B	B	B	A	B	B	B	B	B	A
Contig2507_at	1H	26	92.5694	A	B	B	A	B	A	B	B	B	B	B	A	B	B	B	B	B	A	B	A	A	B	B	A	B	B	B	B	A	A	B	A	B	B	A	B	B	B	B	A	B	B	B	B	B	A
Contig12623_at	1H	26	92.5694	A	B	B	A	B	A	B	B	B	B	B	A	B	B	B	B	B	A	B	A	A	B	B	A	B	B	B	B	A	A	B	A	B	B	A	B	B	B	B	A	B	B	B	B	B	A
Contig18152_at	1H	26	92.5694	A	B	B	A	B	A	B	B	B	B	B	A	B	B	B	B	B	A	B	A	A	B	B	A	B	B	B	B	A	A	B	A	B	B	A	B	B	B	B	A	B	B	B	B	B	A
Contig3180_s_at	1H	27	93.9031	A	B	B	A	B	A	A	B	B	B	B	A	B	B	B	B	B	A	B	A	A	B	B	A	B	B	B	B	A	A	B	A	B	B	A	B	B	B	B	A	B	B	B	B	B	A
Contig14075_at	1H	27	93.9031	A	B	B	A	B	A	A	B	B	B	B	A	B	B	B	B	B	A	B	A	A	B	B	A	B	B	B	B	A	A	B	A	B	B	A	B	B	B	B	A	B	B	B	B	B	A
Contig10606_at	1H	27	93.9031	A	B	B	A	B	A	A	B	B	B	B	A	B	B	B	B	B	A	B	A	A	B	B	A	B	B	B	B	A	A	B	A	B	B	A	B	B	B	B	A	B	B	B	B	B	A
Contig1512_at	1H	27	93.9031	A	B	B	A	B	A	A	B	B	B	B	A	B	B	B	B	B	A	B	A	A	B	B	A	B	B	B	B	A	A	B	A	B	B	A	B	B	B	B	A	B	B	B	B	B	A
Contig15163_at	1H	27	93.9031	A	B	B	A	B	A	A	B	B	B	B	A	B	B	B	B	-	A	B	A	A	B	B	A	B	B	B	B	A	A	B	A	B	B	A	B	B	B	B	A	B	B	B	B	B	A
HVSMEm0003G18r2_s_at	1H	27	93.9031	A	B	B	A	B	A	A	B	B	B	B	A	B	B	B	B	-	A	B	A	A	B	B	A	B	B	B	B	A	A	B	A	B	B	A	B	B	B	B	A	B	B	B	B	B	A
Contig11096_at	1H	27	93.9031	A	B	B	A	B	A	A	B	B	B	B	A	B	B	B	B	-	A	B	A	A	-	B	A	B	B	B	B	A	A	B	A	B	B	A	B	B	B	B	A	B	B	B	B	B	A
Contig21293_at	1H	28	96.5723	A	B	B	A	B	A	A	B	B	B	B	A	B	B	B	B	-	A	B	B	A	B	B	A	B	B	B	B	A	A	B	A	B	A	A	B	B	B	B	A	B	B	B	B	B	A
HM14G18r_at	1H	28	96.5723	A	B	B	A	B	A	A	B	B	B	B	A	B	B	B	B	B	A	B	B	A	B	B	A	B	B	B	B	A	A	B	A	B	A	A	B	B	B	B	A	B	B	B	B	B	A
Contig23612_at	1H	28	96.5723	A	B	B	A	B	A	A	B	B	B	B	A	B	B	B	B	-	A	B	B	A	B	B	A	B	B	B	B	A	A	B	A	B	A	A	B	B	B	B	A	B	B	B	B	B	A
Contig200_at	1H	28	96.5723	A	B	B	A	B	A	A	B	B	B	B	A	B	B	B	B	B	A	B	B	A	B	B	A	B	B	B	B	A	A	B	A	B	A	A	B	B	B	B	A	B	B	B	B	B	A
Contig8639_at	1H	29	103.371	A	B	B	A	B	A	A	B	B	B	B	A	B	B	A	B	B	A	B	B	A	B	B	A	B	B	B	B	A	A	B	A	B	A	A	B	B	B	B	A	B	B	A	B	B	A
Contig4508_at	1H	30	104.722	A	B	B	A	B	A	A	B	B	B	B	A	B	B	A	B	B	A	B	B	A	B	B	A	B	B	B	B	A	A	B	A	B	A	A	B	B	B	B	A	B	B	A	B	B	B
Contig24487_at	1H	31	118.386	A	B	B	A	B	A	B	B	B	B	B	A	B	B	A	B	B	B	A	B	A	B	B	A	B	B	A	B	B	A	B	B	B	A	A	B	B	A	B	B	B	B	A	B	B	B
Contig17899_at	1H	31	118.386	A	B	B	A	-	A	B	B	B	B	B	A	B	B	A	B	-	B	A	B	A	B	B	A	B	B	A	B	B	A	B	B	B	A	A	B	B	A	B	B	B	B	A	B	B	B
Contig5305_at	1H	32	119.719	A	B	B	A	B	A	B	B	B	B	B	A	B	B	A	B	B	B	A	B	A	B	B	A	B	B	A	B	B	A	B	B	B	A	A	B	B	A	B	B	B	B	A	B	B	B
HV05A09u_s_at	1H	32	119.719	A	B	B	A	B	A	B	B	B	B	B	A	B	B	A	B	-	B	A	B	A	B	B	A	B	B	A	B	B	A	B	B	B	A	A	B	B	A	B	B	B	B	A	B	B	B
HB01M17r_at	1H	32	119.719	A	B	B	A	B	A	B	B	B	B	B	A	B	B	A	B	-	B	A	B	A	B	B	A	B	B	A	B	B	A	B	B	B	A	A	B	B	A	B	B	B	B	A	B	B	B
Contig12967_at	1H	32	119.719	A	B	B	A	B	A	B	B	B	B	B	A	B	B	A	B	B	B	A	B	A	B	B	A	B	B	-	B	B	A	B	B	B	A	A	B	B	A	B	B	B	B	A	B	B	B
Contig4102_at	1H	32	119.719	A	B	B	A	B	A	B	B	B	B	B	A	B	B	A	B	B	B	A	B	A	B	B	A	B	B	A	B	B	A	B	B	B	A	A	B	B	A	B	B	B	B	A	B	B	B
Contig2188_s_at	1H	32	119.719	A	B	B	A	B	A	B	B	B	B	B	A	B	B	A	B	B	B	A	B	A	B	B	A	B	B	A	B	B	A	B	B	B	A	A	B	B	A	B	B	B	B	A	B	B	B
HB01M17r_s_at	1H	32	119.719	A	B	B	A	B	A	B	B	B	B	B	A	B	B	A	B	B	B	A	B	A	B	B	A	B	B	A	B	B	A	B	B	B	A	A	B	B	A	B	B	B	B	A	B	B	B
Contig5126_at	1H	32	119.719	A	B	B	A	B	A	B	B	-	B	B	A	B	B	A	B	B	B	A	B	A	B	-	A	B	B	A	B	B	A	B	B	B	A	A	B	B	A	B	B	B	B	A	B	B	B
Contig20736_at	1H	33	121.053	A	B	B	A	B	A	B	B	B	B	B	A	B	B	A	A	B	B	A	B	A	B	B	A	B	B	A	B	B	A	B	B	B	A	A	B	B	A	B	B	B	B	A	B	B	B
Contig2047_s_at	1H	33	121.053	A	B	B	A	B	A	B	B	B	B	B	A	B	B	A	A	B	B	A	B	A	B	B	A	B	B	A	B	B	A	B	B	B	A	A	B	B	A	B	B	B	B	A	B	B	B
Contig9598_at	1H	33	121.053	A	B	B	A	B	A	B	B	B	B	B	A	B	B	A	A	B	B	A	B	A	B	B	A	B	B	A	B	B	A	B	B	B	A	A	B	B	A	B	B	B	B	A	B	B	B
Contig5347_at	1H	33	121.053	A	B	B	A	B	A	B	B	B	B	B	A	B	B	A	A	B	B	A	B	A	B	B	A	B	B	A	B	B	A	B	B	-	A	A	B	B	A	B	B	B	B	A	B	B	B
HA10K08u_x_at	1H	33	121.053	A	B	B	A	B	A	B	B	B	B	B	A	B	B	A	A	B	B	A	B	A	B	B	A	B	B	A	B	B	A	B	B	B	A	A	B	B	A	B	B	B	B	A	B	B	B
HA10K08u_at	1H	33	121.053	A	B	B	A	B	A	B	B	B	B	B	A	B	B	A	A	B	B	A	B	A	B	B	A	B	B	A	B	B	A	B	B	B	A	A	B	B	A	B	B	B	B	A	B	B	B
Contig14041_at	1H	33	121.053	A	B	B	A	B	A	B	B	B	B	B	A	B	B	A	A	-	B	A	B	A	B	B	A	B	B	A	B	B	A	B	B	B	A	A	B	B	A	B	B	B	B	A	B	B	B
Contig5384_at	1H	33	121.053	-	B	B	A	B	A	B	B	B	B	B	A	B	B	A	A	B	B	A	B	A	B	B	A	B	B	A	B	B	A	B	B	B	A	A	B	B	A	B	B	B	B	A	B	B	B
Contig16602_at	1H	33	121.053	A	B	B	A	B	A	B	B	B	B	B	A	B	B	A	A	B	B	A	B	A	B	B	A	B	B	A	B	B	A	B	B	B	A	A	B	B	-	B	B	B	B	A	B	B	B
Contig15026_at	1H	33	121.053	A	B	B	A	B	A	B	B	B	B	B	A	B	B	A	A	B	B	A	B	A	B	B	A	B	B	A	B	B	A	B	B	B	A	A	B	B	A	B	B	B	B	A	B	B	B
HM13O19r_s_at	1H	33	121.053	A	B	B	A	B	A	B	B	B	B	B	A	B	B	A	A	B	B	A	B	A	B	B	A	B	B	A	B	B	A	B	B	B	A	A	B	B	A	B	B	B	B	A	B	B	B
Contig20996_at	1H	33	121.053	A	B	B	A	B	A	B	B	B	B	B	A	B	B	A	A	B	B	A	B	A	B	B	A	B	B	A	B	B	A	B	B	B	A	A	B	B	A	B	B	B	B	A	B	B	B
Contig5383_s_at	1H	33	121.053	A	B	B	A	B	A	B	B	B	B	B	A	B	B	A	A	B	B	A	B	A	B	B	A	B	B	A	B	B	A	B	B	B	A	A	B	B	A	B	B	B	B	A	B	B	B
Contig13137_s_at	1H	34	122.387	A	B	B	A	B	B	B	B	B	B	B	A	B	B	A	A	B	B	A	B	A	B	B	A	B	B	A	B	B	A	B	B	B	A	A	B	B	A	B	B	B	B	A	B	B	B
Contig3100_at	1H	34	122.387	A	B	B	A	B	B	B	B	B	B	B	A	B	B	A	A	B	B	A	B	A	B	B	A	B	B	A	B	B	A	B	B	B	A	A	B	B	A	B	B	B	B	A	B	B	B
Contig2756_at	1H	35	125.129	A	B	A	A	B	B	B	B	B	B	B	A	B	B	A	A	-	B	A	B	A	B	B	A	B	B	A	B	B	A	B	B	B	A	A	B	B	A	B	B	B	B	A	B	B	B
Contig12834_at	1H	36	126.499	A	B	A	A	B	B	B	B	B	B	B	B	B	B	A	A	B	B	A	B	A	B	B	A	B	B	A	B	B	A	B	B	B	A	A	B	B	A	B	B	B	B	A	B	B	B
EBro03_SQ008_F20_at	1H	37	135.944	A	B	A	B	B	B	B	B	B	A	B	B	B	B	A	A	B	B	A	B	A	B	B	A	B	B	-	A	A	A	B	B	B	A	A	B	B	A	B	B	B	B	A	B	B	B
Contig23929_at	1H	37	135.944	A	B	A	B	B	B	B	B	B	A	B	B	B	B	A	A	B	B	A	B	A	B	B	A	B	B	A	A	A	A	B	B	B	A	A	B	B	A	B	B	B	B	A	B	B	B
Contig6228_at	1H	38	138.686	B	B	A	B	B	B	B	B	B	A	B	B	B	B	A	A	-	B	A	B	A	B	B	A	B	B	A	A	A	A	B	B	B	A	A	B	B	A	B	B	B	B	A	A	B	B
Contig13843_at	1H	39	142.805	B	B	A	B	B	A	B	A	B	A	B	B	B	B	A	A	-	B	A	B	A	B	B	A	B	B	A	A	A	A	B	B	B	A	B	B	B	A	B	B	B	B	A	A	B	B
Contig9342_at	1H	39	142.805	B	B	A	B	B	A	B	A	B	A	B	B	B	B	A	A	B	B	A	B	A	B	B	A	B	B	A	A	A	A	B	B	B	A	B	B	B	A	B	B	B	B	A	A	B	B
Contig9343_at	1H	39	142.805	B	B	A	B	B	A	B	A	B	A	B	B	B	B	A	A	B	B	A	B	A	B	B	A	B	B	A	A	A	A	B	B	B	A	B	B	B	A	B	B	B	B	A	A	B	B
Contig14682_at	1H	40	144.139	B	B	A	B	B	A	B	A	B	B	B	B	B	B	A	A	B	B	A	B	A	B	B	A	B	B	A	A	A	A	B	B	B	A	B	B	B	A	B	B	B	B	A	A	B	B
Contig1036_5_s_at	1H	41	145.472	B	B	A	B	B	A	B	A	B	B	B	B	B	B	A	A	B	B	A	B	A	B	B	A	B	B	A	A	A	A	B	B	B	A	B	B	B	A	B	B	B	B	A	A	A	B
Contig1087_x_at	1H	41	145.472	B	B	A	B	B	A	B	A	B	B	B	B	B	B	A	A	B	B	A	B	A	B	B	A	B	B	A	A	A	A	B	B	B	A	B	B	B	A	B	B	B	B	A	A	A	B
Contig1079_x_at	1H	41	145.472	B	B	A	B	B	A	B	A	B	B	B	B	B	B	A	A	B	B	A	B	A	B	B	A	B	B	A	A	A	A	B	B	B	A	B	B	B	A	B	B	B	B	A	-	A	B
Contig25582_at	1H	42	146.806	B	B	A	B	B	A	B	A	B	B	B	B	B	B	A	A	B	B	A	B	A	B	B	A	B	B	A	A	A	A	B	B	B	A	B	B	B	A	B	B	B	B	A	A	A	B
Contig9287_at	1H	43	149.475	B	B	A	B	B	A	B	A	B	B	B	B	B	B	A	A	B	B	A	B	A	B	B	B	B	B	A	A	A	A	-	B	B	A	B	B	B	A	B	B	B	B	A	A	A	B
Contig194_s_at	1H	43	149.475	B	B	A	B	B	A	B	A	B	B	B	B	B	B	A	A	B	B	A	B	A	B	B	B	B	B	A	A	A	A	B	B	B	A	B	B	B	A	B	B	B	B	A	A	A	B
HV_CEa0011J09r2_at	1H	43	149.475	B	B	A	B	B	A	B	A	B	B	B	B	B	B	A	A	B	B	A	B	A	B	B	B	B	B	A	A	A	A	B	B	B	A	B	B	B	A	B	B	B	B	A	A	A	B
Contig11098_at	1H	43	149.475	B	B	A	B	B	A	B	A	B	B	B	B	B	B	A	A	B	B	A	B	A	B	B	B	B	B	A	A	A	A	B	B	B	A	B	B	B	A	B	B	B	B	A	A	A	B
Contig4844_s_at	1H	43	149.475	B	B	A	B	B	A	B	A	B	B	B	B	B	B	A	A	B	B	A	B	A	B	B	B	B	B	A	A	A	A	B	B	B	A	B	B	B	A	B	B	B	B	A	A	A	B
Contig5786_s_at	1H	43	149.475	B	B	A	B	B	A	B	A	B	B	B	B	B	B	A	A	B	B	A	B	A	B	B	B	B	B	-	A	A	A	B	B	B	A	B	B	B	A	B	B	B	B	A	A	A	-
Contig875_s_at	1H	44	150.809	B	B	A	B	B	A	B	A	B	B	B	B	B	B	A	A	B	B	A	B	A	B	B	B	B	B	A	A	A	A	B	B	B	A	B	B	B	A	B	B	B	B	A	A	A	B
Contig17547_at	1H	44	150.809	B	B	A	B	B	A	B	A	B	B	B	B	B	B	A	A	B	B	A	B	A	B	B	B	B	B	A	A	A	A	B	B	B	A	B	B	B	A	B	B	B	B	A	A	A	B
Contig12800_s_at	1H	45	160.253	B	B	A	B	B	A	B	A	B	B	B	B	B	B	A	A	-	B	A	B	A	B	B	B	A	B	B	A	A	A	B	B	A	A	B	B	A	A	B	B	A	B	A	A	A	B
Contig6092_at	1H	45	160.253	B	B	A	B	B	A	B	A	B	B	B	B	B	B	A	A	B	B	A	B	A	B	B	B	A	B	B	A	A	A	B	B	A	A	B	B	A	A	B	B	A	B	A	A	A	B
Contig11883_at	1H	46	161.586	B	B	A	B	B	A	B	A	B	B	B	B	B	B	A	A	B	B	A	B	A	B	B	B	A	B	B	A	A	A	B	B	A	A	B	B	A	A	B	B	A	B	A	A	A	B
Contig3842_at	1H	46	161.586	B	B	A	B	B	A	B	A	B	B	B	B	B	B	A	A	B	B	A	B	A	B	B	B	A	B	B	A	A	A	B	B	A	A	B	B	A	A	B	B	A	B	A	A	A	B
HVSMEa0014K13r2_s_at	1H	46	161.586	B	B	A	B	B	A	B	A	B	B	B	B	B	B	A	A	B	B	A	B	A	B	B	B	A	B	B	A	A	A	B	B	A	A	B	B	A	A	B	B	A	B	A	A	A	B
HVSMEh0101K17f_at	1H	46	161.586	B	B	A	B	B	A	B	A	B	B	B	B	B	B	A	A	B	B	A	B	A	B	B	B	A	B	B	A	A	A	B	B	A	A	B	B	A	A	B	B	A	B	A	A	A	B
HV_CEb0015I04r2_at	1H	46	161.586	B	B	A	B	B	A	B	A	B	B	B	B	B	B	A	A	B	B	A	B	A	B	B	B	A	B	-	A	A	A	B	B	A	A	B	B	A	A	B	B	A	B	A	A	A	B
Contig6164_s_at	1H	47	165.595	B	B	A	B	B	A	B	A	B	B	B	B	B	B	A	A	B	B	A	B	A	B	B	B	A	B	B	A	A	A	B	B	A	A	B	B	A	A	B	B	B	B	A	A	A	B
HV_CEa0004J13r2_x_at	1H	47	165.595	B	B	A	B	B	A	B	A	B	B	B	B	B	B	A	A	B	B	A	B	A	B	B	B	A	B	B	A	A	A	B	B	A	A	B	B	A	A	B	B	B	B	A	A	A	B
Contig6845_at	1H	47	165.595	B	B	A	B	B	A	B	A	B	B	B	B	B	B	A	A	B	B	A	B	A	B	B	B	A	B	B	A	A	A	B	B	A	A	B	B	A	A	B	B	B	B	A	A	A	B
Contig1625_s_at	1H	47	165.595	B	B	A	B	B	A	B	A	B	B	B	B	B	B	A	A	B	B	A	B	A	B	B	B	A	B	B	A	A	A	B	B	A	A	B	B	A	A	B	B	B	B	A	A	A	B
Contig4608_at	1H	47	165.595	B	B	A	B	B	A	B	A	B	B	B	B	B	B	A	A	B	B	A	B	A	B	B	B	A	B	B	A	A	A	B	B	A	A	B	B	A	A	B	B	B	B	A	A	A	B
Contig3231_at	1H	47	165.595	B	B	A	B	B	A	B	A	B	B	B	B	B	B	A	A	B	B	A	B	A	B	B	B	A	B	B	A	A	A	B	B	A	A	B	B	A	A	B	B	B	B	A	A	A	B
Contig11254_at	1H	47	165.595	B	B	A	B	B	A	B	A	B	B	B	B	B	B	A	A	-	B	A	B	A	B	B	B	A	B	B	A	A	A	B	B	A	A	B	B	A	A	B	B	B	B	A	A	A	B
Contig14709_at	1H	47	165.595	B	B	A	B	B	A	B	A	B	B	B	B	B	B	A	A	B	B	A	B	A	B	B	B	A	B	B	A	A	A	B	B	A	A	B	B	A	A	B	B	B	B	A	A	A	B
Contig7056_at	1H	48	166.965	B	B	A	B	B	A	B	A	B	B	B	B	B	B	A	A	-	B	A	B	A	B	B	B	A	B	B	A	A	A	B	B	A	A	B	B	A	-	B	B	B	B	A	A	A	B
Contig13856_at	2H	01	0	A	B	B	B	A	B	B	B	A	B	A	A	B	A	B	A	A	A	A	A	B	A	A	B	B	A	B	B	B	B	B	A	B	B	A	B	A	A	A	A	A	A	B	A	A	A
Contig19892_at	2H	01	0	A	B	B	B	A	B	B	B	A	B	A	A	B	A	B	A	A	A	A	A	B	A	A	B	B	A	B	B	B	B	B	A	B	B	A	B	A	A	A	A	A	A	B	A	A	A
HV_CEa0014I08r2_s_at	2H	02	1.3336	A	B	B	B	A	B	B	B	A	B	A	A	B	A	B	A	A	A	A	A	B	A	A	B	B	A	B	B	B	B	B	A	B	B	A	B	A	A	A	A	A	B	B	A	A	A
Contig19399_at	2H	03	2.7039	A	B	B	B	-	B	B	B	A	B	A	A	B	A	A	A	A	A	A	A	B	A	-	B	B	A	B	B	B	B	B	A	B	B	A	B	A	A	A	A	A	B	B	A	A	A
Contig23870_s_at	2H	03	2.7039	A	B	B	B	A	B	B	B	A	B	A	A	B	A	A	A	A	A	A	A	B	A	A	B	B	A	B	B	B	-	B	A	B	-	A	B	A	A	A	A	A	B	B	A	A	A
Contig16574_at	2H	04	4.1328	A	B	B	B	A	B	B	B	A	B	A	A	B	A	A	A	A	A	A	A	B	A	A	B	B	A	B	B	B	-	A	A	B	B	A	B	A	A	A	A	A	B	B	A	A	A
Contig7880_at	2H	05	5.5221	A	B	B	B	A	B	B	B	A	B	A	A	B	A	A	A	A	A	A	A	B	A	A	B	B	A	B	B	B	B	A	A	B	B	A	B	A	A	A	A	A	B	B	A	A	A
Contig3354_at	2H	05	5.5221	A	B	B	B	A	B	B	B	A	B	A	A	B	A	A	A	A	A	A	A	B	A	A	B	B	A	B	B	B	B	A	A	B	B	A	B	A	A	A	A	A	B	B	A	A	A
Contig3354_s_at	2H	05	5.5221	A	B	B	B	A	B	B	B	A	B	A	A	B	A	A	A	A	A	A	A	B	A	A	B	B	A	B	B	B	B	A	A	B	B	A	B	A	A	A	A	A	B	B	A	A	A
Contig25521_at	2H	06	6.8923	A	B	B	B	A	B	B	B	A	B	A	A	B	A	A	A	A	A	A	A	B	A	A	B	B	A	B	B	B	B	A	B	B	B	A	B	A	A	A	A	A	B	B	A	A	A
Contig16986_at	2H	06	6.8923	A	B	B	B	A	B	B	B	A	B	A	A	B	A	A	A	A	A	A	A	B	A	A	B	B	A	-	B	B	B	A	B	B	B	A	B	A	A	A	A	A	B	B	A	A	A
HVSMEf0013I09r2_at	2H	07	20.95	A	B	A	A	A	B	B	B	A	B	A	A	B	A	A	B	-	A	A	A	B	A	A	B	B	A	B	B	B	B	A	B	B	B	A	B	A	-	B	A	A	B	B	A	A	A
Contig14444_at	2H	07	20.95	A	B	A	A	A	B	B	B	A	B	A	A	B	A	A	B	A	A	A	A	B	A	A	B	B	A	-	B	B	B	A	B	B	B	A	B	A	-	B	A	A	B	B	A	A	A
Contig11928_at	2H	07	20.95	A	B	A	A	A	B	B	B	A	B	A	A	B	A	A	B	A	A	A	A	B	A	A	B	B	A	B	B	B	B	A	B	B	B	A	B	A	A	B	A	A	B	B	A	A	A
Contig39_at	2H	07	20.95	A	B	A	A	A	B	B	B	A	B	A	A	B	A	A	B	A	A	A	A	B	A	A	B	B	A	B	B	B	B	A	B	B	B	A	B	A	A	B	A	A	B	B	A	A	A
Contig14479_s_at	2H	07	20.95	A	B	A	A	A	B	B	B	A	B	A	A	B	A	A	B	-	A	A	A	B	A	A	B	B	A	B	B	B	B	A	B	B	B	A	B	A	A	B	A	A	B	B	A	A	-
Contig17779_at	2H	07	20.95	A	B	A	A	A	B	B	B	A	B	A	A	B	A	A	B	A	A	A	A	B	A	A	B	B	A	B	B	B	B	A	-	B	B	A	B	A	A	B	A	A	B	B	A	A	A
Contig10480_at	2H	07	20.95	A	B	A	A	A	B	B	B	A	B	A	A	B	A	A	B	A	A	A	A	B	A	A	B	B	A	B	B	B	B	A	B	B	B	A	B	A	A	B	A	A	B	B	A	A	A
Contig17510_s_at	2H	07	20.95	A	B	A	A	A	B	B	B	A	B	A	A	B	A	A	B	A	A	A	A	B	A	A	B	B	A	B	B	B	B	A	B	B	B	A	B	A	A	B	A	A	B	B	A	A	A
EBpi01_SQ001_C06_at	2H	07	20.95	A	B	A	A	A	B	B	B	A	B	A	A	B	A	A	B	A	A	A	A	B	A	A	B	B	A	B	B	B	B	A	B	B	B	A	B	A	A	B	A	A	B	B	A	A	A
HO12F15S_s_at	2H	07	20.95	A	B	A	A	A	B	B	B	A	B	A	A	B	A	A	B	A	A	A	A	B	A	A	B	B	A	B	B	B	B	A	B	B	B	A	B	A	A	B	A	A	B	B	A	A	A
Contig14444_s_at	2H	07	20.95	A	B	A	A	A	B	B	B	A	B	A	A	B	A	A	B	A	A	A	A	B	A	A	B	B	A	B	B	B	B	A	B	B	B	A	B	A	A	B	A	A	B	B	A	A	A
rbaal19a12_at	2H	07	20.95	A	B	A	A	A	B	B	B	A	B	A	A	B	A	A	B	-	A	A	A	B	A	A	B	B	A	B	B	B	B	A	B	B	B	A	B	A	A	B	A	A	B	B	A	A	A
Contig12089_at	2H	08	22.2836	A	B	A	A	A	B	B	B	A	B	A	A	B	A	A	B	A	B	A	A	B	A	A	B	B	A	B	B	B	B	A	B	B	B	A	B	A	A	B	A	A	B	B	A	A	A
Contig1550_at	2H	08	22.2836	A	B	A	A	A	B	B	B	A	B	A	A	B	A	A	B	A	B	A	A	B	A	A	B	B	A	B	B	B	B	A	B	B	B	A	B	A	A	B	A	A	B	B	A	A	A
Contig12503_s_at	2H	08	22.2836	A	B	A	A	A	B	-	B	A	B	A	A	B	A	A	B	-	B	A	A	B	A	A	B	B	A	B	B	B	B	A	B	B	B	A	B	A	A	B	A	A	B	B	A	A	A
Contig20716_at	2H	08	22.2836	A	B	A	A	A	B	B	B	A	B	A	A	B	A	A	B	A	B	A	A	B	A	A	B	B	A	B	B	B	B	A	B	B	B	A	B	A	A	B	A	A	B	B	A	A	A
Contig5371_s_at	2H	09	23.6173	A	B	A	A	A	B	B	B	A	B	A	A	B	A	A	B	A	B	A	A	B	A	B	B	B	A	B	B	B	B	A	B	B	B	A	B	A	A	B	A	A	-	B	A	A	A
Contig2769_s_at	2H	09	23.6173	A	B	A	A	A	B	B	B	A	B	A	A	B	A	A	B	A	B	A	A	B	A	-	B	B	A	B	B	B	B	A	B	B	B	A	B	A	A	B	A	A	B	B	A	A	A
Contig5370_at	2H	09	23.6173	A	B	A	A	A	B	B	B	A	B	A	A	B	A	A	B	A	B	A	A	B	A	B	B	B	A	B	B	B	B	A	B	B	B	A	B	A	A	B	A	A	B	B	A	A	A
Contig5371_at	2H	09	23.6173	A	B	A	A	A	B	B	B	A	B	A	A	B	A	A	B	-	B	A	A	B	A	B	B	B	A	B	B	B	B	A	B	B	B	A	B	A	A	B	A	A	B	B	A	A	A
Contig25596_at	2H	09	23.6173	A	B	A	A	A	B	B	B	A	B	A	A	B	A	A	B	-	B	A	A	B	A	B	B	B	A	B	B	B	B	A	B	B	B	A	B	A	A	B	A	A	B	B	A	A	A
Contig19241_at	2H	10	25.0065	A	B	A	A	A	B	B	B	A	B	A	A	B	A	A	B	-	B	A	A	B	A	-	B	B	A	B	B	B	B	A	B	B	B	A	B	A	A	B	A	-	B	B	A	A	A
Contig3021_at	2H	11	31.9961	A	B	A	A	A	B	A	B	A	B	A	A	B	A	A	B	A	B	A	A	B	A	B	B	B	A	B	B	B	B	A	B	A	B	A	B	A	A	B	A	A	B	B	B	A	A
HS16C06u_x_at	2H	11	31.9961	A	B	A	A	A	B	A	B	A	B	A	A	B	A	A	B	A	B	A	A	B	A	B	B	B	A	B	B	B	B	A	B	A	B	A	B	A	A	B	A	A	B	B	B	A	A
Contig6254_at	2H	12	36.115	A	B	A	A	A	B	A	B	A	B	B	A	B	A	A	B	A	B	A	A	B	A	B	B	B	A	B	B	B	B	A	-	A	B	A	B	A	A	B	A	A	B	B	B	A	A
Contig7701_at	2H	13	37.4852	A	B	A	A	A	B	A	B	A	B	B	A	B	A	A	B	A	B	A	A	B	A	B	B	B	A	B	B	B	B	A	B	A	B	A	B	A	A	B	A	A	B	B	B	A	A
Contig3810_s_at	2H	13	37.4852	A	B	A	A	A	B	A	B	A	B	B	A	B	A	A	B	A	B	A	A	B	A	B	B	B	A	B	B	B	B	A	B	A	B	A	B	A	A	B	A	A	B	B	B	A	A
Contig1338_s_at	2H	13	37.4852	A	B	A	A	A	B	A	B	A	B	B	A	B	A	A	B	A	B	A	A	B	A	B	B	B	A	B	B	B	B	A	-	A	B	A	B	A	A	B	A	A	B	B	B	A	A
HY10B05u_x_at	2H	14	38.8369	A	B	A	A	A	B	A	B	A	B	B	A	B	A	A	B	A	B	A	A	B	A	B	B	B	A	B	B	B	B	A	B	A	B	A	B	A	A	B	A	A	A	B	B	A	A
Contig9031_at	2H	14	38.8369	A	B	A	A	A	B	A	B	A	B	B	A	B	A	A	B	A	B	A	A	B	A	B	B	B	A	B	B	B	B	A	B	A	B	A	B	A	A	B	A	A	A	B	B	A	A
Contig12841_at	2H	14	38.8369	A	B	A	A	A	B	A	B	A	B	B	A	B	A	A	B	A	B	A	A	B	A	B	B	B	A	B	B	B	B	A	B	A	B	A	B	A	A	B	A	A	A	B	B	A	A
Contig12572_at	2H	15	41.5061	A	B	A	A	A	B	A	B	A	B	-	A	B	A	A	B	A	B	A	A	B	A	B	B	B	A	A	B	B	B	A	B	A	A	A	B	A	A	B	A	A	A	B	B	A	A
HA12N13u_s_at	2H	15	41.5061	A	B	A	A	A	B	A	B	A	B	B	A	B	A	A	B	-	B	A	A	B	A	B	B	B	A	A	B	B	B	A	B	A	A	A	B	A	A	B	A	A	A	B	B	A	A
Contig3253_at	2H	15	41.5061	A	B	A	A	A	B	A	B	A	B	B	A	B	-	A	B	A	B	A	A	B	A	B	B	B	A	A	B	B	B	A	B	A	A	A	B	A	A	B	A	A	A	B	B	A	A
Contig3050_at	2H	15	41.5061	A	B	A	A	A	B	A	B	A	B	B	A	B	A	A	B	A	B	A	A	B	A	B	B	B	A	A	B	B	B	A	B	A	A	A	B	A	A	B	A	A	A	B	B	A	A
HZ47I09r_s_at	2H	15	41.5061	A	B	A	A	A	B	A	B	A	B	B	A	B	A	A	B	A	B	A	A	B	A	B	B	B	A	A	B	B	B	A	B	A	A	A	B	A	A	B	A	A	A	B	B	A	A
Contig7355_at	2H	15	41.5061	A	B	A	A	A	B	A	B	A	B	B	A	B	A	A	B	A	B	A	A	B	A	B	B	B	A	A	B	B	B	A	B	A	A	A	B	A	A	B	A	A	A	B	B	A	A
Contig2113_at	2H	15	41.5061	A	B	A	A	A	B	A	B	A	B	B	A	B	A	A	B	A	B	A	A	B	A	B	B	B	A	A	B	B	B	A	B	A	A	A	B	A	A	B	A	A	A	B	B	A	A
Contig12668_at	2H	16	44.1753	A	B	A	A	A	B	A	B	A	B	B	A	B	A	A	B	A	A	A	A	B	B	B	B	B	A	A	B	B	B	A	B	A	A	A	B	A	A	B	A	A	A	B	B	A	A
Contig12668_s_at	2H	16	44.1753	A	B	A	A	A	B	A	B	A	B	B	A	B	A	A	B	A	A	A	A	B	B	B	B	B	A	A	B	B	B	A	B	A	A	A	B	A	A	B	A	A	A	B	B	A	A
Contig17085_at	2H	17	49.6019	A	B	A	A	A	B	A	B	A	B	B	A	B	A	A	A	A	A	A	A	B	B	B	A	A	A	A	B	B	B	A	B	A	A	A	B	A	A	B	A	A	A	B	B	A	A
Contig4818_at	2H	18	55.0285	A	B	A	A	A	A	A	B	A	B	B	B	B	A	A	A	A	A	A	A	B	B	B	A	A	A	A	B	B	B	A	B	A	A	A	B	A	A	B	A	A	A	B	B	A	A
Contig3579_x_at	2H	18	55.0285	A	B	A	A	A	A	A	B	A	B	B	B	B	A	A	A	A	A	A	A	B	B	B	A	A	A	A	B	B	B	A	B	A	A	A	B	A	A	B	A	A	A	B	B	A	A
Contig21311_at	2H	18	55.0285	A	B	A	A	A	A	A	B	A	B	B	B	B	A	A	A	A	A	A	A	B	B	B	A	A	A	A	B	B	B	A	B	A	A	A	B	A	A	B	A	A	A	B	B	A	A
Contig19407_at	2H	19	56.3802	A	B	A	A	A	A	A	B	A	B	B	B	B	A	A	A	A	A	A	A	B	B	B	A	A	A	A	B	B	B	A	B	A	A	A	B	A	A	B	A	A	A	B	B	A	A
Contig5367_at	2H	20	59.0855	A	B	A	A	A	A	A	B	A	A	B	B	B	A	A	A	A	A	A	A	B	B	B	A	A	A	A	B	B	B	A	B	A	A	A	B	A	A	B	A	A	A	B	B	A	A
Contig7511_at	2H	20	59.0855	A	B	A	A	A	A	A	B	A	A	B	B	B	A	A	A	A	A	A	A	B	B	B	A	A	A	A	B	B	B	A	B	A	A	A	B	A	A	B	A	A	A	B	B	A	A
Contig17572_at	2H	20	59.0855	A	B	A	A	A	A	A	B	A	A	B	B	B	A	-	A	-	A	A	A	B	B	B	A	A	A	A	B	B	B	A	B	A	A	A	B	A	A	B	A	A	A	B	B	A	A
Contig4654_at	2H	21	63.0941	A	B	A	A	A	A	A	A	A	A	B	B	B	A	A	A	A	A	A	A	B	B	B	A	A	A	A	B	B	B	A	B	A	A	A	B	A	A	B	A	A	A	B	B	A	A
Contig3506_s_at	2H	21	63.0941	A	B	A	A	A	A	A	A	A	A	B	B	B	A	A	A	A	A	A	A	B	B	B	A	A	A	A	B	B	B	A	B	A	A	A	B	A	A	B	A	A	A	B	B	A	A
Contig3173_s_at	2H	22	64.4278	A	B	A	A	A	A	A	A	A	A	B	B	B	A	A	A	A	A	A	A	B	B	B	B	A	A	A	B	B	-	A	B	A	A	A	B	A	A	B	A	A	A	B	B	A	A
Contig7769_at	2H	22	64.4278	A	B	A	A	A	A	A	A	A	A	B	B	B	A	A	A	A	A	A	A	B	B	B	B	A	A	A	B	B	B	A	B	A	A	A	B	A	A	B	A	A	A	B	B	A	A
HVSMEn0011N06r2_at	2H	22	64.4278	A	B	A	A	A	A	A	A	A	A	B	B	B	A	A	A	-	A	A	A	B	B	B	B	A	A	A	B	B	B	A	B	A	A	A	B	A	A	B	A	A	A	B	B	A	A
Contig3045_at	2H	22	64.4278	A	B	A	A	A	A	A	A	A	A	-	B	B	A	A	A	A	A	A	A	B	B	B	B	A	A	A	B	B	B	A	B	A	A	A	B	A	A	B	A	A	A	B	B	A	A
Contig6950_s_at	2H	22	64.4278	A	B	A	A	A	A	A	A	A	A	B	B	B	A	A	A	A	A	A	A	B	B	B	B	A	A	A	B	B	B	A	B	A	A	A	B	A	A	B	A	A	A	B	B	A	A
Contig16937_at	2H	23	65.7614	A	B	A	A	A	A	A	A	A	A	B	B	B	A	A	A	A	A	A	A	B	B	B	B	A	A	A	B	B	B	A	B	A	A	A	B	A	A	B	A	A	A	B	B	A	A
Contig6918_s_at	2H	23	65.7614	A	B	A	A	A	A	A	A	A	A	B	B	B	A	A	A	A	A	A	A	B	B	B	B	A	A	A	B	B	B	A	B	A	A	A	B	A	A	B	A	A	A	B	B	A	A
Contig4696_at	2H	23	65.7614	A	B	A	A	A	A	A	A	A	A	B	B	B	A	A	A	A	A	A	A	B	B	B	B	A	A	A	B	B	B	A	B	A	A	A	B	A	A	B	A	A	A	B	B	A	A
Contig8792_s_at	2H	23	65.7614	A	B	A	A	A	A	A	A	A	A	B	-	B	A	A	A	A	A	A	A	B	B	B	B	A	A	A	B	B	B	A	B	A	A	A	B	A	A	B	A	A	A	B	B	A	A
Contig11469_at	2H	23	65.7614	A	B	A	A	A	A	A	A	A	A	B	B	B	A	A	A	-	A	A	A	B	B	B	B	A	A	-	B	B	B	A	B	A	A	A	B	A	A	B	A	A	A	B	B	A	A
Contig3380_s_at	2H	23	65.7614	A	B	A	-	A	A	A	A	A	A	B	B	B	A	A	A	A	A	A	A	B	B	B	B	A	A	A	B	B	B	A	B	A	A	A	B	A	A	B	A	A	A	B	B	A	A
Contig3381_s_at	2H	23	65.7614	A	B	A	A	A	A	A	A	A	A	B	B	B	A	A	A	A	A	A	A	B	B	B	B	A	A	A	B	B	B	A	B	A	A	A	B	A	A	B	A	A	A	B	B	A	A
Contig9045_at	2H	24	68.4306	A	B	A	A	A	A	A	A	A	A	B	B	B	A	A	A	A	A	A	A	B	B	A	B	A	A	A	B	B	B	A	B	A	A	A	B	A	A	B	A	A	A	B	B	A	A
Contig22652_at	2H	24	68.4306	A	B	A	A	A	A	A	A	A	A	B	B	B	A	A	A	A	A	A	A	B	B	A	B	A	A	A	B	B	B	A	B	A	A	A	B	A	A	B	A	A	A	B	B	A	A
Contig15733_at	2H	24	68.4306	A	B	A	A	A	A	A	A	A	A	B	B	B	A	A	A	A	A	A	A	B	B	A	B	A	A	A	B	B	B	A	B	A	A	A	B	A	A	B	A	A	A	B	B	A	A
baak18l03_x_at	2H	24	68.4306	A	B	A	A	A	A	A	A	A	A	B	B	B	A	A	A	A	A	A	A	B	B	A	B	A	A	-	B	B	B	A	B	A	A	A	B	A	A	B	A	A	A	B	B	A	A
Contig15403_at	2H	24	68.4306	A	B	A	A	A	A	A	A	A	A	B	B	B	A	A	A	-	A	A	A	B	B	A	B	A	A	-	B	B	B	A	B	A	A	A	B	A	A	B	A	A	A	B	B	A	A
Contig19617_at	2H	24	68.4306	A	B	A	A	A	A	A	A	A	A	B	B	B	A	A	A	-	A	A	A	B	B	-	B	A	A	-	B	B	B	A	B	A	A	A	B	A	A	B	A	A	A	B	B	A	A
Contig12497_at	2H	24	68.4306	A	B	A	A	A	A	A	A	A	A	B	B	B	A	A	A	A	A	A	-	B	B	A	B	A	A	A	B	B	B	A	B	A	A	A	B	A	A	-	A	A	A	B	B	A	A
Contig17229_at	2H	25	69.7643	A	B	A	A	A	A	A	A	A	A	B	B	B	A	A	A	A	A	A	A	B	B	A	B	A	A	A	B	B	B	A	-	A	A	A	B	A	A	B	A	A	A	B	B	A	A
Contig5769_at	2H	25	69.7643	A	B	A	A	A	A	A	A	A	A	B	B	B	A	A	A	A	A	A	A	B	B	A	B	A	A	A	B	B	B	A	-	A	A	A	B	A	A	B	A	A	A	B	B	A	A
Contig19831_at	2H	25	69.7643	A	B	A	A	A	A	A	A	A	A	B	B	B	A	A	A	A	A	A	A	B	B	A	B	A	A	A	B	B	B	A	B	A	A	A	B	A	A	B	A	A	A	B	B	A	A
Contig7135_at	2H	25	69.7643	A	B	A	A	A	A	A	A	A	A	B	B	B	A	A	A	A	A	A	A	B	B	A	B	A	A	A	B	B	B	A	B	A	A	A	B	A	A	B	A	A	A	B	B	A	A
Contig7881_at	2H	25	69.7643	A	B	A	A	A	A	A	A	A	A	B	B	B	A	A	A	A	A	A	A	B	B	A	B	A	A	A	B	B	B	A	B	A	A	A	B	A	A	B	A	A	A	B	B	A	A
Contig8969_at	2H	25	69.7643	A	B	A	A	A	A	A	A	A	A	B	B	B	A	A	A	-	A	A	A	B	B	A	B	A	A	A	B	B	B	-	B	A	A	A	B	A	A	B	A	A	A	-	B	A	A
Contig20672_s_at	2H	26	72.4696	A	B	A	A	A	A	A	A	A	A	B	B	B	A	A	A	A	A	A	A	B	B	A	B	A	B	A	B	B	B	A	B	A	A	A	B	A	A	B	A	A	A	B	B	B	A
Contig9632_at	2H	26	72.4696	A	B	A	A	A	A	A	A	A	A	B	B	B	A	A	A	A	A	A	A	B	B	A	B	A	B	A	B	B	B	A	B	A	A	A	B	A	A	B	A	A	A	B	B	B	A
Contig25428_at	2H	26	72.4696	A	B	A	A	A	A	A	A	A	A	B	B	B	A	A	A	-	A	A	A	B	B	A	B	A	B	A	B	B	B	A	B	-	A	A	B	A	A	B	A	A	A	B	B	B	A
HV12L19u_at	2H	26	72.4696	A	B	A	A	A	A	A	A	A	A	B	B	B	A	A	A	-	A	A	A	B	B	A	B	A	B	A	B	B	B	A	B	A	A	A	B	A	A	B	A	A	A	B	B	B	A
Contig20672_x_at	2H	26	72.4696	A	B	A	A	A	A	A	A	A	A	B	B	B	A	A	A	-	A	A	A	B	B	A	B	A	B	-	B	B	B	A	B	A	A	A	B	A	A	B	A	A	A	B	B	B	A
Contig25428_x_at	2H	26	72.4696	A	B	A	A	A	A	A	A	A	A	B	B	B	A	A	A	-	A	A	A	B	B	-	B	A	B	-	B	B	B	A	B	A	A	A	B	A	A	B	A	A	-	B	B	B	A
Contig11000_at	2H	27	73.8213	A	B	-	A	A	A	A	A	A	A	B	B	B	A	A	A	A	A	A	A	B	B	A	B	A	B	A	B	B	B	A	B	A	A	A	B	A	A	B	A	A	A	B	B	B	-
Contig10252_s_at	2H	27	73.8213	A	B	A	A	A	A	A	A	A	A	B	B	B	-	A	A	-	A	A	A	B	B	A	B	A	B	A	B	B	B	A	B	A	A	A	B	A	A	B	A	A	A	B	B	B	A
HW02F22u_s_at	2H	27	73.8213	A	B	A	A	A	A	A	A	A	A	B	B	B	A	A	A	A	A	A	A	B	B	A	B	A	B	A	B	B	B	A	B	A	A	A	B	A	A	B	A	A	A	B	B	B	A
Contig18119_at	2H	27	73.8213	A	B	A	A	A	A	A	A	A	A	B	B	B	A	A	A	A	A	A	A	B	B	A	B	A	B	A	B	B	B	A	B	A	A	A	B	A	A	B	A	A	A	B	B	B	A
Contig18939_at	2H	27	73.8213	A	B	A	A	A	A	A	A	A	A	B	B	B	A	A	A	A	A	A	A	B	B	A	B	A	B	A	B	B	B	A	B	A	A	A	B	A	A	B	A	A	A	B	B	B	A
Contig17844_at	2H	27	73.8213	A	B	A	-	A	A	A	A	A	A	-	B	B	A	A	A	A	A	A	A	B	B	A	B	A	B	A	B	B	B	A	B	A	A	A	B	A	A	B	A	A	A	B	B	B	A
Contig13073_at	2H	27	73.8213	A	B	A	A	A	A	A	A	A	A	B	B	B	A	A	A	A	A	A	A	B	B	A	B	A	B	A	B	B	B	A	B	A	A	A	B	A	A	B	A	A	A	B	B	B	A
Contig4265_s_at	2H	27	73.8213	A	B	A	A	A	A	A	A	A	A	B	B	B	A	A	A	A	A	A	A	B	B	A	B	A	B	A	B	B	B	A	B	A	A	A	B	A	A	B	A	A	A	B	B	B	A
rbags21b15_at	2H	27	73.8213	A	B	A	A	A	A	A	A	A	A	B	B	B	A	A	A	-	A	A	A	B	B	A	B	A	B	A	B	B	B	A	B	A	A	A	B	A	A	B	A	A	A	B	B	B	A
Contig20863_at	2H	27	73.8213	A	B	A	A	A	A	A	A	A	A	B	B	B	A	A	A	-	A	A	A	B	B	A	B	A	B	A	B	B	B	A	B	A	A	A	B	A	A	B	A	A	A	B	B	B	A
Contig2236_at	2H	27	73.8213	A	B	A	A	A	A	A	A	A	A	B	B	B	A	A	A	-	A	A	A	B	B	A	B	A	B	-	B	B	B	A	B	A	A	A	B	A	-	B	A	A	A	B	B	B	A
Contig13568_at	2H	27	73.8213	A	B	A	A	A	A	A	A	A	A	B	B	B	A	A	A	A	A	A	A	B	B	A	B	A	B	A	B	B	B	A	B	A	A	A	B	A	-	B	A	A	A	B	B	B	A
Contig18339_at	2H	27	73.8213	A	B	A	A	A	A	A	A	A	A	B	B	B	A	A	A	-	A	A	A	B	B	A	B	A	B	A	B	B	B	A	B	A	A	A	B	A	A	B	A	A	A	B	B	B	A
EBma01_SQ005_P22_s_at	2H	27	73.8213	A	B	A	A	A	A	A	A	A	A	B	-	B	A	A	A	A	A	A	A	B	B	A	B	A	B	A	B	B	B	A	-	A	A	A	B	A	A	B	A	A	A	B	B	B	A
Contig1604_at	2H	28	75.1549	A	B	A	A	A	A	A	A	A	A	B	B	B	A	A	A	A	A	A	A	B	B	A	B	A	B	A	B	B	B	A	B	A	A	A	B	A	A	B	A	A	A	B	B	B	A
Contig20943_at	2H	28	75.1549	A	B	A	A	A	A	A	A	A	A	B	B	B	A	A	A	-	A	A	A	B	B	A	B	A	B	-	B	B	B	A	B	A	A	A	B	A	A	B	A	A	A	B	B	B	A
HV_CEa0004H12r2_at	2H	29	76.4886	A	B	A	-	A	A	A	A	A	A	B	B	B	-	A	A	A	A	A	A	B	B	A	B	A	B	A	B	B	B	A	B	A	A	A	B	A	A	B	A	A	A	A	B	B	A
HT13I08r_at	2H	29	76.4886	A	B	A	A	A	A	A	A	A	A	B	B	B	A	A	A	-	A	A	A	B	B	A	B	A	B	-	B	B	B	A	B	A	A	A	B	A	A	B	A	A	A	A	B	B	A
Contig217_at	2H	29	76.4886	A	B	A	A	A	A	A	A	A	A	B	B	B	A	A	A	A	A	A	A	B	B	A	B	A	B	A	B	B	B	A	B	A	A	A	B	A	A	B	A	A	A	A	B	B	A
Contig19672_at	2H	29	76.4886	A	B	A	A	A	A	A	A	A	A	B	B	B	A	A	A	A	A	A	A	B	B	A	B	A	B	A	B	B	B	A	B	A	A	A	B	A	A	B	A	A	A	A	B	B	A
HVSMEf0020F06r2_s_at	2H	29	76.4886	A	B	A	A	A	A	A	A	A	A	B	B	B	A	A	A	A	A	A	A	B	B	A	B	A	B	A	B	B	B	A	B	A	A	A	B	A	A	B	A	A	A	A	B	B	A
HVSMEf0020F06r2_at	2H	29	76.4886	A	B	A	A	A	A	A	A	A	A	B	B	B	A	A	A	-	A	A	-	B	B	A	B	A	B	A	B	B	B	A	B	A	A	A	B	A	A	B	A	A	A	A	B	B	A
Contig8657_at	2H	29	76.4886	A	B	A	A	A	A	A	A	A	A	B	B	B	A	A	A	A	A	A	A	B	B	A	B	A	B	A	B	B	B	A	B	A	A	A	B	A	A	B	A	A	A	A	B	B	A
Contig8966_at	2H	29	76.4886	A	B	A	A	A	A	A	A	A	A	B	B	B	A	A	A	A	A	A	A	B	B	A	B	A	B	A	B	B	B	A	B	A	A	A	B	A	A	B	A	A	A	A	B	B	A
Contig20568_at	2H	29	76.4886	A	B	A	A	A	A	A	A	A	A	B	B	B	A	A	A	A	A	A	A	B	B	A	B	A	B	A	B	B	B	A	B	A	A	A	B	A	A	B	A	A	A	A	B	B	A
Contig12257_at	2H	29	76.4886	A	B	A	A	A	A	A	A	A	A	B	B	B	A	A	A	A	A	A	A	B	B	A	B	A	B	A	B	B	B	A	B	A	A	A	B	A	A	B	A	A	A	A	B	B	A
Contig8961_at	2H	29	76.4886	A	B	A	A	A	A	A	A	A	A	B	B	B	A	A	A	A	A	A	A	B	B	A	B	A	B	A	B	B	B	A	-	A	A	A	B	A	A	B	A	A	A	A	B	B	A
EBem09_SQ005_C08_s_at	2H	29	76.4886	A	B	A	A	A	A	A	A	A	A	B	B	B	A	A	A	A	A	A	A	B	B	A	B	A	B	A	B	B	B	A	B	A	A	A	B	A	A	B	A	A	A	A	B	B	A
Contig9566_at	2H	29	76.4886	A	B	A	A	A	A	A	A	A	A	B	B	B	A	A	A	-	A	A	A	B	B	A	B	A	B	-	B	B	B	A	B	A	A	A	B	A	A	B	A	A	A	A	B	B	A
Contig19190_at	2H	29	76.4886	A	B	A	A	A	A	A	A	A	A	B	B	B	A	A	A	A	A	A	A	B	B	A	B	A	B	A	B	B	B	A	-	A	A	A	B	A	A	B	A	A	A	A	B	B	A
Contig13681_at	2H	29	76.4886	A	B	A	A	A	A	A	A	A	A	B	B	B	A	A	A	A	A	A	A	B	B	-	B	A	B	A	B	B	B	A	B	A	A	A	B	A	A	-	A	A	A	A	B	B	A
HV05H24u_x_at	2H	29	76.4886	A	B	A	A	A	A	A	A	A	A	B	B	B	A	A	A	A	A	A	A	B	B	A	B	A	B	A	B	B	B	A	B	A	A	A	B	A	A	B	A	A	A	A	B	B	A
Contig888_at	2H	30	79.1578	A	B	A	A	A	A	A	A	A	A	B	B	B	B	A	A	A	A	A	A	B	B	A	B	A	B	A	B	B	B	A	B	A	A	B	B	A	A	B	A	A	A	A	B	B	A
Contig4041_at	2H	31	81.8631	A	B	A	A	A	A	A	A	A	A	B	B	B	B	B	A	A	A	A	A	B	B	A	B	A	B	A	B	B	B	A	B	A	A	B	B	A	A	B	A	A	A	A	B	B	A
Contig4038_s_at	2H	31	81.8631	A	B	A	A	A	A	A	A	A	A	B	B	B	B	B	A	A	A	A	A	B	B	A	B	A	B	A	B	B	B	A	B	A	A	B	B	A	A	B	A	A	A	A	B	B	A
Contig1543_at	2H	31	81.8631	A	B	A	A	A	A	A	A	A	A	B	B	B	B	B	A	A	A	A	A	B	B	A	B	A	B	A	B	B	B	A	B	A	A	B	-	A	A	B	A	A	A	A	B	B	A
HO09D01S_at	2H	32	83.2524	A	B	A	A	A	A	A	A	A	A	B	B	B	B	B	A	A	A	A	A	B	B	-	B	A	B	A	B	B	B	A	-	A	A	B	B	A	A	B	A	A	A	A	B	B	A
Contig18677_at	2H	32	83.2524	A	B	A	A	A	A	A	A	A	A	B	B	B	B	B	A	-	A	A	A	B	B	A	B	A	B	A	B	B	B	A	B	A	A	B	B	A	A	B	A	-	A	A	B	B	A
Contig12607_at	2H	32	83.2524	A	B	A	A	A	A	A	A	A	A	B	B	B	B	B	A	-	A	A	A	B	B	A	B	A	B	A	B	B	B	A	B	A	A	B	B	A	A	B	A	A	A	A	B	B	A
Contig7316_at	2H	33	84.6416	A	B	A	A	A	A	A	A	A	A	B	B	B	B	B	A	-	A	A	A	B	B	A	B	A	B	-	B	B	B	A	B	A	A	B	B	A	A	B	A	A	A	A	B	B	A
Contig275_x_at	2H	34	90.2202	-	B	A	A	A	A	A	A	A	A	B	B	-	B	B	A	A	A	A	A	B	B	A	B	A	B	A	B	B	B	A	B	A	A	B	B	B	A	B	A	A	A	A	B	B	A
HT07G20u_x_at	2H	34	90.2202	B	B	A	A	A	A	A	A	A	A	B	B	B	B	B	A	A	A	A	A	B	B	A	B	A	B	A	B	B	B	A	B	A	A	B	B	B	A	B	A	A	A	A	B	B	A
Contig5669_at	2H	34	90.2202	B	B	A	A	A	A	A	A	A	A	B	B	B	B	B	A	A	A	A	A	B	B	A	B	A	B	A	B	B	B	A	B	A	A	B	B	B	A	B	A	A	A	A	B	B	-
Contig9523_at	2H	35	98.4005	B	B	A	A	A	A	A	A	A	A	B	A	B	B	B	A	A	A	A	A	B	B	A	B	A	B	A	B	A	B	A	B	A	B	B	B	B	A	B	A	A	A	A	B	B	A
Contig17958_at	2H	35	98.4005	B	B	A	A	A	A	A	A	A	A	B	A	B	B	B	A	A	A	A	A	B	B	A	B	A	B	A	B	A	B	A	B	A	B	B	B	B	A	B	A	A	A	A	B	B	A
Contig13421_at	2H	36	99.7342	B	B	A	A	A	A	A	A	A	A	B	A	B	B	B	A	A	A	A	A	B	B	A	B	A	B	A	B	A	B	A	B	A	B	B	B	B	A	A	A	A	A	A	B	B	A
Contig1800_at	2H	37	102.403	B	B	A	A	A	A	A	A	A	A	B	A	B	B	B	A	A	A	A	A	B	B	A	B	B	B	A	B	A	B	A	-	A	B	B	B	B	A	A	A	A	A	A	B	B	A
Contig1800_x_at	2H	37	102.403	B	B	A	A	A	A	A	A	A	A	B	A	B	B	B	A	A	A	A	A	B	B	A	B	B	B	A	B	A	B	A	B	A	B	B	B	B	A	A	A	A	A	A	B	B	A
Contig1799_s_at	2H	37	102.403	B	B	A	A	A	A	A	A	A	A	B	A	B	B	B	A	A	A	A	A	B	B	A	B	B	B	A	B	A	B	A	B	A	B	B	B	B	A	A	A	A	A	A	B	B	A
Contig13177_at	2H	37	102.403	B	B	A	A	A	A	A	A	A	A	B	A	B	B	B	A	A	A	A	A	B	B	A	B	B	B	A	B	A	B	A	B	A	B	B	B	B	A	A	A	A	A	A	B	B	A
HS09E20r_s_at	2H	38	103.737	B	B	A	A	A	A	A	A	A	A	B	A	B	B	-	A	A	A	A	A	B	B	A	B	B	B	B	B	A	B	A	-	A	B	B	B	B	A	A	A	A	A	A	B	B	A
Contig19271_at	2H	38	103.737	B	B	A	A	A	A	A	A	A	A	B	A	B	B	B	A	A	A	A	A	B	B	A	B	B	B	B	B	A	B	A	B	A	B	B	B	B	A	A	A	A	A	A	B	B	A
Contig9028_at	2H	39	105.071	B	B	A	A	A	A	A	A	A	A	B	A	B	B	B	A	A	A	A	A	B	B	A	B	B	B	B	B	A	B	A	B	A	B	B	B	B	A	A	A	A	B	A	B	B	A
Contig10192_at	2H	40	106.404	B	B	A	A	A	A	-	A	A	A	B	A	B	B	B	A	A	A	A	A	B	B	-	B	B	B	B	B	A	B	A	B	A	B	B	B	B	A	A	A	A	B	A	B	B	A
HT07C05r_s_at	2H	40	106.404	B	B	A	A	A	A	A	A	A	A	B	A	B	B	B	A	A	A	A	A	B	B	A	B	B	B	B	B	A	B	A	B	A	B	B	B	B	A	A	A	A	B	A	B	B	A
Contig24074_at	2H	40	106.404	B	B	A	A	A	A	A	A	A	A	B	A	B	B	B	A	A	A	A	A	B	B	A	B	B	B	B	B	A	B	A	B	A	B	B	B	B	A	A	A	A	B	A	B	B	A
Contig15522_at	2H	40	106.404	B	B	A	A	A	A	A	A	A	-	B	A	B	B	B	A	A	A	A	A	B	B	A	B	B	B	B	B	A	B	A	B	A	B	B	B	B	A	A	A	A	B	A	B	B	A
Contig2260_at	2H	41	107.794	B	B	A	A	A	A	A	A	A	A	-	A	B	A	B	A	A	A	A	A	B	B	A	B	B	B	B	B	A	B	A	B	A	B	B	B	B	A	A	A	A	B	A	B	B	A
HV04J01r_s_at	2H	42	117.641	B	B	A	A	A	A	A	A	B	A	B	A	B	A	B	A	A	A	A	A	B	B	A	B	B	B	B	B	A	A	A	A	A	B	B	A	B	A	A	A	A	B	A	B	B	A
Contig7501_s_at	2H	43	121.65	B	B	A	A	A	A	A	A	B	A	-	A	B	A	B	A	A	A	A	B	B	B	A	B	B	B	B	B	A	A	A	A	A	B	B	A	B	A	A	A	A	B	A	B	B	-
Contig13669_at	2H	43	121.65	B	B	A	A	A	A	A	A	B	A	A	A	B	A	B	A	A	A	A	B	B	B	A	B	B	B	B	B	A	A	A	A	A	B	B	A	B	A	A	A	A	B	A	B	B	A
Contig12363_at	2H	43	121.65	B	B	A	A	A	A	A	A	B	A	A	A	B	A	B	A	-	A	A	B	B	B	A	B	B	B	B	B	A	A	A	A	A	B	B	A	B	A	A	A	A	B	A	B	B	A
Contig13280_at	2H	43	121.65	B	B	A	A	A	A	A	A	B	A	A	A	B	A	B	A	-	A	A	B	B	B	A	B	B	B	B	B	A	A	A	A	A	B	B	A	B	A	A	A	A	B	A	B	B	A
Contig4230_at	2H	43	121.65	B	B	A	A	A	A	A	A	B	A	A	A	B	A	B	A	A	A	A	B	B	-	A	B	B	B	B	B	A	A	A	A	A	B	B	A	B	A	A	A	A	B	A	B	B	A
Contig10694_at	2H	43	121.65	B	B	A	A	A	A	A	A	B	A	A	A	B	A	B	A	A	A	A	B	B	B	A	B	B	B	B	B	A	A	A	A	A	B	B	-	B	A	A	A	A	B	A	B	B	A
HVSMEi0007J05r2_s_at	2H	43	121.65	B	B	A	A	A	A	A	A	B	A	A	A	B	A	B	A	A	A	A	B	B	B	A	B	B	B	B	B	A	A	A	A	A	B	B	A	B	A	A	A	A	B	A	B	B	A
Contig7581_at	2H	43	121.65	B	B	A	A	A	A	A	A	B	A	A	A	B	A	B	A	A	A	A	B	B	B	A	B	B	B	-	B	A	A	A	A	A	B	B	A	B	A	A	A	A	B	A	B	B	A
Contig140_at	2H	44	123.001	B	B	A	A	A	A	A	A	B	A	A	A	B	A	B	A	-	A	A	B	B	B	A	B	B	B	A	B	A	A	A	A	A	B	B	A	B	A	A	A	A	B	A	B	B	A
Contig9152_at	2H	45	124.372	B	B	A	A	A	A	A	A	-	A	A	A	B	A	B	A	A	A	A	B	B	B	A	B	B	B	A	A	A	A	A	A	A	B	B	A	B	A	A	A	A	B	A	B	B	A
Contig5401_s_at	2H	45	124.372	B	B	A	A	A	A	A	A	B	A	A	A	B	A	B	A	A	A	A	B	B	B	A	B	B	B	A	A	A	A	A	A	-	B	B	A	B	A	A	A	A	B	A	B	B	A
Contig13850_at	2H	46	133.946	A	A	A	A	A	A	A	A	B	A	A	A	-	A	B	A	A	A	A	B	B	B	A	B	B	B	A	A	A	A	A	A	A	B	A	A	A	A	A	A	A	B	A	B	B	A
HV_CEb0003J19r2_at	2H	46	133.946	A	A	A	A	A	A	A	A	B	A	A	A	B	A	B	A	A	A	A	B	B	B	A	B	B	B	A	A	A	A	A	A	A	B	A	A	A	A	A	A	A	B	A	B	B	A
Contig143_at	2H	46	133.946	A	A	A	A	A	A	A	A	B	A	A	A	B	A	B	A	A	A	A	B	B	B	A	B	B	B	A	A	A	A	A	A	A	B	A	A	A	A	A	A	A	B	A	B	B	A
Contig10635_at	2H	46	133.946	A	A	A	A	A	A	A	A	B	A	A	A	B	A	B	A	A	A	A	B	B	B	A	B	B	B	A	A	A	A	A	A	A	B	A	A	A	A	A	A	A	B	A	B	B	A
Contig6065_s_at	2H	46	133.946	A	A	A	A	A	A	A	A	B	A	A	A	B	A	B	A	A	A	A	B	B	B	A	B	B	B	A	A	A	A	A	A	A	B	A	A	A	A	A	A	A	B	A	B	B	A
HX02J06u_s_at	2H	46	133.946	A	A	A	A	A	A	A	A	B	A	A	A	B	A	B	A	A	A	A	B	B	B	A	B	B	B	A	A	A	A	A	A	A	B	A	A	A	A	A	A	A	B	A	B	B	A
Contig6795_at	2H	46	133.946	A	A	A	A	A	A	A	A	B	A	A	A	B	A	B	A	A	A	A	B	B	B	A	B	B	B	A	A	A	A	A	A	A	B	A	A	A	A	A	A	A	B	A	B	B	A
Contig8884_at	2H	46	133.946	A	A	A	A	A	A	A	A	B	A	A	A	B	A	B	A	A	A	A	B	B	B	A	B	B	B	A	A	A	A	A	A	A	B	A	A	A	A	A	A	A	B	A	B	B	A
Contig22362_at	2H	46	133.946	A	A	A	A	A	A	A	A	B	A	A	A	B	A	B	A	A	A	A	B	B	B	A	-	B	B	A	A	A	A	A	A	-	B	A	A	A	A	A	A	A	B	A	B	B	A
S0001000013A11F1_s_at	2H	47	135.28	A	A	A	A	A	A	A	A	B	B	A	A	B	A	B	A	A	A	A	B	B	B	A	B	B	B	A	A	A	A	A	A	A	B	A	A	A	A	A	A	A	B	A	B	B	A
Contig7726_at	2H	47	135.28	A	A	A	A	A	A	A	A	B	B	A	A	B	A	B	A	A	A	A	B	B	B	A	B	B	B	A	A	A	A	A	A	A	B	A	A	A	A	A	A	A	B	A	B	B	A
baal21h16_s_at	2H	47	135.28	A	A	A	A	A	A	A	A	B	B	A	A	B	A	B	A	A	A	A	B	B	B	A	B	B	-	A	A	A	A	A	A	A	B	A	A	A	-	A	A	A	B	A	B	B	A
Contig17099_at	2H	48	136.669	A	A	A	A	A	A	A	A	B	B	A	A	B	A	B	A	A	A	A	B	B	B	A	B	B	B	A	A	A	A	A	A	A	B	A	A	A	A	A	-	A	B	A	B	B	A
Contig4062_at	2H	49	149.44	A	A	A	B	B	B	A	A	B	B	A	A	B	A	B	B	B	A	A	B	B	B	A	B	B	B	A	A	A	A	A	A	A	B	A	B	A	A	A	A	A	B	A	B	B	A
Contig14721_at	2H	49	149.44	A	A	A	B	B	B	A	A	B	B	A	A	B	A	B	B	B	A	A	B	B	B	A	B	B	B	A	A	A	A	A	A	A	B	A	B	A	A	A	A	A	B	A	B	B	A
Contig4063_at	2H	49	149.44	A	A	A	B	B	B	A	A	B	B	A	A	B	A	B	B	B	A	A	B	B	B	A	B	B	B	A	A	A	A	A	A	A	B	A	B	A	A	A	A	A	B	A	B	B	A
Contig10434_at	2H	49	149.44	A	A	A	B	B	B	A	A	B	B	A	A	B	A	B	B	B	A	A	B	B	B	A	B	B	B	-	A	A	A	A	A	A	B	A	B	A	A	A	A	A	B	A	B	B	A
EBem08_SQ003_L01_at	2H	50	150.774	A	A	A	B	B	B	A	A	A	B	A	A	B	A	B	-	B	A	A	B	B	B	A	B	B	B	A	A	A	A	A	A	A	B	A	B	A	A	A	A	A	B	A	B	B	A
Contig26393_at	2H	50	150.774	A	A	-	B	B	B	A	A	A	B	A	A	B	A	B	B	-	A	A	B	B	B	A	B	B	B	A	A	A	A	A	A	A	B	A	B	A	A	A	A	A	B	A	B	B	A
Contig8323_at	2H	50	150.774	A	A	A	B	B	B	A	A	A	B	A	A	B	A	B	B	-	A	A	B	B	B	A	B	B	B	A	A	A	A	A	A	A	B	A	B	A	A	A	A	A	B	A	B	B	A
HV_CEb0001H04r2_at	2H	50	150.774	A	A	A	B	B	B	A	A	A	B	A	A	B	A	B	B	-	A	A	B	B	B	A	B	B	B	A	A	A	A	A	A	A	B	A	B	A	A	A	A	A	B	A	B	B	A
Contig11747_at	2H	50	150.774	A	A	A	B	B	B	A	A	A	B	A	A	B	A	B	B	B	A	A	B	B	B	A	B	B	B	A	A	A	A	A	A	A	B	A	B	A	A	A	A	A	B	A	B	B	A
Contig10722_at	2H	50	150.774	A	A	A	B	B	B	A	A	A	B	A	A	B	A	B	B	B	A	A	B	B	B	A	B	B	B	A	A	A	A	A	A	A	B	A	B	A	A	A	A	A	B	A	B	B	A
Contig10730_at	2H	50	150.774	A	A	A	B	B	B	A	A	A	B	A	A	B	A	B	B	B	A	A	B	B	B	A	B	B	B	A	A	A	A	A	A	A	B	A	B	A	A	A	A	A	B	A	B	B	A
HS09N08u_at	2H	50	150.774	A	A	A	B	B	B	A	A	A	B	A	A	B	A	B	B	B	A	A	B	B	B	A	B	B	B	-	A	A	A	A	A	A	B	A	B	A	A	A	A	A	B	A	B	B	A
Contig1791_x_at	2H	51	153.479	A	A	A	B	B	B	A	A	A	B	A	A	B	A	B	B	B	A	A	B	B	B	A	B	B	B	A	A	A	A	A	A	A	A	A	B	A	A	A	B	A	B	A	B	B	A
Contig6787_at	2H	52	167.955	A	A	A	-	A	B	A	A	A	B	A	A	B	A	B	A	A	A	A	B	B	B	A	B	B	B	-	A	A	A	A	A	A	A	A	A	A	A	A	B	A	B	A	B	B	A
HW04J21u_at	2H	53	172.131	A	A	A	B	A	B	A	A	A	B	A	A	B	A	B	A	A	A	A	B	B	B	A	B	B	B	A	A	A	A	A	A	B	A	A	A	A	A	A	B	A	B	A	B	B	A
Contig7433_at	2H	53	172.131	A	A	A	B	A	B	A	A	A	B	A	A	B	A	B	A	A	A	A	B	B	B	A	B	B	B	A	A	A	A	A	A	B	A	A	A	A	A	A	B	A	B	A	B	B	A
Contig16303_at	2H	54	173.465	A	A	A	B	A	B	A	A	A	B	A	A	B	B	B	A	A	A	A	B	B	B	A	-	B	B	A	A	A	A	A	A	B	A	A	A	A	A	A	B	A	B	A	B	B	A
Contig3557_at	2H	54	173.465	A	A	A	B	A	B	A	A	A	B	A	A	B	B	B	A	-	A	A	B	B	B	-	B	B	B	-	A	A	A	A	A	B	A	A	A	A	A	A	B	A	B	A	B	B	A
EBpi01_SQ005_H01_at	2H	54	173.465	A	A	A	B	A	B	A	A	A	B	A	A	B	B	B	A	A	A	A	B	B	B	A	B	B	B	A	A	A	A	A	A	B	A	A	A	A	A	A	B	A	B	A	B	B	A
Contig20714_at	2H	54	173.465	A	A	A	B	A	B	A	A	A	B	A	A	B	B	B	A	A	A	A	B	B	B	A	B	B	B	A	A	A	A	A	A	B	A	A	A	A	A	A	B	A	B	A	B	B	A
Contig8310_at	2H	55	174.798	A	A	A	B	A	B	A	A	A	B	A	A	B	B	B	A	A	A	A	B	B	B	A	B	B	B	A	A	A	A	A	A	B	A	A	A	A	A	A	B	A	B	A	B	B	A
HT05G10u_s_at	2H	56	178.807	A	A	A	B	A	B	A	A	A	B	A	A	B	B	B	A	A	A	A	B	B	B	A	B	B	B	A	A	A	B	A	A	B	A	A	A	A	A	A	B	A	B	A	B	B	A
Contig2_s_at	2H	56	178.807	A	A	A	B	A	B	A	A	A	B	A	A	B	B	B	A	A	A	A	B	B	B	A	B	B	B	A	A	A	B	A	A	B	A	A	A	A	A	A	B	A	B	A	B	B	A
Contig7096_at	2H	56	178.807	A	A	A	B	A	B	A	A	A	B	A	A	B	B	B	A	A	A	A	B	B	B	A	B	B	B	A	A	A	B	A	A	B	A	A	A	A	A	A	B	A	B	A	B	B	A
Contig680_at	2H	56	178.807	A	A	A	B	A	B	A	A	A	B	A	A	B	B	B	A	A	A	A	B	B	B	A	B	B	B	A	A	A	B	A	A	B	A	A	A	A	A	A	B	A	B	A	B	B	A
HB06B21r_s_at	2H	57	180.159	A	A	A	B	A	B	A	A	A	B	A	A	B	B	B	A	A	A	A	B	B	B	A	B	B	B	A	A	A	B	A	A	B	A	A	A	A	A	A	B	A	B	A	A	B	A
HVSMEi0002M03r2_at	2H	58	181.51	A	A	A	B	A	B	A	A	A	B	A	A	B	B	B	A	A	A	A	B	B	B	A	B	B	B	A	A	A	B	A	A	B	A	A	A	A	A	A	B	A	B	A	A	B	A
Contig9312_at	2H	58	181.51	A	A	A	B	A	B	A	A	A	B	A	A	B	B	B	A	A	A	A	B	B	B	A	B	B	B	A	A	A	B	A	A	B	A	A	A	A	A	A	B	A	B	A	A	B	A
HB24M20r_s_at	2H	58	181.51	A	A	A	B	A	B	A	A	A	B	A	A	B	B	B	A	-	A	A	B	B	B	A	B	B	B	A	A	A	B	A	A	B	A	A	A	A	A	A	B	A	B	A	A	B	A
Contig11128_at	2H	58	181.51	A	A	A	B	A	B	A	A	A	B	A	A	B	B	B	A	-	A	A	B	B	B	A	B	B	B	A	A	A	B	A	A	B	A	A	A	A	A	A	B	A	B	A	A	B	A
Contig11877_at	2H	58	181.51	A	A	A	B	A	B	A	A	A	B	A	A	B	B	B	A	-	A	A	B	B	B	A	B	B	B	A	A	A	B	A	-	B	A	A	A	A	A	A	B	A	B	A	A	B	A
Contig15229_at	2H	58	181.51	A	A	A	B	A	B	A	A	A	B	A	A	B	B	B	A	-	A	A	B	B	B	A	B	B	B	-	A	A	B	A	A	B	A	A	A	A	A	A	B	A	B	A	A	B	A
Contig12545_at	2H	59	182.862	A	A	A	B	A	B	A	A	A	B	A	A	B	B	B	A	A	A	A	B	B	B	A	B	B	B	A	A	A	B	A	-	B	A	A	A	A	A	A	B	A	B	A	A	B	A
HVSMEf0005F10r2_at	2H	59	182.862	A	A	A	B	A	B	A	A	A	B	A	A	B	B	B	A	-	A	A	B	B	B	A	B	B	B	A	A	A	B	A	A	B	A	A	A	A	A	A	B	A	B	A	A	B	A
Contig24523_at	2H	59	182.862	A	A	A	B	A	B	A	A	A	B	A	A	B	B	B	A	-	A	A	B	B	B	A	B	B	B	A	A	A	B	A	-	B	A	A	A	A	A	A	B	A	B	A	A	B	A
Contig16379_s_at	2H	59	182.862	A	A	A	B	A	B	A	A	A	B	A	A	B	B	B	A	A	A	A	B	B	B	A	B	B	B	A	A	A	B	A	A	B	A	A	A	A	A	A	B	A	B	A	A	B	A
Contig14708_at	2H	59	182.862	A	A	A	B	A	B	A	A	A	B	A	A	B	B	B	A	A	A	A	B	B	B	A	B	B	B	A	A	A	B	A	A	B	A	A	A	A	A	A	B	A	B	A	A	B	A
Contig13007_at	2H	59	182.862	A	A	A	B	A	B	A	A	A	B	A	A	B	B	B	A	A	A	A	B	B	B	A	B	B	B	A	A	A	B	A	A	B	A	A	A	A	A	A	B	A	B	A	A	B	A
rbags12d05_x_at	2H	60	185.531	A	A	A	B	A	B	A	A	A	B	A	A	B	B	B	A	A	A	A	-	B	-	A	B	A	B	A	A	A	B	A	A	B	A	A	A	A	A	A	B	A	B	A	A	B	A
Contig16402_at	2H	60	185.531	A	A	A	B	A	B	A	A	A	B	A	A	B	B	B	A	A	A	A	B	B	B	A	B	A	B	A	A	A	B	A	A	B	A	A	A	A	A	A	B	A	B	A	A	B	A
baak4o13_s_at	2H	60	185.531	A	A	A	B	A	B	A	A	A	B	A	A	B	B	B	A	A	A	A	B	B	B	A	B	-	B	A	A	A	B	A	A	B	A	A	A	A	A	A	B	A	B	A	A	B	A
Contig4640_s_at	2H	60	185.531	A	A	A	B	A	B	A	A	A	B	A	A	B	B	B	A	A	A	A	B	B	B	A	B	A	B	A	A	A	B	A	A	B	A	A	A	A	A	A	B	A	B	A	A	B	A
Contig5428_s_at	2H	60	185.531	A	A	A	B	A	B	A	A	A	B	A	A	B	B	B	A	A	A	A	B	B	B	A	B	A	B	A	A	A	B	A	A	B	A	A	A	A	A	A	B	A	B	A	A	B	A
Contig1433_at	2H	60	185.531	A	A	A	B	A	B	A	A	A	B	A	A	B	B	B	A	A	A	A	B	B	B	A	B	A	B	A	A	A	B	A	A	B	A	A	A	A	A	A	B	A	B	A	A	B	A
Contig5427_at	2H	60	185.531	A	A	A	B	A	B	A	A	A	B	A	A	B	B	B	A	A	A	A	B	B	B	A	B	A	B	A	A	A	B	A	A	B	A	A	A	A	A	A	B	A	B	A	A	B	A
Contig8838_at	2H	60	185.531	A	A	A	B	A	B	A	A	A	B	A	A	B	B	B	A	A	A	A	B	B	B	A	B	A	B	A	A	A	B	A	A	B	A	A	A	A	A	A	B	A	B	A	A	B	A
Contig13978_at	2H	60	185.531	A	A	A	B	A	B	A	A	A	B	A	A	B	B	B	A	A	A	A	B	B	B	A	B	A	B	A	A	A	B	A	A	B	A	A	A	A	A	A	B	A	B	A	A	B	A
Contig12326_at	2H	61	193.601	A	A	A	B	A	B	A	A	A	B	A	A	B	B	B	A	A	A	A	B	B	B	A	B	A	B	A	A	A	B	A	A	B	A	A	A	A	A	A	B	A	B	A	A	B	B
Contig19947_at	2H	62	194.971	A	A	A	B	A	B	A	A	A	B	A	A	B	B	B	A	A	A	A	B	B	B	A	B	A	B	A	A	A	B	A	A	B	A	A	A	B	A	A	B	A	B	A	A	B	B
Contig6589_at	2H	63	196.341	A	A	A	B	A	B	A	A	A	B	A	A	B	B	B	A	A	A	A	B	B	B	A	B	A	B	A	A	B	B	A	A	B	A	A	A	B	A	A	B	A	B	A	A	B	B
Contig6926_at	2H	63	196.341	A	A	A	B	A	B	A	A	A	B	A	A	B	B	B	A	A	A	A	B	B	B	A	B	A	B	A	A	B	-	A	A	B	A	A	A	B	A	A	B	A	B	A	A	B	B
Contig14244_at	2H	63	196.341	A	A	A	B	A	B	A	A	A	B	A	A	B	B	B	A	A	A	A	B	B	B	A	B	A	B	A	A	B	B	A	A	B	A	A	A	B	A	A	B	A	B	A	A	B	B
Contig11924_at	2H	63	196.341	A	A	A	B	A	B	A	A	A	B	A	A	B	B	B	A	A	A	A	B	B	B	A	B	A	B	A	A	B	B	A	A	B	A	A	A	B	A	A	B	A	B	A	A	B	B
rbags16g09_s_at	2H	63	196.341	A	A	A	B	A	B	A	A	A	B	A	A	B	B	B	A	-	A	A	B	B	B	A	B	A	B	-	A	B	B	A	A	B	A	A	A	B	A	A	B	A	B	A	A	B	B
Contig25849_at	2H	63	196.341	A	A	A	B	A	B	A	A	A	B	A	A	B	B	B	A	A	A	A	B	B	B	A	B	A	B	A	A	B	B	A	A	B	A	A	A	B	A	A	B	A	B	A	A	B	-
Contig23613_at	2H	64	197.693	A	A	A	B	A	B	A	A	A	B	A	A	B	B	B	A	-	A	A	B	B	B	A	B	A	B	A	A	B	B	A	A	B	A	A	A	B	A	A	B	A	B	A	A	B	B
Contig19976_at	2H	64	197.693	-	A	A	B	A	B	A	A	A	B	A	A	B	B	B	A	A	A	A	B	B	B	A	B	A	B	A	A	B	B	A	A	B	A	A	A	B	A	A	B	A	B	A	A	B	B
Contig5013_at	2H	64	197.693	A	A	A	B	A	B	A	A	A	B	A	A	B	B	B	A	A	A	A	B	B	B	A	B	A	B	A	A	B	B	A	A	B	A	A	A	B	A	A	B	A	B	A	A	B	B
Contig5331_at	2H	64	197.693	A	A	A	B	A	B	A	A	A	B	A	A	B	B	B	A	A	A	A	B	B	B	A	B	A	B	A	A	B	B	A	A	B	A	A	A	B	A	A	B	A	B	A	A	B	B
HU08A18u_at	2H	64	197.693	A	A	A	B	A	B	A	A	A	B	A	A	B	B	B	A	A	A	A	B	B	B	A	B	A	B	A	A	B	B	A	A	B	A	A	A	B	A	A	B	A	B	A	A	B	B
Contig15150_at	2H	65	199.044	A	A	A	B	A	B	A	A	A	B	A	A	B	B	B	A	A	A	A	B	B	B	A	B	A	B	A	A	B	B	A	A	B	A	A	A	B	A	A	B	A	B	A	A	B	B
Contig18615_at	2H	65	199.044	A	A	A	B	A	B	A	A	A	B	A	A	B	B	B	A	A	A	A	B	B	B	A	B	A	B	A	A	B	B	A	A	B	A	A	A	B	A	A	B	A	B	A	A	B	B
Contig18188_at	2H	66	200.378	A	A	A	B	A	B	A	A	A	B	A	A	B	B	B	A	A	A	A	B	B	B	A	B	A	B	A	A	B	B	A	A	B	A	A	A	B	B	A	B	A	B	A	A	B	B
Contig15941_at	2H	66	200.378	A	A	A	B	A	B	A	A	A	B	A	A	B	B	B	A	A	A	A	B	B	B	A	B	A	B	-	A	B	B	A	A	B	A	A	A	B	B	A	B	A	B	A	A	B	B
Contig17366_at	2H	66	200.378	A	A	A	B	A	B	A	A	A	B	A	A	B	B	B	A	A	A	A	B	B	B	A	B	A	B	A	A	B	B	A	A	B	A	A	A	B	B	A	B	A	B	A	A	B	B
Contig13608_at	2H	66	200.378	A	A	A	B	A	B	A	A	A	B	A	A	B	B	B	A	A	A	A	B	B	B	A	B	A	B	A	A	B	B	A	-	B	A	A	A	B	B	A	B	A	B	A	A	B	B
Contig21124_at	2H	66	200.378	A	A	A	B	A	B	A	A	A	B	A	A	B	B	-	A	A	A	A	B	B	B	A	B	A	B	A	A	B	B	A	-	B	A	A	A	B	B	A	B	A	B	A	A	B	B
MLOC_67927 (623.36 on Ensembl Plants ASM32608v1, INSDC Assembly GCA_000326085)	2H	66		A	A	A	B	A	B	A	A	A	B	A	A	B	B	B	A	A	A	A	B	B	B	A	B	A	B	A	A	B	B	A	A	B	A	A	A	B	B	A	B	A	B	A	A	B	B
MLOC_60133 (623.53 on Ensembl Plants ASM32608v1, INSDC Assembly GCA_000326085)	2H	66		A	A	A	B	A	B	A	A	A	B	A	A	B	B	B	A	A	A	A	B	B	B	A	B	A	B	A	A	B	B	A	A	B	A	A	A	B	B	A	B	A	B	A	A	B	B
MLOC_64319 (623.89 on Ensembl Plants ASM32608v1, INSDC Assembly GCA_000326085)	2H	66		A	A	A	B	A	B	A	A	A	B	A	A	B	B	B	A	A	A	A	B	B	B	A	B	A	B	A	A	B	B	A	A	B	A	A	A	B	B	A	B	A	B	A	A	B	B
HVSMEb0011P07r2_at (MLOC_74329)	2H	67	203.12	A	A	A	B	A	B	A	A	A	B	A	B	B	B	B	A	A	A	A	B	B	B	-	B	A	B	A	A	B	B	A	A	B	A	A	A	B	B	A	B	A	B	A	A	B	B
Resistance Gene MlLa Intereracts with Bgh AVRLa	2H	67		-	A	-	-	A	B	-	-	-	-	-	-	-	-	B	A	-	-	-	-	B	B	-	-	A	-	-	A	-	-	-	-	-	A	A	A	-	B	A	-	A	B	A	A	B	B
MLOC_66083 (624.15 on Ensembl Plants ASM32608v1, INSDC Assembly GCA_000326085)	2H	67		A	A	A	B	A	B	A	A	A	B	A	B	B	B	B	A	A	A	A	B	B	B	A	B	A	B	A	A	B	B	A	A	B	A	A	A	B	B	A	B	A	B	A	A	B	B
MLOC_13479 (624.26 on Ensembl Plants ASM32608v1, INSDC Assembly GCA_000326085)	2H	67		A	A	A	B	A	B	A	A	A	B	A	B	B	B	B	A	A	A	A	B	B	B	A	B	A	B	A	A	B	B	A	A	B	A	A	A	B	B	A	B	A	B	A	A	B	B
MLOC_62918 (623.97 on Ensembl Plants ASM32608v1, INSDC Assembly GCA_000326085)	2H	68		A	A	A	B	A	B	A	A	A	B	A	B	B	B	B	A	A	A	A	B	B	A	A	B	A	B	A	A	B	B	A	A	B	A	A	A	B	B	A	B	A	B	A	A	B	B
MLOC_57206 (624 on Ensembl Plants ASM32608v1, INSDC Assembly GCA_000326085)	2H	68		A	A	A	B	A	B	A	A	A	B	A	B	B	B	B	A	A	A	A	B	B	A	A	B	A	B	A	A	B	B	A	A	B	A	A	A	B	B	A	B	A	B	A	A	B	B
MLOC_54099 (624.04 on Ensembl Plants ASM32608v1, INSDC Assembly GCA_000326085)	2H	68		A	A	A	B	A	B	A	A	A	B	A	B	B	B	B	A	A	A	A	B	B	A	A	B	A	B	A	A	B	B	A	A	B	A	A	A	B	B	A	B	A	B	A	A	B	B
MLOC_60701 (624.4 on Ensembl Plants ASM32608v1, INSDC Assembly GCA_000326085)	2H	68		A	A	A	B	A	B	A	A	A	B	A	B	B	B	B	A	A	A	A	B	B	A	A	B	A	B	A	A	B	B	A	A	B	A	A	A	B	B	A	B	A	B	A	A	B	B
Contig8526_at	2H	68	204.491	A	A	A	B	A	B	A	A	A	B	A	B	B	B	B	A	A	A	A	B	B	A	A	B	A	B	A	A	B	B	A	A	B	A	A	A	B	B	A	B	A	B	A	A	B	B
Contig18925_at	2H	68	204.491	A	A	A	B	A	B	A	A	A	B	A	B	B	B	B	A	A	A	A	B	B	A	A	B	A	B	A	A	B	B	A	-	B	A	A	A	B	B	A	B	A	B	A	A	B	B
Contig14209_at	2H	68	204.491	A	A	A	B	A	B	A	A	A	B	A	B	B	B	B	A	A	A	A	B	B	A	A	B	A	B	A	A	B	B	A	A	B	A	A	A	B	B	A	B	A	B	A	A	B	B
Contig14184_at	2H	68	204.491	A	A	A	B	A	B	A	A	A	B	A	B	B	B	B	A	-	A	A	B	B	A	A	B	A	B	A	A	B	B	A	A	B	A	A	A	B	B	A	B	A	B	A	A	B	B
EBem04_SQ004_H07_at	2H	68	204.491	A	A	A	B	A	B	A	A	A	B	A	B	B	-	B	A	A	A	A	B	B	A	A	B	A	B	A	A	B	B	A	A	B	A	A	A	B	B	A	B	A	B	A	A	B	B
Contig6854_at	3H	01	0	B	A	A	A	A	A	A	B	B	A	A	B	B	-	B	A	A	B	B	B	B	B	B	B	A	A	A	A	A	A	B	A	B	A	A	A	A	B	A	A	B	B	A	B	A	B
Contig13895_at	3H	02	1.3892	B	A	A	A	A	A	A	B	B	A	A	B	B	B	B	A	A	B	B	B	B	B	B	B	A	A	A	A	A	A	B	A	B	B	A	A	A	B	A	A	B	B	A	B	A	B
Contig16058_at	3H	02	1.3892	B	A	A	A	A	A	A	B	B	A	A	B	B	B	B	A	A	B	B	B	B	B	B	B	A	A	A	A	A	A	B	A	B	B	A	A	A	B	A	A	B	B	A	B	A	B
HT10N10u_s_at	3H	02	1.3892	B	A	A	A	A	A	A	B	B	A	A	B	B	B	B	A	A	B	B	B	B	B	B	B	A	A	A	A	A	A	B	A	B	B	A	A	A	B	A	A	B	B	A	B	A	B
Contig8330_at	3H	02	1.3892	B	A	A	A	A	A	A	B	B	A	A	B	B	B	B	A	A	B	B	B	B	B	B	B	A	A	A	A	A	A	B	A	B	B	A	A	A	B	A	A	B	B	A	B	A	B
Contig10070_at	3H	03	2.7229	-	A	A	A	A	A	A	B	B	A	A	B	B	B	B	A	A	B	B	B	B	B	B	B	A	A	A	A	A	A	B	A	B	B	A	A	A	B	B	A	-	B	A	B	A	B
Contig19459_at	3H	03	2.7229	B	A	A	A	A	A	A	B	B	A	A	B	B	B	B	A	A	B	B	B	B	B	B	B	A	A	A	A	A	A	B	A	B	B	A	A	A	B	B	A	B	B	A	B	A	B
Contig6811_s_at	3H	03	2.7229	B	A	A	A	A	A	A	B	B	A	A	B	B	B	B	A	A	B	B	B	B	B	B	B	A	A	A	A	A	A	B	A	B	B	A	A	A	B	B	A	B	B	A	B	A	B
Contig13068_at	3H	03	2.7229	B	A	A	A	A	A	A	B	B	A	A	B	B	B	B	A	-	B	B	B	B	B	B	B	A	A	A	A	A	A	B	A	B	B	A	A	A	B	B	A	B	B	A	B	A	B
Contig11675_s_at	3H	04	4.0565	B	A	A	A	A	A	A	B	B	A	A	B	B	B	B	A	-	B	B	B	B	B	B	B	A	A	A	A	A	A	B	A	B	B	A	A	A	B	B	A	B	B	A	B	A	B
Contig8357_at	3H	04	4.0565	B	A	A	A	A	A	A	B	B	A	A	B	B	B	B	A	A	B	B	B	B	B	B	B	A	A	A	A	A	A	B	A	B	B	A	A	A	B	B	A	B	B	A	B	A	B
Contig6215_at	3H	04	4.0565	B	A	A	A	A	A	A	B	B	A	A	B	B	-	B	A	A	B	B	B	B	B	B	B	A	A	A	A	A	A	B	A	B	B	A	A	A	B	B	A	B	B	A	B	A	B
Contig17275_at	3H	04	4.0565	B	A	A	A	A	A	A	B	B	A	A	B	B	B	B	A	A	B	B	B	B	B	B	B	A	A	A	A	A	A	B	A	B	B	A	A	A	B	B	A	B	B	A	B	A	B
Contig21569_at	3H	04	4.0565	B	A	A	A	A	A	A	B	B	A	A	B	B	B	B	A	A	B	B	B	B	B	B	B	A	A	-	A	A	A	B	-	B	B	A	A	A	B	B	A	B	B	A	B	A	B
Contig1380_s_at	3H	04	4.0565	B	A	A	A	A	A	A	B	B	A	A	B	B	B	B	A	A	B	B	B	B	B	B	B	A	A	A	A	A	A	-	A	B	B	A	A	A	B	B	A	B	B	A	B	A	B
Contig7367_at	3H	04	4.0565	B	A	A	A	A	A	A	B	B	A	A	B	B	B	B	A	A	B	B	B	B	B	B	B	A	A	A	A	A	A	-	A	B	B	A	A	A	B	B	A	B	B	A	B	A	B
Contig11554_at	3H	04	4.0565	B	A	A	A	A	A	A	B	B	A	A	B	B	B	B	A	A	B	B	B	B	B	B	B	A	A	A	A	A	A	B	A	B	B	A	A	A	B	B	A	B	B	A	B	A	B
Contig4995_at	3H	04	4.0565	B	A	A	A	A	A	A	B	B	A	A	B	B	B	B	A	A	B	B	B	B	B	B	B	A	A	A	A	A	A	B	A	B	B	A	A	A	B	B	A	B	B	A	B	A	B
Contig4995_x_at	3H	04	4.0565	B	A	A	A	A	A	A	B	B	A	A	B	B	B	B	A	A	B	B	B	B	B	B	B	A	A	A	A	A	A	B	A	B	B	A	A	A	B	B	A	B	B	A	B	A	B
Contig5000_x_at	3H	04	4.0565	-	A	A	A	A	A	A	B	B	A	A	B	B	B	B	A	A	B	B	B	B	B	B	B	A	A	A	A	A	A	B	A	B	B	A	A	A	B	B	A	B	B	A	B	A	B
Contig25578_at	3H	05	5.4268	B	A	A	A	A	A	A	B	B	A	A	B	B	B	B	A	A	B	B	B	A	B	-	B	A	A	A	A	A	A	B	A	B	B	A	A	A	B	B	A	B	B	A	B	-	B
Contig2088_s_at	3H	06	6.797	B	A	A	A	A	A	A	B	A	A	-	B	B	B	B	A	A	B	B	B	A	B	B	B	A	A	A	A	A	-	B	A	B	B	A	A	A	B	B	A	B	B	A	B	A	B
Contig2087_s_at	3H	06	6.797	B	A	A	A	A	A	A	B	A	A	A	B	B	B	B	A	A	B	B	B	A	B	B	B	A	A	A	A	A	A	B	A	B	B	A	A	A	B	B	A	B	B	A	B	A	B
Contig5140_at	3H	06	6.797	B	A	A	A	A	A	A	B	A	A	A	B	B	B	B	A	A	B	B	B	A	B	B	B	A	A	A	A	A	A	B	A	B	B	A	A	A	B	B	A	B	B	A	B	A	B
Contig5521_s_at	3H	07	8.1306	B	A	A	A	A	A	A	B	A	A	A	B	B	B	B	A	A	B	B	B	A	B	B	B	A	A	A	A	A	A	B	A	B	B	A	A	A	B	B	A	B	B	A	B	A	B
Contig2110_at	3H	07	8.1306	B	A	A	A	A	A	A	B	A	A	A	B	B	B	B	A	A	B	B	B	A	B	B	B	A	A	A	A	A	A	B	A	B	B	A	A	A	B	B	A	B	B	A	B	A	B
Contig1404_at	3H	07	8.1306	B	A	A	A	A	A	A	B	A	A	A	B	B	B	B	A	A	B	B	B	A	B	B	B	A	A	A	A	A	A	B	A	B	B	A	A	A	B	B	A	B	B	A	B	A	B
Contig8578_at	3H	07	8.1306	B	A	A	A	A	A	A	B	A	A	A	B	B	B	B	A	A	B	B	B	A	B	B	B	A	A	A	A	A	A	B	A	B	B	A	A	A	B	B	A	B	B	A	B	A	B
Contig13784_at	3H	07	8.1306	B	A	A	A	A	A	A	B	A	A	A	B	B	B	B	A	A	B	B	B	A	B	B	B	A	A	A	A	A	A	B	A	B	B	A	A	A	B	B	A	B	B	A	B	A	B
Contig1404_x_at	3H	07	8.1306	B	A	A	A	A	A	A	B	A	A	A	B	B	B	B	A	A	B	B	B	A	B	B	B	A	A	A	A	A	A	B	A	B	-	A	A	A	B	B	A	B	B	A	B	A	-
Contig12592_at	3H	08	10.7998	B	A	A	A	A	A	A	B	A	A	A	B	B	B	B	A	A	B	B	B	A	B	A	B	A	A	A	A	A	A	B	A	B	B	A	A	A	B	B	A	B	B	A	B	A	B
HV_CEa0008J10r2_s_at	3H	08	10.7998	B	A	A	A	A	A	A	B	A	A	A	B	B	B	B	A	A	B	B	B	A	B	A	B	A	A	A	A	A	A	B	A	B	B	A	A	A	B	B	A	B	B	A	B	A	B
Contig26495_at	3H	08	10.7998	B	A	A	A	A	A	A	B	A	A	A	B	B	B	B	A	A	B	B	B	A	B	A	B	A	A	A	A	A	A	B	A	B	B	A	A	A	B	B	A	B	B	A	B	A	B
Contig23814_at	3H	09	12.1335	B	A	A	A	A	A	A	B	A	A	A	B	B	B	B	A	A	B	B	B	A	B	A	A	A	A	A	A	A	A	B	A	B	B	A	A	A	B	B	A	B	B	A	B	A	B
Contig13733_at	3H	09	12.1335	B	A	A	A	A	A	A	B	A	A	A	B	B	B	B	A	-	B	B	B	A	B	A	A	A	A	-	A	A	A	B	A	B	B	A	A	A	B	B	A	B	B	A	B	A	B
HVSMEl0008I17r2_at	3H	09	12.1335	B	A	A	A	A	A	A	B	A	A	A	B	-	B	B	A	A	B	B	B	A	B	A	A	A	A	A	A	A	A	B	A	B	B	A	A	A	B	B	A	B	B	A	B	A	-
Contig11961_at	3H	09	12.1335	B	A	A	A	A	A	A	B	A	A	A	B	B	B	B	A	A	B	-	B	A	B	A	A	A	A	A	A	A	A	B	A	B	-	A	A	A	B	B	A	B	B	A	B	A	B
Contig6135_s_at	3H	10	13.4671	B	A	A	A	A	A	A	B	A	A	A	B	B	B	B	A	A	B	B	B	A	B	A	A	A	A	A	A	A	A	B	A	B	B	A	A	A	B	B	A	B	B	A	B	A	B
Contig5409_at	3H	10	13.4671	B	A	A	A	A	A	A	B	A	A	A	B	B	B	B	A	A	B	B	B	A	B	A	A	A	A	A	A	A	A	B	A	B	B	A	A	A	B	B	A	B	B	A	B	A	B
HV_CEb0006A14f_s_at	3H	10	13.4671	B	A	A	A	A	A	A	B	A	A	A	B	B	B	B	A	A	B	B	B	A	B	A	A	A	A	A	A	A	A	B	A	B	B	A	A	A	B	B	A	B	B	A	B	A	B
Contig6135_at	3H	10	13.4671	B	A	A	A	A	A	A	B	A	A	A	B	B	B	B	A	A	B	B	B	A	B	A	A	A	A	A	A	A	A	B	A	B	B	A	A	A	B	B	A	B	B	A	B	A	B
Contig15730_at	3H	11	17.5301	B	A	A	A	A	A	A	B	A	A	A	B	B	B	B	-	A	B	B	B	A	A	A	A	B	A	A	A	A	A	B	A	B	B	A	A	A	B	B	B	B	B	A	B	A	B
Contig21913_at	3H	11	17.5301	B	A	A	A	A	A	A	B	A	A	A	B	B	B	B	A	-	B	B	B	A	A	A	A	B	A	A	A	A	A	B	A	B	B	A	A	A	B	B	B	B	B	A	B	A	B
Contig11988_at	3H	12	18.9003	B	A	A	A	A	A	A	B	A	A	A	B	B	B	B	A	A	B	B	B	A	A	A	A	B	A	A	A	A	A	B	A	B	B	A	A	A	B	-	B	B	B	A	B	A	B
Contig19843_at	3H	13	23.0766	B	A	A	A	A	A	A	B	A	A	A	B	B	B	B	A	-	B	B	B	A	A	A	A	B	A	-	A	A	A	B	A	A	B	A	A	A	B	B	B	B	B	A	B	A	B
Contig12729_at	3H	14	34.2163	B	A	A	A	A	A	A	B	A	A	A	B	B	B	B	A	A	B	B	B	A	A	-	A	B	A	A	A	A	A	B	A	A	B	A	A	A	B	B	B	B	B	A	A	A	B
Contig14088_x_at	3H	14	34.2163	B	A	A	A	A	A	A	B	A	A	A	B	B	B	B	A	A	B	B	B	A	A	A	A	B	A	A	A	A	A	B	A	A	B	A	A	A	B	B	B	B	B	A	A	A	B
HVSMEb0012K08r2_at	3H	14	34.2163	B	A	A	A	A	A	A	B	A	A	A	B	B	B	B	A	-	B	B	B	A	A	A	A	B	A	-	A	A	A	B	A	A	B	A	A	A	B	B	B	B	B	A	A	A	B
Contig6680_at	3H	15	47.8799	B	A	A	A	A	A	A	A	A	A	A	B	B	B	B	A	A	B	B	B	A	A	A	A	B	A	A	A	A	A	B	A	A	B	A	A	A	B	B	B	B	B	A	B	A	B
Contig6681_s_at	3H	15	47.8799	B	A	A	A	A	A	A	A	A	A	A	B	B	B	B	A	A	B	B	B	A	A	A	A	B	A	A	A	A	A	B	A	A	B	A	A	A	B	B	B	B	B	A	B	A	B
Contig6681_at	3H	15	47.8799	B	A	A	A	A	A	A	A	A	A	A	B	B	B	B	A	A	B	B	B	A	A	A	A	B	A	A	A	A	A	B	A	A	B	A	A	A	B	B	B	B	B	A	B	A	B
Contig18381_at	3H	16	49.2315	B	A	A	A	A	-	A	A	A	A	A	B	B	B	B	A	A	B	B	B	A	A	A	A	B	A	A	A	A	A	B	A	A	B	A	A	A	B	B	B	B	B	A	B	A	B
Contig11188_at	3H	17	53.2945	B	A	A	A	A	A	A	A	A	A	A	B	B	B	B	A	A	B	B	B	A	A	A	A	B	A	A	A	A	A	B	A	A	B	A	A	A	B	B	B	B	B	A	B	A	B
Contig4415_at	3H	17	53.2945	B	A	A	A	A	-	A	A	A	A	A	B	B	B	B	A	A	B	B	B	A	A	A	A	B	A	A	A	A	A	B	A	A	B	A	A	A	B	B	B	B	B	A	B	A	B
Contig8183_at	3H	17	53.2945	B	A	A	A	A	A	A	A	A	A	A	B	B	B	B	A	A	B	B	B	A	A	A	A	B	A	A	A	A	A	B	A	A	B	A	A	A	B	B	B	B	B	A	B	A	B
Contig18044_at	3H	17	53.2945	B	A	A	A	A	A	A	A	A	-	A	B	B	B	B	A	A	B	B	B	A	A	A	A	B	A	A	A	A	A	B	A	A	B	A	A	A	B	B	B	B	B	A	B	A	B
Contig5712_at	3H	17	53.2945	B	A	A	A	A	A	A	A	A	A	A	B	B	B	B	A	A	B	B	B	A	A	A	A	B	A	A	A	A	A	B	A	A	B	A	A	A	B	B	B	B	B	A	B	A	B
Contig19380_at	3H	17	53.2945	B	A	A	A	A	A	A	A	A	A	A	B	B	B	B	A	A	B	B	B	A	A	A	A	B	A	A	A	A	A	B	A	A	B	A	A	A	B	B	B	B	B	A	B	A	B
Contig3379_at	3H	17	53.2945	B	A	A	A	A	A	A	A	A	A	A	B	B	B	B	A	-	B	B	B	A	A	A	A	B	A	A	A	A	A	B	-	A	B	A	A	A	B	B	B	B	B	A	B	A	B
HVSMEm0006I15r2_at	3H	17	53.2945	B	A	A	A	A	A	A	A	A	A	A	B	B	B	B	A	-	B	B	B	A	A	A	A	B	A	A	A	A	A	B	A	A	B	A	A	A	B	B	B	B	B	A	B	A	B
Contig16807_at	3H	17	53.2945	B	A	A	A	A	A	A	A	A	A	A	B	B	B	B	A	-	B	B	B	A	A	A	A	B	A	A	A	A	A	B	A	A	B	A	A	A	B	B	B	B	B	A	B	A	B
HB24L05r_at	3H	17	53.2945	B	A	A	A	A	A	A	A	A	A	A	-	B	B	B	A	-	B	B	B	A	A	A	A	B	A	A	A	A	A	B	A	A	B	A	A	A	B	B	B	B	B	A	B	A	B
Contig17158_at	3H	17	53.2945	B	A	A	A	A	A	A	A	A	A	A	B	B	B	B	A	A	B	B	B	A	A	A	A	B	A	A	A	A	A	B	A	A	B	A	A	A	B	B	B	B	B	A	B	A	B
Contig25729_at	3H	17	53.2945	B	A	A	A	A	A	A	A	A	A	A	B	B	B	B	A	A	B	B	B	A	A	A	A	B	A	A	A	A	A	B	A	A	B	A	A	A	B	B	B	B	B	A	B	A	B
HO13D02S_at	3H	17	53.2945	B	A	A	A	A	A	A	A	A	A	A	B	B	B	B	A	A	B	B	B	A	A	A	A	B	A	A	A	-	A	B	A	A	B	A	A	A	B	-	B	B	B	A	B	A	B
EBem04_SQ004_P22_at	3H	17	53.2945	B	A	A	A	A	A	A	A	A	A	A	B	B	B	B	A	A	B	B	B	A	A	A	A	B	A	A	A	A	A	B	A	A	B	A	A	A	B	B	B	B	B	A	B	A	B
Contig6881_at	3H	17	53.2945	B	A	A	A	A	A	A	A	A	A	A	B	B	B	B	A	-	B	B	B	A	A	A	A	B	A	A	A	A	A	B	A	A	B	A	A	A	B	B	B	B	B	A	B	A	B
Contig852_at	3H	17	53.2945	B	A	A	A	A	A	A	A	A	A	A	B	B	B	B	A	-	B	B	B	A	A	A	A	B	A	-	A	A	A	B	A	A	B	A	A	A	B	B	B	B	B	A	B	A	B
Contig9355_s_at	3H	18	54.6282	B	A	A	A	A	A	A	A	A	A	A	B	B	B	B	A	A	B	B	B	A	A	A	A	B	A	A	A	A	A	B	A	A	B	A	A	A	B	B	B	B	B	A	B	A	B
Contig7849_at	3H	19	62.6975	B	A	A	A	A	A	A	A	A	A	A	A	B	A	B	B	A	B	B	B	A	A	A	A	B	A	A	A	A	A	B	A	B	B	A	A	A	B	B	B	B	A	A	B	A	B
Contig8851_at	3H	19	62.6975	B	A	A	A	A	A	A	A	A	A	A	A	B	A	B	B	-	B	B	B	A	A	A	A	-	A	-	A	A	A	B	A	B	B	A	A	A	B	B	B	B	A	A	B	A	B
Contig11242_at	3H	20	64.0311	B	A	A	A	B	A	A	A	A	A	A	A	B	A	B	B	-	B	B	B	A	A	A	A	B	A	A	A	A	A	B	A	B	B	A	A	A	B	B	B	B	A	A	B	A	B
Contig22334_at	3H	20	64.0311	B	A	A	A	B	A	A	A	A	A	A	A	B	A	B	B	-	B	B	B	A	A	A	A	B	A	A	A	A	A	B	A	B	B	A	A	A	B	B	B	B	A	A	B	A	B
Contig3114_at	3H	20	64.0311	B	A	A	A	B	A	A	A	A	A	A	A	B	A	B	B	A	B	B	B	A	A	A	A	B	A	A	A	A	A	B	A	B	B	A	A	A	B	B	B	B	A	A	B	A	B
HVSMEc0013C11r2_at	3H	20	64.0311	B	A	A	A	B	A	A	A	A	A	A	A	B	A	B	B	A	B	B	B	A	A	A	A	B	A	-	A	A	A	B	A	B	B	A	A	A	-	B	B	B	A	A	B	A	B
Contig7273_at	3H	20	64.0311	B	A	A	A	B	A	A	A	A	A	A	A	B	A	B	B	A	B	B	B	A	A	A	A	B	A	A	A	A	A	B	A	B	B	A	A	A	B	B	B	B	A	A	B	A	B
Contig26103_at	3H	20	64.0311	B	A	A	A	B	A	A	A	A	A	A	A	B	A	B	B	A	B	B	B	A	A	A	A	B	A	A	A	A	A	B	-	B	B	A	A	A	B	B	B	B	A	A	B	A	B
Contig6948_at	3H	20	64.0311	B	A	A	A	B	A	A	A	A	A	A	A	B	A	B	B	A	B	B	B	A	A	A	A	B	A	A	A	A	A	B	A	B	B	A	A	A	B	B	B	B	A	A	B	A	B
Contig10358_at	3H	21	65.3648	B	A	A	A	B	A	A	A	A	A	A	A	B	A	B	B	-	B	B	B	A	A	A	A	B	A	-	A	A	A	B	-	B	B	A	A	A	A	B	B	B	A	A	B	A	B
Contig21223_at	3H	21	65.3648	B	A	A	A	B	A	A	A	A	A	A	A	B	A	B	B	-	B	B	B	A	A	A	A	B	A	A	A	A	A	B	-	B	B	A	A	A	A	B	B	B	A	A	B	A	B
Contig4129_at	3H	21	65.3648	B	A	A	A	B	A	A	A	A	A	A	A	B	A	B	B	A	B	B	B	A	A	A	A	B	A	A	A	A	A	B	A	B	B	A	A	A	A	B	B	B	A	A	B	A	B
Contig15394_at	3H	21	65.3648	B	A	A	A	B	A	A	A	A	A	A	A	B	A	B	B	A	B	B	B	A	A	A	A	B	A	A	A	A	A	B	A	B	B	A	A	A	A	B	B	B	A	A	B	A	B
Contig8825_at	3H	21	65.3648	B	A	A	A	B	A	A	A	A	A	A	A	B	A	B	B	A	B	B	B	A	A	A	A	B	A	A	A	A	A	B	A	B	B	A	A	A	A	B	B	B	A	A	B	A	B
Contig17534_at	3H	21	65.3648	B	A	A	A	B	A	A	A	-	A	A	A	B	A	B	B	A	B	B	B	A	A	A	A	B	A	A	A	A	A	B	A	B	B	A	A	A	A	B	B	B	A	A	B	A	B
Contig10837_at	3H	21	65.3648	B	A	A	A	B	A	A	A	-	A	A	A	B	A	B	B	-	B	B	B	A	A	A	A	B	A	A	A	A	A	B	A	B	B	A	A	A	A	B	B	B	A	A	B	A	B
Contig7654_at	3H	21	65.3648	B	A	A	A	B	-	A	A	A	A	A	A	B	A	B	B	-	B	B	B	A	A	A	A	B	A	-	A	A	A	B	A	B	B	A	A	A	A	B	B	B	A	A	B	A	B
Contig2443_at	3H	21	65.3648	B	A	A	A	B	A	A	A	A	A	-	A	B	A	B	B	A	B	B	B	A	A	A	A	B	A	A	A	A	A	B	A	B	B	A	A	A	A	B	B	B	A	A	B	A	B
Contig6279_at	3H	21	65.3648	B	A	A	A	B	A	A	A	A	A	A	A	B	A	B	B	A	B	B	B	A	A	A	A	B	A	A	A	A	A	B	A	B	B	A	A	A	A	B	B	B	A	A	B	A	B
Contig4511_at	3H	21	65.3648	B	A	A	A	B	A	A	A	A	A	A	A	B	A	B	B	A	B	B	B	A	A	A	A	B	A	A	A	A	A	B	A	B	B	A	A	A	A	B	B	B	A	A	B	A	B
Contig3808_at	3H	21	65.3648	B	A	A	A	B	A	A	A	A	A	A	A	B	A	B	B	A	B	B	B	A	A	A	A	B	A	A	A	A	A	B	A	B	B	A	A	A	A	B	B	B	A	A	B	A	B
Contig10872_at	3H	21	65.3648	B	A	A	A	B	A	A	A	A	A	A	A	B	A	B	B	A	B	B	B	A	A	A	A	B	A	A	A	A	A	B	A	B	B	A	A	A	A	B	B	B	A	A	B	A	B
Contig15645_at	3H	21	65.3648	B	A	A	A	B	A	A	A	A	A	A	A	B	A	B	B	A	B	B	B	A	A	A	A	B	A	-	A	A	A	B	A	B	B	A	A	A	A	-	B	B	A	A	B	A	B
Contig4648_at	3H	21	65.3648	B	A	A	A	B	A	A	A	A	A	A	A	B	A	B	B	A	B	B	B	A	A	A	A	B	A	A	A	A	A	B	A	B	B	A	A	A	A	B	B	B	A	A	B	A	B
Contig7508_at	3H	21	65.3648	B	A	A	A	B	A	A	A	A	A	A	A	B	A	B	B	A	B	B	B	A	A	A	A	B	A	A	A	A	A	B	A	B	B	A	A	A	A	B	B	B	A	A	B	A	B
Contig21245_at	3H	21	65.3648	B	A	A	A	B	A	A	A	A	A	A	A	B	A	B	B	A	B	B	B	A	A	A	A	B	A	A	A	A	A	B	A	B	B	A	A	A	A	B	B	B	A	A	B	A	B
HVSMEh0089E10r2_x_at	3H	21	65.3648	B	A	A	A	B	A	A	A	A	A	A	A	B	A	B	B	A	B	B	B	A	A	A	A	B	A	A	A	A	A	B	A	B	B	A	A	A	A	B	B	B	A	A	B	A	B
Contig3986_s_at	3H	21	65.3648	B	A	A	A	B	A	A	A	A	A	A	A	B	A	B	B	A	B	B	B	A	A	A	A	B	A	A	A	A	A	B	A	B	B	A	A	A	A	B	B	B	A	A	B	A	B
Contig5336_s_at	3H	21	65.3648	B	A	A	A	B	A	A	A	A	A	A	A	B	A	B	B	A	B	B	B	A	A	A	A	B	A	A	A	A	A	B	A	B	B	A	A	A	A	B	B	B	A	A	B	A	B
Contig8277_at	3H	21	65.3648	B	A	A	A	B	A	A	A	A	A	A	A	B	A	B	B	A	B	B	B	A	A	A	A	B	A	A	A	A	A	B	A	B	B	A	A	A	A	B	B	B	A	A	B	A	B
Contig3808_s_at	3H	21	65.3648	B	A	A	A	B	A	A	A	A	A	A	A	B	A	B	B	A	B	B	B	A	A	A	A	B	A	A	A	A	A	B	A	B	B	A	A	A	A	B	B	B	A	A	B	A	B
Contig12356_at	3H	21	65.3648	B	A	A	A	B	A	A	A	A	A	A	A	B	A	B	B	A	B	B	B	A	A	A	A	B	A	A	A	A	A	B	A	B	B	A	A	A	A	B	B	B	A	A	B	A	B
Contig20810_at	3H	21	65.3648	B	A	A	A	B	A	A	A	A	A	A	A	B	A	B	B	-	B	B	B	A	A	A	A	B	A	A	A	A	A	B	A	B	B	A	A	A	A	B	B	B	A	A	B	A	B
Contig17239_s_at	3H	21	65.3648	B	A	A	A	B	A	A	A	A	A	A	A	B	A	B	B	-	B	B	B	A	A	A	A	B	A	A	A	A	A	B	A	B	B	A	A	A	A	B	B	B	A	A	B	A	B
Contig8404_at	3H	21	65.3648	B	A	A	A	B	A	A	A	A	A	A	A	B	A	B	B	A	B	B	B	A	A	A	A	B	A	A	A	A	A	B	A	B	B	A	A	A	A	B	B	B	A	A	B	A	B
Contig17488_at	3H	21	65.3648	B	A	A	A	B	A	A	A	A	A	A	A	B	A	B	B	A	B	B	B	A	A	-	-	B	A	A	A	A	A	B	A	B	B	A	A	A	A	B	B	B	A	A	B	A	B
Leaf Scald (Rh)	3H	22		B	A	A	-	B	A	A	A	A	A	A	A	B	B	B	B	A	B	B	B	A	A	A	A	B	A	A	A	A	A	B	A	B	B	A	A	A	A	B	B	B	A	A	B	A	B
Contig1956_s_at	3H	22	66.6984	B	A	A	A	B	A	A	A	A	A	A	A	B	B	B	B	A	B	B	B	A	A	A	A	B	A	A	A	A	A	B	A	B	B	A	A	A	A	B	B	B	A	A	B	A	B
Contig20207_s_at	3H	23	69.4038	B	A	A	A	B	A	A	A	A	B	A	A	B	B	B	B	A	B	B	B	A	A	A	A	B	A	A	A	A	A	B	A	B	B	A	A	A	A	B	B	B	A	A	B	A	B
Contig26400_at	3H	24	70.7555	B	A	A	A	B	A	A	A	A	B	A	A	B	B	B	B	-	B	B	B	A	A	A	A	B	A	-	A	A	A	B	A	B	B	A	A	A	-	B	B	B	A	A	B	A	B
Contig17966_at	3H	24	70.7555	B	A	A	A	B	A	A	A	A	B	A	A	B	B	B	B	-	B	B	B	A	A	-	A	B	A	A	A	A	A	B	A	B	B	A	A	A	A	B	B	B	A	A	B	A	B
HZ46F11r_at	3H	24	70.7555	B	A	A	A	B	A	A	A	A	B	A	A	B	B	B	B	-	B	B	B	A	A	A	A	B	A	A	A	A	A	B	A	B	B	A	A	A	A	B	B	B	A	A	B	A	B
Contig8064_at	3H	24	70.7555	B	A	A	A	B	A	A	A	A	B	A	A	B	B	B	B	-	B	B	B	A	A	A	A	B	A	A	A	A	A	B	A	B	B	A	A	A	A	B	B	B	A	A	B	A	B
Contig15003_at	3H	24	70.7555	B	A	A	A	B	A	A	A	A	B	A	A	B	B	B	B	-	B	B	B	A	A	A	A	B	A	-	A	A	A	B	A	B	B	A	A	A	A	B	B	B	A	A	B	A	B
Contig7831_at	3H	24	70.7555	B	A	A	A	B	A	A	A	A	B	A	A	B	B	B	-	-	B	B	B	A	A	A	A	B	A	-	A	A	A	B	A	B	B	A	A	A	A	B	B	B	A	A	B	A	B
Contig14485_at	3H	24	70.7555	B	A	A	A	B	A	A	A	A	B	A	A	B	B	B	B	A	B	B	B	A	A	A	A	B	A	A	A	A	A	B	A	B	-	A	A	A	A	B	B	B	A	A	B	A	B
Contig9521_at	3H	24	70.7555	B	A	A	A	B	A	A	A	A	B	A	A	B	B	B	B	-	B	B	B	A	A	A	A	B	A	A	A	A	A	B	A	B	B	A	A	A	A	B	B	B	A	A	B	A	B
Contig7871_s_at	3H	24	70.7555	B	A	A	A	B	A	A	A	A	B	A	A	B	B	B	B	A	B	B	B	A	A	A	A	B	A	A	A	A	A	B	A	B	B	A	A	A	A	B	B	B	A	A	B	A	B
Contig7870_at	3H	24	70.7555	B	A	A	A	B	A	A	A	A	B	A	A	B	B	B	B	A	B	B	B	A	A	A	A	B	A	A	A	A	A	B	A	B	B	A	A	A	A	B	B	B	A	A	B	A	B
HVSMEf0009N22f_at	3H	24	70.7555	B	A	A	A	B	A	A	A	A	B	A	A	B	B	B	B	A	B	B	B	A	A	A	A	B	A	A	A	A	A	B	A	B	B	A	A	A	A	B	B	B	A	A	B	A	B
Contig3859_s_at	3H	24	70.7555	B	A	A	A	B	A	A	A	A	B	A	A	B	B	B	B	A	B	-	B	A	A	A	A	B	A	A	A	A	A	B	A	B	B	A	A	A	A	B	B	B	A	A	B	A	B
Contig2318_at	3H	25	72.1071	B	A	A	A	B	A	A	A	A	B	A	A	B	B	B	B	-	B	B	B	A	A	A	A	B	A	A	A	A	A	B	A	B	B	A	A	A	A	B	B	B	A	A	B	A	B
Contig1483_at	3H	25	72.1071	B	A	A	A	B	A	A	A	A	B	A	A	B	B	B	B	A	B	B	B	A	A	A	A	B	A	A	A	A	A	B	A	B	B	A	A	A	A	B	B	B	A	A	B	A	B
Contig11378_at	3H	26	73.4964	B	A	B	-	B	A	A	A	A	B	A	A	B	B	B	B	A	B	B	B	A	A	A	A	B	A	A	A	A	A	B	A	B	B	A	A	A	A	B	B	B	A	A	B	A	B
Contig13718_at	3H	26	73.4964	B	A	B	A	B	A	A	A	A	B	A	A	B	B	B	B	A	B	B	B	A	A	A	A	B	A	A	A	A	A	B	A	B	B	A	A	A	A	B	B	B	A	A	B	A	B
Contig12182_at	3H	27	79.1542	B	A	B	A	B	A	A	A	A	B	A	A	B	B	B	B	A	B	B	B	A	A	A	A	B	A	A	A	A	A	B	A	B	B	B	A	A	A	B	B	B	A	A	B	A	B
Contig16603_at	3H	28	81.8967	B	A	B	A	B	B	A	A	A	B	A	A	B	B	B	B	A	B	B	B	A	A	A	A	B	A	A	A	A	A	B	A	B	B	B	A	A	A	B	B	B	A	A	B	A	B
Contig23893_at	3H	28	81.8967	B	A	B	A	B	B	A	A	A	B	A	A	B	B	B	B	A	B	B	B	A	A	A	A	B	A	A	A	A	A	B	A	B	B	B	A	A	A	B	B	B	A	A	B	A	B
Contig10165_at	3H	29	84.5659	B	A	B	B	B	B	A	A	A	B	A	-	B	B	B	B	-	B	B	B	A	A	B	A	B	A	-	A	A	A	B	A	B	B	B	A	A	A	B	B	B	A	A	B	A	B
Contig12106_at	3H	29	84.5659	B	A	B	B	B	B	A	A	A	B	A	A	B	B	B	B	-	B	B	B	A	A	B	A	B	A	A	A	A	A	B	A	B	B	B	A	A	A	B	B	B	A	A	B	A	B
Contig7912_at	3H	29	84.5659	B	A	B	B	B	B	A	A	A	B	A	A	B	B	B	B	-	B	B	B	A	A	B	A	B	A	A	A	A	A	B	A	B	B	B	A	A	A	B	B	B	A	A	B	A	B
HT09O03u_s_at	3H	29	84.5659	B	A	B	B	B	B	A	A	A	B	A	A	B	B	B	B	A	B	B	B	A	A	B	A	B	A	A	A	A	A	B	A	B	B	B	A	A	A	B	B	B	A	A	B	A	B
rbags14a22_at	3H	29	84.5659	B	A	B	B	B	B	A	A	A	B	A	A	B	B	B	B	-	B	B	B	-	A	B	A	B	A	A	A	A	A	B	A	B	B	B	A	A	A	B	B	B	A	A	B	A	B
Contig7137_at	3H	30	85.9176	B	A	B	B	B	B	A	A	A	B	A	A	B	B	B	B	-	B	B	B	A	A	B	A	B	A	A	A	A	A	B	A	B	B	B	A	A	A	B	B	B	A	A	B	A	B
Contig12853_at	3H	30	85.9176	B	A	B	B	B	B	A	A	A	B	A	A	B	B	B	B	A	B	B	B	A	A	B	A	B	A	A	A	A	A	B	A	B	B	B	A	A	A	B	B	B	A	A	B	A	B
Contig8687_s_at	3H	30	85.9176	B	A	B	B	B	B	A	A	A	B	A	A	B	B	B	B	A	B	B	B	A	A	B	A	B	A	A	A	A	A	B	-	B	B	B	A	A	A	B	B	B	A	A	B	A	B
Contig9908_at	3H	31	87.2692	B	A	B	B	A	B	A	A	A	B	A	A	B	B	B	B	A	B	B	B	A	A	B	A	B	A	A	A	A	A	B	-	B	B	B	A	A	A	B	B	B	A	A	B	A	B
Contig11489_at	3H	31	87.2692	B	A	B	B	A	B	A	A	A	B	A	A	B	B	B	B	A	B	B	B	A	A	B	A	B	A	A	A	A	A	B	A	B	B	B	A	A	A	B	B	B	A	A	B	A	B
EBem09_SQ006_P13_at	3H	31	87.2692	B	A	B	B	A	B	A	A	A	B	A	A	B	B	B	B	A	B	B	B	A	A	B	A	B	A	A	A	A	-	B	A	B	B	B	-	A	A	B	B	B	A	A	B	A	B
Contig15210_at	3H	32	91.2778	B	A	B	B	A	B	A	A	A	B	A	A	B	B	B	B	B	B	B	A	A	A	B	A	B	A	A	A	A	A	B	A	B	B	B	A	A	A	B	B	B	A	A	A	A	B
Contig14345_s_at	3H	32	91.2778	B	A	B	B	A	B	A	A	A	B	A	A	B	B	B	B	B	B	B	A	A	A	B	A	B	A	A	A	A	A	B	A	B	B	B	A	A	-	B	B	B	A	A	A	A	B
Contig4225_at	3H	33	92.6115	B	B	B	B	A	B	A	A	A	B	A	A	B	B	B	B	B	B	B	A	A	A	B	A	B	A	A	A	A	A	B	A	B	B	B	A	A	A	B	B	B	A	A	A	A	B
Contig23681_at	3H	34	96.62	B	B	B	B	A	B	A	B	A	B	A	A	B	B	B	B	B	B	B	A	A	A	B	A	B	A	A	A	A	A	B	A	B	B	B	A	A	A	B	B	B	A	A	A	B	B
Contig21442_at	3H	34	96.62	B	B	B	B	A	B	A	B	A	B	A	A	B	B	B	B	B	B	B	A	A	A	B	A	B	A	A	A	A	A	B	A	B	B	B	A	A	A	B	B	B	A	A	A	B	B
HY03J09u_at	3H	35	97.9537	B	B	B	B	A	B	A	B	A	B	A	A	B	B	B	B	B	B	A	A	A	A	B	A	B	A	A	A	A	A	B	A	B	B	B	A	A	A	B	B	B	A	A	A	B	B
Contig8925_at	3H	36	101.962	B	B	B	B	A	B	A	B	A	B	A	A	B	B	B	B	B	B	A	A	A	A	B	A	B	A	A	A	A	A	A	-	B	B	B	A	A	B	B	B	B	A	A	A	B	B
Contig395_s_at	3H	36	101.962	B	B	B	B	A	B	A	B	A	B	A	A	B	B	B	B	B	B	A	A	A	A	B	A	B	A	A	A	A	A	A	A	B	B	B	A	A	B	B	B	B	A	A	A	B	B
Contig13630_at	3H	37	103.314	B	B	B	B	A	B	A	B	A	B	A	A	B	B	B	B	B	B	A	A	A	A	B	A	B	A	A	A	A	A	A	A	B	A	B	A	A	B	B	B	B	A	A	A	B	B
Contig5817_at	3H	38	104.666	B	B	B	B	A	B	A	B	A	B	A	A	B	B	B	B	B	B	A	A	A	A	B	A	B	A	A	A	A	A	A	A	B	A	B	A	A	B	B	B	B	A	A	A	B	B
Contig16611_at	3H	38	104.666	B	B	B	B	A	B	A	B	A	B	A	A	B	B	B	B	B	B	A	A	A	A	B	A	B	A	A	A	A	A	A	A	B	A	B	A	A	B	B	B	B	A	A	A	B	B
Contig1429_at	3H	38	104.666	B	B	B	B	A	B	A	B	A	B	A	A	B	B	B	B	-	B	A	A	A	A	-	A	B	A	A	A	A	A	A	A	B	A	B	A	A	B	B	B	B	A	A	A	B	B
Contig7066_at	3H	38	104.666	B	B	B	B	A	-	A	B	A	B	A	A	B	B	B	B	-	B	A	A	A	A	B	A	B	A	A	A	A	A	A	A	B	A	B	A	A	B	B	B	B	A	A	A	B	B
HVSMEm0014A16r2_at	3H	38	104.666	B	B	B	B	A	B	A	B	A	B	A	A	B	B	B	B	B	B	A	A	A	A	B	A	B	A	A	A	A	A	A	A	B	A	B	A	A	B	B	B	B	A	A	A	B	B
HVSMEm0014A16r2_s_at	3H	38	104.666	B	B	B	B	A	B	A	B	A	B	A	A	B	B	B	B	B	B	A	A	A	A	B	A	B	A	A	A	A	A	A	-	B	A	B	A	A	B	B	B	B	A	A	A	B	B
Contig12616_at	3H	39	106.017	B	B	B	B	A	B	A	B	A	B	A	A	B	B	B	B	B	B	A	A	A	A	B	A	B	A	A	A	A	A	A	A	B	A	B	A	A	B	B	B	B	A	A	A	B	B
HVSMEa0008H22r2_at	3H	40	107.369	B	B	B	B	A	B	A	B	A	B	A	A	B	B	A	B	B	B	A	A	A	A	B	A	B	A	A	A	A	A	A	A	B	A	B	A	A	B	B	B	B	A	A	A	B	B
Contig20427_at	3H	40	107.369	B	B	B	B	A	B	A	B	A	B	A	A	B	B	A	B	B	B	A	A	A	A	B	A	B	A	-	A	A	A	A	-	B	A	B	A	A	B	B	B	B	A	A	A	B	B
HU03O08u_at	3H	41	108.721	B	B	A	B	A	B	A	B	A	B	A	A	B	B	A	B	B	B	A	A	A	A	B	A	B	A	-	A	A	A	A	-	B	A	B	A	A	B	B	B	B	A	A	A	B	B
Contig17687_at	3H	41	108.721	B	B	A	B	A	B	A	B	A	B	A	A	B	B	A	B	-	B	A	A	A	A	B	A	-	A	A	A	A	A	A	A	B	A	B	A	A	B	B	B	B	A	A	A	B	B
Contig11807_at	3H	41	108.721	B	B	A	B	A	B	A	B	A	B	A	A	B	B	A	B	-	B	A	A	A	A	B	A	B	A	A	A	A	A	A	A	B	A	B	A	A	B	B	B	B	A	A	A	B	B
Contig8337_at	3H	41	108.721	B	B	A	B	A	B	A	B	A	B	A	A	B	B	A	B	B	B	A	A	A	A	B	A	B	A	A	A	A	A	A	A	B	A	B	A	A	B	B	B	B	A	A	A	B	B
Contig19158_at	3H	41	108.721	B	B	A	B	A	B	A	B	A	B	A	A	B	B	A	B	B	B	A	A	A	A	B	A	B	A	A	A	A	A	A	A	B	A	B	A	A	B	B	B	B	A	A	A	B	B
Contig1393_at	3H	41	108.721	B	B	A	B	A	B	A	B	A	B	A	A	B	B	A	B	B	B	A	A	A	A	B	A	B	A	A	A	A	A	A	A	B	A	B	A	A	B	B	B	B	A	A	A	B	B
Contig10370_at	3H	41	108.721	B	B	A	B	A	B	A	B	A	B	A	A	B	B	A	B	B	B	A	A	A	A	B	A	B	A	A	A	A	A	A	A	B	A	B	A	A	B	B	B	B	A	A	A	B	B
Contig1213_at	3H	41	108.721	B	-	A	B	A	B	A	B	A	B	A	A	B	B	A	B	B	B	A	A	A	A	B	A	B	A	A	A	A	A	A	A	B	A	B	A	A	B	B	B	B	A	A	A	B	B
Contig23750_at	3H	42	119.554	A	B	A	B	B	B	A	B	A	B	A	A	B	B	A	A	B	B	A	B	B	A	B	A	B	A	A	A	A	A	B	A	B	A	B	A	A	B	B	B	B	A	A	A	B	B
Contig7928_s_at	3H	42	119.554	A	B	A	B	B	B	A	B	A	B	A	A	B	B	A	A	B	B	A	B	B	A	B	A	B	A	A	A	A	A	B	A	B	A	B	A	A	B	B	B	B	A	A	A	B	B
Contig14467_at	3H	42	119.554	A	B	A	B	B	B	A	B	A	B	A	A	B	B	A	A	B	B	A	B	B	A	B	A	B	A	A	A	A	A	B	-	B	A	B	-	A	B	B	B	B	A	A	A	B	B
Contig6460_at	3H	42	119.554	A	B	A	B	B	B	A	B	A	B	A	A	B	B	A	A	B	B	A	B	B	A	-	A	B	A	A	A	A	A	B	A	B	A	B	A	A	B	B	B	B	A	A	A	B	B
Contig3660_at	3H	43	128.998	A	B	A	B	B	B	A	B	A	B	A	A	B	B	A	B	B	B	A	B	B	A	B	B	B	A	A	A	A	A	B	A	B	A	B	B	A	B	B	B	B	A	A	B	B	B
Contig4630_at	3H	43	128.998	A	B	A	B	B	B	A	B	A	B	A	A	B	B	A	B	B	B	A	B	B	A	B	B	B	A	A	A	A	A	B	A	B	A	B	B	A	B	B	B	B	A	A	B	B	B
Contig24996_at	3H	44	130.368	A	B	A	B	B	B	A	B	A	B	A	A	B	B	A	B	-	B	A	B	B	A	B	B	B	A	A	A	A	A	B	A	B	A	B	B	A	B	B	B	B	A	A	B	B	B
Contig13743_at	3H	45	144.632	A	B	A	B	B	B	A	B	A	B	A	A	B	B	A	A	B	B	A	B	B	A	B	B	B	A	A	A	A	A	B	-	B	A	B	-	A	B	B	B	B	A	B	A	A	B
Contig2621_at	3H	45	144.632	A	B	A	B	B	B	A	B	A	B	A	A	B	B	A	A	B	B	A	B	B	A	-	B	B	A	A	A	A	A	B	A	B	A	B	A	A	B	B	B	B	A	B	A	A	B
Contig14307_at	3H	45	144.632	A	B	A	B	B	B	A	B	A	B	A	A	B	B	A	A	B	B	A	B	B	A	-	B	B	A	A	A	A	A	B	A	B	A	B	A	A	B	B	B	B	A	B	A	A	B
Contig3650_s_at	3H	46	158.489	A	B	B	B	B	B	A	B	A	A	A	A	B	A	A	A	B	B	A	B	B	A	B	B	A	A	A	A	A	A	B	A	B	A	A	A	A	B	B	A	B	A	B	A	A	B
Contig21572_at	3H	46	158.489	A	B	B	B	B	B	A	B	A	A	A	A	B	A	A	A	B	B	A	B	B	A	B	B	A	A	A	A	A	A	B	A	B	A	A	A	A	B	B	A	B	A	B	A	A	B
Contig2927_at	3H	46	158.489	A	B	B	B	B	B	A	B	A	A	A	A	B	A	A	A	-	B	A	B	B	A	B	-	A	A	A	A	A	A	B	A	B	A	A	A	A	B	B	A	B	A	B	A	A	B
Contig19041_at	3H	46	158.489	A	B	B	B	B	B	A	B	A	A	A	A	B	A	A	A	B	B	A	B	B	A	B	B	A	A	A	A	-	A	B	A	B	A	A	A	A	B	B	A	B	A	B	A	A	B
Contig10920_at	3H	47	159.823	A	B	B	B	B	B	A	B	A	A	A	A	B	A	A	A	B	B	A	B	B	A	B	B	A	A	A	A	A	A	B	A	B	A	A	A	A	B	B	A	B	A	B	A	A	B
Contig8914_s_at	3H	47	159.823	A	B	B	B	B	-	A	B	A	A	A	A	B	A	A	A	-	B	A	B	B	A	B	B	A	A	A	A	A	A	B	A	B	A	A	A	A	B	B	A	B	A	B	A	A	B
Contig12053_at	3H	47	159.823	A	B	B	B	B	B	A	B	A	A	A	A	B	A	A	A	-	B	A	B	B	A	B	B	A	A	A	A	A	A	-	A	B	A	A	A	A	B	B	A	B	A	B	A	A	B
Contig23240_at	3H	48	161.212	A	B	-	B	B	B	A	B	A	A	A	A	B	A	A	A	B	B	A	B	B	A	B	B	A	A	-	A	A	A	B	A	B	A	A	A	A	B	B	A	B	A	B	A	A	B
Contig12031_at	3H	49	162.621	A	B	B	B	B	B	A	B	A	A	A	A	B	A	A	A	B	B	A	B	B	A	B	B	A	A	A	A	A	A	B	A	B	A	A	A	-	B	B	A	B	A	B	A	A	B
Contig9123_at	3H	49	162.621	A	B	B	B	B	B	A	B	A	A	A	A	B	A	A	A	B	B	A	B	B	A	B	B	A	A	A	A	A	A	B	A	B	A	A	A	A	B	B	-	B	A	B	A	A	B
Contig25955_at	3H	50	164.01	A	B	B	B	B	B	A	B	A	A	A	A	B	A	A	A	B	B	A	B	B	A	B	B	A	A	-	A	A	A	B	A	B	A	A	-	A	B	B	A	B	A	B	A	A	B
Contig4084_at	3H	51	166.753	A	B	B	B	B	B	A	B	A	A	A	A	B	A	A	A	B	B	B	B	B	A	B	B	A	A	A	A	A	A	B	B	B	A	A	A	A	B	B	A	B	A	B	A	A	B
Contig2456_at	3H	51	166.753	A	B	B	B	B	B	A	B	A	A	A	A	B	A	A	A	B	B	B	B	B	A	B	B	A	A	A	A	A	A	B	-	B	A	A	A	A	B	B	A	B	A	B	A	A	B
Contig7328_s_at	3H	51	166.753	A	B	B	B	B	B	A	B	A	A	A	A	B	A	A	A	B	B	B	B	B	A	B	B	A	A	A	A	A	A	B	B	B	A	A	A	A	B	B	A	B	A	B	A	A	B
HB10F07r_at	3H	51	166.753	A	B	B	B	B	B	A	B	A	A	A	A	B	A	A	A	B	B	B	B	B	A	B	B	A	A	-	A	A	A	B	B	B	A	A	A	A	B	B	A	B	A	B	A	A	B
Contig12807_at	3H	51	166.753	A	B	B	B	B	B	A	B	A	A	A	A	B	A	A	A	B	B	B	B	B	A	B	B	A	A	A	A	A	A	B	B	B	A	A	A	A	B	B	A	B	A	B	A	A	B
Contig8502_at	3H	52	168.086	A	B	B	B	B	B	A	A	A	A	A	A	B	A	A	A	B	B	B	B	B	A	B	B	A	A	A	A	A	A	B	B	B	A	A	A	A	B	B	A	B	A	B	A	A	B
Contig5987_at	3H	53	172.149	A	B	B	B	B	B	-	A	A	A	A	A	B	A	A	A	B	B	B	B	B	A	A	B	A	A	A	A	A	A	B	B	B	A	A	A	B	B	B	A	B	A	B	A	A	B
Contig25183_at	3H	54	183.134	A	B	B	B	B	B	B	A	B	A	-	A	A	A	A	B	B	B	B	B	B	B	A	B	A	A	A	A	A	A	B	B	B	A	A	A	B	B	A	A	B	A	B	B	A	B
Contig1639_at	3H	54	183.134	A	B	B	B	B	B	B	A	B	A	A	A	A	A	A	B	B	B	B	B	B	B	A	B	A	A	A	A	A	A	B	B	B	A	A	A	B	B	A	A	B	A	B	B	A	B
Contig1636_at	3H	54	183.134	A	B	B	B	B	B	B	A	B	A	A	A	A	A	A	B	B	B	B	B	B	B	A	B	A	A	A	A	A	A	B	B	B	A	A	A	B	B	A	A	B	A	B	B	A	B
EBro02_SQ008_C12_s_at	3H	54	183.134	A	B	B	-	B	B	B	A	B	A	A	A	A	A	A	B	B	B	B	B	B	B	A	B	A	A	A	A	A	A	B	B	B	A	A	A	B	B	A	A	B	A	B	B	A	B
Contig1189_at	3H	55	184.467	A	B	B	B	B	B	B	-	B	A	A	A	A	A	A	B	B	B	B	B	B	B	A	B	A	A	A	A	A	A	B	B	B	A	A	A	B	B	-	A	A	A	B	B	A	B
Contig17576_at	3H	55	184.467	A	B	B	B	B	B	B	A	B	A	A	A	A	A	A	B	B	B	B	B	B	B	A	B	A	A	A	A	A	A	B	B	B	A	A	A	B	B	A	A	A	A	B	B	A	B
Contig9761_at	3H	56	188.476	A	B	A	A	B	B	B	A	B	A	A	A	A	A	A	B	B	B	B	B	B	B	A	B	A	A	-	A	A	A	B	B	B	A	A	A	B	B	A	A	A	A	B	B	A	B
Contig5478_at	3H	56	188.476	A	B	A	A	B	B	B	A	B	A	A	A	A	A	A	B	B	B	B	B	B	B	A	B	A	A	A	A	A	A	B	B	B	A	A	A	B	B	A	A	A	A	B	B	A	B
Contig20277_at	3H	56	188.476	A	B	A	A	B	B	B	A	B	A	A	A	A	A	A	B	B	B	B	B	B	B	A	B	A	A	A	A	A	A	B	B	B	A	A	A	B	B	A	A	A	A	B	B	A	B
Contig9390_at	3H	57	193.829	A	B	A	A	B	B	B	A	B	A	A	A	A	A	B	B	B	B	B	B	B	B	A	B	A	A	-	B	A	A	B	B	B	A	A	A	B	B	A	A	A	A	B	B	B	B
Contig5195_at	3H	57	193.829	A	B	A	A	B	B	B	A	B	A	A	A	A	A	B	B	B	B	B	B	B	B	A	B	A	A	A	B	A	A	B	B	B	A	A	A	B	B	A	A	A	A	B	B	B	B
HB09A17T_s_at	3H	57	193.829	A	B	A	A	B	B	B	A	B	A	A	A	A	A	B	B	B	B	B	B	B	B	A	B	A	A	A	B	A	A	B	B	B	A	A	A	B	B	A	A	A	A	B	B	B	B
Contig8487_at	3H	57	193.829	A	B	A	A	B	B	B	A	B	A	A	A	A	A	B	B	B	B	B	B	B	B	A	B	A	A	A	B	A	A	B	B	B	A	A	A	B	B	A	A	A	A	B	B	B	B
Contig9241_at	3H	57	193.829	A	B	A	A	B	B	B	A	B	A	A	A	A	A	B	B	B	B	B	B	B	B	A	B	A	A	A	B	A	A	B	B	B	A	A	A	B	B	A	A	A	A	B	B	B	B
Contig12520_at	3H	57	193.829	A	B	A	A	B	B	B	A	B	A	A	A	A	A	B	B	-	B	B	B	B	B	A	B	A	A	A	B	A	A	B	B	B	A	A	A	B	B	A	A	A	A	B	B	B	B
Contig8192_at	3H	57	193.829	A	B	A	A	B	B	B	A	B	A	A	A	A	A	B	B	B	B	B	B	B	B	A	B	A	A	-	B	A	A	B	B	B	A	A	A	B	B	A	A	A	A	B	B	B	B
Contig8488_at	3H	57	193.829	A	B	A	A	B	B	B	A	B	A	A	A	A	A	B	B	-	B	B	B	B	B	A	B	A	A	A	B	A	A	B	-	B	A	A	A	B	B	A	A	A	A	B	B	B	B
Contig19638_at	3H	58	203.274	A	A	A	A	A	B	B	A	B	A	A	B	A	A	B	B	-	B	B	-	B	B	A	B	A	A	A	B	A	A	B	B	B	A	A	B	B	B	A	A	A	A	B	B	B	B
Contig9101_s_at	3H	58	203.274	A	A	A	A	A	B	B	A	B	A	A	B	A	-	B	B	B	B	B	B	B	B	A	B	A	A	A	B	A	A	B	B	B	A	A	B	B	B	A	A	A	A	B	B	B	B
HD07L17r_at	3H	58	203.274	A	A	A	A	A	B	B	A	B	A	A	B	A	A	B	B	B	B	B	B	B	B	A	B	A	A	A	B	A	A	B	B	B	A	A	B	B	B	A	A	A	A	B	B	B	B
Contig11693_at	3H	58	203.274	A	A	A	A	A	B	B	A	B	A	A	B	A	A	B	B	B	B	B	B	B	B	A	B	A	A	A	B	A	A	B	B	B	A	A	B	B	B	A	A	A	A	B	B	B	B
Contig9967_at	3H	58	203.274	A	A	A	A	A	B	B	A	B	A	A	B	A	A	B	B	B	B	B	B	B	B	A	B	A	A	-	B	A	A	B	B	B	-	A	B	B	B	A	A	A	A	B	B	B	B
Contig4455_at	4H	01	0	B	A	A	A	A	B	A	A	A	A	A	A	A	A	A	B	-	A	B	A	A	B	A	A	B	A	-	B	A	A	A	A	B	A	A	B	A	A	B	B	B	A	A	A	B	B
HV14N24u_s_at	4H	01	0	B	A	A	A	A	B	A	A	A	A	A	A	A	A	A	B	-	A	B	A	A	B	A	A	B	A	B	B	A	A	A	A	B	A	A	B	A	A	B	B	B	A	A	A	B	B
Contig21869_at	4H	01	0	B	A	-	A	A	B	A	A	A	A	A	A	A	A	A	B	-	A	B	A	A	B	A	A	B	A	B	B	A	A	A	A	B	A	A	B	A	A	B	B	B	A	A	A	B	B
Contig7522_at	4H	01	0	B	A	A	A	A	B	A	A	A	A	A	A	A	A	A	B	B	A	B	A	A	B	A	A	B	A	B	B	A	A	A	A	B	A	A	B	A	A	B	B	B	A	A	A	B	B
Contig15846_at	4H	01	0	B	A	A	A	A	B	A	A	A	A	A	A	A	A	A	B	B	A	B	A	A	B	A	A	B	A	-	B	A	A	A	A	B	A	A	B	A	A	B	B	B	A	A	A	B	B
Contig8914_at	4H	01	0	B	A	A	A	A	B	A	A	A	A	A	A	A	A	A	B	B	A	B	A	A	B	A	A	B	A	B	B	A	A	A	A	B	A	A	B	A	A	B	B	B	A	A	A	B	B
Contig7624_at	4H	01	0	B	A	A	A	A	B	-	A	A	A	A	A	A	A	A	B	B	A	B	A	A	B	A	A	B	A	B	B	A	A	A	-	B	A	A	B	A	A	B	B	B	A	A	A	B	B
Contig16774_at	4H	01	0	B	A	A	A	A	B	A	A	A	A	A	A	A	A	A	B	B	A	B	A	A	B	A	A	B	A	B	B	A	A	A	-	B	A	A	B	A	A	B	B	B	A	A	A	B	B
Contig1040_at	4H	01	0	B	A	A	A	A	B	A	A	A	A	A	A	A	A	A	B	B	A	B	A	A	B	A	A	B	A	B	B	A	A	A	A	B	A	A	B	A	A	B	B	B	A	A	A	B	B
Contig4020_at	4H	01	0	B	A	A	A	A	B	A	A	A	A	A	A	A	A	A	B	B	A	B	A	A	B	A	A	B	A	B	B	A	A	A	-	B	A	A	B	A	A	B	B	B	A	A	A	B	B
Contig112_at	4H	01	0	B	A	A	A	A	B	A	A	A	A	A	A	A	A	A	B	B	A	B	A	A	B	A	A	B	A	B	B	A	A	A	-	B	A	A	B	A	A	B	B	B	A	A	A	B	B
Contig4456_s_at	4H	01	0	B	A	A	A	A	B	A	A	A	A	A	A	A	A	A	B	B	A	B	A	A	B	A	A	B	A	B	B	A	A	A	A	B	A	A	B	A	A	B	B	B	A	A	A	B	B
HM05O08r_s_at	4H	01	0	B	A	A	A	A	B	A	A	A	A	A	A	A	A	A	B	B	A	B	A	A	B	A	A	B	A	B	B	A	A	A	A	B	A	A	B	A	A	B	B	B	A	A	A	B	B
Contig4017_at	4H	01	0	B	A	A	A	A	B	A	A	A	A	A	A	A	A	A	B	B	A	B	A	A	B	A	A	B	A	B	B	A	A	A	A	B	A	A	B	A	A	B	B	B	A	A	A	-	B
Contig13009_at	4H	02	1.3336	B	A	A	A	A	B	A	A	A	A	A	A	A	A	A	B	B	A	B	A	A	B	A	A	B	A	B	B	A	A	A	A	B	A	A	A	A	A	B	B	B	A	A	A	B	B
Contig22689_at	4H	03	12.1667	B	A	A	A	A	B	A	-	A	A	B	A	A	A	A	B	B	A	A	A	A	B	A	A	B	B	B	B	A	A	A	A	A	A	A	A	A	A	B	B	A	A	A	A	B	B
Contig10584_at	4H	03	12.1667	B	A	A	A	A	B	A	A	A	A	B	A	A	A	A	B	B	A	A	A	A	B	A	A	B	B	B	B	A	A	A	A	A	A	A	A	A	A	B	B	A	A	A	A	B	B
Contig19814_at	4H	04	13.5559	B	A	A	A	A	B	A	A	A	A	B	A	A	A	A	B	B	A	A	A	A	B	A	A	B	B	B	B	A	A	B	-	A	A	A	A	A	A	B	B	A	A	A	A	B	-
Contig11023_at	4H	05	17.7323	B	A	A	A	A	B	A	A	A	A	B	A	A	A	A	B	B	A	A	A	A	B	A	A	B	B	B	B	A	B	B	A	A	A	A	A	A	A	B	B	A	A	A	A	B	B
Contig5285_at	4H	05	17.7323	B	A	A	A	A	B	A	A	A	A	B	A	A	A	A	B	B	A	A	A	A	B	A	A	B	B	B	B	A	B	B	A	A	A	A	A	A	A	B	B	A	A	A	A	B	B
Contig14698_at	4H	05	17.7323	B	A	A	A	A	B	A	A	A	A	B	A	A	A	A	B	B	A	A	A	A	B	A	A	B	B	B	B	A	B	B	A	A	A	A	A	A	A	B	B	A	A	A	A	B	B
Contig12992_at	4H	05	17.7323	B	A	A	A	A	B	A	A	A	A	B	A	A	A	A	-	-	A	A	A	A	B	A	A	B	B	B	B	A	B	B	A	A	A	A	A	A	A	B	B	A	A	A	A	B	B
Contig8347_at	4H	05	17.7323	B	A	A	A	A	B	A	A	A	A	B	A	A	A	A	B	-	A	A	A	A	B	A	A	B	B	B	B	A	B	B	A	A	A	A	A	A	A	B	B	A	A	A	A	B	B
Contig5487_s_at	4H	05	17.7323	B	A	A	A	A	B	A	A	A	A	B	A	A	A	A	B	-	A	A	A	A	B	A	A	B	B	-	B	A	B	B	A	A	A	A	A	A	A	B	B	A	A	A	A	B	B
Contig11024_at	4H	05	17.7323	B	A	A	A	A	-	A	A	A	A	B	A	A	A	A	B	B	A	A	A	A	B	A	A	B	B	B	B	A	B	B	A	A	A	A	A	A	A	B	B	A	A	A	A	B	B
Contig7797_at	4H	06	19.0659	B	A	A	A	A	B	A	A	A	A	B	A	A	A	A	B	-	A	A	A	A	B	A	A	B	B	-	A	A	B	B	A	A	A	A	A	A	A	B	B	A	A	A	A	B	B
Contig26268_at	4H	06	19.0659	B	A	A	A	A	B	A	A	A	A	B	A	A	A	A	B	B	A	A	A	A	B	A	A	B	B	B	A	A	B	B	A	A	A	A	A	A	A	B	B	A	A	A	A	B	B
Contig6172_at	4H	06	19.0659	B	A	A	A	A	B	A	A	A	A	B	A	A	A	A	B	B	A	A	A	A	B	A	A	B	B	B	A	A	B	B	A	A	A	A	A	A	A	B	B	A	A	A	A	B	B
Contig7519_at	4H	06	19.0659	B	A	A	A	A	B	A	A	A	A	B	A	A	A	A	-	B	A	A	A	A	B	A	A	B	B	B	A	A	B	B	A	A	A	A	A	A	A	B	B	A	A	A	A	B	B
Contig7520_s_at	4H	06	19.0659	B	A	A	A	A	B	A	A	A	A	B	A	A	A	A	B	B	A	A	A	A	B	A	A	B	B	B	A	A	B	B	A	A	A	A	A	A	A	B	B	A	A	A	A	B	B
Contig4955_s_at	4H	06	19.0659	B	A	A	A	A	B	A	A	A	A	B	A	A	A	A	B	B	A	A	A	A	B	A	A	B	B	B	A	A	B	B	-	A	A	A	A	A	A	B	B	A	A	A	A	B	B
Contig4316_at	4H	06	19.0659	B	A	A	A	A	B	A	-	A	A	B	A	A	A	A	B	-	A	A	A	A	B	A	A	-	B	B	A	A	B	B	A	A	A	A	A	A	A	B	B	A	A	A	A	B	B
Contig11353_at	4H	07	20.3996	B	A	A	A	A	B	A	A	A	B	B	A	A	A	A	B	B	A	A	A	A	B	A	A	B	B	B	A	A	B	B	A	A	A	A	A	A	A	B	B	A	A	A	A	B	B
Contig12802_at	4H	07	20.3996	B	A	A	A	A	B	A	A	A	B	B	A	A	A	A	B	B	A	A	A	A	B	A	A	B	B	B	A	A	B	B	A	A	A	A	A	A	A	B	B	A	A	A	A	B	B
Contig5913_s_at	4H	07	20.3996	B	A	A	A	A	B	A	A	A	B	B	A	A	A	A	B	B	A	A	A	A	B	A	A	B	B	B	A	A	B	B	A	A	A	A	A	A	A	B	B	A	A	A	A	B	B
Contig12437_at	4H	08	24.4082	B	A	A	A	A	B	A	A	A	B	B	A	A	A	A	B	B	A	A	A	A	B	A	A	B	B	B	A	A	B	B	A	A	A	A	A	A	A	B	B	A	A	A	A	B	B
HVSMEm0018L16r2_s_at	4H	08	24.4082	B	A	A	A	A	B	A	A	A	B	B	A	A	A	A	B	B	A	A	A	A	B	A	A	B	B	B	A	A	B	B	A	A	A	A	A	A	A	B	B	A	A	A	A	B	B
Contig20169_at	4H	08	24.4082	B	A	A	A	A	B	A	A	A	B	B	A	A	A	A	B	B	A	A	A	A	B	A	A	B	B	B	A	A	B	B	A	A	A	A	A	A	A	B	B	A	A	A	A	B	B
Contig1650_at	4H	09	25.7418	B	A	A	A	A	B	A	A	A	B	B	A	A	A	A	-	B	A	A	A	A	B	A	A	B	B	B	A	A	B	B	A	A	A	B	A	A	A	B	B	A	A	A	A	B	B
Contig5734_at	4H	09	25.7418	B	A	A	A	A	B	A	A	A	B	B	A	A	A	A	B	B	A	A	A	A	B	A	A	B	B	B	A	A	B	B	A	A	A	B	A	A	A	B	B	A	A	A	A	B	B
Contig15252_at	4H	09	25.7418	B	A	A	A	A	B	A	A	A	B	B	A	A	A	A	B	B	A	A	A	A	B	A	A	B	B	B	A	A	B	B	A	A	A	B	A	A	A	B	B	A	A	A	A	B	B
HV_CEa0009K11r2_at	4H	09	25.7418	B	A	A	A	A	B	A	A	A	B	B	A	A	A	A	B	B	A	A	A	A	B	A	A	B	B	B	A	A	B	B	A	A	A	B	A	A	A	B	B	A	A	A	A	B	B
Contig12425_at	4H	10	35.1859	B	A	A	A	B	B	B	A	A	B	B	A	A	A	B	B	B	A	A	A	A	B	A	A	B	B	B	A	B	B	B	A	A	A	B	A	A	A	B	B	A	A	A	A	B	B
Contig1184_at	4H	10	35.1859	B	A	A	A	B	B	B	A	A	B	B	A	A	A	B	B	B	A	A	A	A	B	A	A	B	B	B	A	B	B	B	A	A	A	B	A	A	A	B	B	A	A	A	A	B	B
Contig13912_at	4H	11	50.5135	B	A	A	A	B	B	B	A	A	B	B	A	A	A	B	B	B	B	A	A	B	B	-	B	B	B	-	A	B	A	B	A	A	B	B	A	A	A	B	B	A	A	A	A	A	B
HF04I11r_s_at	4H	11	50.5135	B	A	A	A	B	B	B	A	-	B	B	A	A	A	B	B	B	B	A	A	B	B	B	B	B	B	B	A	B	A	B	A	A	B	B	A	A	A	B	B	A	A	A	A	A	B
Contig6249_at	4H	12	54.5765	B	A	A	A	B	B	B	A	A	B	B	A	B	A	B	B	B	B	A	B	B	B	B	B	B	B	B	A	B	A	B	A	A	B	B	A	A	A	B	B	A	A	A	A	A	B
Contig7600_at	4H	12	54.5765	B	A	-	A	B	B	B	A	A	B	B	A	B	A	B	B	B	B	A	B	B	B	B	B	B	B	B	A	B	A	B	A	A	B	B	A	A	A	B	B	A	A	A	A	A	B
Contig7464_at	4H	13	71.1588	B	A	A	B	B	B	B	A	A	B	B	A	B	A	B	B	B	B	A	B	B	B	B	B	B	B	B	A	B	A	B	A	A	B	B	B	A	A	B	B	A	A	A	B	B	B
Contig14751_at	4H	13	71.1588	B	A	A	B	B	B	B	A	A	B	B	A	B	A	B	B	B	B	A	B	B	B	B	B	B	B	B	A	B	A	B	A	A	B	B	B	A	A	B	B	A	A	A	B	B	B
HVSMEc0012N05r2_at	4H	13	71.1588	B	A	A	B	B	-	B	A	A	B	B	A	B	A	B	B	B	B	A	B	B	B	B	B	B	B	B	A	B	A	B	A	A	B	B	B	A	A	B	B	A	A	A	B	B	B
Contig17435_at	4H	13	71.1588	B	A	A	B	B	B	B	A	A	B	B	A	B	A	B	B	-	B	A	B	B	B	B	B	B	B	B	A	B	A	B	A	A	B	B	B	A	A	B	B	A	A	A	B	B	B
Contig11876_at	4H	13	71.1588	B	A	A	B	B	B	B	A	A	B	B	A	B	A	B	B	-	B	A	B	B	B	B	B	B	B	-	A	B	A	B	A	A	B	B	B	A	A	B	B	A	A	A	B	B	B
Contig11844_at	4H	13	71.1588	B	A	A	B	B	B	B	A	A	B	B	A	B	A	B	B	-	B	A	B	B	B	B	B	B	B	B	A	B	A	B	A	A	B	B	B	A	A	B	B	A	A	A	B	B	B
Contig23039_at	4H	13	71.1588	B	A	A	-	B	B	B	A	A	B	B	A	B	A	B	B	B	B	A	B	B	B	B	B	B	B	B	A	B	A	B	A	A	B	B	B	A	A	B	B	A	A	A	B	B	B
Contig16285_at	4H	13	71.1588	B	A	A	B	B	B	B	A	A	B	B	A	B	A	B	B	B	B	A	B	B	B	B	B	B	B	B	A	B	A	B	A	A	B	B	B	A	A	B	B	A	A	A	B	B	B
Contig14747_at	4H	13	71.1588	B	A	A	B	B	B	B	A	A	B	B	A	B	A	B	B	-	B	A	B	B	B	B	B	B	B	B	A	B	A	B	A	A	B	B	B	A	A	B	B	A	A	A	B	B	B
EBem04_SQ003_P19_at	4H	13	71.1588	B	A	A	B	B	B	B	A	A	B	B	A	B	A	B	B	B	B	A	B	B	B	-	B	B	B	B	A	B	A	B	A	A	B	B	B	A	A	B	B	A	A	A	B	B	B
Contig6801_at	4H	14	86.2693	B	A	A	A	B	B	B	A	A	B	B	A	B	A	B	B	B	B	A	B	B	B	B	B	B	B	B	A	B	A	B	A	A	B	B	A	A	A	B	B	A	A	A	A	A	-
Contig9474_at	4H	14	86.2693	B	A	A	A	B	B	B	A	A	B	B	A	B	A	B	B	B	B	A	B	B	B	B	B	B	B	B	A	B	A	B	A	A	B	B	A	A	A	B	B	A	A	A	A	A	B
HV10L10u_s_at	4H	14	86.2693	B	A	A	A	B	B	B	A	A	B	B	A	B	A	B	B	B	B	A	B	B	B	-	-	B	B	B	A	B	A	B	A	A	B	B	A	A	A	B	B	A	A	A	A	A	B
HB12N12r_s_at	4H	14	86.2693	B	A	A	A	B	B	B	A	A	B	B	A	B	A	B	B	B	B	A	B	B	B	B	B	B	B	B	A	B	A	B	-	A	B	B	A	A	A	B	B	A	A	A	A	A	B
rbaal10g15_at	4H	15	88.9385	B	A	A	A	B	B	B	A	A	B	B	A	B	A	A	B	B	B	A	B	B	B	B	B	B	B	B	A	B	A	B	B	-	B	B	A	A	A	B	B	A	A	A	A	A	B
Contig6990_at	4H	15	88.9385	B	A	A	A	B	B	B	A	A	B	B	A	B	A	A	B	B	B	A	B	B	B	B	B	B	B	B	A	B	A	B	B	A	B	B	A	A	A	B	B	A	A	A	A	A	B
Contig13173_at	4H	15	88.9385	B	A	A	A	B	B	B	A	A	B	B	A	B	A	A	B	B	B	A	B	B	B	B	B	B	B	B	A	B	A	B	B	A	B	B	A	A	A	B	B	A	A	A	A	A	B
Contig11052_at	4H	15	88.9385	B	A	A	A	B	B	B	A	A	B	B	A	B	A	A	B	B	B	A	B	B	B	B	B	B	B	B	A	B	A	B	B	A	B	B	A	A	A	B	B	A	A	A	A	A	B
Contig8153_at	4H	15	88.9385	B	A	A	A	B	B	B	A	A	B	B	A	B	A	A	B	B	B	A	B	B	B	B	B	B	B	B	A	B	A	B	B	A	B	B	A	A	A	B	B	A	A	A	A	A	B
Contig5531_at	4H	15	88.9385	B	A	A	A	B	B	B	A	A	B	B	A	B	A	A	B	B	B	A	B	B	B	B	B	B	B	B	A	B	A	B	B	A	B	B	A	A	A	B	B	A	A	A	A	A	B
Contig1943_s_at	4H	15	88.9385	B	A	A	A	B	B	B	A	A	B	B	A	B	A	A	B	B	B	A	B	B	B	B	B	B	B	B	A	B	A	B	B	A	B	B	A	A	A	B	B	A	A	A	A	A	B
Contig14040_at	4H	15	88.9385	B	A	A	A	B	B	B	A	A	B	B	A	-	A	A	B	B	B	A	B	B	B	B	B	B	B	B	A	B	A	B	B	A	B	B	A	A	A	B	B	A	A	A	A	A	B
Contig13503_at	4H	15	88.9385	B	A	A	A	B	B	B	A	A	B	B	A	B	A	A	B	-	B	A	B	B	B	B	B	B	B	-	A	B	A	B	B	A	B	B	A	A	A	B	B	A	A	A	A	A	B
Contig3295_at	4H	15	88.9385	B	A	A	A	B	B	B	A	A	B	B	A	B	A	A	B	B	B	A	B	B	B	B	B	B	B	B	A	B	A	B	B	A	B	B	A	A	A	B	B	A	A	A	A	A	B
Contig5508_at	4H	16	101.177	B	B	A	A	B	B	B	A	A	B	B	A	B	A	A	B	B	B	B	B	B	B	B	B	B	B	B	A	B	B	A	B	A	A	B	A	A	A	B	B	A	A	A	A	A	A
Contig5198_s_at	4H	17	109.358	A	B	A	A	B	A	B	A	A	B	B	A	B	A	A	B	B	B	B	B	B	B	-	B	B	B	B	A	B	B	A	B	A	A	B	A	A	A	B	B	A	A	A	A	A	A
Contig5201_at	4H	17	109.358	A	B	A	A	B	A	B	A	A	B	B	A	B	A	A	B	B	B	B	B	B	B	A	B	B	B	B	A	B	B	A	B	A	A	B	A	A	A	B	B	A	A	A	A	A	A
Contig1370_at	4H	18	110.747	A	B	A	A	B	-	B	A	A	B	B	A	B	A	A	A	B	B	B	B	B	B	A	B	B	B	B	A	B	B	A	B	A	A	B	A	A	A	B	B	A	A	A	A	A	-
HVSMEh0095L04f_s_at	4H	18	110.747	A	B	A	A	B	A	B	A	A	B	B	A	B	A	A	A	B	B	B	B	B	B	A	B	B	B	B	A	B	B	A	B	A	A	B	A	A	A	B	B	A	A	A	A	A	A
Contig3205_s_at	4H	18	110.747	A	B	A	A	B	A	B	A	A	B	B	A	B	A	A	A	-	B	B	B	B	B	A	B	B	B	B	A	B	B	A	B	A	A	B	A	A	A	B	B	A	A	A	A	A	A
Contig8798_at	4H	19	116.248	A	B	A	A	B	A	B	A	A	B	B	A	B	A	A	A	B	B	B	B	B	B	A	B	B	B	B	A	B	B	A	B	A	A	B	A	B	A	B	B	A	A	A	B	A	A
HV03P03u_at	4H	19	116.248	A	B	A	A	B	A	B	A	A	B	B	A	B	A	A	A	-	B	B	B	B	B	A	B	B	B	-	A	B	B	A	B	A	A	B	A	B	A	B	B	A	A	A	B	A	A
Contig6526_at	4H	20	123.047	A	B	A	A	B	A	B	A	A	B	B	A	B	A	A	A	B	B	B	B	B	B	A	B	B	B	B	B	B	B	A	B	B	A	B	B	B	A	B	B	A	A	A	B	A	A
Contig12216_at	4H	20	123.047	A	B	A	A	B	A	B	A	A	B	B	A	B	A	A	A	B	B	B	B	B	B	A	B	B	B	B	B	B	B	A	B	B	A	B	B	B	A	B	B	A	A	A	B	A	A
Contig5616_at	4H	20	123.047	A	B	A	A	B	A	B	A	A	B	B	A	B	A	A	A	B	B	B	B	B	B	A	B	B	B	-	B	B	B	A	B	B	A	B	B	B	A	B	B	A	A	A	B	A	A
Contig24999_at	4H	21	127.165	A	B	A	A	B	A	B	A	A	B	B	A	B	A	B	A	-	B	B	B	B	A	A	B	B	B	A	B	B	B	A	B	B	A	B	B	B	A	B	B	A	A	A	B	A	A
Contig9840_at	4H	22	132.744	A	B	B	A	B	A	B	A	A	B	B	A	B	A	B	A	B	B	B	B	B	A	A	B	B	B	A	B	B	B	A	B	B	A	B	B	B	A	B	B	B	A	A	B	A	-
Contig13442_at	4H	23	135.564	A	B	B	A	B	A	B	A	A	B	B	A	B	A	B	A	A	B	B	B	B	A	A	B	B	B	A	B	B	B	A	B	B	A	B	B	B	A	B	B	B	A	A	B	B	A
Contig2812_at	4H	24	139.74	A	B	B	A	B	A	B	A	A	B	B	A	B	A	B	A	A	B	B	B	B	A	A	B	B	B	A	B	B	B	A	A	B	A	B	B	B	A	A	B	B	A	A	B	B	A
Contig4520_at	4H	24	139.74	A	B	B	A	B	A	B	A	A	B	B	A	B	A	B	A	A	B	B	B	B	A	A	B	B	B	A	B	B	B	A	A	B	A	B	B	B	A	A	B	B	A	A	B	B	A
Contig10095_at	4H	24	139.74	A	B	B	A	B	A	B	A	A	B	B	A	B	A	B	A	A	B	B	B	B	A	A	B	B	B	A	B	B	B	A	A	B	A	B	B	B	A	A	B	B	A	A	B	B	A
Contig6698_at	4H	24	139.74	A	B	B	A	B	A	B	A	A	B	B	A	B	A	B	A	A	B	B	B	B	A	A	B	B	B	A	B	B	B	A	A	B	A	B	B	B	A	A	B	B	A	A	B	B	A
Contig12897_at	4H	24	139.74	A	B	B	A	B	A	B	A	A	B	B	A	B	A	B	A	A	B	B	B	B	A	A	B	B	B	-	B	B	B	A	A	B	A	B	B	B	A	A	B	B	A	A	B	B	A
Contig8880_at	4H	25	143.749	A	B	B	A	B	A	B	A	A	B	B	A	B	A	B	A	A	B	B	B	B	A	A	A	B	B	A	B	B	B	A	A	B	A	B	B	B	A	A	B	B	A	A	B	B	A
Contig3801_at	4H	25	143.749	A	B	B	A	B	A	B	A	A	B	B	A	B	A	B	A	A	B	B	B	B	A	A	A	B	B	A	B	B	B	A	A	B	A	B	B	B	A	A	B	B	A	A	B	B	A
Contig3800_at	4H	25	143.749	A	B	B	A	B	A	B	A	A	B	B	A	B	A	B	A	A	B	B	B	B	A	A	A	B	B	A	B	B	B	A	A	B	A	B	B	B	A	A	B	B	A	A	B	B	A
Contig1846_at	4H	25	143.749	A	B	B	A	B	A	B	A	A	B	B	A	B	A	B	A	A	B	B	B	B	A	A	A	B	B	A	B	B	B	A	A	B	A	B	B	B	A	A	B	B	A	A	B	B	A
Contig4748_s_at	4H	26	145.083	A	B	B	A	B	A	B	A	A	B	B	A	B	A	B	A	A	B	B	B	B	A	A	A	B	B	A	B	B	B	A	A	B	A	B	B	B	A	A	B	B	A	A	B	B	A
Contig4748_at	4H	26	145.083	A	B	B	A	B	A	B	A	A	B	B	A	B	A	B	A	A	B	B	B	B	A	A	A	B	B	A	B	B	B	A	A	B	A	B	B	B	A	A	B	B	A	A	B	B	A
Contig14437_at	4H	26	145.083	A	B	B	A	B	A	B	A	A	B	B	A	B	A	B	A	A	B	B	B	B	A	A	A	B	B	A	B	B	B	A	-	B	A	B	B	B	A	A	B	B	A	A	B	B	A
Contig25330_at	4H	27	146.416	A	B	B	A	B	A	B	A	A	B	B	A	B	A	B	A	A	B	B	B	B	A	A	A	B	B	A	B	B	B	A	A	B	A	B	A	B	A	A	B	B	A	A	B	B	A
Contig14557_at	4H	27	146.416	A	B	B	A	B	A	B	A	A	B	B	A	B	A	B	A	A	B	B	B	B	A	A	A	B	B	-	B	B	B	A	A	B	A	B	A	B	A	A	B	B	A	A	B	B	A
Contig8980_at	4H	27	146.416	A	B	B	A	B	A	B	A	A	B	B	A	B	A	-	A	-	B	B	B	B	A	A	A	B	B	A	B	B	B	A	A	B	A	B	A	B	A	A	B	B	A	A	B	B	A
Contig6747_at	4H	28	149.159	A	B	B	A	B	A	B	A	A	B	B	A	B	A	B	-	A	B	B	B	B	A	-	A	B	B	A	B	B	B	A	A	B	A	B	A	B	A	A	B	B	A	A	B	B	A
HVSMEf0005J23f_s_at	4H	29	151.939	A	B	B	A	B	A	B	A	A	B	B	A	B	A	B	A	A	B	B	B	B	A	A	A	B	A	A	B	B	B	A	A	B	A	B	A	B	A	A	B	B	A	A	B	B	-
HVSMEf0005J23r2_x_at	4H	29	151.939	A	B	B	A	B	A	B	A	A	B	B	A	B	A	B	A	A	B	B	B	B	A	A	A	B	A	A	B	B	B	A	A	B	A	B	A	B	A	A	B	B	A	A	B	B	-
HO09M19S_s_at	4H	29	151.939	A	B	B	A	B	A	B	A	A	B	B	A	B	A	B	A	A	B	B	B	B	A	A	A	B	A	A	B	B	B	A	A	B	A	B	A	B	A	A	B	B	A	A	B	B	A
Contig4433_s_at	4H	30	153.291	A	B	B	A	B	A	B	A	A	B	B	A	B	A	B	A	A	B	A	-	B	A	A	A	B	A	A	B	B	B	A	A	B	A	B	A	B	A	A	B	B	A	A	B	B	-
Contig16727_at	4H	30	153.291	A	B	B	A	B	A	B	A	A	B	B	A	B	A	B	A	-	B	A	B	B	A	A	A	B	A	A	B	B	B	A	A	B	A	B	A	B	A	A	B	B	A	A	B	B	A
HV_CEb0017H21r2_at	4H	30	153.291	A	B	B	A	B	A	B	A	A	B	B	A	B	A	B	A	-	B	A	B	B	A	A	A	B	A	A	B	B	B	A	A	B	A	B	A	B	A	A	B	B	A	A	B	B	A
Contig5965_at	4H	30	153.291	A	B	B	A	B	A	B	A	A	B	B	A	B	A	B	A	A	B	A	B	B	A	A	A	B	A	A	B	B	B	A	A	B	A	B	A	B	A	A	B	B	A	A	B	B	A
Contig2813_at	4H	30	153.291	A	B	B	A	B	A	B	A	A	B	B	A	B	A	B	A	A	B	A	B	B	A	A	A	B	A	A	B	B	B	A	A	B	A	B	A	B	A	A	B	B	A	A	B	B	A
Contig3499_at	4H	30	153.291	A	B	B	A	B	A	B	A	A	B	B	A	B	A	B	A	A	B	A	B	B	A	A	A	B	A	A	B	B	B	A	-	B	A	B	A	B	A	A	B	B	A	A	B	B	A
Contig6856_at	4H	31	154.625	A	B	B	A	B	A	B	A	A	B	B	A	B	A	B	A	A	B	A	B	B	A	A	A	B	A	A	B	B	A	A	-	B	A	B	A	B	A	A	B	B	A	A	B	B	A
Contig13170_s_at	4H	31	154.625	A	B	B	A	B	A	B	A	A	B	B	A	B	A	B	A	A	B	A	B	B	A	A	A	B	A	A	B	B	A	A	A	B	A	B	A	B	A	A	B	B	A	A	B	B	A
Contig9290_at	4H	31	154.625	A	B	B	A	B	A	B	A	A	B	B	A	B	A	B	A	A	B	A	B	B	A	A	A	B	A	A	B	B	A	A	A	B	A	B	A	B	A	A	B	B	A	A	B	B	A
rbaal21l22_s_at	4H	31	154.625	A	B	B	A	B	A	B	A	A	B	B	A	B	A	B	A	A	B	A	B	B	A	A	A	B	A	A	B	B	A	A	A	B	A	B	A	B	A	A	B	B	A	A	B	B	A
EBro03_SQ003_L03_at	4H	31	154.625	A	B	B	A	B	A	B	A	A	B	B	A	B	A	B	A	-	B	A	B	B	A	A	A	B	A	A	B	B	A	A	A	-	A	B	A	B	A	A	B	B	A	A	B	B	A
Contig24086_at	4H	32	156.014	A	B	B	A	B	A	B	A	A	B	B	A	B	A	B	A	A	B	A	B	B	A	A	A	-	A	A	B	B	A	A	A	B	A	-	A	B	A	A	B	B	A	A	B	B	A
Contig4836_s_at	4H	33	170.278	A	B	B	A	A	-	B	A	A	B	B	A	B	A	B	A	-	B	A	B	B	A	A	A	B	A	A	B	B	B	A	A	B	A	B	A	B	A	A	B	B	A	A	A	A	A
Contig9829_at	4H	33	170.278	A	B	B	A	A	A	B	A	A	B	B	A	B	A	B	A	A	B	A	B	B	A	A	A	B	A	A	B	B	B	A	A	B	A	B	A	B	A	A	B	B	A	A	A	A	A
Contig8619_at	4H	34	178.347	A	B	B	A	A	A	B	A	A	B	B	A	B	A	B	A	A	B	B	B	B	A	A	A	B	B	A	B	B	B	A	A	B	A	B	A	B	A	A	B	B	A	A	A	A	A
Contig7295_s_at	5H	01	0	B	B	B	B	A	B	B	A	A	A	B	B	B	B	A	A	A	B	B	B	A	B	A	B	B	B	A	A	B	B	A	A	B	A	B	B	B	B	A	A	B	B	A	A	A	B
Contig18122_at	5H	02	2.7425	B	B	B	B	A	B	B	A	A	A	B	B	B	B	A	A	-	B	B	B	A	B	A	B	B	B	A	A	B	B	A	-	B	A	B	B	B	B	A	A	B	B	A	A	A	B
Contig7003_at	5H	03	6.8614	B	B	-	B	A	B	B	A	A	A	B	B	B	A	A	A	A	B	B	B	A	B	A	A	B	B	A	A	B	B	A	A	B	A	B	B	B	B	A	A	B	B	A	A	A	B
HT06G21u_x_at	5H	03	6.8614	B	B	A	B	A	B	B	A	A	A	B	B	B	A	A	A	-	B	B	B	A	B	A	A	B	B	-	A	B	B	A	A	B	A	B	B	B	B	A	A	B	B	A	A	A	B
Contig17471_at	5H	03	6.8614	B	B	A	B	A	B	B	A	A	A	B	B	B	A	A	A	-	B	B	B	A	B	A	A	B	B	A	A	B	B	A	A	B	A	B	B	B	B	A	A	B	B	A	A	A	B
Contig1300_x_at	5H	03	6.8614	B	B	A	B	A	B	B	A	A	A	B	B	B	A	A	A	A	B	B	B	A	B	A	A	B	B	A	A	B	B	A	A	B	A	B	B	B	B	A	A	B	B	A	A	A	B
rbasd18c22_s_at	5H	03	6.8614	B	B	A	B	A	B	B	A	A	A	B	B	B	A	A	A	A	B	B	B	A	B	A	A	B	B	A	A	B	B	A	A	B	A	B	B	B	B	A	A	B	B	A	A	A	B
Contig12450_at	5H	04	9.6038	B	B	A	B	A	B	-	A	A	A	B	B	B	A	A	A	A	B	B	B	A	B	A	A	B	B	A	A	B	B	A	A	B	A	B	B	A	B	A	A	B	B	A	A	A	B
rbaak13h13_s_at	5H	05	13.7227	B	B	A	B	A	B	B	A	B	A	B	B	B	A	A	A	A	B	B	B	A	B	A	A	B	B	A	A	B	B	A	A	B	A	B	B	A	B	A	A	B	B	A	A	A	B
Contig7106_at	5H	06	16.428	B	B	A	B	A	B	B	B	B	A	B	B	B	A	A	A	A	B	B	B	A	B	A	A	B	B	A	A	B	B	A	A	B	A	B	B	A	B	A	A	B	B	A	A	A	B
Contig3489_at	5H	07	26.0029	B	B	A	B	A	B	B	B	B	A	B	B	B	A	B	A	A	B	B	A	B	B	A	A	A	A	A	A	B	B	A	A	B	A	B	B	A	B	A	A	B	B	A	A	A	B
Contig23773_at	5H	08	35.7121	B	B	A	B	A	A	B	B	B	A	A	B	B	A	B	A	A	B	A	A	B	B	B	A	A	A	A	A	B	B	A	A	B	-	A	B	A	B	A	A	B	B	A	A	B	B
Contig4923_at	5H	09	37.1014	B	B	A	B	A	A	B	B	B	A	A	B	B	A	B	A	A	B	A	A	B	B	B	A	A	A	A	A	B	B	A	A	B	B	A	B	A	B	A	B	B	B	A	A	B	B
HA28H16r_at	5H	10	38.4906	B	B	A	B	A	A	B	B	B	A	A	B	B	A	B	A	A	B	A	A	B	B	B	A	A	A	B	A	B	B	A	-	B	B	A	B	A	B	A	B	B	B	A	A	B	B
HV_CEb0009B15r2_at	5H	11	39.8799	B	B	A	B	A	A	B	B	B	A	A	B	B	A	B	A	A	B	A	A	B	B	B	A	A	A	B	A	B	B	A	B	B	B	A	B	A	B	B	B	B	B	A	A	B	B
Contig24190_at	5H	12	41.2501	B	B	A	B	A	A	B	B	B	B	A	B	B	A	B	A	-	B	A	A	B	B	B	A	A	A	B	A	B	B	A	B	B	B	A	B	A	B	B	B	B	B	A	A	B	B
Contig583_at	5H	13	42.6393	B	B	A	B	B	A	B	B	B	B	A	B	B	A	B	A	A	B	A	A	B	B	B	A	A	A	-	A	B	B	A	B	B	B	A	B	A	B	B	B	B	B	A	A	B	B
HU10K22u_s_at	5H	13	42.6393	B	B	A	B	B	A	B	B	B	B	A	B	B	A	B	A	A	B	A	A	B	B	B	A	A	A	B	A	B	B	A	B	B	B	A	B	A	B	B	B	B	B	A	A	B	B
HVSMEb0004J06r2_at	5H	14	44.0286	A	B	A	B	B	A	B	B	B	B	A	B	-	A	B	A	A	B	A	A	B	B	B	A	A	A	B	A	B	B	A	B	B	B	A	B	A	B	B	B	B	B	A	A	B	B
Contig6566_at	5H	14	44.0286	A	B	A	B	B	A	B	B	B	B	A	B	B	A	B	A	A	B	A	A	B	B	B	A	A	A	B	A	B	B	A	B	B	B	A	B	A	B	B	B	B	B	A	A	B	B
Contig16789_at	5H	14	44.0286	A	B	A	B	B	A	B	B	B	B	A	B	B	A	B	A	-	B	A	A	B	B	B	A	A	A	B	A	B	B	A	B	B	B	A	B	A	B	B	B	B	B	A	A	B	B
Leaf Rust (Rph2)	5H	14		A	B	A	B	B	A	B	B	B	B	A	B	B	A	B	A	A	B	A	A	B	B	B	A	A	A	B	A	B	B	A	B	B	B	A	B	A	B	B	B	B	B	A	A	B	B
Contig10497_at	5H	15	45.3988	A	B	A	B	B	A	-	B	B	B	A	B	B	A	B	A	A	B	A	A	B	B	B	A	A	A	B	A	B	B	A	B	B	B	A	B	A	B	B	B	B	B	A	-	B	B
Contig3303_at	5H	15	45.3988	A	B	A	B	B	A	B	B	B	B	A	B	B	A	B	A	A	B	A	A	B	B	B	A	A	A	B	A	B	B	A	B	B	B	A	B	A	B	B	B	B	B	A	A	B	B
Contig13996_at	5H	15	45.3988	A	B	A	B	B	A	B	B	B	B	A	B	B	A	B	A	A	B	A	A	B	B	B	A	A	A	B	A	B	B	A	B	B	B	A	B	A	B	B	B	B	B	A	A	B	B
Contig3305_at	5H	15	45.3988	A	B	A	B	B	A	B	B	B	B	A	B	B	A	B	A	A	B	A	A	B	B	B	A	A	A	B	A	B	B	A	B	B	B	A	B	A	B	B	B	B	B	A	A	B	B
Contig10498_at	5H	15	45.3988	A	B	A	B	B	A	B	B	B	B	A	B	B	A	B	A	A	B	A	A	B	B	B	A	A	A	B	A	B	B	A	B	B	B	A	B	A	B	B	B	B	B	A	A	B	B
Contig4552_s_at	5H	15	45.3988	A	B	A	B	B	A	B	B	B	B	A	B	B	A	B	A	A	B	A	A	B	B	B	A	A	A	B	A	B	B	A	B	B	B	A	B	A	B	B	B	B	B	A	A	B	B
Contig25725_at	5H	16	48.1041	A	B	A	B	B	A	B	B	B	B	A	B	B	A	B	A	-	B	A	A	B	B	B	A	A	A	B	A	B	B	A	B	B	B	A	B	A	B	B	B	B	B	A	B	B	B
Contig5892_at	5H	16	48.1041	A	B	A	B	B	A	B	B	B	B	A	B	B	A	B	A	A	B	A	A	B	B	B	A	A	A	B	A	B	B	A	B	B	B	A	B	A	B	B	B	B	B	A	B	B	B
Contig2581_at	5H	17	49.4378	A	B	A	B	B	A	B	B	B	B	A	B	B	A	B	A	A	B	A	-	B	B	B	A	A	A	B	A	B	B	A	B	B	B	A	B	A	B	B	B	B	B	A	B	B	B
Contig9239_s_at	5H	17	49.4378	A	B	-	B	B	A	B	B	B	B	A	B	B	A	B	A	A	B	-	A	B	B	B	A	A	A	B	A	B	B	A	B	B	B	A	B	A	B	B	B	B	B	A	B	B	B
Contig1094_s_at	5H	17	49.4378	A	B	A	B	B	A	B	B	B	B	A	B	B	A	B	A	A	B	A	A	B	B	B	A	A	A	B	A	B	B	A	-	B	B	A	B	A	B	B	B	B	B	A	B	B	B
Contig3237_at	5H	17	49.4378	A	B	A	B	B	A	B	B	B	B	A	B	B	A	B	A	A	B	A	A	B	B	B	A	A	A	B	A	B	B	A	B	B	B	A	B	A	B	B	B	B	B	A	B	B	B
HV_CEa0015D14r2_at	5H	17	49.4378	A	B	A	B	B	A	B	B	B	B	A	B	B	A	B	A	A	B	A	A	B	B	B	A	A	A	B	A	B	B	A	B	B	B	A	B	A	B	B	B	B	B	A	B	B	B
Contig14233_at	5H	17	49.4378	A	B	A	B	B	A	B	B	B	B	A	B	B	A	B	A	A	B	A	A	B	B	B	A	A	A	B	A	B	B	A	B	B	B	A	B	A	B	B	B	B	B	A	B	B	B
Contig18334_at	5H	17	49.4378	A	B	A	B	B	A	B	B	B	B	A	B	B	A	B	A	A	B	A	A	B	B	B	A	A	A	B	A	B	B	A	B	B	B	A	B	A	B	B	B	B	B	A	B	B	B
baak24a02_s_at	5H	17	49.4378	A	B	A	B	B	A	B	B	B	B	A	B	B	A	B	A	A	B	A	A	B	B	B	A	A	A	B	A	B	B	A	B	B	B	A	B	A	B	B	B	B	B	A	B	B	B
Contig12446_at	5H	17	49.4378	A	B	A	B	B	A	B	B	B	B	A	B	B	A	B	A	A	B	A	A	B	B	B	A	A	A	B	A	B	B	A	B	B	B	A	B	A	B	B	B	B	B	A	B	B	B
Contig11449_at	5H	17	49.4378	A	B	A	B	B	A	B	B	B	B	A	B	B	A	B	A	A	B	A	A	B	B	B	A	A	A	B	A	B	B	A	B	B	B	A	B	A	B	B	B	B	B	A	B	B	B
X68656_s_at	5H	17	49.4378	A	B	A	B	B	A	B	B	B	B	A	B	B	A	B	A	A	B	A	A	B	B	B	A	A	A	B	A	B	B	A	B	B	B	A	B	A	B	B	B	B	B	A	B	B	B
Contig8782_at	5H	17	49.4378	A	B	A	B	B	A	B	B	B	B	A	B	B	A	B	A	-	B	A	-	B	B	B	A	A	A	-	A	B	B	A	B	B	B	A	B	A	B	B	B	B	B	A	B	B	B
Contig1035_at	5H	17	49.4378	A	B	A	B	B	A	B	B	B	B	A	B	B	A	B	A	A	B	A	A	B	B	B	A	A	A	B	A	B	B	A	B	B	B	A	B	A	B	B	B	B	B	A	B	B	B
Contig6634_at	5H	17	49.4378	A	B	A	B	B	A	B	B	B	B	A	B	B	A	B	A	A	B	A	A	B	B	B	A	A	A	B	A	B	B	A	B	B	B	A	B	A	B	B	B	B	B	A	B	B	B
Contig20767_at	5H	17	49.4378	A	B	A	B	B	A	B	B	B	B	A	B	B	A	B	A	-	B	A	A	B	B	B	A	A	A	-	A	B	B	A	B	B	B	A	B	A	B	B	B	B	B	A	B	B	B
Contig326_x_at	5H	17	49.4378	A	B	A	B	B	A	B	B	B	B	A	B	B	A	B	A	-	B	A	A	B	B	B	A	A	A	B	A	B	B	A	B	B	B	A	B	A	B	B	B	B	B	A	B	B	B
HV12F18u_x_at	5H	17	49.4378	A	B	A	B	B	A	B	B	B	B	A	B	B	A	B	A	-	B	A	A	B	B	B	A	A	A	B	A	B	B	A	B	B	B	A	B	A	B	B	B	B	B	A	B	B	B
HA14G19r_at	5H	17	49.4378	A	B	A	B	B	A	B	B	B	B	A	B	B	A	B	A	-	B	A	A	B	B	B	A	A	A	B	A	B	B	A	B	B	B	A	B	A	B	B	B	B	B	A	B	B	B
Contig642_at	5H	17	49.4378	A	B	A	B	B	A	B	B	B	B	A	B	B	A	B	A	-	B	A	A	B	B	B	A	A	A	B	A	B	B	A	B	B	B	A	B	A	B	B	B	B	B	A	B	B	B
Contig15455_at	5H	17	49.4378	A	B	A	B	B	A	B	B	B	B	-	B	B	A	B	A	-	B	A	A	B	B	B	A	A	A	B	A	B	B	A	B	B	B	A	B	A	B	B	B	B	B	A	B	B	B
HT13F16r_at	5H	17	49.4378	A	B	A	B	B	A	B	B	B	B	A	B	B	A	B	A	-	B	A	A	B	B	B	A	A	A	B	A	B	B	A	B	B	B	A	B	A	B	B	B	B	B	A	B	B	B
Contig319_at	5H	17	49.4378	A	B	A	B	B	A	B	B	B	B	A	B	B	A	B	A	-	B	A	A	B	B	B	A	A	A	B	A	B	B	A	B	B	B	A	B	A	B	B	B	B	B	A	B	B	B
Contig17120_at	5H	17	49.4378	A	B	A	B	B	A	B	B	B	B	A	B	B	A	B	A	A	B	A	A	B	B	B	A	A	A	-	A	B	B	A	B	B	B	A	B	A	B	B	B	B	B	A	B	B	B
Contig10489_at	5H	17	49.4378	A	B	A	B	B	A	B	B	B	B	A	B	B	A	B	A	A	B	A	A	B	B	B	-	A	A	-	A	B	B	A	B	B	B	A	B	A	B	B	B	B	B	A	B	B	B
Contig8020_at	5H	17	49.4378	A	B	A	B	B	A	B	B	B	B	A	B	B	A	B	A	A	B	A	A	B	B	B	A	A	A	-	A	B	B	A	-	B	B	A	B	A	B	B	B	B	B	A	B	B	B
Contig21224_at	5H	17	49.4378	A	B	A	B	B	A	B	B	B	B	A	B	B	A	B	A	A	B	A	A	B	B	B	A	A	A	-	A	B	B	A	-	B	B	A	B	A	B	B	B	B	B	A	B	B	B
Contig5840_at	5H	17	49.4378	A	B	A	B	B	A	B	B	B	B	A	B	B	A	B	A	A	B	A	A	B	B	B	A	A	A	-	A	B	B	A	-	B	B	A	B	A	B	B	B	B	B	A	B	B	B
HVSMEb0009N20r2_at	5H	17	49.4378	A	B	A	B	B	A	B	B	B	B	A	B	B	A	B	A	A	B	A	A	B	B	B	A	A	A	-	A	B	B	A	B	B	B	A	B	A	B	B	B	B	B	A	B	B	B
Contig13426_at	5H	17	49.4378	A	B	A	B	B	A	B	B	B	B	A	B	B	A	B	A	A	B	A	A	B	B	B	A	A	A	-	A	B	B	A	B	B	B	A	B	A	B	B	B	B	B	A	B	B	B
Contig6794_at	5H	17	49.4378	A	B	A	B	B	A	B	B	B	B	A	B	B	A	B	A	A	B	A	A	B	B	B	A	A	A	B	A	B	B	A	B	B	B	A	B	A	B	B	B	B	B	A	B	B	B
Contig6708_at	5H	17	49.4378	A	B	A	B	B	A	B	B	B	B	A	B	B	A	B	A	A	B	A	A	B	B	B	A	A	A	B	A	B	B	A	B	B	B	A	B	A	B	B	B	B	B	A	B	B	B
HU07H02r_at	5H	17	49.4378	A	B	A	B	B	A	B	B	B	B	A	B	B	A	B	-	-	B	A	A	B	B	B	A	A	A	B	A	B	B	A	B	B	B	A	B	A	B	B	B	B	B	A	B	B	B
HF08A16r_x_at	5H	17	49.4378	A	B	A	B	B	A	B	B	B	B	A	B	B	A	B	A	A	B	A	A	B	B	B	A	A	A	B	A	B	B	A	B	B	B	A	B	A	B	B	B	B	B	A	B	B	B
Contig17055_at	5H	17	49.4378	A	B	A	B	B	A	B	B	B	B	A	B	B	A	-	A	A	B	A	A	B	B	B	A	A	A	B	A	B	B	A	B	B	B	A	B	A	B	B	B	B	B	A	B	B	B
Contig20845_at	5H	17	49.4378	A	B	A	B	B	A	B	B	B	B	A	B	B	A	B	A	A	B	A	A	B	B	B	A	A	A	B	A	B	B	A	B	B	B	A	B	A	B	B	B	B	B	A	B	B	B
Contig4542_at	5H	17	49.4378	A	B	A	B	B	A	B	B	B	B	A	B	B	A	B	A	-	B	A	A	B	B	B	A	A	A	B	A	B	B	A	B	B	B	A	B	A	B	B	B	B	B	A	B	B	B
Contig10332_at	5H	17	49.4378	A	B	A	B	B	A	B	B	B	B	A	B	B	A	B	A	-	B	A	A	B	B	B	A	A	A	B	A	B	B	A	B	B	B	A	B	A	B	B	B	B	B	A	B	B	B
Contig24710_at	5H	17	49.4378	A	B	A	B	B	A	B	B	B	B	A	B	B	A	B	A	-	B	A	A	B	B	B	A	A	A	B	A	B	B	-	B	B	B	A	B	A	B	B	B	B	B	A	B	B	B
Contig20097_at	5H	17	49.4378	A	B	A	B	B	A	B	B	B	B	A	B	B	A	B	A	-	B	A	A	B	B	B	A	A	A	B	A	B	B	A	B	B	B	A	B	A	B	B	B	B	B	A	B	B	B
HA10P21u_x_at	5H	17	49.4378	A	B	A	B	B	A	B	B	B	B	A	B	B	A	B	A	A	B	A	A	B	B	B	A	A	A	B	A	B	B	A	B	B	B	A	B	A	B	B	B	B	B	A	B	B	B
Contig7246_at	5H	17	49.4378	A	B	A	B	B	A	B	B	B	B	A	B	B	A	B	A	-	B	A	A	B	B	B	A	A	A	B	A	-	B	A	B	B	B	A	B	A	B	B	B	B	B	A	B	B	B
HVSMEg0008J13r2_at	5H	17	49.4378	A	B	A	B	B	A	B	B	B	B	A	B	B	A	B	A	-	B	A	A	B	B	B	A	A	A	B	A	B	B	A	B	B	B	A	B	A	B	B	B	B	B	A	B	B	B
Contig8209_at	5H	17	49.4378	A	B	A	B	B	A	B	B	B	B	A	B	B	A	B	A	-	B	A	A	B	B	B	A	A	A	B	A	B	B	A	B	B	B	A	B	A	B	B	B	B	B	A	B	B	B
Contig6482_at	5H	17	49.4378	A	B	A	B	B	A	B	B	B	B	A	B	B	A	B	A	-	B	A	A	B	B	B	A	A	A	B	A	B	B	A	B	B	B	-	B	A	B	B	B	B	B	A	B	B	B
EBro03_SQ005_O21_s_at	5H	17	49.4378	A	B	A	B	B	A	B	B	B	B	A	B	B	A	B	A	-	B	A	A	B	B	B	A	A	A	B	A	B	B	A	B	B	B	A	B	A	B	B	B	B	B	A	B	B	B
Contig10319_at	5H	17	49.4378	A	B	A	B	B	A	B	B	B	B	A	B	B	A	B	A	A	B	A	A	B	B	B	A	A	A	B	A	B	B	A	B	B	B	A	B	A	B	B	B	B	B	A	B	B	B
HY07G16u_at	5H	17	49.4378	A	B	A	B	B	A	B	B	B	B	A	B	B	A	B	A	A	B	A	A	B	B	B	A	A	A	B	-	B	B	A	B	B	B	-	B	A	B	B	B	B	B	-	B	B	B
HI05P18u_s_at	5H	17	49.4378	A	B	A	B	B	A	B	B	B	B	A	B	B	A	B	A	A	B	A	A	B	B	B	A	A	A	B	A	B	B	A	B	B	B	A	B	A	B	B	B	B	B	A	B	B	B
HT09B24r_s_at	5H	17	49.4378	A	B	A	B	B	A	B	B	B	B	A	B	B	A	B	A	A	B	A	A	B	B	B	A	A	A	B	A	B	B	A	B	B	B	A	B	A	B	B	B	B	B	A	B	B	B
Contig11142_at	5H	17	49.4378	A	B	A	B	B	A	B	B	B	B	A	B	B	A	B	A	A	B	A	A	B	B	B	A	A	A	B	A	B	B	A	B	B	B	A	B	A	B	B	B	B	B	A	-	B	B
Contig4891_at	5H	17	49.4378	A	B	A	B	B	A	B	B	B	B	A	B	B	A	B	A	A	B	A	A	B	B	B	A	A	-	B	A	B	B	A	B	B	B	A	B	A	-	B	B	B	B	A	B	B	B
Contig19631_at	5H	18	52.107	A	B	A	B	B	A	B	B	B	B	A	B	B	A	B	A	A	B	A	A	B	B	B	B	A	A	B	-	B	B	A	B	B	B	A	B	A	B	B	B	B	B	A	B	B	B
HVSMEa0003B04r2_s_at	5H	18	52.107	A	B	A	B	B	A	B	B	B	B	A	B	B	A	B	A	-	B	A	A	B	B	B	B	A	A	B	A	B	B	A	B	B	B	A	B	A	B	B	B	B	B	A	B	B	B
Contig10146_at	5H	18	52.107	A	B	A	B	B	A	B	B	B	B	A	B	B	A	B	A	-	B	A	A	B	B	B	B	A	A	B	A	B	B	A	B	B	B	A	B	A	B	B	B	B	B	A	B	B	B
HF14D17r_at	5H	18	52.107	A	B	A	B	B	A	B	B	B	B	A	B	B	A	B	A	A	B	A	A	B	B	B	B	A	A	B	A	B	B	A	B	B	B	A	B	A	B	B	B	B	-	A	B	B	B
HS08H05u_at	5H	18	52.107	A	B	A	B	B	A	B	B	B	B	A	B	B	A	B	A	A	B	A	A	B	B	B	B	A	A	B	A	B	B	A	B	B	B	A	B	A	B	B	B	B	B	A	B	B	B
Contig23394_at	5H	19	53.4406	A	B	A	B	B	A	B	B	B	B	A	B	B	A	B	A	A	B	A	B	B	B	B	B	A	A	-	A	B	B	A	B	B	B	A	B	A	B	B	B	-	B	A	B	B	B
Contig5246_at	5H	19	53.4406	A	B	A	B	B	A	B	B	B	B	A	B	B	A	B	A	A	B	A	B	B	B	B	B	A	A	-	A	B	B	A	B	B	B	A	B	A	B	B	B	B	B	A	B	B	B
Contig11178_at	5H	19	53.4406	A	B	A	B	B	A	B	B	B	B	A	B	B	A	B	A	A	B	A	B	B	B	B	B	A	A	B	A	B	B	A	B	B	B	A	B	A	B	B	B	B	B	A	B	B	B
Contig10958_at	5H	19	53.4406	A	B	A	B	B	A	B	B	B	B	A	B	B	A	B	A	A	B	A	B	B	B	B	B	A	A	B	A	B	B	A	B	B	B	A	B	A	B	B	B	B	B	A	B	B	B
Contig3142_s_at	5H	19	53.4406	A	B	A	B	B	A	B	B	B	B	A	B	B	A	B	A	-	B	A	B	B	B	B	B	A	A	B	A	B	B	A	B	B	B	A	B	A	B	B	B	B	B	A	B	B	B
Contig23868_at	5H	19	53.4406	A	B	A	B	B	A	B	B	B	B	A	B	B	A	B	A	-	B	A	B	B	B	B	B	A	A	B	A	B	B	A	B	B	B	A	B	A	B	B	B	B	B	A	B	B	B
Contig2937_s_at	5H	19	53.4406	A	B	A	B	B	A	B	B	B	B	A	B	B	A	B	A	-	B	A	B	B	B	B	B	A	A	B	A	B	B	A	B	B	B	A	B	A	B	B	B	B	B	A	B	B	B
Contig7894_at	5H	19	53.4406	A	B	A	B	B	A	B	B	B	B	A	B	B	A	B	A	A	B	A	B	B	B	B	B	A	A	B	A	B	B	A	B	B	B	A	B	A	B	-	B	B	B	A	B	B	B
Contig6253_at	5H	20	54.7743	A	B	A	B	B	A	B	B	B	B	A	B	B	A	B	A	A	B	A	B	B	B	B	B	A	A	B	A	B	B	A	B	B	B	A	B	A	B	B	B	B	B	A	B	B	B
Contig17131_at	5H	20	54.7743	A	B	A	B	B	A	B	B	B	B	A	B	B	A	B	A	-	B	A	B	B	B	B	B	A	A	B	A	B	B	A	B	B	B	A	B	A	B	B	B	B	B	A	B	B	B
Contig7620_at	5H	21	56.1079	A	B	A	B	B	A	B	B	B	B	A	B	B	A	B	A	-	B	A	B	B	B	B	B	A	A	B	A	B	B	A	-	B	B	A	B	A	B	B	B	B	B	A	B	B	B
Contig10066_at	5H	21	56.1079	A	B	A	B	B	A	B	B	B	B	A	B	B	A	B	A	A	B	A	B	B	B	B	B	A	A	B	A	B	B	A	B	B	B	A	B	A	B	B	B	B	B	A	B	B	B
Contig6972_at	5H	22	58.7771	A	B	A	B	B	A	B	B	B	B	A	B	B	A	B	A	-	B	A	B	B	B	B	B	B	A	B	A	B	B	A	B	B	A	A	B	A	B	B	B	B	B	A	B	B	B
Contig4317_at	5H	22	58.7771	A	B	A	B	B	A	B	B	B	B	A	B	B	A	B	A	A	B	A	B	B	B	B	B	B	A	B	A	B	B	A	B	B	A	A	B	A	B	B	B	B	B	A	B	B	B
Contig2832_s_at	5H	22	58.7771	A	B	A	B	B	A	B	B	B	B	A	B	B	A	B	A	A	B	A	B	B	B	B	B	B	A	B	A	B	B	A	B	B	A	A	B	A	B	B	B	B	B	A	B	B	B
Contig7010_at	5H	22	58.7771	A	B	A	B	B	A	B	B	B	B	A	B	B	A	B	A	A	B	A	B	B	B	B	B	B	A	B	A	B	B	A	B	B	A	A	B	A	B	B	B	B	B	A	B	B	B
Contig9283_at	5H	22	58.7771	A	B	A	B	B	A	B	B	B	B	A	B	B	A	B	A	A	B	A	B	B	B	B	B	B	A	B	A	B	B	A	B	B	A	A	B	A	B	B	B	B	B	A	B	B	B
rbaal1f12_s_at	5H	22	58.7771	A	B	A	B	B	A	B	B	B	B	A	B	B	A	B	-	-	B	A	B	B	B	B	B	B	A	B	A	B	B	A	B	B	A	A	B	A	B	B	B	B	B	A	B	B	B
Contig6633_at	5H	22	58.7771	A	B	A	B	B	A	B	B	B	B	A	B	B	A	B	A	-	B	A	B	B	B	B	B	B	A	B	A	B	B	A	B	B	A	A	B	A	B	B	B	B	B	A	B	B	B
Contig2825_at	5H	22	58.7771	A	B	A	B	B	A	B	B	B	B	A	B	B	A	B	A	A	B	A	B	B	B	B	B	B	A	B	A	B	B	A	B	B	A	A	B	A	B	B	B	B	B	A	B	B	B
Contig13997_at	5H	22	58.7771	A	B	A	B	B	A	B	B	B	B	A	B	B	A	B	A	A	B	A	B	B	B	B	B	B	A	B	A	B	B	A	B	B	A	A	B	A	B	B	B	B	B	A	B	B	B
Contig11761_at	5H	22	58.7771	A	B	A	B	B	A	B	B	B	B	A	B	B	A	B	A	A	B	A	B	B	B	B	B	B	A	B	A	B	B	A	-	B	A	A	B	A	B	B	B	B	B	A	B	B	B
HS16E24u_x_at	5H	22	58.7771	A	B	A	B	B	A	B	B	B	B	A	B	B	A	B	A	A	B	A	B	B	B	B	B	B	A	B	A	B	B	A	-	B	A	A	B	A	B	B	B	B	B	A	B	B	B
EBpi07_SQ001_A11_at	5H	22	58.7771	A	B	A	B	B	A	B	B	B	B	A	B	B	A	B	A	A	B	A	B	B	B	B	B	B	A	B	A	B	B	A	B	B	A	A	B	A	B	B	B	B	B	A	B	B	B
Contig6632_s_at	5H	22	58.7771	A	B	A	B	B	A	B	B	B	B	A	B	B	A	B	A	A	B	A	B	B	B	B	B	B	A	-	A	B	B	A	B	B	A	A	B	A	B	B	B	B	B	A	B	B	B
Contig9476_at	5H	22	58.7771	A	B	A	B	B	A	B	B	B	B	A	B	B	A	B	A	A	B	A	B	B	B	B	B	B	A	B	A	B	B	A	B	B	A	A	B	A	B	B	B	B	B	A	B	B	B
Contig86_at	5H	22	58.7771	A	B	A	B	B	A	B	B	B	B	A	B	B	A	B	A	B	B	A	B	B	B	B	B	B	A	B	A	B	B	A	B	B	A	A	B	A	B	B	B	B	B	A	B	B	B
Contig9835_at	5H	22	58.7771	A	B	A	B	B	A	B	B	B	B	A	B	B	A	B	A	B	B	A	B	B	B	B	B	B	-	B	A	B	B	A	B	B	A	A	B	A	B	B	B	B	B	A	B	B	B
rbaal18e24_s_at	5H	22	58.7771	A	B	A	B	B	-	B	B	B	B	A	B	B	A	B	A	B	B	A	B	B	B	B	B	B	A	B	A	B	B	A	B	B	A	A	B	A	B	B	B	B	B	A	B	B	B
Contig8611_at	5H	22	58.7771	A	B	A	B	B	A	B	B	B	B	A	B	-	A	B	A	B	B	A	B	B	B	B	B	B	A	B	A	B	B	A	B	B	A	A	B	A	B	B	B	B	B	A	B	B	B
Contig10362_at	5H	23	61.4463	A	A	A	B	B	A	B	B	B	B	A	B	B	A	B	A	-	B	A	B	B	B	B	B	B	A	B	A	B	B	A	B	B	A	A	B	A	B	B	B	B	B	A	B	B	B
rbags23e03_at	5H	23	61.4463	A	A	A	B	B	A	B	B	B	B	A	B	B	A	B	A	B	B	A	B	B	B	B	B	B	A	B	A	B	B	A	B	B	A	A	B	A	-	B	B	B	B	A	B	B	B
HVSMEa0019A17r2_at	5H	23	61.4463	A	A	A	B	B	A	B	B	B	B	A	B	B	A	B	A	B	B	A	B	B	B	B	B	B	A	B	A	B	B	A	B	B	A	A	B	A	B	B	B	B	B	A	B	B	B
Contig3626_s_at	5H	23	61.4463	A	A	A	B	B	A	B	B	B	B	A	B	B	A	B	A	B	B	A	B	B	B	B	B	B	A	-	A	B	B	A	B	B	A	A	B	A	B	B	B	B	B	A	B	B	B
Contig9998_at	5H	23	61.4463	A	A	A	B	B	A	B	B	B	B	A	B	B	A	B	-	-	B	A	B	B	B	B	B	B	A	B	A	B	B	A	-	B	A	A	B	A	B	B	B	B	B	A	B	B	B
rbasd24g02_s_at	5H	24	68.1529	A	A	A	B	B	A	A	B	B	B	A	B	B	A	B	A	B	B	A	B	B	B	A	B	B	B	B	A	B	B	A	B	B	A	A	B	A	B	B	B	B	B	A	B	B	B
EBro03_SQ004_E10_at	5H	24	68.1529	A	A	A	B	B	A	A	B	B	B	A	B	B	A	B	A	B	B	A	B	B	B	A	B	B	B	B	A	B	B	A	B	B	A	A	B	A	B	B	B	B	B	A	B	B	B
HV_CEb0012I09r2_at	5H	25	72.2159	A	A	A	B	B	A	A	B	B	B	-	B	B	B	B	A	-	B	A	B	B	B	A	B	B	B	A	A	B	B	A	B	B	A	A	B	A	B	B	B	B	B	A	B	B	B
HV_CEb0012I09r2_x_at	5H	25	72.2159	A	A	A	B	B	A	A	B	B	B	A	B	B	B	B	A	-	B	A	B	B	B	A	B	B	B	A	A	B	B	A	B	B	A	A	B	A	B	B	B	B	B	A	B	B	B
Contig18411_at	5H	25	72.2159	A	A	A	B	B	A	A	B	B	B	A	B	B	B	B	A	-	B	A	B	B	B	A	B	B	B	A	A	B	B	A	B	B	A	A	B	A	B	B	B	B	B	A	B	B	B
Contig3508_at	5H	26	73.5676	A	A	A	B	B	A	A	B	B	B	A	B	B	B	B	A	B	A	A	B	B	B	A	B	B	B	A	A	B	B	A	B	B	A	A	B	A	B	B	B	B	B	A	B	B	B
Contig3508_s_at	5H	26	73.5676	A	A	A	B	B	A	A	B	B	B	A	B	B	B	B	A	B	A	A	B	B	B	A	B	B	B	A	A	B	B	A	B	B	A	A	B	A	B	B	B	B	B	A	B	B	B
Contig11466_at	5H	26	73.5676	A	A	A	-	B	A	A	B	B	B	A	B	B	B	B	A	B	A	A	B	B	B	A	B	B	B	A	A	B	B	A	B	B	A	A	B	A	B	B	B	B	B	A	B	B	B
EBem05_SQ003_O06_at	5H	26	73.5676	A	A	A	B	B	A	A	B	B	B	A	B	B	B	B	A	B	A	A	B	B	B	A	B	B	B	A	A	B	B	A	B	B	A	A	B	A	B	B	B	B	B	A	B	B	B
Contig11984_at	5H	26	73.5676	A	A	A	B	B	A	A	B	B	B	A	B	B	B	B	A	B	A	A	B	B	B	A	B	B	B	A	A	B	B	A	B	B	A	A	B	A	B	B	B	B	B	A	B	B	B
Contig4758_at	5H	27	74.9012	A	A	A	B	B	A	A	B	B	B	A	B	B	B	B	A	B	A	A	B	B	B	A	B	B	B	A	A	B	B	A	B	B	A	A	B	A	B	B	B	B	B	A	B	B	B
Contig8979_at	5H	27	74.9012	A	A	A	B	B	A	A	B	B	B	A	B	B	B	B	A	B	A	A	B	B	B	A	B	B	B	A	A	B	B	A	B	-	A	A	B	A	B	B	B	B	B	A	B	B	B
Contig5182_at	5H	27	74.9012	A	A	A	B	B	A	A	B	B	B	A	B	B	B	B	A	B	A	A	B	B	B	A	B	B	B	A	A	B	B	A	B	B	A	A	B	A	B	B	B	B	B	A	B	B	B
Contig11338_at	5H	27	74.9012	A	A	A	B	B	A	A	B	B	B	A	B	B	B	B	A	-	A	A	B	B	B	A	B	B	B	A	A	B	B	A	B	B	A	A	B	A	B	B	B	B	B	A	B	B	B
Contig5317_at	5H	27	74.9012	A	A	A	B	B	A	A	B	B	B	A	B	B	B	B	A	B	A	A	B	B	B	A	B	B	B	-	A	B	B	A	B	B	A	-	B	A	B	B	B	B	B	A	B	B	B
Contig5374_at	5H	27	74.9012	A	A	A	B	B	A	A	B	B	B	A	B	B	B	B	A	B	A	A	B	B	B	A	B	B	B	A	A	B	B	A	B	B	A	A	B	A	B	B	B	B	B	A	B	B	B
HVSMEm0003G02r2_at	5H	27	74.9012	A	A	A	B	B	A	A	B	B	B	A	B	B	B	B	A	B	A	A	B	B	B	A	B	B	B	A	A	B	B	A	B	B	A	A	B	A	B	B	B	B	B	A	B	B	B
HV_CEb0016A19r2_at	5H	27	74.9012	A	A	A	B	B	A	A	B	B	B	A	B	B	B	B	A	B	A	A	B	B	B	A	B	B	B	A	A	B	B	A	B	B	A	A	B	A	B	B	B	B	B	A	B	B	B
Contig26426_at	5H	28	81.6995	A	A	A	B	B	A	A	B	B	B	B	B	B	B	B	A	B	A	A	B	B	B	A	B	B	B	-	A	A	B	A	B	B	A	A	B	A	A	B	B	B	B	A	B	B	B
HU09H24u_at	5H	28	81.6995	A	A	A	B	B	A	A	B	B	B	B	B	B	B	B	A	-	A	A	B	B	B	A	B	B	B	A	A	-	B	A	B	B	A	A	B	A	A	B	B	B	B	-	B	B	B
HZ62K09r_at	5H	29	84.4049	A	A	A	B	B	A	A	B	B	B	B	B	B	B	B	A	-	A	A	B	A	B	A	B	B	B	A	A	A	B	A	A	B	A	A	B	A	A	B	B	B	B	A	B	B	B
Contig2001_at	5H	29	84.4049	A	A	A	B	B	A	A	B	B	B	B	B	B	B	B	A	B	A	A	B	A	B	A	B	B	B	A	A	A	B	A	A	B	A	A	B	A	A	B	B	B	B	A	B	B	B
Contig15311_at	5H	30	85.7385	A	A	A	B	B	A	A	B	B	B	B	B	B	B	B	A	-	A	A	A	A	B	A	B	B	B	A	A	A	B	A	A	B	A	A	B	A	A	B	B	B	B	A	B	B	B
Contig3299_s_at	5H	30	85.7385	A	A	A	B	B	A	A	B	B	B	B	B	B	B	B	A	B	A	A	A	A	B	A	B	B	B	A	A	A	B	A	A	B	A	A	B	A	A	B	B	B	B	A	B	B	B
Contig21627_at	5H	30	85.7385	A	A	A	B	B	A	A	B	B	B	B	B	B	B	B	A	B	A	A	A	A	B	A	B	B	B	A	A	A	B	A	A	B	A	A	B	A	A	B	B	B	B	A	B	B	B
Contig2738_s_at	5H	31	87.0722	A	A	A	B	B	A	A	B	B	B	B	B	B	B	B	A	B	A	A	A	A	B	A	B	B	B	A	A	A	B	A	A	B	A	A	B	A	A	B	B	B	B	A	B	B	B
Contig6695_at	5H	32	93.7788	A	A	A	B	B	A	A	A	B	A	B	B	B	B	B	A	B	A	A	A	A	B	A	B	B	B	A	A	A	B	A	A	B	A	A	A	A	A	B	B	B	B	A	B	B	B
Contig13911_at	5H	33	95.1124	A	A	A	B	A	A	A	A	B	A	B	B	B	B	B	A	-	A	A	A	A	B	A	B	B	B	A	A	A	B	A	-	B	A	A	A	A	A	B	B	B	B	A	B	B	B
Contig11071_at	5H	33	95.1124	A	A	A	B	A	A	A	A	B	A	B	B	B	B	B	A	B	A	A	A	A	B	A	B	B	B	A	A	A	B	A	-	B	A	A	A	A	A	B	B	B	B	A	B	B	B
Contig11191_at	5H	33	95.1124	A	A	A	B	A	A	A	A	B	A	B	B	B	B	B	A	B	A	A	A	A	B	A	B	B	B	A	A	A	B	A	A	B	A	A	A	A	A	B	B	B	B	A	B	B	B
Contig5939_at	5H	33	95.1124	A	A	A	B	A	A	A	A	B	A	B	B	B	B	B	A	B	A	A	A	A	B	A	B	B	B	A	A	A	B	A	A	B	A	A	A	A	A	B	B	B	B	A	B	B	B
Contig12512_at	5H	33	95.1124	A	A	A	B	A	A	A	A	B	A	B	B	B	B	B	A	B	A	A	A	A	B	A	B	B	B	A	A	A	B	A	A	B	A	A	A	A	A	B	B	B	B	A	B	B	B
AF442489_at	5H	33	95.1124	A	A	A	B	A	A	A	A	B	A	B	B	B	B	B	A	B	A	A	A	A	B	A	B	B	B	A	A	A	B	A	A	B	A	A	A	A	A	B	B	B	B	A	B	B	B
Contig16074_at	5H	33	95.1124	A	A	A	B	A	A	A	A	B	A	B	B	B	B	B	A	B	A	A	A	A	B	A	B	B	B	A	A	A	B	A	A	B	A	A	A	A	A	B	B	B	B	A	B	B	B
HV_CEa0001L21r2_s_at	5H	33	95.1124	A	A	A	B	A	A	A	A	B	A	B	B	B	B	B	A	B	A	A	A	A	B	A	B	B	B	A	A	A	B	A	A	B	A	A	A	A	A	B	B	B	B	A	B	B	B
Contig15721_at	5H	33	95.1124	A	A	A	B	A	A	A	A	B	A	B	B	B	B	B	A	A	A	A	A	A	B	A	B	B	B	A	A	A	B	A	A	B	A	A	A	A	A	B	B	B	B	A	B	B	B
EBem10_SQ003_G23_s_at	5H	33	95.1124	A	A	A	B	A	A	A	A	B	A	B	B	B	B	B	A	-	A	A	A	A	B	A	B	B	B	A	A	A	B	A	A	B	A	A	A	A	A	B	B	B	B	A	B	B	B
Contig12202_at	5H	33	95.1124	A	A	A	B	A	A	A	A	B	A	B	B	B	B	B	A	A	A	A	A	A	B	A	B	B	B	A	A	A	B	A	A	B	A	A	A	A	A	B	B	B	B	A	B	B	B
Contig9721_at	5H	34	100.539	A	A	A	B	A	A	A	A	B	A	B	B	A	B	A	A	A	A	A	A	A	B	A	B	B	B	A	A	A	B	A	A	B	-	A	A	A	A	B	B	B	B	A	B	B	B
Contig8869_at	5H	35	101.928	A	A	A	B	A	A	A	A	B	A	B	B	A	B	A	A	-	A	A	A	A	B	A	B	B	B	A	A	A	B	B	A	B	A	A	-	A	A	B	B	B	B	A	B	B	B
Contig16211_at	5H	36	115.986	A	A	A	B	A	B	A	A	A	A	B	B	A	B	A	A	-	A	B	A	A	B	A	B	B	B	A	A	A	B	B	A	B	A	A	A	B	A	B	A	B	B	A	B	B	B
HVSMEa0003D12r2_at	5H	36	115.986	A	A	A	B	A	-	A	A	A	A	B	B	A	B	A	A	A	A	B	A	A	B	A	B	B	B	A	A	A	B	B	A	B	A	A	A	B	A	B	A	B	B	A	B	B	B
Contig14060_at	5H	36	115.986	A	A	A	B	A	B	A	A	A	A	B	B	A	B	A	A	A	A	B	A	A	B	A	B	B	B	A	A	A	B	B	A	B	A	A	A	B	A	B	A	B	B	A	B	B	B
EBem05_SQ003_C02_at	5H	36	115.986	A	A	A	B	A	B	A	A	A	A	B	B	A	B	A	A	A	A	B	A	A	B	A	B	B	B	A	A	A	B	B	A	B	A	A	A	B	A	B	A	B	B	A	B	B	B
Contig18255_at	5H	36	115.986	A	A	A	B	A	B	A	A	A	A	B	B	A	B	A	A	A	A	B	A	A	B	A	B	B	B	A	A	A	B	B	A	B	A	A	A	B	A	B	A	B	B	A	B	B	B
Contig16341_s_at	5H	36	115.986	A	A	A	B	A	B	A	A	A	A	B	B	A	B	A	A	A	A	B	A	A	B	A	B	B	B	A	A	A	B	B	A	B	A	A	A	B	A	B	A	B	B	A	B	B	B
Contig17972_at	5H	36	115.986	A	A	A	B	A	B	A	A	A	A	B	B	A	B	A	A	A	A	B	A	A	B	A	B	B	B	A	A	A	B	B	A	B	A	A	A	B	A	B	A	B	B	A	B	B	B
Contig14500_at	5H	36	115.986	A	A	A	B	A	B	A	A	A	A	B	B	A	B	A	A	A	A	B	A	A	B	A	B	B	B	A	A	A	B	B	A	B	A	A	A	B	A	B	A	B	B	A	B	B	B
baak32n13_at	5H	36	115.986	A	A	A	B	A	B	A	A	A	A	B	B	A	B	A	A	A	A	B	A	A	B	A	B	B	B	A	A	A	B	B	A	B	A	A	A	B	A	B	A	B	B	A	B	B	B
Contig14802_at	5H	36	115.986	A	A	A	-	A	B	A	A	A	A	B	B	A	B	A	A	A	A	B	A	A	B	A	B	B	B	A	A	A	B	B	A	B	A	A	A	B	A	B	A	B	B	A	B	B	B
Contig26_at	5H	36	115.986	A	A	A	-	A	B	A	A	A	A	B	B	A	B	A	A	A	A	B	A	A	B	A	B	-	B	A	A	A	B	B	A	B	A	A	A	B	A	B	A	B	B	A	B	B	B
Contig10941_at	5H	37	117.32	A	A	A	B	A	B	A	A	A	A	B	B	A	B	A	A	-	A	B	A	A	B	A	B	A	B	-	A	A	B	B	A	B	A	A	A	B	A	B	A	B	B	A	B	B	B
rbasd3a10_s_at	5H	37	117.32	A	A	A	B	A	B	A	A	A	A	B	B	A	B	A	A	A	A	B	A	A	B	A	B	A	B	A	A	A	B	B	A	B	A	A	A	B	A	B	A	B	-	A	B	B	B
Contig14454_at	5H	37	117.32	A	A	A	B	A	B	A	A	A	A	B	B	A	B	A	A	A	A	B	A	A	B	A	B	A	B	A	-	A	B	B	A	B	A	A	A	B	A	B	A	B	B	A	B	B	B
Contig6744_at	5H	37	117.32	A	A	A	B	A	B	A	A	A	A	B	B	A	B	A	A	A	A	B	A	A	B	A	B	A	B	A	A	A	B	B	A	B	A	A	A	B	A	B	A	B	B	A	B	B	B
Contig15296_s_at	5H	37	117.32	A	A	A	B	A	B	A	A	A	A	B	B	A	B	A	A	A	A	B	A	A	B	A	B	A	B	A	A	A	B	B	A	-	A	A	A	B	A	B	A	B	B	A	B	B	B
Contig18869_at	5H	37	117.32	A	A	A	B	A	B	A	A	A	A	B	B	A	B	A	A	-	A	B	A	A	B	A	B	A	B	A	A	A	B	B	A	B	A	A	A	B	A	B	A	B	B	A	B	B	B
Contig6745_at	5H	37	117.32	A	A	A	B	A	B	A	A	A	A	B	B	A	B	A	A	A	A	B	A	A	B	A	B	A	B	A	A	A	B	B	A	B	A	A	A	B	A	B	A	B	B	A	B	B	B
HK01E08r_s_at	5H	37	117.32	A	A	A	B	A	B	A	A	A	A	B	B	A	B	A	A	A	A	B	A	A	B	A	B	A	B	A	A	A	B	B	A	B	A	A	A	B	A	B	A	B	B	A	B	B	B
Contig12570_at	5H	37	117.32	A	A	A	B	A	B	A	A	A	A	B	B	A	B	A	A	A	A	B	A	A	B	A	B	A	B	A	A	A	B	B	A	B	A	A	A	B	A	B	A	B	B	A	B	B	B
Contig17733_at	5H	37	117.32	A	A	A	B	A	B	A	A	A	A	B	B	A	B	A	A	A	A	B	A	A	B	A	B	A	B	A	A	A	B	B	A	B	A	A	A	B	A	B	A	B	B	A	-	B	B
Contig8092_x_at	5H	38	119.989	A	A	A	A	A	B	A	A	A	A	A	B	A	B	A	A	A	A	B	A	A	B	A	B	A	B	A	A	A	B	B	A	B	A	A	A	B	A	B	A	B	B	A	B	B	B
Contig8093_x_at	5H	38	119.989	A	A	A	A	A	B	A	A	A	A	A	B	A	B	A	A	A	A	B	A	A	B	A	B	A	B	A	A	A	B	B	A	B	A	A	A	B	A	B	A	B	B	A	B	B	B
Contig8092_at	5H	38	119.989	A	A	A	A	A	B	A	A	A	A	A	B	A	B	A	A	A	A	B	A	A	B	A	B	A	B	A	A	A	B	B	A	B	A	A	A	B	A	B	A	B	B	A	B	B	B
HU02O04u_s_at	5H	38	119.989	A	A	A	A	A	B	A	A	A	A	A	B	A	B	A	A	A	A	B	A	A	B	A	B	A	B	A	A	A	B	B	A	B	A	A	A	B	A	B	A	B	B	A	B	B	B
Contig8093_at	5H	38	119.989	A	A	A	A	A	B	A	A	A	A	A	B	A	B	A	A	A	A	B	A	A	B	A	B	A	B	A	A	A	B	B	A	B	A	A	A	B	A	B	A	B	B	A	B	B	B
Contig5548_at	5H	39	121.323	A	A	A	A	A	B	A	A	A	A	A	B	-	B	A	A	A	A	B	A	A	B	A	B	-	B	A	A	A	B	B	A	B	A	A	A	B	A	B	A	B	B	A	B	B	B
Contig10491_at	5H	39	121.323	A	A	A	A	A	B	A	A	A	A	A	B	A	B	A	A	A	A	B	A	A	B	A	B	A	B	-	A	A	B	B	A	B	A	A	A	B	A	B	A	B	B	A	B	B	B
Contig10808_at	5H	39	121.323	A	A	A	A	A	B	A	A	A	A	A	B	A	B	A	A	A	A	B	A	A	B	A	B	A	B	A	A	A	B	B	A	B	A	A	A	B	A	B	A	B	B	A	B	B	B
Contig314_at	5H	39	121.323	A	A	A	A	A	B	A	A	A	A	A	B	A	B	A	A	A	A	B	A	A	B	A	B	A	B	A	A	A	B	B	A	B	A	A	A	B	A	B	A	B	B	A	B	B	B
Contig6454_at	5H	39	121.323	A	A	A	A	A	B	A	A	A	A	A	B	A	B	A	A	A	A	B	A	A	B	A	B	A	B	A	A	A	B	B	A	B	A	A	A	B	A	B	A	B	B	A	B	B	B
Contig14822_at	5H	39	121.323	A	A	A	A	A	B	A	A	A	A	A	B	A	B	A	A	A	A	B	A	A	B	A	B	A	B	A	A	A	B	B	A	B	A	A	A	B	A	B	A	B	B	A	B	B	B
HM12K06r_at	5H	39	121.323	A	A	A	A	A	B	A	A	A	A	A	B	A	B	A	A	-	A	B	A	A	B	A	B	A	B	A	A	A	B	B	A	B	A	A	A	B	A	B	A	B	B	A	B	B	B
Contig21355_at	5H	40	123.992	A	A	A	A	A	A	A	A	A	A	A	B	A	B	A	A	A	A	B	A	A	B	A	B	A	B	A	A	A	B	B	A	B	A	A	A	B	A	B	A	B	B	A	B	B	B
EBro02_SQ008_M09_at	5H	40	123.992	A	A	A	A	A	A	A	A	A	A	A	B	A	B	A	A	A	A	B	A	A	B	A	B	A	B	A	A	A	B	B	A	B	A	A	A	B	A	B	A	B	B	A	B	B	B
Contig10114_at	5H	40	123.992	A	A	A	A	A	A	A	A	A	A	A	B	A	B	A	A	A	A	B	A	A	B	A	B	A	B	A	A	A	B	B	A	B	A	A	A	B	A	B	A	B	B	A	B	B	B
Contig8265_at	5H	40	123.992	A	A	A	A	A	A	A	A	A	A	A	B	A	B	A	A	A	A	B	A	A	B	A	B	A	B	A	A	A	B	B	-	B	A	-	A	B	A	B	A	B	B	A	B	B	B
Contig1181_x_at	5H	40	123.992	A	A	A	A	A	A	A	A	A	A	A	B	A	B	A	A	A	A	B	A	A	B	A	B	A	B	A	A	A	B	B	-	B	A	A	A	B	A	B	A	B	B	A	B	B	B
Contig1158_x_at	5H	40	123.992	A	A	A	A	A	A	A	A	A	A	A	B	A	B	A	A	A	A	B	A	A	B	A	B	A	B	A	A	A	B	B	-	B	A	A	A	B	A	B	A	B	B	A	B	B	B
Contig3400_at	5H	40	123.992	A	A	A	A	A	A	A	A	A	A	A	B	A	B	A	A	A	A	B	A	A	B	A	B	A	B	A	A	A	B	B	A	B	A	A	A	B	A	B	A	B	B	A	B	B	B
Contig9724_at	5H	40	123.992	A	A	A	A	A	A	A	A	A	A	A	B	A	B	A	A	A	A	B	A	A	B	A	B	A	B	A	A	A	B	B	A	B	A	A	A	B	A	B	A	B	B	A	B	B	-
Contig7547_s_at	5H	40	123.992	A	A	A	A	A	A	A	A	A	A	A	B	A	B	A	A	A	A	B	A	A	B	A	B	A	B	A	A	A	B	B	A	B	A	A	A	B	A	B	A	B	B	A	B	B	-
Contig12069_at	5H	40	123.992	A	A	A	A	A	A	A	A	A	A	A	B	A	B	A	A	A	A	B	A	A	B	A	B	A	B	A	A	A	B	B	A	B	A	A	A	B	A	B	A	B	B	A	B	B	-
Contig20644_at	5H	40	123.992	A	A	A	A	A	A	A	A	A	A	A	B	A	B	A	A	A	A	B	A	A	B	A	B	A	B	A	A	A	B	B	A	B	A	A	A	B	A	B	A	B	B	A	B	B	B
Contig7194_at	5H	40	123.992	A	A	A	A	A	A	A	A	A	A	A	B	A	B	A	A	A	A	B	A	A	B	A	B	A	B	A	A	A	B	B	A	B	A	A	A	B	A	B	A	B	B	A	B	B	B
Contig4221_at	5H	40	123.992	A	A	A	A	A	A	A	A	A	A	A	B	A	B	A	A	A	A	B	A	A	B	-	B	A	B	A	A	A	B	B	A	B	A	A	A	B	A	B	A	B	B	A	B	B	B
HU08E09u_s_at	5H	40	123.992	A	A	A	A	A	A	A	A	A	A	A	B	A	B	A	A	A	A	B	A	A	B	A	B	A	B	A	A	A	B	B	A	B	A	A	A	B	A	B	A	B	B	A	B	B	B
Contig12024_at	5H	40	123.992	A	A	A	A	A	A	A	A	A	A	A	B	A	B	A	A	-	A	B	A	A	B	A	B	A	B	A	A	A	B	B	A	B	A	A	A	B	A	B	A	B	B	A	B	B	B
EBro02_SQ001_G12_at	5H	40	123.992	A	A	A	A	A	A	A	A	A	A	A	B	A	B	A	A	-	A	B	A	A	B	A	B	A	B	-	A	A	B	B	A	B	A	A	A	B	A	B	A	B	-	A	B	B	B
Contig11788_at	5H	40	123.992	A	A	A	A	A	A	A	A	A	A	A	B	A	B	A	A	-	A	B	A	A	B	A	B	A	B	A	A	A	B	B	A	B	A	A	A	B	A	B	A	B	B	A	B	B	B
Contig15359_at	5H	40	123.992	A	A	A	A	A	A	A	A	A	A	A	-	A	B	A	A	A	A	B	A	A	B	A	B	A	B	A	A	A	B	B	A	B	A	A	A	B	A	B	A	B	B	A	B	B	B
Contig13835_at	5H	41	125.325	A	A	A	A	A	A	A	A	A	A	A	B	A	B	A	-	A	A	B	A	A	B	A	B	A	B	A	A	A	B	B	A	B	A	A	-	A	A	B	A	B	B	A	B	B	B
Contig10650_at	5H	41	125.325	A	A	A	A	A	A	A	A	A	A	A	B	A	B	A	A	A	A	B	A	A	B	A	B	A	B	A	A	A	B	B	A	B	A	A	A	A	A	B	A	B	B	A	B	B	B
Contig7209_at	5H	41	125.325	A	A	A	A	A	A	A	A	A	A	A	B	A	B	A	A	A	A	B	A	A	B	A	B	A	B	A	A	A	B	B	A	B	A	A	A	A	A	B	A	B	B	A	B	B	B
Contig7210_at	5H	41	125.325	A	A	A	A	A	A	A	A	A	A	-	B	A	B	A	A	A	A	B	A	A	B	A	B	A	B	A	A	A	B	B	A	B	A	A	A	A	A	B	A	B	B	A	B	B	B
Contig6838_at	5H	41	125.325	A	A	A	A	A	A	A	A	A	A	A	B	A	B	A	A	A	A	B	A	A	B	-	B	A	B	A	A	A	B	B	A	B	A	A	A	A	A	B	A	B	B	A	B	B	B
Contig13777_at	5H	41	125.325	A	A	A	A	A	A	A	A	A	A	A	B	A	B	A	A	A	A	B	A	A	B	A	B	A	B	A	A	A	B	B	A	B	A	A	A	A	A	B	A	B	B	A	B	B	B
basd11o19_x_at	5H	42	126.659	A	A	A	A	A	A	A	A	A	A	A	B	A	B	B	A	A	A	B	A	A	B	A	B	A	B	A	A	A	B	B	A	B	A	A	A	A	A	B	A	B	B	A	B	B	-
Contig4843_at	5H	42	126.659	A	A	A	A	A	A	A	A	A	A	A	B	A	B	B	A	A	A	B	A	A	B	A	B	A	B	A	A	A	B	B	A	B	A	A	A	A	A	B	A	B	B	A	B	B	B
Contig21308_at	5H	42	126.659	A	A	A	A	A	A	A	A	A	A	A	B	A	B	B	A	A	A	B	A	A	B	A	B	A	B	A	A	A	B	B	A	B	A	A	A	A	A	B	A	B	B	A	B	B	B
Contig2082_x_at	5H	42	126.659	A	A	A	A	A	A	A	A	A	A	A	B	A	B	B	A	A	A	B	A	A	B	A	B	A	B	A	A	A	B	B	A	B	A	A	A	A	A	B	A	B	B	A	B	B	B
Contig902_x_at	5H	42	126.659	A	A	A	A	A	A	A	A	A	A	A	B	A	B	B	A	A	A	B	A	A	B	A	B	A	B	A	A	A	B	B	A	B	A	A	A	A	A	B	A	B	B	A	B	B	B
Contig8066_s_at	5H	42	126.659	A	A	A	A	A	A	A	A	A	A	A	B	A	B	B	A	A	A	B	A	A	B	A	B	A	B	A	A	A	B	B	A	B	A	A	A	A	A	B	A	B	B	A	B	B	B
HB22P12r_x_at	5H	42	126.659	A	A	A	A	A	A	A	A	A	A	A	B	A	B	B	A	A	A	B	A	A	B	A	B	A	B	A	A	A	B	B	A	B	A	A	A	A	A	B	A	B	B	A	B	B	B
HS07G10u_s_at	5H	42	126.659	A	A	A	A	A	A	A	A	A	A	A	B	A	B	B	A	A	A	B	A	A	B	A	B	A	B	A	A	A	B	B	A	B	A	A	A	A	A	B	A	B	B	A	B	B	B
HVSMEa0016C11r2_x_at	5H	42	126.659	A	A	A	A	A	A	A	A	A	A	A	B	A	B	B	A	A	A	B	A	A	B	A	B	A	B	A	A	A	B	B	A	B	A	A	A	A	A	B	A	B	B	A	B	B	B
Contig9594_at	5H	42	126.659	A	A	A	A	A	A	A	A	A	A	A	B	A	B	B	A	A	A	B	A	A	B	A	B	A	B	A	A	A	B	B	A	B	A	A	A	A	A	B	A	B	B	A	B	B	B
Contig3477_at	5H	42	126.659	A	A	A	A	A	A	A	A	A	A	A	B	A	B	B	A	A	A	B	A	A	B	A	B	A	B	A	A	A	B	B	A	B	A	A	A	A	A	B	A	B	B	A	B	B	B
HU08P15u_x_at	5H	43	127.993	A	A	A	A	A	A	A	A	A	A	A	B	A	B	B	A	A	A	B	A	A	B	B	B	A	B	A	A	A	B	B	A	B	A	A	A	A	A	B	A	B	B	A	B	B	B
Contig1342_at	5H	44	130.662	A	A	A	A	A	A	A	A	A	A	A	B	A	B	B	A	A	A	B	A	A	B	B	B	A	B	A	A	A	B	B	A	B	A	A	A	A	A	B	A	B	B	B	B	B	B
Contig7046_at	5H	45	133.331	A	A	A	A	A	A	A	A	A	A	A	B	A	B	B	A	A	A	B	A	A	B	B	B	A	B	A	A	A	B	B	A	B	A	A	A	A	A	B	A	A	B	B	B	B	B
HF13K06r_at	5H	45	133.331	A	A	A	A	A	A	A	-	A	A	A	B	A	B	B	A	A	A	B	A	A	B	B	B	A	B	-	A	A	B	B	A	B	A	A	-	A	A	B	A	A	B	B	B	B	B
Contig134_s_at	5H	45	133.331	A	A	A	A	A	A	A	A	A	A	A	B	A	B	B	A	A	A	B	A	A	B	B	B	A	B	A	A	A	B	B	A	B	A	A	A	A	A	B	A	A	B	B	B	B	B
Contig294_s_at	5H	45	133.331	A	A	A	A	A	A	A	A	A	A	A	B	A	B	B	A	A	A	B	A	A	B	B	B	A	B	A	A	A	B	B	A	B	A	A	A	A	A	B	A	A	B	B	B	B	B
Contig5736_at	5H	45	133.331	A	A	A	A	A	A	A	A	A	A	A	B	A	B	B	A	A	A	B	A	A	B	B	B	A	B	A	A	A	B	B	A	B	A	A	A	A	A	B	A	A	B	B	B	B	B
Contig11436_at	5H	45	133.331	A	A	A	A	A	A	A	A	A	A	A	B	A	B	B	A	A	A	B	A	A	B	B	B	A	B	A	A	A	B	B	A	B	A	A	A	A	A	B	A	A	B	B	B	B	B
Contig10798_at	5H	45	133.331	A	A	A	A	A	A	A	A	A	A	A	B	A	B	B	-	A	A	B	A	A	B	B	B	A	B	A	A	A	B	B	A	B	A	A	A	A	A	B	A	A	B	B	B	B	B
EBpi01_SQ005_B24_at	5H	46	141.4	A	A	A	A	A	A	B	B	A	A	A	B	A	B	B	A	-	A	B	A	A	B	B	B	A	B	A	A	A	B	B	A	B	B	A	A	A	A	B	A	A	B	B	B	B	B
Contig1348_at	5H	46	141.4	A	A	A	A	A	A	B	B	A	A	A	B	A	B	B	A	-	A	B	A	A	B	B	B	A	B	A	A	A	B	B	A	B	B	A	A	A	A	B	A	A	B	B	B	B	B
Contig4015_at	5H	46	141.4	A	A	A	A	A	A	B	B	A	A	A	B	A	B	B	A	B	A	B	A	A	B	B	B	A	B	A	A	A	B	B	A	B	B	A	A	A	A	B	A	A	B	B	B	B	B
HVSMEb0003K10r2_x_at	5H	46	141.4	A	A	A	A	A	A	B	B	A	A	A	B	A	B	B	A	B	A	B	A	A	B	B	B	A	B	A	A	A	B	B	A	B	B	A	A	A	A	B	A	A	B	B	B	B	B
Contig8634_at	5H	46	141.4	A	A	A	A	A	A	B	B	A	A	A	B	A	B	B	A	B	A	B	A	A	B	B	B	A	B	A	A	A	B	B	A	B	B	A	A	A	A	B	A	A	B	B	B	B	B
Contig9301_at	5H	46	141.4	A	A	A	A	A	A	B	B	A	A	A	B	A	B	B	A	B	A	B	A	A	B	B	B	A	B	A	A	A	B	B	A	B	B	A	A	A	A	B	A	A	B	B	B	B	B
Contig7949_s_at	5H	46	141.4	A	A	A	A	A	A	B	B	A	A	-	B	A	B	B	A	B	A	B	A	A	B	B	B	A	B	A	A	A	B	B	A	B	-	A	A	A	A	B	A	A	B	B	B	B	B
Contig13119_at	5H	46	141.4	A	A	A	A	A	A	B	B	A	A	A	B	-	B	B	A	-	A	B	A	A	B	B	B	A	B	A	A	A	B	B	A	B	B	A	A	A	A	B	A	A	B	B	B	B	B
Contig18500_at	5H	46	141.4	A	A	A	A	A	A	B	B	A	A	A	B	A	B	B	A	-	A	B	A	A	B	B	B	A	B	A	A	A	B	B	A	B	B	A	A	A	A	B	A	A	B	B	B	B	B
Contig9148_at	5H	46	141.4	A	A	A	A	A	A	B	B	A	A	A	B	A	B	B	A	B	A	B	A	A	B	B	B	A	B	-	A	A	B	B	-	B	B	A	A	A	A	B	A	A	B	B	B	B	B
Contig7166_s_at	5H	46	141.4	A	A	A	A	A	A	B	B	A	A	A	B	A	B	B	A	B	A	B	A	A	B	B	B	A	B	A	A	A	B	B	A	B	B	A	A	A	A	B	A	A	B	B	B	B	B
Contig4782_at	5H	46	141.4	A	A	A	A	A	A	B	B	A	A	A	B	A	B	B	A	B	A	B	A	A	B	B	B	A	B	A	A	A	B	B	A	B	B	A	A	A	A	-	A	A	B	B	B	B	B
Contig2611_s_at	5H	46	141.4	A	A	A	A	A	A	B	B	A	A	A	B	A	B	B	A	B	A	B	A	A	B	B	B	A	B	A	A	A	B	B	A	B	B	A	A	A	A	B	A	A	B	B	B	B	B
Contig5672_at	5H	46	141.4	A	A	A	A	A	A	B	B	A	A	A	B	A	B	B	A	B	A	B	A	A	B	B	B	A	B	A	A	A	B	B	A	B	B	A	A	A	A	B	A	A	B	B	B	B	B
Contig7987_at	5H	46	141.4	A	A	A	A	A	A	B	B	A	A	A	B	A	B	B	A	B	A	B	A	A	B	B	B	A	B	A	A	A	B	B	A	B	B	A	A	A	A	B	A	A	B	B	B	B	B
Contig16772_at	5H	46	141.4	A	A	A	A	A	A	B	B	A	A	A	B	A	B	B	A	B	A	B	A	A	B	B	B	A	B	A	A	A	B	B	A	B	B	A	A	A	A	B	A	A	B	B	B	B	B
Contig15607_at	5H	46	141.4	A	A	A	A	A	A	B	B	A	A	A	B	A	B	B	A	B	A	B	A	A	B	B	B	A	B	A	A	A	B	B	A	B	B	A	A	A	A	B	A	A	B	B	B	B	B
Contig12913_s_at	5H	47	144.07	A	A	A	A	A	B	B	B	A	A	A	B	A	B	B	A	B	A	B	-	A	B	B	B	A	B	A	A	A	B	B	A	B	B	A	A	A	A	B	A	A	B	B	B	B	B
Contig2375_s_at	5H	47	144.07	A	A	A	A	A	B	B	B	A	A	A	B	A	B	B	A	B	A	B	B	A	B	B	B	A	B	A	A	A	B	B	A	B	B	A	A	A	A	B	A	A	B	B	B	B	B
rbaal3d15_x_at	5H	47	144.07	A	A	A	A	A	B	B	B	A	A	A	B	A	B	B	A	B	A	B	B	A	B	B	B	A	B	A	A	A	B	B	A	B	B	A	A	A	A	B	A	A	B	B	B	B	B
Contig5267_at	5H	47	144.07	A	A	A	A	A	B	B	B	A	A	A	B	A	B	B	A	B	A	B	B	A	B	B	B	A	B	A	A	A	B	B	A	B	B	A	A	A	A	B	A	A	B	B	B	B	-
rbags18k24_s_at	5H	47	144.07	A	A	A	A	A	B	B	B	A	A	A	B	A	B	B	A	B	A	B	B	A	B	B	B	A	B	A	A	A	B	B	A	B	B	A	A	A	A	B	A	A	B	B	B	B	B
EBed02_SQ002_H13_x_at	5H	47	144.07	A	A	A	A	A	B	B	B	A	A	A	B	A	B	B	A	B	A	B	B	A	B	B	B	A	B	A	A	A	B	B	A	B	B	A	A	A	A	B	A	A	B	B	B	B	B
Contig21904_at	5H	47	144.07	A	A	A	A	A	B	B	B	A	A	A	B	A	B	B	A	B	A	B	B	A	B	B	B	A	B	A	A	A	B	B	A	B	B	A	A	A	A	B	A	A	B	B	B	B	B
rbags18k24_x_at	5H	47	144.07	A	A	A	A	A	B	B	B	A	A	A	B	A	B	B	A	B	A	B	B	A	B	B	B	A	B	A	A	A	B	B	A	B	B	A	A	A	A	B	A	A	B	B	B	B	B
Contig3235_s_at	5H	47	144.07	A	A	A	A	A	B	B	B	A	A	A	B	A	B	B	A	B	A	B	B	A	B	B	B	A	B	A	A	A	B	B	A	B	B	A	A	A	A	B	A	A	B	B	B	B	B
Contig13915_at	5H	47	144.07	A	A	A	A	A	B	B	B	A	A	A	B	A	B	B	A	B	A	B	B	A	B	B	B	A	B	-	A	A	B	B	A	B	B	A	A	A	A	B	A	A	B	B	B	B	B
Contig8457_at	5H	47	144.07	A	A	A	A	A	B	B	B	A	A	A	B	A	B	B	A	B	A	B	B	A	B	B	B	A	B	-	A	A	B	B	A	B	B	A	A	A	A	B	A	A	B	B	B	B	B
Contig3237_x_at	5H	47	144.07	A	A	A	A	A	B	B	B	A	A	A	B	A	B	B	A	B	A	B	B	A	B	B	B	A	B	A	A	A	B	B	A	B	B	A	A	A	A	B	A	A	B	B	B	B	B
Contig13545_at	5H	47	144.07	A	A	A	A	A	B	B	B	A	A	A	B	A	B	B	A	B	A	B	B	A	B	B	B	A	B	A	A	A	B	B	A	B	B	A	A	A	A	B	A	A	B	B	B	B	B
Contig1962_at	5H	47	144.07	A	A	A	A	A	B	B	B	A	A	A	B	A	B	B	A	B	A	B	B	A	B	B	B	A	B	A	A	A	B	B	-	B	B	A	A	A	A	B	A	A	B	B	B	B	B
Contig23044_at	5H	47	144.07	A	A	A	A	A	B	B	B	A	A	A	B	A	B	B	A	B	A	B	B	A	B	B	B	A	B	A	A	A	B	B	-	B	B	A	A	A	A	B	A	A	B	B	B	B	-
HZ58F11r_at	5H	48	145.421	B	A	A	A	A	B	B	B	A	A	A	B	A	B	B	A	-	A	B	B	A	B	B	B	A	B	A	A	A	B	B	A	B	B	A	A	A	A	B	A	A	B	B	B	B	B
Contig26580_at	5H	49	146.773	B	A	A	A	A	B	B	B	A	A	A	B	A	B	B	A	-	A	B	B	A	B	B	B	A	B	A	A	A	B	B	A	B	B	A	A	A	A	B	A	A	B	B	B	B	B
HV10D05u_x_at	5H	49	146.773	B	A	A	A	A	B	B	B	A	A	A	B	A	B	B	A	B	A	B	B	A	B	B	B	A	B	A	A	A	B	B	A	B	B	A	A	A	A	B	A	A	B	B	B	B	B
Contig18288_at	5H	49	146.773	B	A	A	A	A	B	B	B	A	A	A	B	A	B	B	A	B	A	B	B	A	B	B	B	A	B	A	A	A	B	B	A	B	B	A	A	A	A	B	A	A	B	B	B	B	B
HVSMEm0005P18r2_at	5H	49	146.773	B	A	A	A	A	B	B	B	A	A	A	B	A	B	B	A	B	A	B	B	A	B	B	B	A	B	A	A	A	B	B	A	B	B	A	A	A	A	B	A	A	B	B	B	B	B
Contig950_s_at	5H	49	146.773	B	A	A	A	A	B	B	B	A	A	A	B	A	B	B	A	B	A	B	B	A	B	B	B	A	B	A	A	A	B	B	A	B	B	A	A	A	A	B	A	A	B	B	B	B	B
Contig7092_s_at	5H	49	146.773	B	A	A	A	A	B	B	B	A	A	A	B	A	B	B	A	B	A	B	B	A	B	B	B	A	B	A	A	A	B	B	A	B	B	A	A	A	A	B	A	A	B	B	B	B	B
Contig18289_at	5H	49	146.773	B	A	A	A	A	B	B	B	A	A	A	B	A	B	B	A	B	A	B	B	A	B	B	B	A	B	A	A	A	B	B	A	B	B	A	A	A	A	B	A	A	B	B	B	B	B
Contig18288_s_at	5H	49	146.773	B	A	A	A	A	B	B	B	A	A	A	B	A	B	B	A	B	A	B	B	A	B	B	B	A	B	A	A	A	B	B	A	B	B	A	A	A	A	B	A	A	B	B	B	B	-
Contig17228_at	5H	50	148.107	B	A	A	A	A	-	B	B	A	A	A	B	A	B	B	A	-	A	B	B	B	B	-	B	A	B	A	A	A	B	B	A	B	B	A	A	A	A	B	A	A	B	B	B	B	B
Contig14198_at	5H	50	148.107	B	A	A	A	A	B	B	B	A	A	A	B	A	B	B	A	B	A	B	B	B	B	B	B	A	B	-	A	A	B	B	A	B	B	A	A	A	A	B	A	A	B	B	B	B	B
HV04B24u_at	5H	50	148.107	B	A	A	A	A	B	B	B	A	A	A	B	A	B	B	A	B	A	B	B	B	B	B	B	A	B	-	A	A	B	B	A	B	B	A	-	A	A	B	A	A	B	B	B	B	B
Contig10630_at	5H	50	148.107	B	A	A	A	A	B	B	B	A	A	A	B	A	B	B	A	-	A	-	B	B	B	B	B	A	B	A	A	A	B	B	A	B	B	A	A	A	A	B	A	A	B	B	B	B	B
Contig22083_at	5H	50	148.107	B	A	A	A	A	B	B	B	A	A	A	B	A	B	B	A	-	A	B	B	B	B	B	B	A	B	A	A	A	B	B	A	B	B	A	A	A	A	B	A	A	B	B	B	B	B
Contig25098_at	5H	50	148.107	B	A	A	A	A	B	B	B	A	A	A	B	A	B	B	A	-	A	B	B	B	B	B	B	A	B	A	A	A	B	B	A	B	B	A	A	A	A	B	A	A	B	B	B	B	B
HVSMEg0006G02r2_s_at	5H	50	148.107	B	A	A	A	A	B	B	B	A	A	A	B	A	B	B	A	B	A	B	B	B	B	B	B	A	B	A	A	A	B	B	A	B	B	A	A	A	A	B	A	A	B	B	B	B	B
Contig8118_at	5H	50	148.107	B	A	A	A	A	B	B	B	A	A	A	B	A	B	B	A	B	A	B	B	B	B	B	B	A	B	A	A	A	B	B	A	B	B	A	A	A	A	B	A	A	B	B	B	B	B
HC112E03_T3_s_at	5H	50	148.107	B	A	A	A	A	B	B	B	A	A	A	B	A	B	B	A	B	A	B	B	B	B	B	B	A	B	A	A	A	B	B	A	B	B	A	A	A	A	B	A	A	B	B	B	B	B
Contig10718_at	5H	50	148.107	B	A	A	A	A	B	B	B	A	A	A	B	A	B	B	A	B	A	B	B	B	B	B	B	A	B	A	A	A	B	B	A	B	B	A	A	A	A	B	A	A	B	B	B	B	B
Contig11179_at	5H	50	148.107	B	A	A	A	A	B	B	B	A	A	A	B	A	B	B	A	B	A	B	B	B	B	B	B	A	B	A	A	A	B	B	A	B	B	A	A	A	A	B	A	A	B	B	B	B	B
Contig8701_at	5H	50	148.107	B	A	A	A	A	B	B	B	A	A	A	B	A	B	B	A	B	A	B	B	B	B	B	B	A	B	A	A	A	B	B	-	B	B	A	-	A	A	B	A	A	B	B	B	B	B
HVSMEb0007M11r2_s_at	5H	50	148.107	B	A	A	-	A	B	B	B	A	A	A	B	A	B	B	A	B	A	B	B	B	B	B	B	A	B	A	A	A	B	B	-	B	B	A	A	A	A	B	-	A	B	B	B	B	B
Contig18404_at	5H	50	148.107	B	A	A	A	A	B	B	B	A	A	A	B	A	B	B	A	B	A	B	B	B	B	B	B	A	B	A	A	A	B	B	A	B	B	A	A	A	A	B	-	A	B	B	B	B	B
Contig14291_at	5H	50	148.107	B	A	A	A	A	B	B	B	A	A	A	B	A	B	B	A	B	A	B	B	B	B	B	B	A	B	A	A	A	B	B	A	B	B	A	A	A	A	B	A	A	B	B	B	B	B
Contig4391_at	5H	50	148.107	B	A	A	A	A	B	B	B	A	A	A	B	A	B	B	A	-	A	B	B	B	B	B	B	A	B	A	A	A	B	B	A	B	B	A	A	A	A	B	A	A	B	B	B	B	B
Contig16847_at	5H	50	148.107	B	A	A	A	A	B	B	B	A	A	A	B	A	B	B	A	B	A	B	B	B	B	B	B	A	B	A	A	A	B	B	A	B	B	A	A	A	A	B	A	A	B	B	B	B	B
Contig12513_at	5H	50	148.107	B	A	A	A	A	B	B	B	A	A	A	B	A	B	B	A	-	A	B	B	B	B	B	B	A	B	A	A	A	B	B	A	B	B	A	A	A	A	B	A	A	B	B	B	B	B
Contig19387_at	5H	50	148.107	B	-	A	A	A	B	B	B	A	A	A	B	A	B	B	A	-	A	B	B	B	B	B	B	A	B	A	A	A	B	B	A	B	B	A	-	A	A	B	A	A	B	B	B	B	B
EBed02_SQ002_O17_at	5H	50	148.107	B	-	A	A	A	B	B	B	A	A	A	B	A	B	B	A	-	A	B	B	B	B	B	B	A	B	A	A	A	B	B	A	B	B	A	A	A	A	B	-	A	B	B	B	B	B
HK06N02r_s_at	5H	50	148.107	B	-	A	A	A	B	B	B	A	A	-	B	A	B	B	A	-	A	B	B	B	B	B	B	A	B	A	A	A	B	B	A	B	B	A	A	A	A	B	A	A	B	B	B	B	B
Contig8741_at	5H	51	153.608	B	B	A	A	A	B	B	B	A	A	A	B	A	B	B	A	-	A	B	B	B	B	B	B	A	B	-	A	A	B	B	A	B	B	A	A	A	A	B	A	A	A	B	B	B	B
Contig5540_at	5H	51	153.608	B	B	A	A	A	B	B	B	A	A	A	B	A	B	B	A	B	A	B	B	B	B	B	B	A	B	B	A	A	B	B	A	B	B	A	A	A	A	B	A	A	A	B	B	B	B
Contig9758_s_at	5H	52	154.997	B	B	A	A	A	B	B	B	A	A	A	B	A	B	B	A	B	A	B	B	B	B	B	B	A	B	-	A	A	B	B	A	B	B	A	A	A	A	B	A	A	A	B	B	B	B
Contig4242_at	5H	53	166.137	B	B	A	A	A	B	B	B	A	A	A	B	A	B	B	A	-	A	B	B	B	B	B	A	A	B	-	A	A	B	B	A	B	B	A	A	B	B	B	A	A	A	B	B	A	B
Contig5161_s_at	5H	53	166.137	B	B	A	A	A	B	B	B	A	A	A	B	A	B	B	A	-	A	B	B	B	B	B	A	A	B	B	A	A	B	B	A	B	B	A	A	B	B	B	A	A	A	B	B	A	B
Contig3129_at	5H	53	166.137	B	B	A	A	A	B	B	B	A	A	A	B	A	B	B	A	B	A	B	B	B	B	B	A	A	B	B	A	A	B	B	A	B	B	A	A	B	B	B	A	A	A	B	B	A	B
Contig4240_s_at	5H	53	166.137	B	B	A	A	A	B	B	B	A	A	A	B	A	B	B	A	B	A	B	B	B	B	B	A	A	B	B	A	A	B	B	A	B	B	A	A	B	B	B	A	A	A	B	B	A	B
Contig21862_at	5H	53	166.137	B	B	A	A	A	B	B	B	A	A	A	B	A	B	B	A	B	A	B	B	B	B	B	A	A	B	B	A	A	B	B	A	B	B	A	A	B	B	B	A	A	A	B	B	A	B
Contig18378_s_at	5H	53	166.137	B	B	A	A	A	B	B	B	A	A	A	B	A	B	B	A	-	A	B	B	B	B	B	A	A	B	B	A	A	B	B	A	B	B	-	A	B	B	B	A	A	A	B	B	A	B
Contig22519_at	5H	54	168.842	B	B	A	A	A	B	B	B	B	A	A	B	A	B	B	B	B	A	B	B	B	B	B	A	A	B	B	A	A	B	B	A	B	B	A	A	B	B	B	A	A	A	B	B	A	B
Contig11418_at	5H	54	168.842	B	B	A	A	A	B	B	B	B	A	A	B	A	B	B	B	B	A	B	B	B	B	B	A	A	B	B	A	A	B	B	A	B	B	A	A	B	B	B	A	A	A	B	B	A	B
Contig11925_at	5H	54	168.842	B	B	A	A	A	B	B	B	B	A	A	B	A	B	B	B	B	A	B	B	B	B	B	A	A	B	B	A	A	B	B	A	B	B	A	A	B	B	B	A	A	A	B	B	A	B
Contig12340_at	5H	54	168.842	B	B	A	A	A	B	B	B	B	A	A	B	A	B	B	B	B	A	B	B	B	B	B	A	A	B	B	A	A	B	B	-	B	B	A	A	B	B	B	A	A	A	B	B	A	B
Contig11015_at	5H	55	171.548	B	B	A	A	A	B	B	B	B	A	A	B	A	B	B	B	-	A	B	B	B	B	B	A	A	B	B	B	A	B	B	A	B	B	A	A	B	B	B	A	A	A	B	B	A	B
Contig9087_at	5H	55	171.548	B	B	A	A	A	B	B	B	B	A	A	B	A	B	B	B	B	A	B	B	B	B	B	A	A	B	B	B	A	B	B	A	B	B	A	A	B	B	B	A	A	A	B	B	A	B
Contig3928_s_at	5H	55	171.548	B	B	A	A	A	B	B	B	B	A	A	B	A	B	B	B	B	A	B	B	B	B	B	A	A	B	B	B	A	B	B	A	B	B	A	A	B	B	B	A	A	A	B	B	A	B
Contig3262_at	5H	55	171.548	B	B	A	A	A	B	B	B	B	A	A	B	A	B	B	B	B	A	B	B	B	B	B	A	A	B	B	B	A	B	B	A	B	B	A	A	B	B	-	A	A	A	B	B	A	B
Contig6375_at	5H	55	171.548	B	B	A	A	A	B	B	B	B	A	A	B	A	B	B	B	B	A	B	B	B	B	B	A	A	B	B	B	A	B	B	A	B	B	A	A	B	B	B	A	A	A	B	B	A	B
Contig14738_at	5H	55	171.548	B	B	A	A	A	B	B	B	B	A	A	B	A	B	B	B	B	A	B	B	B	B	B	A	A	B	B	B	A	B	B	A	B	B	A	A	B	B	B	A	A	A	B	B	A	B
Contig6376_at	5H	55	171.548	B	B	A	A	A	B	B	B	B	A	A	B	A	B	B	B	-	A	B	B	B	B	B	A	A	B	B	B	A	B	B	A	B	B	A	A	B	B	B	A	A	A	B	B	A	B
HVSMEb0014E01r2_s_at	5H	55	171.548	B	B	A	A	A	B	B	B	B	A	A	B	A	B	B	B	B	A	B	B	B	B	B	A	A	B	B	B	A	B	B	-	B	B	A	A	B	B	B	A	A	A	B	B	A	B
HA09k15r_at	5H	55	171.548	B	B	A	A	A	B	B	B	B	A	A	B	A	B	B	B	B	A	B	B	B	B	B	A	A	B	B	B	A	B	B	-	B	B	-	A	B	B	B	A	A	A	B	B	A	B
Contig8230_at	5H	56	172.881	B	B	A	A	A	B	B	B	B	A	A	B	A	B	B	B	B	A	B	B	B	B	B	A	A	B	B	B	A	B	B	A	B	B	A	A	B	B	B	A	A	A	B	B	A	B
Contig6258_s_at	5H	57	174.215	B	B	A	A	A	B	B	B	B	A	A	B	A	B	B	B	B	A	B	B	B	B	B	A	A	B	-	B	A	B	B	B	B	B	A	A	B	B	B	A	A	A	B	B	A	B
Contig12722_s_at	5H	57	174.215	B	B	A	A	A	B	B	B	B	A	A	B	A	B	B	B	B	A	B	B	B	B	B	A	A	B	B	B	A	B	B	B	B	B	A	A	B	B	B	A	A	A	B	B	A	B
Contig24342_at	5H	57	174.215	B	B	A	A	A	B	B	B	B	A	A	B	A	B	B	B	B	A	B	B	B	B	B	A	A	B	B	B	A	B	B	B	B	B	A	A	B	B	B	A	A	A	B	B	A	B
HV_CEa0001E19r2_at	5H	57	174.215	B	B	A	A	A	B	B	B	B	A	A	B	A	B	B	B	B	A	B	B	B	B	B	A	A	B	B	B	A	B	B	B	B	B	A	A	B	B	B	A	A	A	B	B	A	B
Contig10531_at	5H	57	174.215	B	B	A	A	A	B	B	B	B	A	A	B	A	B	B	B	B	A	B	B	B	B	B	A	A	B	-	B	A	B	B	B	B	B	A	A	B	B	B	A	A	A	B	B	A	B
Contig13473_at	5H	58	175.567	B	B	B	A	A	B	B	B	B	A	A	B	A	B	B	B	B	A	B	B	B	B	B	A	A	B	B	B	A	B	B	B	B	B	A	-	B	B	B	A	A	A	B	B	A	-
HM08E17r_at	5H	58	175.567	B	B	B	A	A	B	B	B	B	A	A	B	A	B	B	B	B	A	B	B	B	B	B	A	A	B	B	B	A	B	B	B	B	B	A	A	B	B	B	A	A	A	B	B	A	B
HVSMEk0004C11r2_s_at	5H	58	175.567	B	B	B	A	A	B	B	B	B	A	A	B	A	B	B	B	-	A	B	B	B	B	B	A	A	B	-	B	A	B	B	B	B	B	A	A	B	B	B	A	A	A	B	B	A	B
HT05J04u_s_at	5H	59	176.956	B	B	B	A	A	B	B	B	B	A	A	B	A	B	B	B	-	A	B	B	B	B	B	A	A	B	B	B	A	B	B	B	B	B	A	A	B	B	B	A	A	A	B	B	A	-
Contig9603_at	6H	01	0	A	B	A	B	B	B	B	A	B	A	B	B	B	B	A	A	A	A	A	A	B	B	B	B	A	B	A	B	A	A	B	B	A	A	A	A	B	A	B	A	B	-	A	B	A	A
Contig2400_at	6H	01	0	A	B	A	B	B	B	B	A	B	A	B	B	B	B	A	A	A	A	A	A	B	B	B	B	A	B	A	B	A	A	B	B	A	A	A	A	B	A	B	A	B	A	A	B	A	A
Contig2399_at	6H	01	0	A	B	A	B	B	B	B	A	B	A	B	B	B	B	A	A	A	A	A	A	B	B	-	B	A	B	A	B	A	A	B	B	A	A	A	A	B	A	B	A	B	A	A	B	A	A
Contig7192_at	6H	01	0	A	B	A	B	B	B	B	A	B	A	B	B	B	B	A	A	-	A	A	A	B	B	B	B	A	B	A	B	A	A	B	B	A	A	A	A	B	A	B	A	B	A	A	B	A	A
Contig9847_s_at	6H	02	1.3517	A	B	A	B	B	B	B	A	B	A	B	B	B	B	A	A	A	A	A	A	B	B	B	B	A	B	A	B	A	A	B	B	A	A	A	A	B	A	B	A	B	A	A	B	A	A
Contig13703_at	6H	02	1.3517	A	B	A	B	B	B	B	A	B	A	B	B	B	B	A	A	-	A	A	A	B	B	B	B	A	B	A	B	A	A	B	B	A	A	A	A	B	A	B	A	B	A	A	B	A	A
Contig24810_at	6H	02	1.3517	A	B	A	B	B	B	B	A	B	A	B	B	B	B	A	A	A	A	A	A	B	B	B	B	A	B	A	B	A	A	B	B	A	A	A	A	B	A	B	A	B	A	A	B	-	A
Contig20224_at	6H	02	1.3517	A	B	A	B	B	B	B	A	B	A	B	B	B	B	A	A	A	A	A	A	B	B	B	B	A	B	A	B	A	A	B	B	A	A	A	A	B	A	B	A	B	A	A	B	A	A
Contig12125_at	6H	02	1.3517	A	B	A	B	B	B	B	A	B	A	B	B	B	B	A	A	A	A	A	A	B	B	B	B	A	B	A	B	A	A	B	B	A	A	A	A	B	A	B	A	B	A	A	B	A	A
Contig14115_at	6H	02	1.3517	A	B	A	-	B	B	B	A	B	A	B	B	B	B	A	A	A	A	A	A	B	B	B	B	A	B	A	B	A	A	B	B	A	A	A	A	B	A	B	A	B	A	A	B	A	A
Contig2278_at	6H	03	4.0209	A	B	A	-	B	B	B	A	B	A	B	B	B	B	A	A	A	A	A	A	B	B	B	B	A	B	A	B	A	A	A	B	A	A	A	A	B	A	B	A	B	A	A	B	A	A
Contig7305_at	6H	03	4.0209	A	B	A	B	B	B	B	A	B	A	B	B	B	B	A	A	A	A	A	A	B	B	B	B	A	B	A	B	A	A	A	B	A	A	A	A	B	A	B	A	B	A	A	B	A	A
S0000200065A01F1_s_at	6H	03	4.0209	A	B	A	B	B	B	B	A	B	A	B	B	B	B	A	A	A	A	A	A	B	B	B	B	A	B	A	B	A	A	A	B	A	A	A	A	B	A	B	A	B	A	A	B	A	A
Contig7304_s_at	6H	03	4.0209	A	B	A	B	B	B	B	A	B	A	B	B	B	B	A	A	A	A	A	A	B	B	B	B	A	B	A	B	A	A	A	B	A	A	A	A	B	A	B	A	B	A	A	B	A	A
Contig11891_at	6H	04	6.6901	A	B	A	B	B	B	B	A	B	A	B	B	B	B	A	A	A	A	A	A	B	B	-	B	A	B	-	B	A	A	A	B	A	A	A	A	B	A	B	A	B	A	A	B	A	A
Contig12443_at	6H	04	6.6901	A	B	A	B	B	B	B	A	B	A	B	B	B	B	A	A	A	A	A	A	B	B	B	B	A	B	B	B	A	A	A	B	A	A	A	A	B	A	B	A	B	A	A	B	A	A
Contig8454_at	6H	04	6.6901	A	B	A	B	B	B	B	A	B	A	B	B	B	B	A	A	-	A	A	A	B	B	B	B	A	B	B	B	A	A	A	B	A	A	A	A	B	A	B	A	B	A	A	B	A	A
Contig8091_at	6H	04	6.6901	A	B	A	B	B	B	B	A	B	A	B	B	B	B	A	A	A	A	A	A	B	B	B	B	A	B	B	B	A	A	A	B	A	A	A	A	B	A	B	A	B	A	A	B	A	A
Contig12786_at	6H	05	8.0603	A	B	A	B	B	B	B	A	B	A	B	B	B	B	A	A	A	A	A	-	B	B	B	B	A	B	-	B	A	A	A	B	A	A	A	A	B	A	B	A	B	A	A	B	A	A
Contig20396_at	6H	06	10.8409	A	B	A	B	B	B	-	A	B	A	B	B	A	B	A	A	A	A	A	A	B	B	B	B	A	B	B	B	A	A	A	B	A	A	A	A	B	A	B	A	-	A	A	B	A	A
Contig2602_s_at	6H	06	10.8409	A	B	A	B	B	B	B	A	B	A	B	B	A	B	A	A	A	A	A	A	B	B	B	B	A	B	B	B	A	A	A	B	A	A	A	A	B	A	B	A	B	A	A	B	A	A
Contig440_s_at	6H	06	10.8409	A	B	A	B	B	B	B	A	B	A	B	B	A	B	A	-	-	A	A	A	B	B	B	B	A	B	B	B	A	A	A	B	A	A	A	A	B	A	B	A	B	A	A	B	A	A
Contig2602_at	6H	06	10.8409	A	B	A	B	B	B	B	A	B	A	B	B	A	B	A	A	-	A	A	A	B	B	B	B	A	B	B	B	A	A	A	B	A	A	A	A	B	A	B	A	B	A	A	B	A	A
Contig2630_at	6H	06	10.8409	A	B	A	B	B	B	B	A	B	A	B	B	A	B	A	A	-	A	A	A	B	B	B	B	A	B	B	B	-	A	A	B	A	A	A	A	B	A	B	A	B	A	A	B	A	A
Contig6204_at	6H	07	12.1926	A	B	A	B	B	B	B	A	B	A	B	B	A	B	A	A	-	A	A	A	B	B	B	B	A	B	B	B	A	A	A	B	A	A	A	A	B	A	B	A	B	A	A	B	B	A
HVSMEm0007K09r2_at	6H	07	12.1926	A	B	A	B	B	B	B	A	B	A	B	B	A	B	A	A	A	A	A	A	B	B	B	B	A	B	B	B	A	A	A	B	A	A	A	A	B	A	B	A	B	A	A	B	B	A
Contig8885_s_at	6H	07	12.1926	A	B	A	B	B	B	B	A	B	A	B	B	A	B	A	A	A	A	A	A	B	B	B	B	A	B	B	B	A	A	A	B	A	A	A	A	B	A	B	A	B	A	A	B	B	A
Contig3243_x_at	6H	07	12.1926	A	B	A	B	B	B	B	A	B	A	B	B	A	B	A	A	A	A	A	A	B	B	B	B	A	B	B	B	A	A	A	B	A	A	A	A	B	A	B	A	B	A	A	B	B	A
Contig24573_at	6H	07	12.1926	A	B	A	B	B	B	B	A	B	A	B	B	A	B	A	A	A	A	A	A	B	B	-	B	A	B	B	B	A	A	A	B	A	A	A	A	B	A	B	A	B	A	A	B	B	A
Contig8732_at	6H	08	13.5263	A	B	A	B	B	B	B	A	B	A	B	B	A	B	A	A	A	A	A	A	B	B	B	B	A	B	B	B	A	A	A	B	A	A	A	A	B	A	B	A	B	A	A	B	B	A
Contig9928_at	6H	09	14.8599	A	B	A	B	B	B	B	A	-	A	B	B	A	B	A	A	-	A	A	A	B	B	B	B	A	B	B	B	A	A	A	B	A	A	A	A	B	A	B	A	B	A	A	B	B	A
Contig12816_at	6H	09	14.8599	A	B	A	B	B	B	B	A	B	A	B	B	A	B	A	A	-	A	A	A	B	B	B	B	A	B	B	B	A	A	A	B	A	A	A	A	B	A	B	A	B	A	A	B	B	A
Contig3241_at	6H	09	14.8599	A	B	A	B	B	B	B	A	B	A	B	B	A	B	A	A	-	A	A	A	B	B	B	B	A	B	B	B	A	A	A	B	A	A	A	A	B	A	B	A	B	A	A	B	B	A
HF01P16w_at	6H	09	14.8599	A	B	A	B	B	B	B	A	B	A	B	B	A	B	A	A	-	A	A	A	B	B	B	B	A	B	B	B	A	A	A	B	A	A	A	A	B	A	B	A	B	A	A	B	B	A
Contig12619_at	6H	09	14.8599	A	B	A	B	B	B	B	A	B	A	B	B	A	B	A	A	A	A	A	A	B	B	B	B	A	B	B	B	A	A	A	B	A	A	A	A	B	A	B	A	B	A	A	B	B	A
HVSMEm0002P02r2_x_at	6H	09	14.8599	A	B	A	B	B	B	B	A	B	A	B	B	A	B	A	A	A	A	A	A	B	B	B	B	A	B	B	B	A	A	A	B	A	A	A	A	B	A	B	A	B	A	A	B	B	A
Contig3239_at	6H	09	14.8599	A	B	A	B	B	B	B	A	B	A	B	B	A	B	A	A	A	A	A	A	B	B	-	B	A	B	B	B	A	A	A	B	A	A	A	A	B	A	B	A	B	A	A	B	B	A
Contig18906_at	6H	09	14.8599	A	B	A	B	B	B	B	A	B	A	B	B	A	B	A	A	A	A	A	A	B	B	B	B	A	B	B	B	A	A	A	B	A	A	A	A	B	A	B	A	B	A	A	B	B	A
Contig13517_at	6H	09	14.8599	A	B	A	B	B	B	B	A	B	A	B	B	A	B	A	A	-	-	A	A	B	B	B	B	A	B	B	B	A	A	A	B	A	A	A	A	B	A	B	A	B	A	A	B	B	A
Contig8733_at	6H	09	14.8599	A	B	A	B	B	B	B	A	B	A	B	B	A	B	A	A	A	A	A	A	B	B	B	B	A	B	B	B	A	A	A	B	A	A	A	A	B	A	B	A	B	A	A	B	B	A
Contig9332_at	6H	09	14.8599	A	B	A	B	B	B	B	A	B	A	B	B	A	B	A	A	A	A	A	A	B	B	B	B	A	B	B	B	A	A	A	B	A	A	A	A	B	A	B	A	B	A	A	B	B	A
HV_CEb0011B08r2_at	6H	10	21.6582	A	B	A	B	B	B	B	A	B	A	B	B	A	B	A	A	A	A	A	A	B	B	B	B	A	B	B	B	A	A	A	B	A	B	A	A	B	A	B	A	B	A	A	B	B	A
Contig5830_at	6H	10	21.6582	A	B	A	B	B	B	B	A	B	A	B	B	A	B	A	A	A	A	A	A	B	B	B	B	A	B	-	B	A	A	A	B	A	B	A	A	B	A	B	A	B	A	A	B	B	A
Contig5529_at	6H	11	23.0285	-	B	A	B	B	B	B	A	B	A	B	B	A	B	A	A	A	A	B	A	B	B	B	B	A	B	B	B	A	A	A	B	A	B	A	A	B	A	B	A	B	A	A	B	B	A
Contig15031_at	6H	11	23.0285	A	B	A	B	B	B	-	A	B	A	B	B	A	B	A	A	A	A	B	A	B	B	B	B	A	B	B	B	A	A	A	B	A	B	A	A	B	A	B	A	B	A	A	B	B	A
Contig7415_at	6H	12	24.3801	A	B	A	B	B	B	B	A	B	A	B	B	A	B	A	A	A	B	B	A	B	B	B	B	A	B	B	B	A	A	A	B	A	B	A	A	B	A	B	A	B	A	A	B	B	A
Contig15981_at	6H	13	32.4495	A	B	A	B	B	B	B	A	B	A	B	B	A	B	B	A	-	B	B	A	B	B	B	B	A	B	B	B	B	A	A	B	A	B	B	B	B	A	B	A	B	A	A	B	B	A
Contig14166_at	6H	13	32.4495	A	B	A	B	B	B	B	A	B	A	B	B	A	B	B	A	A	B	B	A	B	B	B	B	A	B	B	B	B	A	A	B	A	B	B	B	B	A	B	A	B	A	A	B	B	A
Contig6471_at	6H	13	32.4495	A	B	A	B	B	B	B	A	B	A	B	B	A	B	B	A	A	B	B	A	B	B	B	B	A	B	B	B	B	A	A	B	A	B	B	B	B	A	B	A	B	A	A	B	B	A
Contig21937_at	6H	14	33.7831	A	B	A	B	B	B	B	A	B	A	B	B	A	B	B	A	A	B	B	A	B	B	B	B	A	B	B	B	B	A	A	B	A	B	B	B	B	A	B	A	B	A	A	A	B	A
Contig15955_at	6H	14	33.7831	A	B	A	B	B	B	B	A	B	A	B	B	A	B	B	A	A	B	B	A	B	B	B	B	A	B	B	B	B	A	A	-	A	B	-	B	B	A	B	A	B	A	A	A	B	A
Contig590_s_at	6H	15	44.6162	A	B	A	B	B	B	B	B	A	A	B	B	A	B	B	A	A	B	B	B	B	A	B	B	A	B	B	B	B	A	A	A	A	B	B	B	B	A	B	A	B	A	B	A	B	B
Contig15052_at	6H	15	44.6162	A	B	A	B	B	B	B	B	A	A	B	B	A	B	B	A	A	B	B	B	B	A	B	B	A	B	B	B	B	A	A	A	A	B	B	B	B	A	B	A	B	A	B	A	B	B
Contig18968_at	6H	15	44.6162	A	B	A	B	B	B	B	B	A	A	B	B	A	B	B	A	-	B	B	B	B	A	B	B	A	B	B	B	B	A	A	A	A	B	B	B	B	A	B	A	B	A	B	A	B	B
HV11B04u_x_at	6H	15	44.6162	A	B	A	B	B	B	B	B	A	A	B	B	A	B	B	A	-	B	B	B	B	A	B	B	A	B	B	B	B	A	A	A	A	B	B	B	B	A	B	A	B	A	B	A	B	B
Contig11483_at	6H	15	44.6162	A	B	A	B	B	B	B	B	A	A	B	B	A	B	B	A	A	B	B	B	B	A	B	B	A	B	B	B	B	A	A	A	A	B	B	B	B	A	B	-	B	A	B	A	B	B
Contig15407_at	6H	15	44.6162	A	B	A	-	B	B	B	B	A	A	B	B	A	B	B	A	A	B	B	B	B	A	B	B	A	B	B	B	B	A	A	A	A	B	B	B	B	A	B	A	B	A	B	A	B	B
rbags11l14_s_at	6H	15	44.6162	A	B	A	B	B	B	B	B	A	A	B	B	A	B	B	A	A	B	B	B	B	A	B	B	A	B	B	B	B	A	A	A	A	B	B	B	B	A	B	A	B	A	B	A	B	B
Contig4613_at	6H	15	44.6162	A	B	A	B	B	B	B	B	A	A	B	B	A	B	B	A	A	B	B	B	B	A	B	B	A	B	B	B	B	A	A	A	A	B	B	B	B	A	B	A	B	A	B	A	B	B
Contig2139_at	6H	16	48.6247	A	B	A	B	B	B	B	B	A	A	B	B	A	B	B	A	A	B	B	B	B	A	B	B	A	B	B	B	B	A	A	A	A	B	B	B	B	A	B	A	B	B	B	A	B	B
Contig26452_at	6H	17	51.2939	A	B	A	B	B	B	B	B	A	A	B	B	A	B	B	B	A	B	B	B	B	A	B	B	A	B	B	B	B	A	A	A	A	B	B	B	B	B	B	A	B	B	B	A	B	B
Contig2314_at	6H	18	52.6276	A	B	A	B	B	B	B	B	A	A	B	B	A	B	B	B	A	B	B	B	B	A	B	B	A	B	-	B	B	A	A	A	A	B	B	B	B	B	B	A	B	B	B	A	B	B
Contig4107_x_at	6H	18	52.6276	A	B	A	B	B	B	B	B	A	A	B	B	A	B	B	B	A	B	B	B	B	A	B	B	A	B	B	B	B	A	A	A	A	B	B	B	B	B	B	A	B	B	B	A	B	B
Contig5966_at	6H	18	52.6276	A	B	A	B	B	B	B	B	A	A	B	B	A	B	B	B	A	B	B	B	B	A	B	B	A	B	B	B	B	A	A	A	A	B	B	B	B	B	B	A	B	B	B	A	B	B
HV_CEb0015L05r2_at	6H	18	52.6276	A	B	A	B	B	B	B	B	A	A	B	B	A	B	B	B	A	B	B	B	B	A	B	B	A	B	B	B	B	A	A	A	A	B	B	B	B	B	B	A	B	B	B	A	B	B
Contig10787_at	6H	18	52.6276	A	B	A	B	B	B	B	B	A	A	B	B	A	B	B	B	A	B	B	B	B	A	B	B	A	B	B	B	B	A	A	A	A	B	B	B	B	B	B	A	B	B	B	A	B	B
Contig14843_at	6H	18	52.6276	A	B	-	B	B	B	B	B	A	A	B	B	-	B	B	B	-	B	B	B	B	A	B	B	A	B	B	B	B	A	A	A	A	B	B	B	B	B	B	A	B	B	B	A	B	B
Contig21409_at	6H	18	52.6276	A	B	A	B	B	B	B	B	A	A	B	B	A	B	B	B	A	B	B	-	B	A	B	B	A	B	B	B	B	A	A	A	A	B	B	B	B	B	B	A	-	B	B	A	B	B
HVSMEa0001B10r2_x_at	6H	19	53.9793	A	B	A	B	B	B	B	B	A	B	B	B	A	B	B	B	A	B	-	B	B	A	B	B	A	B	-	B	B	A	A	A	A	-	B	B	B	B	B	A	B	B	B	A	B	B
Contig7285_at	6H	19	53.9793	A	B	A	B	B	B	B	B	A	B	B	B	A	B	B	B	A	B	B	B	B	A	B	B	A	B	B	B	B	A	A	A	A	B	B	B	-	B	B	A	B	B	B	A	B	B
Contig12349_at	6H	19	53.9793	A	B	A	B	B	B	B	B	A	B	B	B	A	B	B	B	-	B	B	B	B	A	B	B	A	B	B	B	B	A	A	A	A	B	B	B	B	B	B	A	B	B	B	A	B	B
Contig3191_at	6H	20	58.0981	B	B	A	B	B	B	B	B	A	B	B	A	A	B	B	B	A	B	B	B	B	A	B	B	A	B	B	B	B	B	A	A	A	B	B	B	B	B	B	A	B	B	B	A	B	B
Contig15659_at	6H	21	62.1611	B	B	A	B	B	B	B	B	A	B	B	A	A	B	B	B	A	B	B	B	B	A	A	B	A	B	-	B	B	B	A	A	A	B	B	B	B	B	B	B	B	B	B	A	B	B
Contig11777_at	6H	21	62.1611	B	B	A	B	B	B	B	B	A	B	B	A	A	B	B	B	A	B	B	B	B	A	A	B	A	B	B	B	B	B	A	A	A	B	B	B	B	B	B	B	B	B	B	A	B	B
Contig7852_at	6H	22	63.5128	B	B	A	B	B	B	B	B	A	B	B	A	A	B	B	B	A	B	B	B	B	A	A	B	A	B	-	B	B	B	A	A	A	B	B	B	B	B	B	B	B	B	B	A	B	B
Contig12648_at	6H	23	64.8645	B	B	A	B	A	B	B	B	A	B	B	A	A	B	B	B	A	B	B	B	B	A	A	B	A	B	B	B	B	B	A	A	A	B	B	B	B	B	B	B	B	B	B	A	B	B
Contig10431_at	6H	23	64.8645	B	B	A	B	A	B	B	B	A	B	B	A	A	B	B	B	A	B	B	B	B	A	A	B	A	B	B	B	B	B	A	A	A	B	B	B	B	B	B	B	B	B	B	A	B	B
Contig1042_x_at	6H	23	64.8645	B	B	A	B	A	B	B	B	A	B	B	A	A	B	B	B	A	B	B	B	B	A	A	B	A	B	B	B	B	B	A	A	A	B	B	B	B	B	B	B	B	B	B	A	B	B
Contig13150_at	6H	23	64.8645	B	B	A	B	A	B	B	B	A	B	B	A	A	B	B	B	A	B	B	B	B	A	A	B	A	B	B	B	B	B	A	-	A	B	B	B	B	B	B	B	B	B	B	A	B	B
HVSMEg0016A12r2_s_at	6H	23	64.8645	B	B	A	B	A	B	B	B	A	B	B	A	A	B	B	B	A	B	B	B	B	A	A	B	A	B	B	B	B	B	A	-	A	B	B	B	B	B	B	B	B	B	B	A	B	B
Contig6821_at	6H	24	67.5698	B	B	A	B	A	B	B	B	A	B	B	A	A	B	B	B	A	B	B	B	B	A	A	B	A	B	B	B	B	A	A	A	A	B	B	B	B	B	B	B	B	B	B	A	B	B
Contig20646_at	6H	25	68.9215	B	B	A	B	A	B	B	B	A	B	B	A	A	B	B	B	A	B	B	B	B	A	A	B	A	B	-	B	B	A	A	-	A	B	B	B	B	B	B	B	B	B	B	A	B	B
EBpi01_SQ001_I04_s_at	6H	25	68.9215	B	B	A	B	A	B	B	B	A	B	B	A	A	B	B	B	A	B	B	B	B	A	A	B	A	B	B	B	B	A	A	A	A	B	B	B	B	B	B	B	B	B	B	A	B	B
Contig8433_at	6H	26	72.9301	B	B	A	B	A	B	B	B	A	B	B	A	A	B	A	B	A	B	B	B	B	A	A	B	A	B	-	B	B	A	A	-	A	B	B	B	B	B	B	B	B	B	B	A	B	B
Contig7217_x_at	6H	26	72.9301	B	B	A	B	A	B	B	B	A	B	B	A	A	B	A	B	-	B	B	B	B	A	A	B	A	B	B	B	B	A	A	B	A	B	B	B	B	B	B	B	B	B	B	-	B	B
Contig11866_at	6H	26	72.9301	B	B	A	B	A	B	B	B	A	B	B	A	A	B	A	B	-	B	B	B	B	A	A	B	A	B	B	B	B	A	A	B	A	B	B	B	B	B	B	B	B	B	B	A	B	B
Contig6203_at	6H	26	72.9301	B	B	A	B	A	B	B	B	A	B	B	A	A	B	A	B	A	B	B	B	B	A	A	B	A	B	B	B	B	A	A	B	A	B	B	B	B	B	B	B	B	B	B	A	B	B
HVSMEn0022N15r2_s_at	6H	26	72.9301	B	B	A	B	A	B	B	B	A	B	B	A	A	B	A	B	A	B	B	-	B	A	A	B	A	B	B	B	B	A	A	B	A	B	B	B	B	B	B	B	B	B	B	A	B	B
HVSMEn0022N15r2_at	6H	26	72.9301	B	B	A	B	A	B	B	B	A	B	B	A	A	B	A	B	A	B	B	B	B	A	A	B	A	B	-	B	B	A	A	B	A	B	B	B	B	B	B	B	B	B	B	A	B	B
Contig11872_at	6H	26	72.9301	B	B	A	B	A	B	B	B	A	B	B	A	A	B	A	B	A	B	B	B	B	A	A	B	A	B	B	B	B	A	A	B	A	B	B	B	B	B	B	B	B	B	B	A	B	B
Contig18436_s_at	6H	26	72.9301	B	B	A	B	A	B	B	B	A	B	B	A	A	B	A	B	A	B	B	B	B	A	A	B	A	B	B	B	B	A	A	B	A	B	B	B	B	B	B	B	B	B	B	A	B	B
Contig6206_s_at	6H	26	72.9301	B	B	A	B	A	B	B	B	A	B	B	A	A	B	A	B	A	B	B	B	B	A	A	B	A	B	B	B	B	A	A	B	A	B	B	B	B	B	B	B	B	B	B	A	B	B
Contig26180_at	6H	26	72.9301	B	B	A	B	A	B	B	B	A	B	B	A	A	B	A	B	A	B	B	B	B	A	-	B	A	B	B	B	B	A	A	B	A	B	B	B	B	B	B	B	B	B	B	A	B	B
Contig18435_at	6H	26	72.9301	B	B	A	B	A	B	B	B	A	B	B	A	-	B	A	B	A	B	B	B	B	A	-	B	A	B	B	B	B	A	A	B	A	B	B	B	B	B	B	B	B	B	B	A	B	B
Contig4666_at	6H	26	72.9301	B	B	A	B	A	B	B	B	A	B	B	A	A	B	A	B	A	B	B	B	B	A	A	B	A	B	B	B	B	A	A	B	A	B	B	B	B	B	B	B	B	B	B	A	B	B
Contig6101_at	6H	26	72.9301	B	B	A	B	A	B	B	B	A	B	B	A	A	B	A	B	-	B	B	B	B	A	A	B	A	B	B	B	B	A	A	B	A	B	B	B	B	B	B	B	B	B	B	A	B	B
Contig26250_at	6H	26	72.9301	B	B	A	B	A	B	B	B	A	B	B	A	A	B	A	B	A	B	B	B	B	A	A	B	-	B	B	B	B	A	A	B	A	B	B	B	B	B	B	B	B	B	B	A	B	B
Contig25086_at	6H	26	72.9301	B	B	A	B	A	B	B	B	A	B	B	A	A	B	A	B	A	B	B	B	B	A	A	B	A	B	-	B	B	A	A	B	A	B	B	B	B	B	B	B	B	B	B	A	B	B
Contig5662_at	6H	26	72.9301	B	B	A	B	A	B	B	B	A	B	B	A	A	B	A	B	A	B	B	B	B	A	A	B	A	B	B	B	B	A	A	B	A	B	B	B	B	B	B	B	B	B	B	A	B	B
rbaal9i05_at	6H	26	72.9301	B	B	A	B	A	B	B	B	A	B	B	A	A	B	A	B	A	B	B	B	B	A	A	B	A	B	B	B	B	A	A	B	A	B	B	B	B	B	B	B	B	B	B	A	B	B
Contig14824_at	6H	26	72.9301	B	B	A	B	A	B	B	B	A	B	B	A	A	B	A	B	A	B	B	B	B	A	-	B	A	B	B	B	B	A	A	B	A	B	B	B	B	B	B	B	B	B	B	A	B	B
EBro05_SQ003_D01_s_at	6H	26	72.9301	B	B	A	B	A	B	B	B	A	B	B	A	A	B	A	B	A	B	B	B	B	A	A	B	A	B	B	B	B	A	A	B	A	B	B	B	B	B	B	B	B	B	B	A	B	B
Contig20036_at	6H	26	72.9301	B	B	A	B	A	B	B	B	A	B	B	A	A	B	A	B	A	B	B	-	B	A	A	B	A	B	B	B	B	A	A	B	A	B	B	B	B	B	B	B	B	B	B	A	B	B
Contig23781_at	6H	27	74.2637	B	B	A	B	A	B	B	B	A	B	B	A	A	B	A	B	-	B	B	B	B	A	A	B	A	B	B	B	B	A	A	B	A	B	B	B	B	B	B	B	B	B	B	A	B	B
EBed02_SQ002_E18_s_at	6H	27	74.2637	B	B	A	B	A	B	B	B	A	B	B	A	A	B	A	B	A	B	B	B	B	A	A	B	A	B	B	B	B	A	A	B	A	B	B	B	B	B	B	B	B	B	B	A	B	B
Contig7733_at	6H	27	74.2637	B	B	A	B	A	B	B	B	A	B	B	A	A	B	A	B	A	B	B	B	B	A	A	B	A	B	B	B	B	A	A	B	A	B	B	B	B	B	B	B	B	B	B	A	B	B
rbaal31c07_s_at	6H	27	74.2637	B	B	A	B	A	B	B	B	A	B	B	A	A	B	A	B	A	B	B	B	B	A	A	B	A	B	B	B	B	A	A	B	A	B	B	B	B	B	B	B	B	B	B	A	B	B
Contig2187_at	6H	27	74.2637	B	B	A	B	A	B	B	B	A	B	B	A	A	B	A	B	A	B	B	B	B	A	A	B	A	B	B	B	B	A	A	B	A	B	B	B	B	B	B	B	B	B	B	A	B	B
Contig14562_at	6H	27	74.2637	B	B	A	B	A	B	B	B	A	B	B	A	A	B	A	B	A	B	B	B	B	A	A	B	A	B	B	B	B	A	A	B	A	B	B	B	B	B	B	B	B	B	B	A	B	B
Contig24885_at	6H	27	74.2637	B	B	A	B	A	B	B	B	A	B	B	A	A	B	A	B	A	B	B	B	B	A	A	B	A	B	-	B	B	A	A	-	A	B	B	B	B	B	B	B	B	B	B	A	B	B
HU09A06u_at	6H	27	74.2637	B	B	A	B	A	B	B	B	A	B	B	A	A	B	A	B	A	B	B	B	B	A	A	B	A	B	-	B	B	A	A	-	A	B	B	B	B	B	B	B	B	B	B	A	B	-
Contig10062_at	6H	28	79.6174	B	B	A	B	A	B	B	B	A	B	B	A	A	B	A	B	A	B	B	B	B	A	A	B	A	B	B	B	B	A	A	A	A	B	B	B	B	B	B	B	B	B	B	A	B	B
Contig11479_s_at	6H	29	80.9511	B	B	A	B	A	B	B	B	A	B	B	A	A	B	A	B	A	B	B	B	B	A	A	B	A	B	B	B	B	A	A	A	A	B	B	B	B	B	B	B	B	B	B	A	B	B
Contig11608_s_at	6H	29	80.9511	B	B	A	B	A	B	B	B	A	B	B	A	A	B	A	B	-	B	B	B	B	A	A	B	A	B	B	B	B	A	A	A	A	B	B	B	B	B	B	B	B	B	B	A	B	B
HVSMEc0009B07r2_s_at	6H	29	80.9511	B	B	A	B	A	B	B	B	A	B	B	A	A	B	A	B	-	B	B	B	B	A	A	B	A	B	B	B	B	A	A	-	A	B	B	B	B	B	B	B	B	B	B	A	B	B
Contig11074_at	6H	29	80.9511	B	B	A	B	A	B	B	B	A	B	B	A	A	B	A	B	-	B	B	B	B	A	A	B	A	B	B	B	B	A	A	A	A	B	B	B	B	B	B	B	B	B	B	A	B	B
Contig12460_at	6H	29	80.9511	B	B	A	B	A	B	B	B	A	B	B	A	A	B	A	B	A	B	B	B	B	A	A	B	A	B	B	B	B	A	A	A	A	B	B	B	B	B	B	B	B	B	B	A	B	B
HW04C15u_x_at	6H	29	80.9511	B	B	A	B	A	B	B	B	A	B	B	A	A	B	A	B	A	B	B	B	B	A	A	B	A	B	-	B	B	A	A	A	A	B	B	B	B	B	B	B	B	B	B	A	B	B
Contig5890_at	6H	30	83.6203	B	B	A	B	A	B	B	B	A	B	B	B	A	B	A	B	-	B	B	B	B	A	A	B	A	B	B	B	B	A	A	A	B	B	B	B	B	B	B	B	B	B	B	A	B	B
EBro04_SQ004_L16a_at	6H	30	83.6203	B	B	A	B	A	B	B	B	A	B	B	B	A	B	A	B	A	B	B	B	B	A	A	B	A	B	B	B	B	A	A	A	B	B	B	B	B	B	B	B	B	B	B	A	B	B
Contig477_at	6H	30	83.6203	B	B	A	B	A	B	B	B	A	B	B	B	A	B	A	B	A	B	B	B	B	A	A	B	A	B	B	B	B	A	A	A	B	B	B	B	B	B	B	B	B	B	B	A	B	B
Contig20795_at	6H	30	83.6203	B	B	A	B	A	B	B	B	A	B	B	B	A	B	A	B	A	B	B	B	B	A	A	B	A	B	B	B	B	A	A	A	B	B	B	B	B	B	B	B	B	B	B	A	B	B
Contig15318_at	6H	30	83.6203	B	B	A	B	A	B	B	B	A	B	B	B	A	B	A	B	A	B	B	B	B	A	A	B	A	B	-	B	B	A	A	A	B	B	B	B	B	B	B	B	B	B	B	A	B	B
Contig13668_at	6H	31	84.9539	B	B	B	B	A	B	B	B	A	B	B	B	A	B	A	B	A	B	B	B	B	A	A	B	A	B	B	B	B	A	A	A	B	B	B	B	B	B	B	B	B	B	B	A	B	B
Contig7623_at	6H	32	87.6231	B	B	B	B	A	B	B	B	-	B	B	B	A	B	A	B	-	B	B	A	B	A	A	B	A	B	B	B	B	A	A	A	B	B	B	B	B	B	B	B	B	B	B	A	A	B
Contig9954_at	6H	32	87.6231	B	B	B	B	A	B	B	B	A	B	B	B	A	B	A	B	A	B	B	A	B	A	A	B	A	B	B	B	B	A	A	A	B	B	B	B	B	B	B	B	B	B	B	A	A	B
Contig18524_at	6H	32	87.6231	B	B	B	B	A	B	B	B	A	B	B	B	A	B	A	B	A	B	B	A	B	A	A	B	A	B	B	B	B	A	A	A	B	B	B	B	B	B	B	B	B	B	B	A	A	B
HVSMEn0024I06r2_s_at	6H	32	87.6231	B	B	B	B	A	B	B	B	A	B	B	B	A	B	A	B	A	B	B	A	B	A	A	B	A	B	B	B	B	A	A	A	B	B	B	B	B	B	B	B	B	B	B	A	A	B
Contig8181_at	6H	32	87.6231	B	B	B	B	A	B	B	B	A	B	B	B	A	B	A	B	A	B	B	A	B	A	A	B	A	B	B	B	B	A	A	-	-	B	B	B	B	B	B	B	B	B	B	A	A	B
Contig1698_at	6H	33	88.9933	B	B	B	B	A	B	B	B	-	B	B	B	A	B	A	B	A	B	B	A	B	A	A	B	A	B	B	B	B	A	A	A	B	B	B	B	B	B	B	B	B	B	B	A	A	B
Contig5801_at	6H	33	88.9933	B	B	B	B	A	B	B	B	A	B	B	B	A	B	A	B	-	B	B	A	B	A	A	B	A	B	B	B	B	A	A	A	B	B	B	B	B	B	B	B	B	B	B	A	A	B
Contig14430_at	6H	34	90.3635	B	B	B	B	A	A	B	B	A	B	B	B	A	B	A	B	A	B	B	A	B	A	-	B	A	B	-	B	B	A	A	-	B	B	B	B	B	B	B	B	B	B	B	A	A	B
Contig14150_at	6H	34	90.3635	B	B	B	B	A	A	B	B	A	B	B	B	A	B	A	B	A	B	B	A	B	A	A	B	A	B	-	B	B	A	A	A	B	B	B	B	B	B	B	B	B	B	B	A	A	B
Contig6013_at	6H	34	90.3635	B	B	B	B	A	A	B	B	A	B	B	B	A	B	A	B	A	B	B	A	B	A	A	B	A	B	B	B	B	A	A	A	B	B	B	B	B	B	B	B	B	B	B	A	A	B
HV11N12u_at	6H	34	90.3635	B	B	B	B	A	A	B	B	A	B	-	B	A	B	A	B	-	B	B	A	B	A	A	B	A	B	B	B	B	A	A	A	B	B	B	B	B	B	B	B	B	B	B	A	A	B
Contig3950_at	6H	34	90.3635	B	B	B	B	A	A	B	B	A	B	B	B	A	B	A	B	A	B	B	A	B	A	A	B	A	B	B	B	B	A	A	A	B	B	B	B	B	B	B	B	B	B	B	A	A	B
HV11N12u_x_at	6H	34	90.3635	B	B	B	B	A	A	B	B	A	B	B	B	A	B	A	B	A	B	B	A	B	A	A	B	A	B	B	B	B	A	A	A	B	B	B	B	B	B	B	B	B	B	B	A	A	B
Contig3951_at	6H	34	90.3635	B	B	B	B	A	A	B	B	A	B	B	B	A	B	A	B	A	B	B	A	B	A	A	B	A	B	B	B	B	A	A	A	B	B	B	B	B	B	B	B	B	B	B	A	A	B
rbaal11e19_x_at	6H	34	90.3635	B	B	B	B	A	A	B	B	A	B	B	B	A	B	A	B	A	B	B	A	B	A	A	B	A	B	B	B	B	A	A	A	B	B	B	B	B	B	B	B	B	B	B	A	A	B
Contig5897_at	6H	35	91.6972	B	B	B	B	A	A	B	B	A	B	B	B	A	B	A	B	A	B	B	A	B	A	A	B	A	B	B	B	B	A	A	A	B	B	B	B	B	B	B	B	B	B	B	A	A	B
Contig2885_at	6H	36	93.0308	B	B	B	B	A	A	B	B	A	B	B	B	A	B	A	B	A	B	B	A	B	A	A	B	A	B	B	B	B	A	A	A	B	B	B	B	B	B	B	B	B	B	B	A	A	B
Contig14608_at	6H	36	93.0308	B	B	B	B	A	A	B	B	A	B	B	B	A	B	A	B	A	B	B	A	B	A	A	B	A	B	B	B	B	A	A	A	B	B	B	B	B	B	B	B	B	B	B	A	A	B
Contig7725_at	6H	36	93.0308	B	B	B	B	A	A	B	B	A	B	B	B	A	B	A	B	A	B	B	A	B	A	A	B	A	B	B	B	B	A	A	-	B	B	B	B	B	B	B	B	B	B	B	A	A	B
HVSMEn0016F09r2_s_at	6H	36	93.0308	B	B	B	B	A	A	B	B	A	B	B	B	A	B	A	B	A	B	B	A	B	A	A	B	A	B	B	B	B	A	A	A	B	B	B	B	B	B	B	B	B	B	B	A	A	B
Contig8435_at	6H	36	93.0308	B	B	B	B	A	A	B	B	A	B	B	B	A	B	A	B	A	B	B	A	B	A	A	B	A	B	-	B	B	A	A	A	B	B	B	B	B	B	B	B	B	B	B	A	A	B
Contig17043_at	6H	36	93.0308	B	B	B	B	A	A	B	B	A	B	B	B	A	B	A	B	A	B	B	A	B	A	A	B	A	B	-	B	B	A	A	A	B	B	B	B	B	B	B	B	B	B	B	A	A	B
Contig11582_at	6H	37	98.4574	B	B	B	B	A	A	B	B	A	B	A	B	A	B	A	B	-	B	B	A	B	A	A	B	A	B	B	B	B	A	A	A	B	A	B	B	B	B	A	B	B	B	B	B	A	B
Contig5770_at	6H	37	98.4574	B	B	B	B	A	A	B	B	A	B	A	B	A	B	A	B	-	B	B	A	B	A	A	B	A	B	B	B	B	A	A	A	B	A	B	B	B	B	A	B	B	B	B	B	A	B
HZ62C10r_at	6H	38	103.884	B	B	B	B	A	A	B	B	A	B	A	B	A	A	A	B	-	B	B	A	B	A	A	B	A	B	-	B	B	A	A	A	B	A	B	B	A	B	A	B	A	B	B	B	A	B
rbags16k21_s_at	6H	38	103.884	B	B	B	B	A	A	B	B	A	B	A	B	A	A	A	B	B	B	B	A	B	A	A	B	A	B	B	B	B	A	A	A	B	A	B	B	A	B	A	B	A	B	B	B	A	B
Contig6408_at	6H	38	103.884	B	B	B	B	A	A	B	B	A	B	A	B	A	A	A	B	B	B	B	A	B	A	A	B	A	B	B	B	B	A	A	-	B	A	B	B	A	B	A	B	A	B	B	B	A	B
Contig26142_at	6H	38	103.884	B	B	-	B	A	A	B	B	A	B	A	B	A	A	A	B	B	B	B	A	B	A	A	B	A	B	B	B	B	A	A	A	B	A	B	B	A	B	A	B	A	B	B	B	A	B
Contig16766_at	6H	39	106.553	B	B	B	B	A	A	B	B	A	B	A	B	A	A	A	B	B	B	B	A	B	A	A	A	A	B	B	B	B	A	A	A	B	A	A	B	A	B	A	B	A	B	B	B	A	B
Contig7326_at	6H	40	107.887	B	B	B	B	A	A	B	B	B	B	A	B	A	A	A	B	B	B	B	A	B	A	A	A	A	B	B	B	B	A	A	A	B	A	A	B	A	B	A	B	A	B	B	B	A	B
Contig3867_at	6H	40	107.887	B	B	B	B	A	A	B	B	B	B	A	B	A	A	A	B	B	B	B	A	B	A	A	A	A	B	B	B	B	A	A	A	B	A	A	B	A	B	A	B	A	B	B	B	A	B
Contig10269_at	6H	41	118.871	B	B	B	B	A	A	B	B	B	B	A	B	A	A	A	A	B	A	B	A	B	A	A	A	A	A	B	B	B	A	A	A	B	A	A	B	A	B	A	B	A	B	B	B	A	A
EBpi01_SQ005_A03_at	6H	42	120.223	B	B	B	B	A	A	B	B	B	B	A	B	A	A	A	A	B	A	B	A	B	A	A	A	A	A	B	B	B	A	A	A	B	A	A	B	A	B	A	B	A	B	B	B	B	A
Contig13145_at	6H	42	120.223	B	B	B	B	A	A	B	B	B	B	A	B	A	A	A	A	B	A	B	A	B	A	A	A	A	A	B	B	B	A	A	A	B	A	A	B	A	B	A	B	-	B	B	B	B	A
rbaal34e03_at	6H	43	129.798	B	B	B	B	A	B	B	B	B	B	A	B	A	A	A	B	B	A	B	A	B	A	A	B	A	A	B	B	B	A	A	A	B	A	A	B	A	B	A	B	A	B	B	B	B	A
HA03O05u_s_at	6H	44	133.916	B	B	B	B	B	B	B	B	B	B	A	B	A	A	A	B	B	A	B	A	B	A	A	B	A	A	B	B	B	A	A	B	B	A	A	B	A	B	A	B	A	B	B	B	B	A
Contig3707_at	6H	45	135.268	B	B	B	B	B	B	B	B	B	B	A	B	A	A	A	B	B	A	B	A	B	A	A	B	A	A	B	B	B	A	A	A	B	A	A	B	A	B	A	B	A	B	B	B	B	A
Contig3149_at	6H	46	140.695	B	B	B	B	B	B	B	B	B	B	A	B	A	A	A	B	-	A	B	A	B	A	A	B	A	A	B	B	B	A	A	A	B	A	A	B	A	B	A	B	A	B	A	B	B	A
Contig12882_at	6H	46	140.695	B	B	B	B	B	B	B	B	B	B	A	B	A	A	A	B	B	A	B	A	B	A	A	B	A	A	B	B	B	A	A	-	B	A	A	B	A	B	A	B	A	B	A	B	B	A
Contig4135_at	6H	47	163.839	B	B	B	B	A	B	B	B	B	A	A	B	A	A	A	B	B	A	B	A	B	B	A	A	A	A	B	B	B	A	A	A	B	A	A	B	A	B	A	B	A	B	A	B	B	A
Contig20388_at	6H	47	163.839	B	B	B	B	A	B	B	B	B	A	A	B	A	A	A	B	B	A	B	A	B	B	A	A	A	A	B	B	B	A	A	A	B	A	A	B	A	B	A	B	A	B	A	B	B	A
Contig8319_at	6H	48	165.173	B	B	B	B	A	B	B	B	B	A	A	B	A	A	A	B	B	A	B	A	B	B	A	A	A	A	B	B	B	A	A	A	B	A	A	B	A	B	A	B	A	B	A	B	B	A
HVSMEi0015L07r2_at	7H	01	0	A	B	B	A	A	A	B	A	B	B	B	B	B	B	B	A	A	B	A	B	B	B	B	B	B	B	A	A	B	B	A	A	A	B	B	B	B	A	A	B	B	A	B	B	B	A
Contig16761_at	7H	01	0	A	B	B	A	A	A	B	A	B	B	B	B	B	B	B	A	A	B	A	B	B	B	B	B	B	B	A	A	B	B	A	A	A	B	B	B	B	A	A	B	B	A	B	B	B	A
Contig6643_s_at	7H	02	1.3336	A	B	B	A	A	A	B	A	B	B	B	B	B	B	B	A	A	B	A	B	B	B	B	B	B	B	A	A	B	B	A	A	A	B	B	B	B	A	A	B	B	A	B	B	B	-
Contig2493_s_at	7H	02	1.3336	A	B	B	A	A	A	B	A	B	B	B	B	B	B	B	A	A	B	A	B	B	B	B	B	B	B	A	A	B	B	A	A	A	B	B	B	B	A	A	B	B	A	B	B	B	A
Contig14185_at	7H	02	1.3336	A	B	B	A	A	A	B	A	B	B	B	B	B	B	B	A	A	B	A	B	B	B	B	B	B	B	A	A	B	B	A	A	A	B	B	B	B	A	A	B	B	A	B	B	B	A
Contig14594_at	7H	02	1.3336	A	B	B	A	A	A	B	A	B	B	B	B	B	B	B	A	A	B	A	B	B	B	B	B	B	B	A	A	B	B	A	A	A	B	B	B	B	A	A	B	B	A	B	B	B	A
HO06I09S_at	7H	02	1.3336	A	B	B	A	A	A	B	A	B	B	B	B	B	B	B	A	-	B	A	B	B	B	B	B	B	B	A	A	B	B	A	A	A	B	B	B	B	A	A	B	B	A	B	B	B	A
Contig3141_at	7H	02	1.3336	A	B	B	A	A	A	B	A	B	B	B	B	B	B	B	A	-	B	A	B	B	B	B	B	B	B	A	A	B	B	A	A	A	B	B	B	B	A	A	B	B	A	B	B	B	A
HO12E21S_x_at	7H	02	1.3336	A	B	B	A	A	A	B	A	B	B	B	B	B	B	B	A	A	B	A	B	B	B	B	B	B	B	A	A	B	B	A	A	A	B	B	B	B	A	A	B	B	A	B	B	B	A
Contig14826_at	7H	02	1.3336	A	B	B	A	A	A	B	A	B	B	-	B	B	B	B	A	A	B	A	B	B	B	-	B	B	B	A	A	B	B	A	A	A	B	B	B	B	A	A	B	B	A	B	B	B	A
AF509747.1_at	7H	02	1.3336	A	B	B	A	A	A	B	A	B	B	B	B	B	B	B	A	A	B	A	B	B	B	B	B	B	B	A	A	B	B	A	A	A	B	B	B	B	A	A	B	B	A	B	B	B	A
Contig3140_at	7H	02	1.3336	A	B	B	A	A	A	B	A	B	B	B	B	B	B	B	A	A	B	A	B	B	B	B	B	B	B	A	A	B	B	A	A	A	B	B	B	B	A	A	B	B	A	B	B	B	A
Contig11156_at	7H	02	1.3336	A	B	B	A	A	A	B	A	B	B	B	B	B	B	B	A	A	B	A	B	B	B	B	B	B	B	A	A	B	B	A	A	A	B	B	B	B	A	A	B	B	A	B	B	B	A
Contig9996_at	7H	02	1.3336	A	B	B	A	A	A	B	A	B	B	B	B	B	B	B	A	A	B	A	B	B	B	B	B	B	B	A	A	B	B	A	A	A	B	B	B	B	A	A	B	B	A	B	B	B	A
Contig22704_at	7H	02	1.3336	A	B	B	A	A	A	B	A	B	B	B	B	B	B	B	A	A	B	A	B	B	B	B	B	B	B	A	A	B	B	A	-	A	B	B	B	B	A	A	B	B	A	B	B	B	A
Contig72_s_at	7H	02	1.3336	A	B	B	A	A	A	B	A	B	B	B	B	B	B	B	A	A	B	A	B	B	B	B	B	B	B	-	A	B	B	A	A	A	B	B	B	B	A	A	B	B	A	B	B	B	A
HVSMEl0003E22r2_at	7H	03	4.2355	A	B	A	-	A	A	B	A	B	B	B	B	B	B	B	A	-	B	A	B	B	B	B	B	B	B	A	A	B	B	B	A	A	B	B	B	B	A	A	B	B	-	B	B	B	A
Contig4694_s_at	7H	04	7.1373	A	B	A	A	A	A	B	A	B	B	B	B	B	B	B	A	A	B	A	B	A	B	B	B	B	B	A	A	B	B	B	A	A	B	B	B	A	A	A	B	B	A	B	B	B	A
Contig12448_at	7H	05	8.4709	A	B	A	A	A	A	B	A	B	B	B	B	B	B	B	A	A	B	A	B	A	B	B	B	B	B	A	A	B	B	B	A	A	B	B	B	A	A	A	B	B	A	B	B	B	A
rbasd15h01_s_at	7H	05	8.4709	A	B	A	A	A	A	B	A	B	B	B	B	B	B	B	A	-	B	A	B	A	B	B	B	B	B	A	A	B	B	B	A	A	B	B	B	A	A	A	B	B	A	B	B	B	A
HVSMEa0011H12r2_x_at	7H	06	9.8226	A	B	A	A	B	A	B	A	B	B	B	B	B	B	B	A	A	B	A	B	A	B	B	B	B	B	A	A	B	B	B	-	A	B	B	B	A	A	A	B	B	A	B	B	B	A
Contig807_at	7H	06	9.8226	A	B	A	A	B	A	B	A	B	B	B	B	B	B	B	A	A	B	A	B	A	B	B	B	B	B	A	A	B	B	B	A	A	B	B	B	A	A	A	B	B	A	B	B	B	A
Contig3131_at	7H	07	11.1743	A	B	A	A	B	-	B	A	B	B	B	B	B	B	B	A	-	B	A	B	A	B	B	B	B	B	A	A	B	A	B	A	A	B	B	B	A	A	A	B	B	A	B	B	B	A
HW03M24u_at	7H	07	11.1743	A	B	A	A	B	A	B	A	B	B	B	B	B	B	B	A	-	B	A	B	A	B	B	B	B	B	-	A	B	A	B	A	A	B	B	B	A	A	A	B	B	A	B	B	B	A
Contig24881_s_at	7H	07	11.1743	A	B	A	A	B	A	B	A	B	B	B	B	B	B	B	A	A	B	A	B	A	B	B	B	B	B	A	A	B	A	B	A	A	B	B	B	A	A	A	B	B	A	B	B	B	A
Contig12058_at	7H	07	11.1743	A	B	A	A	B	A	B	A	B	B	B	B	B	B	B	A	A	B	A	B	A	B	B	B	B	B	A	A	B	A	B	A	A	B	B	B	A	A	A	B	B	A	B	B	B	A
HU08C07u_at	7H	07	11.1743	A	B	A	A	B	A	B	A	B	B	B	B	B	B	B	A	A	B	A	B	A	B	B	B	B	B	A	A	B	A	B	A	A	B	B	B	A	A	A	B	B	A	B	B	B	A
HW03B09u_x_at	7H	07	11.1743	A	B	A	A	B	A	B	A	B	B	B	B	B	B	B	A	A	B	A	B	A	B	B	B	B	B	A	A	B	A	B	A	A	B	B	B	A	A	A	B	B	A	B	B	B	A
Contig20397_at	7H	07	11.1743	A	B	A	A	B	A	B	A	B	B	B	B	B	B	B	A	A	B	A	B	A	B	B	B	B	B	A	A	B	A	B	A	A	B	B	B	A	A	A	B	B	A	B	B	B	A
Contig13253_at	7H	07	11.1743	A	B	A	A	B	A	B	A	B	B	B	B	B	B	B	A	A	B	A	B	A	B	B	B	B	B	A	A	B	A	B	A	A	B	B	B	A	A	A	B	B	A	B	B	B	A
Contig14103_at	7H	07	11.1743	A	B	A	A	B	A	B	A	B	B	B	B	B	B	B	A	A	B	A	B	A	B	B	B	B	B	A	A	B	A	B	A	A	B	B	B	A	A	A	B	B	A	B	B	B	A
Contig15877_at	7H	07	11.1743	A	B	A	A	B	A	B	A	B	B	B	B	B	B	B	A	A	B	A	B	A	B	B	B	B	B	A	A	B	A	B	A	A	B	B	B	A	A	A	B	B	A	B	B	B	A
Contig3132_at	7H	07	11.1743	A	B	A	A	B	A	B	A	B	B	B	B	B	B	B	A	A	B	A	B	A	B	B	B	B	B	A	A	B	A	B	A	A	B	B	B	A	A	A	B	B	A	B	B	B	A
HS16L14r_x_at	7H	08	12.5079	A	B	A	A	B	A	B	A	B	B	B	B	B	B	B	A	-	B	A	B	A	B	B	B	B	B	A	A	B	A	B	A	A	B	B	B	A	A	A	B	B	A	B	B	B	A
HS16L14r_s_at	7H	08	12.5079	A	B	A	A	B	A	B	A	B	B	B	B	B	B	B	A	A	B	A	B	A	B	B	B	B	B	A	A	B	A	B	A	A	B	B	B	A	A	A	B	B	A	B	B	B	A
Contig11397_s_at	7H	08	12.5079	A	B	A	A	B	A	B	A	B	B	B	B	B	B	B	A	A	B	A	B	A	B	B	B	B	B	A	A	B	A	B	A	A	B	B	B	A	A	A	B	B	A	B	B	B	A
Contig11396_at	7H	08	12.5079	A	B	A	A	B	A	B	A	B	B	B	B	B	B	B	A	A	B	A	B	A	B	B	B	B	B	A	A	B	A	B	A	A	B	B	B	A	A	A	B	B	A	B	B	B	A
Contig7593_at	7H	08	12.5079	A	B	A	A	B	A	B	A	B	B	-	B	B	B	B	A	A	B	A	B	A	B	B	B	B	B	A	A	B	A	B	-	A	B	B	B	A	A	A	B	B	A	B	B	B	A
Contig8746_at	7H	09	13.8416	A	B	A	A	B	A	B	A	B	B	B	B	B	B	B	A	A	B	A	B	A	B	B	B	B	B	A	A	B	A	B	A	A	B	B	B	A	A	A	B	B	A	B	B	B	A
Contig6470_at	7H	09	13.8416	A	B	A	A	B	A	B	A	B	B	B	B	B	B	B	A	A	B	A	B	A	B	B	B	B	B	A	A	B	A	B	A	A	B	B	B	A	A	A	B	B	A	B	B	B	A
Contig8413_s_at	7H	09	13.8416	A	B	A	A	B	A	B	A	B	B	B	B	B	B	B	A	A	B	A	B	A	B	B	B	B	B	A	A	B	A	B	A	A	B	B	B	A	A	A	B	B	A	B	B	B	A
HVSMEc0014G08r2_at	7H	10	15.1752	A	B	A	A	B	A	B	A	B	B	B	B	B	B	B	A	A	B	A	B	A	B	B	B	B	B	A	A	B	A	A	A	A	B	B	B	A	A	A	B	B	A	B	B	B	A
EBro03_SQ007_M15_at	7H	11	32.2475	A	B	A	A	B	A	A	A	B	B	B	A	B	B	B	A	-	B	B	B	A	B	B	B	B	B	A	A	B	A	A	A	A	A	B	B	A	B	B	B	B	A	B	B	B	B
Contig4541_at	7H	12	34.99	A	B	A	A	B	A	A	A	B	B	B	A	B	A	B	A	-	B	B	B	A	B	-	A	B	B	A	A	B	A	A	A	A	A	B	B	A	B	B	B	B	A	B	B	B	B
HVSMEf0016E23r2_s_at	7H	12	34.99	A	B	A	A	B	A	A	A	B	B	B	A	B	A	B	A	B	B	B	B	A	B	B	A	B	B	A	A	B	A	A	A	A	A	B	B	A	B	B	B	B	A	B	B	B	B
HV_CEb0004J18r2_at	7H	12	34.99	A	B	A	A	B	A	A	A	B	B	B	A	B	A	B	A	-	B	B	B	A	B	B	A	B	B	A	A	B	A	A	A	A	A	B	B	A	B	B	B	B	A	B	B	B	B
Contig9064_at	7H	12	34.99	A	B	A	A	B	A	A	A	B	B	B	A	B	A	B	A	-	B	B	B	A	B	B	A	B	B	A	A	B	A	A	A	A	A	B	B	A	B	B	B	B	A	B	B	B	B
Contig9789_s_at	7H	12	34.99	A	B	A	A	B	A	A	A	B	B	B	A	B	A	B	A	-	B	B	B	A	B	B	A	B	B	A	A	B	A	A	A	A	A	B	B	A	B	B	B	B	A	B	B	B	B
Contig10573_s_at	7H	12	34.99	A	B	A	A	B	A	A	A	B	B	B	A	B	A	B	A	B	B	B	B	A	B	B	A	B	B	A	A	B	A	A	-	A	A	B	B	A	B	B	B	B	A	B	B	B	B
Contig20455_at	7H	12	34.99	A	B	A	A	B	A	A	A	B	B	B	A	B	A	B	A	B	B	B	B	A	B	B	A	B	B	A	A	B	A	A	-	A	A	B	B	A	B	B	B	B	A	B	B	B	B
Contig12276_at	7H	12	34.99	A	B	A	A	B	A	A	A	B	B	B	A	B	A	B	A	B	B	B	B	A	B	B	A	B	B	A	A	B	A	A	A	A	A	B	B	A	B	B	B	B	A	B	B	B	B
Contig5588_at	7H	12	34.99	A	B	A	A	B	A	A	A	B	B	B	A	B	A	B	A	B	B	B	B	A	B	B	A	B	B	A	A	B	A	A	A	A	A	B	B	A	B	B	B	B	A	B	B	B	B
Contig4543_at	7H	12	34.99	A	B	A	A	B	A	A	A	B	B	B	A	B	A	B	A	B	B	B	B	A	B	B	A	B	B	-	A	B	A	A	A	A	A	B	B	A	B	B	B	B	A	B	B	B	B
Contig21035_at	7H	12	34.99	A	B	-	A	B	A	A	A	B	B	B	A	B	A	B	A	B	B	B	B	A	B	B	A	B	B	-	A	B	A	A	A	A	A	B	B	A	B	B	B	B	A	B	B	B	B
Contig7809_at	7H	13	36.3236	A	B	A	-	B	A	A	A	B	B	B	A	B	A	B	A	B	B	B	B	A	B	B	A	B	B	-	A	B	A	A	A	A	A	B	B	A	B	B	B	B	A	B	B	B	B
HVSMEi0012J12r2_at	7H	13	36.3236	A	B	A	A	B	A	A	A	B	B	B	A	B	A	B	A	-	B	B	B	A	B	B	A	B	B	A	A	B	A	A	A	A	A	B	B	A	B	B	B	B	A	B	B	B	B
Contig15062_at	7H	13	36.3236	A	B	A	A	B	A	A	A	B	B	B	A	B	A	B	A	B	B	B	B	A	B	B	A	B	B	A	A	B	A	A	A	A	A	B	B	A	B	B	B	B	A	B	B	B	B
Contig8176_at	7H	13	36.3236	A	B	A	A	B	A	A	A	B	B	B	A	B	A	B	A	B	B	B	B	A	B	B	A	B	B	A	A	B	A	A	A	A	A	B	B	A	B	B	B	B	A	B	B	B	B
Contig18068_at	7H	13	36.3236	A	B	A	A	B	A	A	A	B	B	B	A	B	A	B	A	B	B	B	B	A	B	B	A	B	B	A	A	B	A	A	A	A	A	B	B	A	B	B	B	B	A	B	B	B	B
Contig12410_at	7H	14	44.3929	A	B	A	A	B	A	A	A	B	B	B	A	B	A	B	A	B	B	B	B	A	A	B	A	B	B	A	A	B	A	A	A	A	A	B	B	A	B	B	B	B	B	B	B	A	B
Contig13249_at	7H	15	47.0983	A	B	A	A	-	A	A	A	B	B	B	A	B	A	B	A	B	B	B	B	A	A	B	A	B	B	A	A	B	A	A	B	A	A	B	B	A	B	B	B	B	B	B	B	A	B
Contig21343_at	7H	16	51.1613	A	B	A	A	B	A	A	A	B	B	B	A	B	A	B	A	B	B	B	B	A	A	B	B	B	A	A	A	B	A	A	B	A	A	B	B	A	B	B	B	B	B	B	B	A	B
Contig7635_s_at	7H	17	53.8666	A	B	A	B	B	A	A	A	B	B	A	A	B	A	B	A	B	B	B	B	A	A	B	B	B	A	-	A	B	A	A	B	A	A	B	B	A	B	B	B	B	B	B	B	A	B
EBpi07_SQ002_L11_s_at	7H	18	56.5719	A	B	A	B	B	A	A	B	B	B	A	A	B	A	B	A	B	B	B	B	A	A	B	B	B	A	A	A	B	A	A	B	A	A	B	B	A	B	B	B	B	B	B	B	A	B
Contig21095_at	7H	19	57.9236	A	B	A	B	B	A	A	B	B	B	A	A	B	A	B	A	-	B	B	B	A	A	B	B	B	A	A	A	B	A	A	B	A	B	B	B	A	B	B	B	B	B	B	B	A	B
Contig689_s_at	7H	19	57.9236	A	B	A	B	B	A	A	B	B	B	A	A	B	A	B	A	B	B	B	B	A	A	B	-	B	A	A	A	B	A	A	B	A	B	B	B	A	B	B	B	B	-	B	B	A	B
Contig16006_at	7H	20	59.2753	A	B	A	B	B	A	A	B	B	B	A	A	B	A	B	A	B	B	B	B	A	A	B	B	B	A	A	A	B	A	A	B	A	B	B	B	A	B	B	B	B	B	B	B	A	B
Contig4315_at	7H	20	59.2753	A	B	A	B	B	A	A	B	B	B	A	A	B	A	B	A	B	B	B	B	A	A	B	B	B	A	A	A	B	A	A	B	A	B	B	B	A	-	B	B	B	B	B	B	A	B
Contig18530_at	7H	21	60.627	A	B	A	B	B	A	A	B	B	B	A	A	B	A	B	A	B	B	B	B	A	A	B	B	B	A	A	A	B	A	A	B	A	B	B	B	A	B	B	B	B	B	B	B	A	B
Contig13694_at	7H	21	60.627	A	B	A	B	B	A	A	B	B	B	A	A	B	A	B	A	B	B	B	B	A	A	B	B	B	A	A	A	B	A	A	B	A	B	B	B	A	B	B	B	B	B	B	B	A	B
Contig18530_s_at	7H	21	60.627	A	B	A	B	B	A	A	B	B	B	A	A	B	A	B	A	B	B	B	B	A	-	B	B	B	A	A	A	B	A	A	B	A	B	B	B	A	B	B	B	B	B	B	B	A	B
Contig11942_at	7H	22	61.9972	A	B	A	B	B	A	A	B	B	B	A	A	B	A	B	A	B	B	B	B	A	A	B	B	B	A	A	A	B	A	A	-	A	B	B	B	A	A	B	B	B	B	B	B	A	B
Contig13311_at	7H	22	61.9972	A	B	A	B	B	A	A	B	B	B	A	A	B	A	B	A	B	B	B	B	A	A	B	B	B	A	A	A	B	A	A	B	A	B	B	-	A	A	B	B	B	B	B	B	A	B
Contig7544_at	7H	23	63.3489	A	B	A	B	B	A	A	B	B	B	A	A	B	A	B	A	B	B	B	B	A	A	B	B	B	A	A	A	B	A	A	B	A	B	B	A	A	A	B	B	B	B	B	B	A	B
Contig11510_at	7H	24	64.6825	A	B	A	B	B	A	A	B	B	B	A	A	B	A	B	A	B	B	B	B	A	A	B	B	B	A	A	A	B	A	A	B	A	B	B	A	A	A	B	B	B	B	B	B	A	B
HS07O10u_at	7H	24	64.6825	A	B	A	B	B	A	A	B	B	B	A	A	B	A	B	A	B	B	B	B	A	A	B	B	B	A	A	A	B	A	A	B	A	B	B	A	A	A	B	B	B	B	B	B	A	B
Contig14364_s_at	7H	24	64.6825	A	B	A	B	B	A	A	B	B	B	A	A	B	A	B	A	-	B	B	B	A	A	B	B	B	A	A	A	B	A	A	-	A	B	B	A	A	A	B	B	B	B	B	B	A	B
Contig5714_s_at	7H	25	67.3517	A	B	A	B	B	A	A	B	B	B	A	A	A	A	B	A	B	B	B	B	A	A	B	B	B	A	A	A	B	A	A	-	A	B	B	A	A	A	B	B	B	B	B	B	A	B
Contig8286_at	7H	25	67.3517	A	B	A	B	B	A	A	B	B	B	A	A	A	A	B	A	B	B	B	B	A	A	B	B	B	A	A	A	B	A	A	B	A	B	B	A	A	A	B	B	B	B	B	B	A	B
Contig13416_at	7H	25	67.3517	A	B	A	B	B	A	A	B	B	B	A	A	A	A	B	A	B	B	B	B	A	A	B	B	B	A	A	A	B	A	A	B	A	B	B	A	A	A	B	B	B	B	B	B	A	B
Contig13939_at	7H	25	67.3517	A	B	A	B	B	A	A	B	B	B	A	A	A	A	B	A	B	B	B	B	A	A	B	B	B	A	A	A	B	A	A	B	A	B	B	A	A	A	B	B	B	B	B	B	A	B
Contig6860_at	7H	25	67.3517	A	B	A	B	B	A	A	B	B	B	A	A	A	A	B	A	B	B	B	B	A	A	B	B	B	A	A	A	B	A	A	B	A	B	B	A	A	A	B	B	B	B	B	B	A	B
Contig18315_at	7H	25	67.3517	A	B	A	B	B	A	A	B	B	B	A	A	A	A	B	A	B	B	B	B	A	A	B	B	B	A	-	A	B	A	A	B	A	B	B	A	A	A	B	B	B	B	B	B	A	B
Contig4502_at	7H	25	67.3517	A	B	A	B	B	A	A	B	B	B	A	A	A	A	B	A	B	B	B	B	A	A	B	B	B	A	A	A	B	A	A	B	A	B	B	A	A	A	B	B	B	B	B	B	A	B
Contig9193_at	7H	25	67.3517	A	B	A	B	B	A	A	B	B	B	A	A	A	A	B	A	B	B	B	B	A	A	B	B	B	A	A	A	B	A	A	B	A	B	B	A	A	A	B	B	B	B	B	B	A	B
Contig5990_at	7H	25	67.3517	A	B	A	B	B	A	A	B	B	B	A	A	A	A	B	A	-	B	B	B	A	A	B	B	B	A	A	A	B	A	A	B	A	B	B	A	A	A	B	B	B	B	B	B	A	B
Contig22316_at	7H	25	67.3517	A	B	A	B	B	A	A	B	B	B	A	A	A	A	B	A	-	B	B	B	A	A	B	B	B	A	A	A	B	A	A	B	A	B	B	A	A	A	B	B	B	B	B	B	A	B
Contig26368_at	7H	25	67.3517	A	B	A	B	B	A	A	B	B	B	A	A	A	A	B	A	-	B	B	B	A	A	B	B	B	A	A	A	B	A	A	B	A	B	B	A	A	A	B	B	B	B	B	B	A	B
HVSMEb0011B17r2_s_at	7H	25	67.3517	A	B	A	B	B	A	A	B	B	B	A	A	A	A	B	A	B	B	B	B	A	A	B	B	B	A	A	A	B	A	A	B	A	B	B	A	A	A	B	B	B	B	B	B	A	B
Contig5715_at	7H	25	67.3517	A	B	A	B	B	A	A	B	B	B	A	A	A	A	B	A	-	B	B	B	A	A	B	B	B	A	A	A	B	A	A	B	A	-	B	A	A	A	B	B	B	B	B	B	A	B
Contig2208_at	7H	26	68.6853	A	B	A	B	B	A	A	B	B	B	A	A	A	A	B	A	B	B	B	B	A	A	B	B	B	A	A	A	B	A	A	B	A	B	B	A	A	A	B	B	B	B	B	B	A	B
Contig12250_at	7H	27	70.037	A	B	A	B	B	A	A	B	B	B	A	A	A	A	B	A	-	B	B	B	A	A	B	B	B	A	A	A	B	A	A	B	A	B	B	A	A	A	B	B	B	B	B	B	A	B
Contig7278_at	7H	27	70.037	A	B	A	B	B	A	A	B	B	B	A	A	A	A	B	A	B	B	B	B	A	A	B	B	B	A	A	A	B	A	A	B	A	B	B	A	A	A	B	B	-	B	B	B	A	B
Contig22734_at	7H	28	71.3887	A	A	A	B	B	A	A	B	B	B	A	A	A	A	B	A	-	B	B	B	A	A	B	B	B	A	A	A	B	A	A	B	A	B	B	A	A	A	B	B	B	B	B	B	A	B
HV_CEa0014N02r2_at	7H	28	71.3887	A	A	A	B	B	A	A	B	B	B	A	A	A	A	B	A	B	B	B	B	A	A	B	B	B	A	A	A	B	A	A	B	A	B	B	A	A	A	B	B	B	B	B	B	A	B
Contig20839_at	7H	28	71.3887	A	A	A	B	B	A	A	B	B	B	A	A	A	A	B	A	B	B	B	B	A	A	B	B	B	A	A	A	B	A	A	B	A	B	B	A	A	A	B	B	B	B	B	B	A	B
Contig24409_at	7H	28	71.3887	A	A	A	B	B	A	A	B	B	B	A	A	A	A	B	A	B	B	B	B	A	A	-	B	B	A	A	A	B	A	A	-	A	B	B	A	A	A	B	B	B	B	B	B	A	B
Contig9921_at	7H	29	72.7404	A	A	A	B	B	A	A	B	B	B	A	A	A	A	B	A	B	B	B	B	A	A	B	B	B	A	A	A	B	A	A	-	A	B	B	A	A	A	B	B	B	B	B	B	A	B
HW02I13u_x_at	7H	29	72.7404	A	A	A	B	B	A	A	B	B	B	A	A	A	A	B	A	B	B	B	B	A	A	B	B	B	A	A	A	B	A	A	B	A	B	B	A	A	A	B	B	B	B	B	B	A	B
Contig8668_at	7H	30	74.0921	A	A	A	B	B	A	A	B	B	B	A	A	A	A	B	A	-	B	B	B	B	A	B	B	B	A	A	A	B	A	A	B	A	B	B	A	A	A	B	B	B	B	B	B	A	B
HVSMEg0006E16f2_at	7H	30	74.0921	A	A	A	B	B	A	A	B	B	B	A	A	A	A	B	A	B	B	B	B	B	A	B	B	B	A	-	A	B	A	A	B	A	B	B	A	A	A	B	B	B	B	B	B	A	B
Contig11540_at	7H	30	74.0921	A	A	A	B	B	A	A	B	B	B	A	A	A	A	B	A	B	B	B	B	B	A	B	B	B	A	A	A	B	A	A	B	A	B	B	A	A	A	B	B	B	B	B	B	A	B
Contig660_s_at	7H	30	74.0921	A	A	A	B	B	A	A	B	B	B	A	A	A	A	B	A	-	B	B	B	B	A	B	B	B	A	A	A	B	A	A	B	A	B	B	A	A	A	B	B	B	B	B	B	A	B
Contig11540_s_at	7H	30	74.0921	A	A	A	B	B	A	A	B	B	B	A	A	A	A	B	A	B	B	B	B	B	A	B	B	B	A	A	A	B	A	A	B	A	B	B	A	A	A	B	B	B	B	B	B	A	B
Contig16410_at	7H	30	74.0921	A	A	A	B	B	A	A	B	B	B	A	A	A	A	B	A	B	B	B	B	B	A	B	B	B	A	-	A	B	A	A	B	A	B	B	A	A	A	B	B	B	B	B	B	A	B
Contig660_x_at	7H	30	74.0921	A	A	A	B	B	A	A	B	B	B	A	A	A	A	B	A	-	B	B	B	B	A	B	B	B	A	A	A	B	A	A	B	A	B	B	A	A	A	B	B	B	B	B	B	A	B
Contig10599_at	7H	31	75.4257	A	A	A	B	B	A	A	B	B	B	A	A	A	A	B	A	B	B	B	B	B	A	B	B	B	A	A	A	B	A	A	B	A	B	B	A	A	A	B	B	B	B	B	B	A	B
Contig15588_at	7H	31	75.4257	A	A	A	B	B	A	A	B	B	B	A	A	A	A	B	A	-	B	B	B	B	A	B	B	B	A	A	A	B	A	A	-	A	B	B	A	A	A	B	B	B	B	B	B	A	B
Contig16237_at	7H	31	75.4257	A	A	A	B	B	A	A	B	B	B	A	A	A	A	B	A	-	B	B	B	B	A	B	B	B	A	A	A	B	A	A	-	A	B	B	A	A	A	B	B	B	B	B	B	A	B
Contig15057_at	7H	31	75.4257	A	A	A	B	B	A	A	B	B	B	A	A	A	A	B	A	-	B	B	B	B	A	B	B	B	A	A	A	B	A	A	B	A	B	B	A	A	A	B	B	-	B	B	B	A	B
Contig1207_at	7H	32	76.7774	A	A	A	B	B	A	A	B	B	B	A	A	A	A	B	A	-	B	B	B	B	A	B	B	B	B	A	A	B	A	A	B	A	B	B	A	A	A	B	B	B	B	B	B	A	B
Contig876_at	7H	32	76.7774	A	A	A	B	B	A	A	B	B	B	A	A	A	A	B	A	B	B	B	B	B	A	B	B	B	B	A	A	B	A	A	B	A	B	B	A	A	A	B	B	B	B	B	B	A	B
Contig20698_at	7H	32	76.7774	A	A	A	B	B	A	A	B	B	B	A	A	A	A	B	A	B	B	B	B	B	A	B	B	B	B	-	A	B	A	A	B	A	B	B	A	A	A	B	B	B	B	B	B	A	B
Contig1692_at	7H	33	80.8404	A	A	A	B	B	A	A	B	B	B	A	A	A	A	B	A	-	B	B	B	B	A	B	B	B	B	A	A	B	A	B	B	A	B	B	A	A	A	B	B	B	B	B	B	A	A
Contig16049_at	7H	33	80.8404	A	A	A	B	B	A	A	B	B	B	A	A	A	A	B	A	-	B	B	B	B	A	B	B	B	B	A	A	B	A	B	B	A	B	B	A	A	A	B	B	B	B	B	B	A	A
Contig1690_s_at	7H	33	80.8404	A	A	A	B	B	A	A	B	B	B	A	A	A	A	B	A	B	B	B	B	B	A	B	B	B	B	A	A	B	A	B	B	A	B	B	A	A	A	B	B	B	B	B	B	A	A
Contig5758_at	7H	33	80.8404	A	A	A	B	B	A	A	B	B	B	A	A	A	A	B	A	B	B	B	B	B	A	B	B	B	B	A	A	B	A	B	B	A	B	B	A	A	A	B	B	B	B	B	B	A	A
Contig1913_s_at	7H	34	82.174	A	A	A	B	B	A	A	B	B	B	A	A	A	A	B	A	B	B	B	B	B	A	B	B	B	B	A	A	B	A	B	B	A	B	B	A	A	A	B	B	B	B	B	B	A	A
Contig6502_at	7H	34	82.174	A	A	A	B	B	A	A	B	B	B	A	A	A	A	B	A	B	B	B	B	B	A	B	B	B	B	A	A	B	A	B	B	A	B	B	A	A	A	B	B	B	B	B	B	A	A
Contig8818_at	7H	34	82.174	A	A	A	B	B	A	A	B	B	B	A	A	A	A	B	A	B	B	B	B	B	A	B	B	B	B	A	A	B	A	B	B	A	B	B	A	A	A	B	B	B	B	B	B	A	A
HVSMEk0018A11r2_at	7H	34	82.174	A	A	A	B	B	A	A	B	B	B	A	A	A	A	B	A	B	B	B	B	B	A	B	B	B	B	A	A	B	A	B	B	A	B	B	A	A	A	B	B	B	B	B	B	A	A
Contig11538_at	7H	34	82.174	A	A	A	B	B	A	A	B	B	B	A	A	A	-	B	A	B	B	B	B	B	A	B	B	B	B	A	A	B	A	B	B	A	B	B	A	A	A	B	B	B	B	B	B	A	A
Contig3118_at	7H	34	82.174	A	A	A	B	B	A	A	B	B	B	A	A	A	A	B	A	B	B	B	B	B	A	B	B	B	B	A	A	B	A	B	B	A	B	B	A	A	A	B	B	B	B	B	B	A	A
Contig16243_at	7H	34	82.174	A	A	A	B	B	A	A	B	B	B	A	A	A	A	B	A	B	B	B	B	B	A	B	B	B	B	A	A	B	A	B	B	A	B	B	A	A	A	B	B	B	B	B	B	A	A
Contig17160_at	7H	34	82.174	A	A	A	B	B	A	A	B	B	B	A	A	A	A	B	A	B	B	B	B	B	A	B	B	B	B	A	A	B	A	B	B	A	B	B	A	A	A	B	B	B	B	B	B	A	A
Contig20066_at	7H	34	82.174	A	A	A	B	B	A	A	B	B	B	A	A	A	A	B	A	B	B	B	B	B	A	B	B	B	B	A	A	B	A	B	B	A	B	B	A	A	A	B	B	B	B	B	B	A	A
HK03G15r_at	7H	35	83.5077	A	A	A	B	B	A	A	B	B	B	A	A	A	A	B	A	B	B	B	B	B	A	B	B	B	B	A	A	B	A	B	B	A	B	B	A	A	A	B	B	B	B	B	B	A	A
Contig4572_at	7H	35	83.5077	A	A	A	B	B	A	A	B	B	B	A	A	A	A	B	A	B	B	B	B	B	A	B	B	B	B	A	A	B	A	B	B	A	B	B	A	A	A	B	B	B	B	B	B	A	A
HK05G21r_s_at	7H	35	83.5077	A	A	A	B	B	A	A	B	B	B	A	A	A	A	B	A	B	B	B	B	B	A	B	B	B	B	A	A	B	A	B	B	A	B	B	A	A	A	B	B	B	B	B	B	A	A
Contig10499_at	7H	35	83.5077	A	A	A	B	B	A	A	B	B	B	A	A	A	A	B	A	B	B	B	B	B	A	B	B	B	B	A	A	B	A	B	B	A	B	B	A	A	A	B	B	B	B	B	B	A	A
Contig20723_at	7H	35	83.5077	A	A	A	B	B	A	A	B	B	B	A	A	A	A	B	A	B	B	B	B	B	A	B	B	B	B	A	A	B	A	B	B	A	B	B	A	A	A	B	B	B	B	B	B	A	A
Contig17403_at	7H	35	83.5077	A	A	A	B	B	A	A	B	B	B	A	A	A	A	B	A	B	B	B	B	B	A	B	B	B	B	A	A	B	A	B	B	A	B	B	A	A	A	B	B	B	B	B	B	A	A
Contig3894_at	7H	35	83.5077	A	A	A	B	B	A	A	B	B	B	A	A	A	A	B	A	B	B	B	B	B	A	B	B	B	B	A	A	B	A	B	B	A	B	B	A	A	A	B	B	B	B	B	B	A	A
Contig13062_at	7H	35	83.5077	A	A	A	B	B	A	A	B	B	B	A	A	A	A	B	A	-	B	B	B	B	A	B	B	B	B	A	A	B	A	B	B	A	B	B	A	A	A	B	B	B	B	B	B	A	A
HVSMEn0003K24f2_x_at	7H	35	83.5077	A	A	A	B	B	A	A	B	B	B	A	A	A	A	B	A	-	B	B	B	B	A	B	B	B	B	A	A	B	A	B	B	A	B	B	A	A	A	B	B	B	B	B	B	A	A
Contig2539_x_at	7H	35	83.5077	A	A	A	B	B	A	A	B	B	B	A	A	A	A	B	A	B	B	B	B	B	A	B	B	B	B	A	A	B	A	B	B	A	B	B	A	A	A	B	B	B	B	B	B	A	A
Contig9215_at	7H	35	83.5077	A	A	A	B	B	A	A	B	B	B	A	A	A	A	B	-	-	B	B	B	B	A	B	B	B	B	A	A	B	A	B	B	A	B	B	A	A	A	B	B	B	B	B	B	A	A
Contig7183_at	7H	35	83.5077	A	A	A	B	B	A	A	B	B	B	A	A	A	A	B	A	B	B	B	B	B	A	B	B	B	B	A	A	B	A	B	B	A	B	B	A	A	A	B	B	B	B	B	B	A	A
Contig2163_at	7H	35	83.5077	A	A	A	B	B	A	A	B	B	B	A	A	A	A	B	A	B	B	B	B	B	A	B	B	B	B	A	A	B	A	B	B	A	B	B	A	A	A	B	B	B	B	B	B	A	A
Contig4337_at	7H	35	83.5077	A	A	A	B	B	A	A	B	B	B	A	A	A	A	B	A	B	B	B	B	B	A	B	B	B	B	A	A	B	A	B	B	A	B	B	A	A	A	B	B	B	B	B	B	A	A
Contig19394_at	7H	35	83.5077	A	A	A	B	B	A	A	B	B	B	A	A	A	A	B	A	-	B	B	B	B	A	B	B	B	B	A	A	B	A	B	B	A	B	B	A	A	A	B	B	B	B	B	B	A	A
Contig2170_at	7H	35	83.5077	A	A	A	B	B	A	A	B	B	B	A	A	A	A	B	A	B	B	B	B	B	A	B	B	B	B	A	A	B	A	B	B	A	B	B	A	A	A	B	B	B	B	B	B	A	A
Contig5835_at	7H	35	83.5077	A	A	A	B	B	A	A	B	B	B	A	A	A	A	B	A	B	B	B	B	B	A	B	B	B	B	A	A	B	A	B	B	A	B	B	A	A	A	B	B	B	B	B	B	A	A
Contig9717_at	7H	35	83.5077	A	A	A	B	B	A	A	B	B	B	A	A	A	A	B	A	B	B	B	B	B	A	B	B	B	B	-	A	B	A	B	-	A	B	B	A	A	A	B	B	B	B	B	B	A	A
Contig1064_at	7H	35	83.5077	A	A	A	B	B	A	A	B	B	B	A	A	A	A	B	A	B	B	B	B	B	A	B	B	B	B	-	A	B	A	B	B	A	B	B	A	A	A	B	B	B	B	B	B	A	A
HVSMEn0022J01r2_at	7H	35	83.5077	A	A	A	B	B	A	A	B	B	B	-	A	A	A	B	A	B	B	B	B	B	A	B	B	B	B	-	A	B	A	B	B	A	B	B	A	A	A	B	B	B	B	B	B	A	A
Contig2539_s_at	7H	35	83.5077	A	A	A	B	B	A	A	B	B	B	A	A	A	A	B	A	B	B	B	B	B	A	B	B	B	B	A	A	B	A	B	B	A	B	B	A	A	A	B	B	B	B	B	B	A	A
Contig24976_at	7H	35	83.5077	A	A	A	B	B	A	A	B	B	B	A	A	A	A	B	A	B	B	B	B	B	A	B	B	B	B	A	A	B	A	B	B	A	B	B	A	A	A	B	B	B	B	B	B	A	A
rbaal9p16_x_at	7H	35	83.5077	A	A	A	B	B	A	A	B	B	B	A	A	A	A	B	A	B	B	B	B	B	A	B	B	B	B	A	A	B	A	B	B	A	B	B	A	A	A	B	B	B	B	B	B	A	A
Contig12733_at	7H	35	83.5077	A	A	A	B	B	A	A	B	B	B	A	A	A	A	B	A	B	B	B	B	B	A	-	B	B	B	A	A	B	A	B	B	A	B	B	A	A	A	B	B	B	B	B	B	A	A
HW02F14u_at	7H	35	83.5077	A	A	A	B	-	A	A	B	B	B	A	A	A	A	B	A	B	B	B	B	B	A	-	B	B	B	A	A	B	A	B	B	A	-	B	A	A	A	B	B	B	B	B	B	A	A
Contig2528_x_at	7H	35	83.5077	A	A	A	B	B	A	A	B	B	B	A	A	A	A	B	A	B	B	B	B	B	A	B	B	B	B	A	A	B	A	B	B	A	B	B	A	A	A	B	B	B	B	B	B	A	A
Contig10720_at	7H	35	83.5077	A	A	A	B	B	A	A	B	B	B	A	A	A	A	B	A	B	B	B	B	B	A	B	B	B	B	A	A	B	A	B	B	A	B	B	A	A	A	B	B	B	B	B	B	A	A
Contig5251_at	7H	35	83.5077	A	A	A	B	B	A	A	B	B	B	A	A	A	A	B	A	B	B	B	B	B	A	B	B	B	B	A	A	B	A	B	B	A	B	B	A	A	A	B	B	B	B	B	B	A	A
EBma03_SQ003_L08_at	7H	35	83.5077	A	A	A	B	B	A	A	B	B	B	A	A	A	A	B	A	-	B	B	B	B	A	B	B	B	B	A	A	-	A	B	B	A	B	B	A	A	A	B	B	B	B	B	B	A	A
EBma03_SQ003_L08_s_at	7H	35	83.5077	A	A	A	B	B	A	A	B	B	B	A	A	A	A	B	A	B	B	B	B	B	A	B	B	B	B	A	A	B	A	B	B	A	B	B	A	A	A	B	B	-	B	B	B	A	A
Contig16795_at	7H	36	84.8779	A	A	A	B	B	A	A	B	B	B	A	A	A	A	B	A	B	B	B	B	B	A	B	B	B	B	A	A	B	A	B	B	A	B	B	A	A	-	B	B	B	B	B	B	A	A
Contig20588_at	7H	37	87.6203	A	A	A	B	B	A	A	B	B	B	A	A	A	A	B	A	B	B	B	B	B	A	B	B	B	B	A	A	B	A	A	B	A	B	B	A	A	A	B	B	B	B	B	B	B	A
Contig2275_s_at	7H	37	87.6203	A	A	A	B	B	A	A	B	B	B	A	A	A	A	B	A	B	B	B	B	B	A	B	B	B	B	A	A	B	A	A	B	A	B	B	A	A	A	B	B	B	B	B	B	B	A
Contig10256_at	7H	38	90.2895	A	A	A	B	B	A	A	B	B	B	A	A	A	A	B	A	B	B	B	B	B	A	-	B	B	B	A	A	B	A	A	B	A	B	B	A	A	A	B	B	B	B	B	B	B	A
Contig14255_at	7H	38	90.2895	A	A	A	B	B	A	A	B	B	B	A	A	A	A	B	A	B	B	B	B	B	A	B	B	B	B	A	A	B	A	A	B	A	B	B	A	A	A	B	B	B	B	B	B	B	A
Contig4300_at	7H	38	90.2895	A	A	A	B	B	A	A	B	B	B	A	A	A	A	B	A	B	B	B	B	B	A	B	B	B	B	A	A	B	A	A	B	A	B	B	A	A	A	B	B	B	B	B	B	B	A
Contig10092_s_at	7H	38	90.2895	A	A	A	B	B	A	A	B	B	B	A	A	A	A	B	A	-	B	B	B	B	A	B	B	B	B	A	A	B	A	A	B	A	B	B	A	A	A	B	B	B	B	B	B	B	A
Contig13479_at	7H	39	91.6412	A	A	A	B	B	A	A	B	B	B	A	A	A	A	B	A	B	B	B	B	B	A	B	B	B	B	A	A	-	A	A	B	A	B	B	A	A	A	B	B	B	B	B	B	B	A
Contig18605_at	7H	39	91.6412	A	A	A	B	B	A	A	B	B	B	-	A	A	A	B	A	B	B	B	B	B	A	B	B	B	B	A	A	B	-	A	-	A	B	B	-	A	A	B	B	B	B	B	B	B	A
Contig17418_at	7H	40	95.7042	A	A	A	B	B	A	A	A	B	B	A	A	A	A	B	A	-	B	-	B	B	A	B	B	B	B	A	A	B	A	A	-	A	B	B	A	A	A	B	B	B	B	B	B	B	A
Contig17452_at	7H	40	95.7042	A	A	A	B	B	A	A	A	B	B	A	A	A	A	B	A	B	B	B	B	B	A	B	B	B	B	A	A	B	A	A	B	A	B	B	A	A	A	B	B	B	B	B	B	B	A
HY07D01u_at	7H	41	98.3734	A	A	A	B	B	A	A	A	B	A	A	A	A	A	B	A	-	B	B	B	B	A	B	B	B	B	A	A	B	A	A	B	A	B	B	A	A	A	B	B	B	B	B	B	B	A
Contig7734_at	7H	41	98.3734	A	A	A	B	B	A	A	A	B	A	A	A	A	A	B	A	-	B	B	B	B	A	B	B	B	B	A	A	B	A	A	B	A	B	B	A	A	A	B	B	B	B	B	B	B	A
Contig186_x_at	7H	41	98.3734	A	A	A	B	B	A	A	A	B	A	A	A	A	A	B	A	B	B	B	B	B	A	B	B	B	B	A	A	B	A	A	B	A	B	B	A	A	A	B	B	B	B	B	B	B	A
Contig14342_at	7H	41	98.3734	A	A	A	B	B	A	A	A	B	A	A	A	A	A	B	A	B	B	B	B	B	A	B	B	B	B	A	A	B	A	A	B	A	B	B	A	A	A	B	B	B	B	B	B	B	A
Contig13111_at	7H	42	99.707	A	A	A	B	B	A	A	A	B	A	A	A	A	B	B	A	B	B	B	B	B	A	B	B	B	B	-	A	B	A	A	B	A	B	B	A	A	A	B	B	B	B	B	B	B	A
Contig9369_s_at	7H	42	99.707	A	A	A	B	B	A	A	A	B	A	A	A	A	B	B	A	B	B	B	B	B	A	B	B	B	B	A	A	B	A	A	B	A	B	B	A	A	A	B	B	B	B	B	B	B	A
Contig9446_at	7H	42	99.707	A	A	A	B	B	A	A	A	B	A	A	A	A	B	B	A	B	B	B	B	B	A	B	B	B	B	A	A	B	A	A	B	A	B	B	A	A	A	B	B	B	B	B	B	B	A
Contig11092_at	7H	42	99.707	A	A	A	B	B	A	A	A	B	A	A	A	A	B	B	A	B	B	B	B	B	A	B	B	B	B	A	A	B	A	A	B	A	B	B	A	A	A	B	B	B	B	B	B	B	A
Contig12597_at	7H	43	101.041	A	A	A	B	B	A	A	A	B	A	A	A	A	B	B	A	B	B	B	B	B	A	B	B	B	B	A	A	B	B	A	B	A	B	B	A	A	A	B	B	B	B	B	B	B	A
Contig4951_at	7H	43	101.041	A	A	A	B	B	A	A	A	B	A	A	A	A	B	B	A	B	B	B	B	B	A	B	B	B	B	A	A	B	B	A	B	A	B	B	A	A	A	B	B	B	B	B	B	B	A
Contig5772_at	7H	43	101.041	A	A	A	B	B	A	A	A	B	A	A	A	A	B	B	A	B	B	B	B	B	A	B	B	B	B	-	A	B	B	A	B	A	B	B	A	A	A	B	B	B	B	B	B	B	A
HR01I06u_at	7H	43	101.041	A	A	A	B	B	A	A	A	B	A	A	A	A	-	B	A	-	B	B	B	B	A	B	B	-	B	A	A	B	B	A	B	A	B	B	A	A	A	B	B	B	B	B	B	B	A
Contig3535_at	7H	44	105.049	A	A	A	A	B	A	A	A	B	A	A	A	B	B	B	A	B	B	B	B	B	A	A	B	B	B	-	A	B	B	A	B	A	B	B	A	A	A	B	B	B	B	B	B	B	A
Contig3535_s_at	7H	44	105.049	A	A	A	A	B	A	A	A	B	A	A	A	B	B	B	A	B	B	B	B	B	A	A	B	B	B	A	A	B	B	A	B	A	B	B	A	A	A	B	B	B	B	B	B	B	A
Contig2932_at	7H	45	106.383	A	A	A	A	B	A	A	A	B	A	A	A	B	B	B	A	B	B	B	B	B	A	A	B	B	B	A	A	B	B	A	B	A	B	B	A	A	A	B	B	B	B	B	B	B	A
rbaal15p09_s_at	7H	45	106.383	A	A	A	A	B	A	A	A	B	A	A	A	B	B	B	-	B	B	B	B	B	A	A	B	B	B	A	A	B	B	A	B	A	B	B	A	A	A	B	B	B	B	B	B	B	A
Contig13362_s_at	7H	45	106.383	A	A	A	A	B	A	A	A	B	A	A	A	B	B	B	A	-	B	B	B	B	A	A	B	B	B	A	A	B	B	A	B	A	B	B	A	A	A	B	B	B	B	B	B	B	A
Contig6837_at	7H	46	107.735	A	A	A	A	B	A	A	A	B	A	A	A	B	B	B	A	B	B	B	B	B	A	A	B	B	B	-	A	B	B	A	B	A	B	B	A	A	A	B	B	B	B	B	A	B	A
Contig2672_at	7H	47	109.086	A	A	A	A	B	A	A	A	B	A	A	A	B	B	B	A	B	B	B	B	B	A	A	B	B	B	A	A	B	B	A	B	A	B	B	A	A	A	B	A	B	B	B	A	B	A
Contig10166_at	7H	47	109.086	A	A	A	A	B	A	A	A	B	A	A	A	B	B	B	A	B	B	B	B	B	A	A	B	B	B	A	A	B	B	A	B	A	B	B	A	A	A	B	A	B	B	B	A	B	A
HVSMEb0004L16r2_at	7H	47	109.086	A	A	A	-	B	A	A	A	B	A	A	A	B	B	B	A	B	B	B	B	B	A	A	B	B	-	A	A	B	B	A	B	A	B	B	A	A	A	B	A	B	B	B	A	B	A
Contig13719_at	7H	48	115.793	A	B	A	A	B	A	A	A	B	A	A	A	B	B	B	A	B	B	B	B	B	A	A	B	A	B	A	A	B	B	A	B	A	B	B	A	A	A	B	A	B	B	B	A	B	A
Contig12056_s_at	7H	48	115.793	A	B	A	A	B	A	A	A	B	A	A	A	B	B	B	A	B	B	B	B	B	A	A	B	A	B	A	A	B	B	A	B	A	B	B	A	A	A	B	A	B	B	B	A	B	A
Contig10950_at	7H	49	117.126	A	B	A	B	B	A	A	A	B	A	A	A	B	B	B	A	B	B	B	B	B	A	A	B	A	B	A	A	B	B	A	B	A	B	B	A	A	A	B	A	B	B	B	A	B	A
Contig9776_at	7H	49	117.126	A	B	A	B	B	A	A	A	B	A	A	A	B	B	B	A	B	B	B	B	B	A	A	B	A	B	A	A	B	B	A	B	A	B	B	A	A	A	B	A	B	B	B	A	B	A
Contig13498_at	7H	49	117.126	A	B	A	B	B	A	A	A	B	A	A	A	B	B	B	A	B	B	B	B	B	A	A	B	A	B	A	A	B	B	A	B	A	-	B	A	A	A	B	A	B	B	B	A	B	A
Contig1048_at	7H	50	123.833	A	A	A	B	B	A	A	A	B	A	A	A	B	B	B	A	B	B	B	B	B	A	A	B	A	B	A	A	B	B	A	A	A	B	B	A	A	A	B	A	A	B	B	A	B	A
Contig2627_at	7H	51	125.167	A	A	A	B	B	A	A	A	B	A	A	A	B	B	B	A	B	B	B	B	B	A	A	B	A	B	A	A	B	B	A	A	A	B	B	A	A	A	B	A	A	A	B	A	B	A
Contig24709_at	7H	51	125.167	A	A	A	B	B	A	A	A	B	A	A	A	B	B	B	A	B	B	B	B	B	A	A	B	A	B	A	A	B	B	A	A	A	B	B	A	A	A	B	A	A	A	B	A	B	A
Contig10022_at	7H	51	125.167	A	A	A	B	B	A	A	A	B	A	A	A	B	B	B	A	-	B	B	B	B	A	A	B	A	-	A	A	B	B	A	A	A	B	B	A	A	A	B	A	A	A	B	A	B	A
Contig297_s_at	7H	52	126.518	A	A	A	B	B	A	A	A	B	A	A	A	B	B	B	A	B	B	B	B	B	-	A	B	A	B	A	A	B	B	A	A	A	B	B	A	A	A	B	A	A	A	B	A	B	A
Contig11081_at	7H	52	126.518	A	A	A	B	B	A	A	A	B	A	A	A	B	B	B	A	B	B	B	B	B	A	A	B	A	B	-	A	B	B	A	A	A	B	B	A	A	A	B	A	A	A	B	A	B	A
HU05J18u_at	7H	52	126.518	A	A	A	B	B	A	A	A	B	A	A	A	B	B	B	A	-	B	B	B	B	A	A	B	A	B	A	A	B	B	A	A	A	B	B	A	A	A	B	A	A	A	B	A	B	A
Contig14248_at	7H	53	127.87	A	A	A	B	B	A	A	A	B	A	A	A	B	B	B	A	-	B	B	B	B	A	A	B	A	B	A	A	B	A	A	A	A	B	B	A	A	A	B	A	A	A	B	A	B	A
HZ59M20r_at	7H	53	127.87	A	A	A	B	B	A	A	A	B	A	A	A	B	B	B	A	B	B	B	B	B	A	A	B	A	B	A	A	B	A	A	A	A	B	B	A	A	A	B	A	A	A	B	A	B	A
HVSMEm0012J18r2_at	7H	54	131.933	A	A	A	B	B	A	A	A	B	B	A	A	B	B	B	B	B	B	B	A	B	A	A	B	A	B	A	A	B	A	A	A	A	B	B	A	A	A	B	A	A	A	B	A	B	A
Contig17820_at	7H	55	134.638	A	A	A	B	B	A	A	A	B	B	A	A	B	B	B	B	B	B	B	A	B	A	A	B	A	B	-	A	B	A	A	A	A	B	B	A	A	A	B	A	A	A	B	A	B	A
HV_CEa0004A08r2_at	7H	55	134.638	A	A	A	B	B	A	A	A	B	B	A	A	B	B	-	B	B	B	B	A	B	A	A	B	A	B	A	A	B	A	A	A	A	B	B	A	A	A	B	A	A	A	B	A	B	A
Contig10197_at	7H	55	134.638	A	A	A	B	B	A	A	A	B	B	A	A	B	B	B	B	B	B	B	A	B	A	A	B	A	B	A	A	B	A	A	A	A	B	B	A	A	A	B	A	A	A	B	A	B	A
Contig10662_at	7H	55	134.638	A	A	A	B	B	A	A	A	B	B	A	A	B	B	B	B	B	B	B	A	B	A	A	B	A	B	A	A	B	A	A	A	A	B	B	A	A	A	B	A	A	A	B	A	B	A
Contig21801_at	7H	55	134.638	A	A	A	B	B	A	A	A	B	B	A	A	B	B	B	B	B	B	B	A	B	A	A	B	A	B	A	A	B	A	A	A	A	B	B	A	A	A	B	A	A	A	B	A	B	A
Contig8926_at	7H	55	134.638	A	A	A	B	B	A	A	A	B	B	A	A	B	B	B	B	B	B	B	A	B	A	A	B	A	B	A	A	B	A	A	A	A	B	B	A	A	A	B	A	A	A	B	A	B	A
Contig14245_at	7H	55	134.638	A	A	A	B	B	A	A	A	B	B	A	A	B	B	B	B	B	B	B	A	B	A	A	B	A	B	A	A	B	A	A	A	A	B	B	A	A	A	B	A	A	A	B	A	B	A
Contig3456_s_at	7H	56	135.972	A	A	A	B	B	A	A	A	B	B	A	A	B	B	B	B	B	B	A	A	B	A	A	B	A	B	-	A	B	A	A	A	A	B	B	A	A	A	B	A	A	A	B	A	B	A
Contig18427_s_at	7H	56	135.972	A	A	A	B	B	A	A	A	B	B	A	A	B	B	B	B	B	B	A	A	B	A	A	B	A	B	A	A	B	A	A	A	A	B	B	A	A	A	B	A	A	A	B	A	B	A
Contig13647_at	7H	56	135.972	A	A	A	B	B	A	A	A	B	B	A	A	B	B	B	B	B	B	A	A	B	A	A	B	A	B	A	A	B	A	A	A	A	B	B	A	A	A	B	A	A	A	B	A	B	A
Contig3720_s_at	7H	56	135.972	A	A	A	B	B	A	A	A	B	B	A	A	B	B	B	B	-	B	A	A	B	A	A	B	A	B	A	A	B	A	A	A	A	B	B	A	A	A	B	A	A	A	B	A	B	A
HVSMEk0005F11r2_at	7H	57	139.981	A	A	A	B	B	A	A	A	B	B	A	A	B	B	B	B	-	B	A	A	B	A	A	A	A	A	A	A	A	A	A	A	A	-	B	A	A	A	B	A	A	A	B	A	B	A
Contig17834_at	7H	57	139.981	A	A	A	B	B	A	A	A	B	B	A	A	B	B	B	B	-	B	A	A	B	A	A	A	A	A	A	A	A	A	A	A	A	B	B	A	A	A	B	A	A	A	B	A	B	A
HW08N11u_s_at	7H	57	139.981	A	A	A	B	B	A	A	A	B	B	A	A	B	B	B	B	B	B	A	A	B	A	A	A	A	A	A	A	A	A	A	A	A	B	B	A	A	A	B	A	A	A	B	A	B	A
Contig13689_at	7H	57	139.981	A	A	A	B	B	A	A	A	B	B	A	A	B	B	B	B	B	B	A	A	B	A	A	A	A	A	A	A	A	A	A	A	A	B	B	A	A	-	B	A	A	A	B	A	B	A
Contig20735_at	7H	57	139.981	A	A	A	B	B	A	A	A	B	B	A	A	B	B	B	B	B	B	A	A	B	A	A	A	A	A	A	-	A	A	A	A	A	B	B	A	A	A	B	A	A	A	B	A	B	A
HF21P16r_at	7H	57	139.981	A	A	A	B	B	A	A	A	B	B	A	A	-	B	B	B	B	B	A	A	B	A	A	A	A	A	-	A	A	A	A	-	A	B	B	A	A	A	B	A	-	A	B	A	B	A
HA08e19r_at	7H	58	146.687	B	A	A	B	B	A	A	A	B	B	A	A	B	B	B	B	B	B	A	B	B	A	A	A	A	A	A	A	A	A	A	A	A	B	B	A	A	A	A	A	A	A	B	A	B	A
Contig3679_x_at	7H	58	146.687	B	A	A	B	B	A	A	A	B	B	A	A	B	B	B	B	B	B	A	B	B	A	A	A	A	A	A	A	A	A	A	A	A	B	B	A	A	A	A	A	A	A	B	A	B	A
Contig3681_x_at	7H	58	146.687	B	A	A	B	B	A	A	A	B	B	A	A	B	B	B	B	-	B	A	B	B	A	A	A	A	A	A	A	A	A	A	A	A	B	B	A	A	A	A	A	A	A	B	A	B	A
Contig1030_s_at	7H	59	148.021	B	A	A	B	B	A	A	A	B	B	A	A	B	B	B	B	B	B	A	B	B	A	A	A	A	A	A	A	A	A	A	A	A	B	B	A	A	A	A	A	A	A	B	A	B	A
Contig13565_at	7H	59	148.021	B	A	A	B	B	A	A	A	B	B	A	A	B	B	B	B	B	B	A	B	B	A	A	A	A	A	A	A	A	A	A	A	A	B	B	A	A	A	A	A	A	A	B	A	B	A
Contig18460_at	7H	59	148.021	B	A	A	B	B	A	A	A	B	B	A	A	B	B	B	B	B	B	A	B	B	A	A	A	A	A	A	A	A	A	A	A	A	B	B	A	A	A	A	A	A	A	B	A	B	A
HU03G13u_at	7H	59	148.021	B	A	A	B	-	A	A	A	B	-	A	A	B	B	B	B	B	B	A	B	B	A	A	A	A	A	A	A	A	A	A	A	A	B	B	A	A	A	A	A	A	A	B	A	B	A
Contig6407_s_at	7H	59	148.021	B	A	A	B	B	A	A	A	B	B	A	A	B	B	B	B	B	B	A	B	B	A	A	A	A	A	A	A	A	A	A	A	A	B	B	A	A	A	A	A	A	A	B	A	B	A
Contig15463_at	7H	59	148.021	B	A	A	B	B	A	A	A	B	B	A	A	B	B	B	B	-	B	A	B	B	A	A	A	A	A	A	A	A	A	A	A	A	B	B	A	A	A	A	A	A	A	B	A	B	A
HV_CEa0009O11f2_x_at	7H	59	148.021	B	A	A	B	B	A	A	-	B	B	A	A	B	B	B	B	-	B	A	B	B	A	A	A	A	A	A	A	-	A	A	A	A	B	B	A	A	A	A	A	A	A	B	A	B	A
Contig26386_at	7H	60	149.355	B	A	A	B	B	A	A	A	B	B	A	A	B	B	B	B	-	B	A	B	B	A	B	A	A	A	A	A	A	A	A	A	A	B	B	A	A	A	A	A	A	A	B	A	B	A
Contig12527_at	7H	60	149.355	B	A	A	B	B	A	A	A	B	B	A	A	B	B	B	B	-	B	A	B	B	A	B	A	A	A	A	A	A	A	A	A	A	B	B	A	A	A	A	A	A	A	B	A	B	A
Contig3956_at	7H	60	149.355	B	A	A	B	B	A	A	A	B	B	A	A	B	B	B	B	-	B	A	B	B	A	B	A	A	A	A	A	A	A	A	A	A	B	B	A	A	A	A	A	A	A	B	A	B	A
Contig6269_at	7H	60	149.355	B	A	A	B	B	A	A	A	B	B	A	A	B	B	B	B	B	B	A	B	B	A	B	A	A	A	A	A	A	A	A	A	A	B	B	A	A	A	A	A	A	A	B	A	B	A
Contig25162_at	7H	60	149.355	B	A	A	B	B	A	A	A	B	B	A	A	B	B	B	B	B	B	A	B	B	A	B	A	A	A	A	A	A	A	A	A	A	B	B	A	A	A	A	A	A	A	B	A	B	A
Contig15571_at	7H	60	149.355	B	A	A	B	B	A	A	A	B	B	A	A	B	B	B	B	B	B	A	B	B	A	B	A	A	A	A	A	A	A	A	A	A	B	B	A	A	A	A	A	A	A	B	A	B	A
Contig416_x_at	7H	61	152.024	B	A	A	A	B	A	A	A	B	B	A	A	B	B	B	B	-	B	A	-	B	A	B	A	B	A	-	A	A	A	A	A	A	B	B	A	A	A	A	A	A	A	B	A	B	A
HVSMEh0086M12r2_s_at	7H	61	152.024	B	A	A	A	B	A	A	A	B	B	A	A	B	B	B	B	B	B	A	B	B	A	B	A	B	A	A	A	A	A	A	A	A	B	B	A	A	A	A	A	A	A	B	A	B	A
Contig15439_at	7H	61	152.024	B	A	A	A	B	A	A	A	B	B	A	A	B	B	B	B	-	B	A	B	B	A	B	A	B	A	A	A	A	A	A	A	A	B	B	A	A	A	A	A	A	A	B	A	B	A
Contig8573_at	7H	61	152.024	B	A	A	A	B	A	A	A	B	B	A	A	B	B	B	B	-	B	A	B	B	A	B	A	B	A	A	A	A	A	A	A	A	B	B	A	A	A	A	A	A	A	B	A	B	A
Contig24078_at	7H	61	152.024	B	A	-	A	B	A	A	A	B	B	A	A	B	B	B	B	-	B	A	B	B	A	B	A	B	A	A	A	A	A	A	A	A	B	B	A	A	A	A	A	A	A	B	A	B	A
Contig7254_s_at	7H	61	152.024	B	A	A	A	B	A	A	A	B	B	A	A	B	B	B	B	B	B	A	B	B	A	B	A	B	A	A	A	A	A	A	A	A	B	B	A	A	A	A	A	A	A	B	A	B	A
Contig17582_at	7H	61	152.024	B	A	A	A	B	A	A	A	B	B	A	A	B	B	B	B	B	B	A	B	B	A	B	A	B	A	A	A	A	A	A	-	A	B	B	A	A	A	A	A	A	A	B	A	B	A
Contig9442_at	7H	61	152.024	B	A	A	A	B	A	A	A	B	B	A	A	B	B	B	B	B	B	A	B	B	A	B	A	B	A	A	A	A	A	A	A	A	B	B	A	A	A	A	A	A	A	B	A	B	A
Contig7255_at	7H	61	152.024	B	A	A	A	B	A	A	A	B	B	A	A	B	B	B	B	B	B	A	B	B	A	B	A	B	A	A	A	A	A	A	A	A	B	B	A	A	A	A	A	A	A	B	A	B	A
EBro08_SQ007_F12_at	7H	62	154.693	B	A	A	A	B	A	A	A	B	B	A	A	B	B	B	B	-	B	A	B	B	A	B	A	B	A	A	A	A	A	A	A	A	B	B	A	A	A	A	A	A	A	B	A	B	B
EBem05_SQ004_D02_s_at	7H	62	154.693	B	A	A	A	B	A	A	A	B	B	A	A	B	B	B	B	B	B	A	B	B	A	B	A	B	A	A	A	A	A	A	A	A	B	B	A	A	A	A	A	A	A	B	A	B	B
Contig19172_at	7H	62	154.693	B	A	A	A	B	A	A	A	B	B	A	A	B	B	B	B	B	B	A	B	B	A	B	A	B	A	A	A	A	A	A	A	A	B	B	A	A	A	A	A	A	A	B	A	B	B
Contig15259_at	7H	62	154.693	B	A	A	A	B	A	A	A	B	B	A	A	B	B	B	B	B	B	A	B	B	A	B	A	B	A	A	A	A	A	A	A	A	B	B	A	A	A	A	A	A	A	B	A	B	B
Contig22898_at	7H	62	154.693	B	A	A	A	B	A	A	A	B	B	A	A	B	B	B	B	B	B	A	B	B	A	B	A	B	A	A	A	A	A	A	A	A	B	B	A	A	A	A	A	A	A	B	A	B	B
HV03I17u_at	7H	63	164.268	B	A	A	A	B	A	A	A	B	B	A	A	B	B	B	B	B	A	A	B	B	A	B	A	B	A	A	A	A	A	A	A	A	B	B	A	B	A	A	A	A	A	B	A	B	B
Contig19669_at	7H	63	164.268	B	A	A	A	B	A	-	A	B	B	-	A	B	B	B	B	B	A	A	B	B	A	B	A	B	A	A	A	A	A	A	A	A	B	B	A	B	A	A	A	A	A	B	A	B	B
[truncated: 29 more columns]
