# Supplementary material for: Interchromosomal Transfer of Immune Regulation During Infection of Barley with the Powdery Mildew Pathogen
Source: G3 (Bethesda). 2017 Aug 8;7(10):3317–29. doi: 10.1534/g3.117.300125 (PMC5633382; doi:10.1534/g3.117.300125)
Supplement: Supplementary file 6 [file 3317TableS4.xlsx]

## Sheet: Description
Inter-chromosomal transfer of immune regulation during infection of barley with the powdery mildew pathogen. P Surana, R Xu, G Fuerst, A Chapman, D Nettleton, R Wise. 2017.
Table S4. Genotyping and phenotyping results for H. Laevigatum and Laevigatum-derived lines.
Laevigtum, Gold and two lines derived from this cross were tested for the markers that cosegregate and flank MlLa. These were also phenotyped with Bgh 5874 and genotyped for Mla.
a	Justification derived from Dros, 1957
b	Determined using Mla_LRR primers to sequence LRR region of Mla.
c	Phenotype derived from 2 reps of 4 leaves infected with Bgh 5874.
d	Presence of MlLa inferred from intermediate resistance to Bgh 5874

## Sheet: MlLa_Markers
Accession	Name	Parental Cross	Mla LRRb	Marker (MLOC_...)				Phenotypec			MlLa?d
				60701	66083	13474	62918	Necrosis	Chlorosis	Sporulation
Q21861			Mla1	Q	Q	Q	Q	0	0	0	No
Sm89010			Mla8	Sm	Sm	Sm	Sm	0	0	2.5	Yes
QSM 38		Q21861 x Sm89010	Not tested	Sm	Sm	Sm	Sm	0	0	2	Yes
QSM 74		Q21861 x Sm89010	Not tested	Q	Q	Q	Q	0	0	3	No
PI 52824	Golda		Unknown Mla	Q	Q	Q	Q	0	0	3	No
Clho 1145	Golda		Unknown Mla	Q	Q	Q	Q	0	0	3.5	No
PI 328037	Golda		Unknown Mla	Q	Q	Q	Q	0	0	4	No
PI 184881	Golda		Unknown Mla	Q	Q	Q	Q	0	0	3	No
PI 243180	Laevigatum		Unknown Mla	Sm	Sm	Sm	Sm	2	0	2	Yes
Clho 11477	Minervaa	H. laevigatum x Gold	Unknown Mla	Sm	Sm	Sm	Sm	2	0	1.5	Yes
PI 243181	Minervaa	H. laevigatum x Gold	Unknown Mla	Sm	Sm	Sm	Sm	1	0	2	Yes
Clho 10086	Minervaa	H. laevigatum x Gold	Unknown Mla	Sm	Sm	Sm	Sm	1.5	0	2.5	Yes
PI 328951	Minervaa	H. laevigatum x Gold	Unknown Mla	Sm	Sm	Sm	Sm	1	0	1/2	Yes
PI 247923	Minervaa	H. laevigatum x Gold	Unknown Mla	Sm	Sm	Sm	Sm	1/2	0	1/2	Yes
Clho 11765	Vadaa	H. laevigatum x Gold	Unknown Mla	Sm	Sm	Sm	Sm	2	0	2	Yes
PI 243182	Vadaa	H. laevigatum x Gold	Unknown Mla	Sm	Sm	Sm	Sm	1.5	0	2	Yes
PI 328948	Vadaa	H. laevigatum x Gold	Unknown Mla	Sm	Sm	Sm	Sm	3	0	2.5	Yes
PI 280422	Vadaa	H. laevigatum x Gold	Unknown Mla	Sm	Sm	Sm	Sm	2	0	2.5	Yes
PI 321850	Vadaa	H. laevigatum x Gold	Unknown Mla	Sm	Sm	Sm	Sm	2	0	1.5	Yes
