# Supplementary material for: Interchromosomal Transfer of Immune Regulation During Infection of Barley with the Powdery Mildew Pathogen
Source: G3 (Bethesda). 2017 Aug 8;7(10):3317–29. doi: 10.1534/g3.117.300125 (PMC5633382; doi:10.1534/g3.117.300125)
Supplement: Supplementary file 7 [file 3317TableS5.xlsx]

## Sheet: Description
Inter-chromosomal transfer of immune regulation during infection of barley with the powdery mildew pathogen. P Surana, R Xu, G Fuerst, A Chapman, D Nettleton, R Wise. 2017.
S5 Table. Genes associated with known membrane trafficking components in the interaction between hosts and pathogens.
The table lists selected probe sets associated with each hotspot in the Barley1 Affymetrix GeneChip along with the most significant marker at 16 and 32 HAI as well as the significance level in p- and q-values. This table also provides annotation, expression pattern and alternate regulation information on each gene.
Most associated marker a	Location (Chromosome.Bin) for the top eQTL marker association of respective probe set
Expression Pattern b	Computational pattern analysis was used to distinguish the two opposing scenarios; both were highly similar among incompatible and compatible interactions up to 16 HAI. The first represents genes down regulated in compatible interactions after 16 hours, as compared to incompatible interactions – “PacMan”. The second represents genes up regulated from 16 to 32 HAI in compatible interactions, as co…
Hotspots	Location & Regulation Stage
1HS	1H.03 - 1H.08 regulates at 32 HAI
	1H.05 includes Mla1
2HL	2H.63, 2H.65 - 1H.68 regulates at 16 HAI
	2H.67 in MlLa region

## Sheet: Membrane Trafficking Genes
Affymetrix Barley1 GeneChip Probe Set ID	Arabidopsis Gene ID	Annotation	16 Hours after Inoculation (Penetration)		32 Hours after Inoculation (Haustorial Development)		Expression Pattern b
			q-value	Most associated marker a	q-value	Most associated marker
Contig4537_at	AT2G16600	rotamase CYP 3	2.7e-06	1H.02	7.35e-07	1H.03	n/a
Contig4537_at	AT4G38740	rotamase CYP 1	2.7e-06	1H.02	7.35e-07	1H.03	n/a
Contig4537_at	AT2G29960	cyclophilin 5	2.7e-06	1H.02	7.35e-07	1H.03	n/a
Contig4537_s_at	AT2G16600	rotamase CYP 3	0.000451181	1H.02	0.000830424	1H.01	n/a
Contig4537_s_at	AT4G38740	rotamase CYP 1	0.000451181	1H.02	0.000830424	1H.01	n/a
Contig4537_s_at	AT2G29960	cyclophilin 5	0.000451181	1H.02	0.000830424	1H.01	n/a
Contig181_s_at	AT2G47170	Ras-related small GTP-binding family protein	0.0120964	1H.02	1.88e-05	1H.05	n/a
Contig181_s_at	AT3G03120	ADP-ribosylation factor B1C	0.0120964	1H.02	1.88e-05	1H.05	n/a
Contig181_s_at	AT1G70490	Ras-related small GTP-binding family protein	0.0120964	1H.02	1.88e-05	1H.05	n/a
Contig181_s_at	AT2G15310	ADP-ribosylation factor B1A	0.0120964	1H.02	1.88e-05	1H.05	n/a
Contig181_s_at	AT2G24765	ADP-ribosylation factor 3	0.0120964	1H.02	1.88e-05	1H.05	n/a
Contig181_s_at	AT1G23490	ADP-ribosylation factor 1	0.0120964	1H.02	1.88e-05	1H.05	n/a
Contig181_s_at	AT3G62290	ADP-ribosylation factor A1E	0.0120964	1H.02	1.88e-05	1H.05	n/a
Contig181_s_at	AT5G14670	ADP-ribosylation factor A1B	0.0120964	1H.02	1.88e-05	1H.05	n/a
Contig181_s_at	AT1G10630	ADP-ribosylation factor A1F	0.0120964	1H.02	1.88e-05	1H.05	n/a
Contig1542_at	AT5G38480	general regulatory factor 3	0.015409	1H.02	4.75e-05	1H.05	n/a
Contig1542_at	AT5G10450	G-box regulating factor 6	0.015409	1H.02	4.75e-05	1H.05	n/a
Contig1542_at	AT1G35160	GF14 protein phi chain	0.015409	1H.02	4.75e-05	1H.05	n/a
Contig1542_at	AT4G09000	general regulatory factor 1	0.015409	1H.02	4.75e-05	1H.05	n/a
Contig1542_at	AT1G22300	general regulatory factor 10	0.015409	1H.02	4.75e-05	1H.05	n/a
Contig1542_at	AT1G78300	general regulatory factor 2	0.015409	1H.02	4.75e-05	1H.05	n/a
Contig6736_at	AT5G19320	RAN GTPase activating protein 2	0.0317215	1H.02	6.66e-06	1H.06	n/a
Contig6736_at	AT3G63130	RAN GTPase activating protein 1	0.0317215	1H.02	6.66e-06	1H.06	n/a
Contig902_x_at	AT5G19770	tubulin alpha-3	0.0433958	1H.02	0.000947356	2H.20	n/a
Contig1510_at	AT5G44340	tubulin beta chain 4	0.055135	1H.02	0.0380021	1H.04	n/a
Contig2986_at	AT3G28710	ATPase%2C V0/A0 complex%2C subunit C/D	0.055301	1H.02	1.3e-06	1H.05	n/a
Contig1727_s_at	AT1G07890	ascorbate peroxidase 1	0.0650721	1H.02	0.00047965	1H.09	n/a
Contig3882_s_at	AT2G21880	RAB GTPase homolog 7A	0.114188	1H.02	0.0565717	7H.62	n/a
Contig3882_s_at	AT1G52280	RAB GTPase homolog G3D	0.114188	1H.02	0.0565717	7H.62	n/a
Contig3882_s_at	AT4G09720	RAB GTPase homolog G3A	0.114188	1H.02	0.0565717	7H.62	n/a
Contig3882_s_at	AT1G49300	RAB GTPase homolog G3E	0.114188	1H.02	0.0565717	7H.62	n/a
Contig3882_s_at	AT1G22740	RAB GTPase homolog G3B	0.114188	1H.02	0.0565717	7H.62	n/a
Contig3882_s_at	AT3G16100	RAB GTPase homolog G3C	0.114188	1H.02	0.0565717	7H.62	n/a
Contig3882_s_at	AT3G18820	RAB GTPase homolog G3F	0.114188	1H.02	0.0565717	7H.62	n/a
Contig5406_x_at	AT3G56190	alpha-soluble NSF attachment protein 2	0.123074	1H.02	0.264455	1H.03	n/a
Contig3634_at	AT4G17530	RAB GTPase homolog 1C	0.139811	1H.02	0.0176672	3H.02	n/a
Contig3634_at	AT1G02130	RAS 5	0.139811	1H.02	0.0176672	3H.02	n/a
Contig3634_at	AT3G11730	Ras-related small GTP-binding family protein	0.139811	1H.02	0.0176672	3H.02	n/a
Contig3634_at	AT5G47200	RAB GTPase homolog 1A	0.139811	1H.02	0.0176672	3H.02	n/a
Contig5216_at	AT5G54500	flavodoxin-like quinone reductase 1	0.207359	1H.02	0.149872	1H.28	PacMan
Contig7963_at	AT4G09320	nucleoside diphosphate kinase	0.244511	1H.02	0.0312773	1H.06	n/a
Contig9224_at	AT3G49870	ADP-ribosylation factor-like A1C	0.281997	1H.02	0.000764907	1H.05	n/a
Contig9224_at	AT3G49860	ADP-ribosylation factor-like A1B	0.281997	1H.02	0.000764907	1H.05	n/a
Contig9224_at	AT5G37680	ADP-ribosylation factor-like A1A	0.281997	1H.02	0.000764907	1H.05	n/a
Contig9224_at	AT5G67560	ADP-ribosylation factor-like A1D	0.281997	1H.02	0.000764907	1H.05	n/a
Contig1389_s_at	AT5G09810	actin 7	0.00293579	1H.03	0.00292411	1H.05	n/a
Contig10684_at	AT1G31780	oligomeric golgi complex subunit	0.0042652	1H.03	7.35e-07	1H.04	n/a
Contig333_3_x_at	AT5G19770	tubulin alpha-3	0.00517479	1H.03	0.00129104	2H.29	n/a
Contig9317_at	AT3G09800	SNARE-like superfamily protein	0.0208403	1H.03	7.35e-07	1H.05	n/a
Contig9317_at	AT1G60970	SNARE-like superfamily protein	0.0208403	1H.03	7.35e-07	1H.05	n/a
Contig4931_at	AT3G51310	VPS35 homolog C	0.0251604	1H.03	0.0289318	1H.05	n/a
Contig4931_at	AT1G75850	VPS35 homolog B	0.0251604	1H.03	0.0289318	1H.05	n/a
Contig4931_at	AT2G17790	vacuolar protein sorting-associated 35A-like protein	0.0251604	1H.03	0.0289318	1H.05	n/a
Contig1512_at	AT5G44340	tubulin beta chain 4	0.0336369	1H.03	0.016184	4H.19	n/a
Contig1019_at	AT2G39730	rubisco activase	0.0531459	1H.03	0.0333313	5H.23	n/a
Contig4582_at	AT4G29160	SNF7 family protein	0.0634581	1H.03	0.000434651	1H.05	n/a
Contig13250_at	AT4G32150	vesicle-associated membrane protein 711	0.0675565	1H.03	0.000553177	1H.05	n/a
Contig13250_at	AT2G25340	vesicle-associated membrane protein 712	0.0675565	1H.03	0.000553177	1H.05	n/a
Contig13250_at	AT5G11150	vesicle-associated membrane protein 713	0.0675565	1H.03	0.000553177	1H.05	n/a
L32165_s_at	AT3G09440	Heat shock protein 70 (Hsp 70) family protein	0.0972431	1H.03	7.35e-07	1H.05	PacMan
L32165_s_at	AT5G02500	heat shock cognate protein 70-1	0.0972431	1H.03	7.35e-07	1H.05	PacMan
Contig2454_at	AT2G31570	glutathione peroxidase 2	0.126155	1H.03	0.122594	1H.08	n/a
Contig1298_at	AT2G36530	Enolase	0.268499	1H.03	7.35e-07	1H.05	n/a
HC111A11_T3_at	AT2G16600	rotamase CYP 3	0.282339	1H.03	0.102797	6H.27	n/a
HC111A11_T3_at	AT4G38740	rotamase CYP 1	0.282339	1H.03	0.102797	6H.27	n/a
Contig3167_s_at	AT3G46830	RAB GTPase homolog A2C	5.28e-05	1H.04	7.35e-07	1H.04	n/a
Contig3167_s_at	AT5G59150	RAB GTPase homolog A2D	5.28e-05	1H.04	7.35e-07	1H.04	n/a
Contig3167_s_at	AT1G28550	RAB GTPase homolog A1I	5.28e-05	1H.04	7.35e-07	1H.04	n/a
Contig3167_s_at	AT1G06400	Ras-related small GTP-binding family protein	5.28e-05	1H.04	7.35e-07	1H.04	n/a
Contig3167_s_at	AT4G18430	RAB GTPase homolog A1E	5.28e-05	1H.04	7.35e-07	1H.04	n/a
Contig3167_s_at	AT1G07410	RAB GTPase homolog A2B	5.28e-05	1H.04	7.35e-07	1H.04	n/a
Contig3167_s_at	AT3G15060	RAB GTPase homolog A1G	5.28e-05	1H.04	7.35e-07	1H.04	n/a
Contig3167_s_at	AT2G33870	RAB GTPase homolog A1H	5.28e-05	1H.04	7.35e-07	1H.04	n/a
Contig3167_s_at	AT4G18800	RAB GTPase homolog A1D	5.28e-05	1H.04	7.35e-07	1H.04	n/a
Contig3167_s_at	AT5G45750	RAB GTPase homolog A1C	5.28e-05	1H.04	7.35e-07	1H.04	n/a
Contig3167_s_at	AT1G16920	RAB GTPase homolog A1B	5.28e-05	1H.04	7.35e-07	1H.04	n/a
Contig3167_s_at	AT5G60860	RAB GTPase homolog A1F	5.28e-05	1H.04	7.35e-07	1H.04	n/a
Contig3167_s_at	AT1G09630	RAB GTPase 11C	5.28e-05	1H.04	7.35e-07	1H.04	n/a
Contig13414_at	AT4G27040	EAP30/Vps36 family protein	0.000121631	1H.04	0.0270781	3H.09	n/a
Contig4877_at	AT4G27690	vacuolar protein sorting 26B	0.0021303	1H.04	0.0658406	7H.45	n/a
Contig4877_at	AT5G53530	vacuolar protein sorting 26A	0.0021303	1H.04	0.0658406	7H.45	n/a
Contig5731_at	AT3G45000	SNF7 family protein	0.00489314	1H.04	0.00437911	1H.07	n/a
Contig5731_at	AT5G22950	SNF7 family protein	0.00489314	1H.04	0.00437911	1H.07	n/a
Contig4592_s_at	AT4G23650	calcium-dependent protein kinase 6	0.006352	1H.04	5.14e-05	1H.05	n/a
Contig5204_at	AT1G51160	SNARE-like superfamily protein	0.0287828	1H.04	0.00154886	1H.06	n/a
Contig1813_s_at	AT5G20010	RAS-related nuclear protein-1	0.0298881	1H.04	0.0360583	1H.48	n/a
Contig1813_s_at	AT5G55190	RAN GTPase 3	0.0298881	1H.04	0.0360583	1H.48	n/a
Contig1813_s_at	AT5G20020	RAS-related GTP-binding nuclear protein 2	0.0298881	1H.04	0.0360583	1H.48	n/a
Contig13183_s_at	AT1G80670	Transducin/WD40 repeat-like superfamily protein	0.0602086	1H.04	0.137101	4H.34	n/a
Contig8856_s_at	AT1G80500	SNARE-like superfamily protein	0.0636895	1H.04	0.0273328	1H.03	n/a
Contig13183_at	AT1G80670	Transducin/WD40 repeat-like superfamily protein	0.0649438	1H.04	0.2511	2H.67	n/a
Contig16516_at	AT4G38740	rotamase CYP 1	0.110055	1H.04	1.26e-05	5H.36	n/a
Contig16516_at	AT2G29960	cyclophilin 5	0.110055	1H.04	1.26e-05	5H.36	n/a
Contig8562_at	AT1G16920	RAB GTPase homolog A1B	0.124656	1H.04	0.0419629	7H.45	n/a
Contig8562_at	AT5G60860	RAB GTPase homolog A1F	0.124656	1H.04	0.0419629	7H.45	n/a
Contig8562_at	AT3G15060	RAB GTPase homolog A1G	0.124656	1H.04	0.0419629	7H.45	n/a
Contig8562_at	AT1G07410	RAB GTPase homolog A2B	0.124656	1H.04	0.0419629	7H.45	n/a
Contig8562_at	AT4G18800	RAB GTPase homolog A1D	0.124656	1H.04	0.0419629	7H.45	n/a
Contig8562_at	AT3G12160	RAB GTPase homolog A4D	0.124656	1H.04	0.0419629	7H.45	n/a
Contig8562_at	AT5G47960	RAB GTPase homolog A4C	0.124656	1H.04	0.0419629	7H.45	n/a
Contig8562_at	AT5G45750	RAB GTPase homolog A1C	0.124656	1H.04	0.0419629	7H.45	n/a
Contig8562_at	AT4G39990	RAB GTPase homolog A4B	0.124656	1H.04	0.0419629	7H.45	n/a
Contig8562_at	AT5G65270	RAB GTPase homolog A4A	0.124656	1H.04	0.0419629	7H.45	n/a
Contig8562_at	AT1G09630	RAB GTPase 11C	0.124656	1H.04	0.0419629	7H.45	n/a
AJ009762.1_at	AT5G42980	thioredoxin 3	0.285076	1H.04	0.236727	1H.37	n/a
AJ009762.1_at	AT1G45145	thioredoxin H-type 5	0.285076	1H.04	0.236727	1H.37	n/a
Contig2464_at	AT4G38510	ATPase%2C V1 complex%2C subunit B protein	0.00824908	1H.08	0.104788	6H.07	n/a
Contig2464_at	AT1G20260	ATPase%2C V1 complex%2C subunit B protein	0.00824908	1H.08	0.104788	6H.07	n/a
Contig1506_s_at	AT5G44340	tubulin beta chain 4	0.0487363	1H.09	0.221454	2H.61	n/a
Contig5016_at	AT1G48210	Protein kinase superfamily protein	1.99e-06	1H.15	7.35e-07	1H.15	n/a
Contig5016_at	AT3G17410	Protein kinase superfamily protein	1.99e-06	1H.15	7.35e-07	1H.15	n/a
Contig7958_at	AT3G54140	peptide transporter 1	0.0331623	1H.15	0.0433973	3H.05	n/a
Y09748_at	AT5G46240	1	0.0929791	1H.17	0.217766	3H.28	n/a
Contig10569_at	AT1G66750	CDK-activating kinase 4	0.00290774	1H.25	6.39e-05	1H.23	n/a
Contig7945_at	AT3G14940	phosphoenolpyruvate carboxylase 3	0.0201952	1H.25	0.26955	2H.07	n/a
Contig1013_s_at	AT2G39730	rubisco activase	0.239689	1H.26	5.71e-06	1H.06	iPacMan
Contig200_at	AT1G10630	ADP-ribosylation factor A1F	1.99e-06	1H.28	7.35e-07	1H.28	n/a
Contig200_at	AT2G24765	ADP-ribosylation factor 3	1.99e-06	1H.28	7.35e-07	1H.28	n/a
Contig200_at	AT1G70490	Ras-related small GTP-binding family protein	1.99e-06	1H.28	7.35e-07	1H.28	n/a
Contig200_at	AT1G23490	ADP-ribosylation factor 1	1.99e-06	1H.28	7.35e-07	1H.28	n/a
Contig200_at	AT3G03120	ADP-ribosylation factor B1C	1.99e-06	1H.28	7.35e-07	1H.28	n/a
Contig200_at	AT2G47170	Ras-related small GTP-binding family protein	1.99e-06	1H.28	7.35e-07	1H.28	n/a
Contig200_at	AT5G14670	ADP-ribosylation factor A1B	1.99e-06	1H.28	7.35e-07	1H.28	n/a
Contig200_at	AT3G62290	ADP-ribosylation factor A1E	1.99e-06	1H.28	7.35e-07	1H.28	n/a
Contig200_at	AT2G15310	ADP-ribosylation factor B1A	1.99e-06	1H.28	7.35e-07	1H.28	n/a
Contig9598_at	AT3G29100	vesicle transport V-snare 13	2.7e-06	1H.33	7.35e-07	1H.33	n/a
Contig9598_at	AT5G39510	Vesicle transport v-SNARE family protein	2.7e-06	1H.33	7.35e-07	1H.33	n/a
Contig9598_at	AT1G26670	Vesicle transport v-SNARE family protein	2.7e-06	1H.33	7.35e-07	1H.33	n/a
Contig9378_at	AT2G21880	RAB GTPase homolog 7A	0.0734132	1H.34	0.000211343	1H.33	n/a
Contig9378_at	AT1G52280	RAB GTPase homolog G3D	0.0734132	1H.34	0.000211343	1H.33	n/a
Contig9378_at	AT4G09720	RAB GTPase homolog G3A	0.0734132	1H.34	0.000211343	1H.33	n/a
Contig9378_at	AT1G22740	RAB GTPase homolog G3B	0.0734132	1H.34	0.000211343	1H.33	n/a
Contig9378_at	AT3G16100	RAB GTPase homolog G3C	0.0734132	1H.34	0.000211343	1H.33	n/a
Contig9378_at	AT3G18820	RAB GTPase homolog G3F	0.0734132	1H.34	0.000211343	1H.33	n/a
Contig9378_at	AT1G49300	RAB GTPase homolog G3E	0.0734132	1H.34	0.000211343	1H.33	n/a
Contig2756_at	AT4G23630	VIRB2-interacting protein 1	0.000220246	1H.35	7.35e-07	1H.35	n/a
Contig2756_at	AT5G41600	VIRB2-interacting protein 3	0.000220246	1H.35	7.35e-07	1H.35	n/a
Contig2756_at	AT4G11220	VIRB2-interacting protein 2	0.000220246	1H.35	7.35e-07	1H.35	n/a
Contig1507_at	AT5G44340	tubulin beta chain 4	0.160615	1H.45	0.00677882	1H.04	n/a
Contig22053_at	AT5G10260	RAB GTPase homolog H1E	0.0471929	2H.01	0.193133	5H.04	n/a
Contig22053_at	AT5G64990	RAB GTPase homolog H1A	0.0471929	2H.01	0.193133	5H.04	n/a
Contig22053_at	AT2G44610	Ras-related small GTP-binding family protein	0.0471929	2H.01	0.193133	5H.04	n/a
Contig22053_at	AT2G22290	RAB GTPase homolog H1D	0.0471929	2H.01	0.193133	5H.04	n/a
Contig3655_at	AT3G42050	vacuolar ATP synthase subunit H family protein	0.282629	2H.05	0.0018299	1H.04	n/a
Contig589_x_at	AT1G67090	ribulose bisphosphate carboxylase small chain 1A	0.000820784	2H.07	0.000226198	1H.10	n/a
Contig308_x_at	AT1G67090	ribulose bisphosphate carboxylase small chain 1A	0.0435427	2H.08	0.00143463	1H.06	n/a
Contig1546_at	AT5G10450	G-box regulating factor 6	0.12043	2H.23	0.0338886	1H.05	n/a
Contig1546_at	AT1G35160	GF14 protein phi chain	0.12043	2H.23	0.0338886	1H.05	n/a
Contig1546_at	AT1G22300	general regulatory factor 10	0.12043	2H.23	0.0338886	1H.05	n/a
Contig1546_at	AT4G09000	general regulatory factor 1	0.12043	2H.23	0.0338886	1H.05	n/a
Contig1546_at	AT5G38480	general regulatory factor 3	0.12043	2H.23	0.0338886	1H.05	n/a
Contig1546_at	AT1G78300	general regulatory factor 2	0.12043	2H.23	0.0338886	1H.05	n/a
Contig4152_at	AT5G35410	Protein kinase superfamily protein	2.7e-06	2H.26	8.5e-06	2H.29	n/a
Contig7769_at	AT2G35190	Putative plant snare 11	7.95e-06	2H.26	7.35e-07	2H.23	n/a
Contig7769_at	AT3G17440	Putative plant snare 13	7.95e-06	2H.26	7.35e-07	2H.23	n/a
Contig7769_at	AT1G48240	Putative plant snare 12	7.95e-06	2H.26	7.35e-07	2H.23	n/a
Z48624_x_at	AT4G39260	cold%2C circadian rhythm%2C and RNA binding 1	0.295459	2H.26	0.0627864	1H.08	n/a
Contig888_at	AT3G26650	glyceraldehyde 3-phosphate dehydrogenase A subunit	1.99e-06	2H.30	7.35e-07	2H.30	n/a
Contig3350_at	AT1G35720	annexin 1	0.161637	2H.30	7.35e-07	1H.04	n/a
Contig3350_at	AT5G65020	annexin 2	0.161637	2H.30	7.35e-07	1H.04	n/a
Contig166_at	AT2G20450	Ribosomal protein L14	0.000361097	2H.35	0.00186536	1H.48	n/a
Contig8942_at	AT5G51700	cysteine and histidine-rich domain-containing protein RAR1	0.0682666	2H.42	0.00262006	1H.03	n/a
Contig11158_at	AT1G48210	Protein kinase superfamily protein	0.125347	2H.42	0.236512	6H.02	n/a
Contig11158_at	AT3G17410	Protein kinase superfamily protein	0.125347	2H.42	0.236512	6H.02	n/a
Contig4704_at	AT4G17170	RAB GTPase homolog B1C	0.200307	2H.46	0.0295881	2H.44	n/a
Contig4704_at	AT4G35860	GTP-binding 2	0.200307	2H.46	0.0295881	2H.44	n/a
Contig4704_at	AT4G17160	RAB GTPase homolog B1A	0.200307	2H.46	0.0295881	2H.44	n/a
Contig1623_at	AT1G43170	ribosomal protein 1	0.199496	2H.49	7.02e-05	1H.46	n/a
Contig6574_at	AT3G54140	peptide transporter 1	0.0062144	2H.51	7.35e-07	1H.05	PacMan
Contig1237_s_at	AT4G35100	plasma membrane intrinsic protein 3	0.170524	2H.61	2.7e-05	1H.05	n/a
Contig1237_s_at	AT2G45960	plasma membrane intrinsic protein 1B	0.170524	2H.61	2.7e-05	1H.05	n/a
Contig1237_s_at	AT3G54820	plasma membrane intrinsic protein 2%3B5	0.170524	2H.61	2.7e-05	1H.05	n/a
Contig1237_s_at	AT4G23400	plasma membrane intrinsic protein 1%3B5	0.170524	2H.61	2.7e-05	1H.05	n/a
Contig1237_s_at	AT2G39010	plasma membrane intrinsic protein 2E	0.170524	2H.61	2.7e-05	1H.05	n/a
Contig1237_s_at	AT2G37180	Aquaporin-like superfamily protein	0.170524	2H.61	2.7e-05	1H.05	n/a
Contig1237_s_at	AT4G00430	plasma membrane intrinsic protein 1%3B4	0.170524	2H.61	2.7e-05	1H.05	n/a
Contig1237_s_at	AT3G53420	plasma membrane intrinsic protein 2A	0.170524	2H.61	2.7e-05	1H.05	n/a
Contig25293_at	AT5G57110	autoinhibited Ca2+ -ATPase%2C isoform 8	2.7e-06	2H.63	0.0552702	1H.07	n/a
Contig4245_s_at	AT2G31570	glutathione peroxidase 2	3.63e-06	2H.63	0.12632	5H.10	n/a
Contig1223_at	AT4G35100	plasma membrane intrinsic protein 3	2.01e-05	2H.63	0.0171372	1H.05	n/a
Contig1223_at	AT3G53420	plasma membrane intrinsic protein 2A	2.01e-05	2H.63	0.0171372	1H.05	n/a
Contig1223_at	AT2G39010	plasma membrane intrinsic protein 2E	2.01e-05	2H.63	0.0171372	1H.05	n/a
Contig1223_at	AT4G23400	plasma membrane intrinsic protein 1%3B5	2.01e-05	2H.63	0.0171372	1H.05	n/a
Contig1223_at	AT2G45960	plasma membrane intrinsic protein 1B	2.01e-05	2H.63	0.0171372	1H.05	n/a
Contig1223_at	AT4G00430	plasma membrane intrinsic protein 1%3B4	2.01e-05	2H.63	0.0171372	1H.05	n/a
Contig1223_at	AT2G37180	Aquaporin-like superfamily protein	2.01e-05	2H.63	0.0171372	1H.05	n/a
Contig1223_at	AT3G54820	plasma membrane intrinsic protein 2%3B5	2.01e-05	2H.63	0.0171372	1H.05	n/a
Contig2294_at	AT4G18710	Protein kinase superfamily protein	5.11e-05	2H.63	6.22e-06	1H.06	n/a
Contig10854_s_at	AT3G17410	Protein kinase superfamily protein	9.53e-05	2H.63	0.00495727	1H.05	PacMan
Contig2291_at	AT5G46630	Clathrin adaptor complexes medium subunit family protein	0.000191485	2H.63	0.000598153	1H.05	n/a
Contig1390_3_s_at	AT5G09810	actin 7	0.000310524	2H.63	0.0100006	1H.05	n/a
Contig1846_s_at	AT1G20620	catalase 3	0.00098921	2H.63	0.000188707	1H.06	n/a
Contig1328_s_at	AT3G43810	calmodulin 7	0.00202626	2H.63	0.027072	1H.08	PacMan
Contig8480_at	AT5G03540	exocyst subunit exo70 family protein A1	0.00252491	2H.63	0.0491742	2H.02	n/a
Contig6326_at	AT5G45130	Ras small GTP-binding family protein	0.00549551	2H.63	0.00351636	3H.05	n/a
Contig6326_at	AT3G54840	Ras-related small GTP-binding family protein	0.00549551	2H.63	0.00351636	3H.05	n/a
Contig6326_at	AT4G19640	Ras-related small GTP-binding family protein	0.00549551	2H.63	0.00351636	3H.05	n/a
Contig842_x_at	AT1G67090	ribulose bisphosphate carboxylase small chain 1A	0.00765613	2H.63	1.26e-05	1H.08	n/a
Contig594_x_at	AT1G67090	ribulose bisphosphate carboxylase small chain 1A	0.00935422	2H.63	7.35e-07	2H.09	n/a
Contig5046_at	AT3G45280	syntaxin of plants 72	0.00945329	2H.63	0.00120554	1H.38	n/a
Contig5046_at	AT3G61450	syntaxin of plants 73	0.00945329	2H.63	0.00120554	1H.38	n/a
Contig5046_at	AT3G09740	syntaxin of plants 71	0.00945329	2H.63	0.00120554	1H.38	n/a
Contig1340_at	AT3G43810	calmodulin 7	0.010285	2H.63	0.0177583	6H.04	PacMan
Contig3958_s_at	AT1G17730	vacuolar protein sorting 46.1	0.0108163	2H.63	0.013729	1H.05	PacMan
Contig3958_s_at	AT1G73030	SNF7 family protein	0.0108163	2H.63	0.013729	1H.05	PacMan
Contig997_x_at	AT1G67090	ribulose bisphosphate carboxylase small chain 1A	0.0136135	2H.63	1.34e-05	1H.06	n/a
Contig3335_at	AT1G02130	RAS 5	0.0147873	2H.63	7.35e-07	5H.49	n/a
Contig3335_at	AT5G03520	RAB GTPase homolog 8C	0.0147873	2H.63	7.35e-07	5H.49	n/a
Contig3335_at	AT3G09900	RAB GTPase homolog E1E	0.0147873	2H.63	7.35e-07	5H.49	n/a
Contig3335_at	AT3G53610	RAB GTPase homolog 8	0.0147873	2H.63	7.35e-07	5H.49	n/a
Contig3335_at	AT3G46060	RAB GTPase homolog 8A	0.0147873	2H.63	7.35e-07	5H.49	n/a
Contig1672_at	AT1G23310	glutamate:glyoxylate aminotransferase	0.0188715	2H.63	7.35e-07	1H.06	iPacMan
Contig14821_at	AT5G22360	vesicle-associated membrane protein 714	0.0196292	2H.63	0.00804309	5H.19	n/a
Contig3337_s_at	AT3G53610	RAB GTPase homolog 8	0.0220363	2H.63	0.00443101	1H.05	n/a
Contig3337_s_at	AT3G46060	RAB GTPase homolog 8A	0.0220363	2H.63	0.00443101	1H.05	n/a
Contig3337_s_at	AT5G03520	RAB GTPase homolog 8C	0.0220363	2H.63	0.00443101	1H.05	n/a
Contig3337_s_at	AT3G09900	RAB GTPase homolog E1E	0.0220363	2H.63	0.00443101	1H.05	n/a
Contig24516_at	AT1G80500	SNARE-like superfamily protein	0.0255802	2H.63	0.00375346	1H.05	n/a
Contig7957_at	AT5G63880	SNF7 family protein	0.0354408	2H.63	0.114836	4H.17	n/a
Contig7957_at	AT5G09260	vacuolar protein sorting-associated protein 20.2	0.0354408	2H.63	0.114836	4H.17	n/a
Contig7349_at	AT5G64990	RAB GTPase homolog H1A	0.0454216	2H.63	7.35e-07	1H.05	n/a
Contig7349_at	AT2G44610	Ras-related small GTP-binding family protein	0.0454216	2H.63	7.35e-07	1H.05	n/a
Contig7349_at	AT2G22290	RAB GTPase homolog H1D	0.0454216	2H.63	7.35e-07	1H.05	n/a
Contig7349_at	AT5G10260	RAB GTPase homolog H1E	0.0454216	2H.63	7.35e-07	1H.05	n/a
Contig7349_at	AT4G39890	RAB GTPase homolog H1C	0.0454216	2H.63	7.35e-07	1H.05	n/a
Contig8849_at	AT5G58030	Transport protein particle (TRAPP) component	0.132338	2H.63	0.0023534	1H.04	n/a
Contig16905_at	AT5G47520	RAB GTPase homolog A5A	3.3e-05	2H.64	0.173535	2H.56	n/a
Contig6979_at	AT5G46860	Syntaxin/t-SNARE family protein	0.00138208	2H.64	0.00649244	1H.03	n/a
Contig6979_at	AT4G17730	syntaxin of plants 23	0.00138208	2H.64	0.00649244	1H.03	n/a
Contig6979_at	AT5G16830	syntaxin of plants 21	0.00138208	2H.64	0.00649244	1H.03	n/a
Contig8383_s_at	AT2G16600	rotamase CYP 3	0.00277223	2H.64	0.0101982	1H.45	n/a
Contig8383_s_at	AT4G38740	rotamase CYP 1	0.00277223	2H.64	0.0101982	1H.45	n/a
Contig1626_s_at	AT3G55440	triosephosphate isomerase	0.0132032	2H.64	0.226015	1H.48	n/a
Contig5217_at	AT5G54500	flavodoxin-like quinone reductase 1	2.7e-06	2H.65	1.3e-06	1H.05	n/a
Contig11759_at	AT3G15060	RAB GTPase homolog A1G	2.49e-05	2H.65	1.3e-06	5H.20	n/a
Contig11759_at	AT5G59150	RAB GTPase homolog A2D	2.49e-05	2H.65	1.3e-06	5H.20	n/a
Contig11759_at	AT1G28550	RAB GTPase homolog A1I	2.49e-05	2H.65	1.3e-06	5H.20	n/a
Contig11759_at	AT1G16920	RAB GTPase homolog A1B	2.49e-05	2H.65	1.3e-06	5H.20	n/a
Contig11759_at	AT5G65270	RAB GTPase homolog A4A	2.49e-05	2H.65	1.3e-06	5H.20	n/a
Contig11759_at	AT5G45750	RAB GTPase homolog A1C	2.49e-05	2H.65	1.3e-06	5H.20	n/a
Contig11759_at	AT4G18800	RAB GTPase homolog A1D	2.49e-05	2H.65	1.3e-06	5H.20	n/a
Contig11759_at	AT3G12160	RAB GTPase homolog A4D	2.49e-05	2H.65	1.3e-06	5H.20	n/a
Contig11759_at	AT1G09630	RAB GTPase 11C	2.49e-05	2H.65	1.3e-06	5H.20	n/a
Contig11759_at	AT3G46830	RAB GTPase homolog A2C	2.49e-05	2H.65	1.3e-06	5H.20	n/a
Contig11759_at	AT1G07410	RAB GTPase homolog A2B	2.49e-05	2H.65	1.3e-06	5H.20	n/a
Contig11759_at	AT5G47960	RAB GTPase homolog A4C	2.49e-05	2H.65	1.3e-06	5H.20	n/a
Contig11759_at	AT5G60860	RAB GTPase homolog A1F	2.49e-05	2H.65	1.3e-06	5H.20	n/a
Contig11759_at	AT4G39990	RAB GTPase homolog A4B	2.49e-05	2H.65	1.3e-06	5H.20	n/a
Contig1321_at	AT3G43810	calmodulin 7	7.5e-05	2H.65	0.00323204	1H.05	n/a
Contig3728_at	AT4G02080	secretion-associated RAS super family 2	0.00041957	2H.65	0.000227235	1H.08	n/a
Contig3728_at	AT3G62560	Ras-related small GTP-binding family protein	0.00041957	2H.65	0.000227235	1H.08	n/a
Contig3728_at	AT1G09180	secretion-associated RAS super family 1	0.00041957	2H.65	0.000227235	1H.08	n/a
Contig3728_at	AT1G56330	secretion-associated RAS 1B	0.00041957	2H.65	0.000227235	1H.08	n/a
Contig13826_at	AT3G49660	Transducin/WD40 repeat-like superfamily protein	0.000739583	2H.65	7.66e-05	1H.48	n/a
Contig838_s_at	AT1G67090	ribulose bisphosphate carboxylase small chain 1A	0.00336973	2H.65	6.66e-06	1H.08	n/a
Contig7947_at	AT3G18060	transducin family protein / WD-40 repeat family protein	0.00571651	2H.65	0.00244659	1H.04	n/a
Contig859_s_at	AT1G67090	ribulose bisphosphate carboxylase small chain 1A	0.0114484	2H.65	9.64e-05	1H.05	iPacMan
Contig446_at	AT3G26650	glyceraldehyde 3-phosphate dehydrogenase A subunit	0.0444149	2H.65	9.34e-06	1H.06	n/a
Contig11518_at	AT5G59010	kinase with tetratricopeptide repeat domain-containing protein	1.99e-06	2H.66	7.35e-07	1H.05	PacMan
Contig11518_at	AT4G00710	BR-signaling kinase 3	1.99e-06	2H.66	7.35e-07	1H.05	PacMan
Contig11518_at	AT1G63500	kinase with tetratricopeptide repeat domain-containing protein	1.99e-06	2H.66	7.35e-07	1H.05	PacMan
Contig11518_at	AT4G35230	BR-signaling kinase 1	1.99e-06	2H.66	7.35e-07	1H.05	PacMan
Contig9875_at	AT3G29100	vesicle transport V-snare 13	1.99e-06	2H.66	7.35e-07	1H.05	n/a
Contig9875_at	AT5G39510	Vesicle transport v-SNARE family protein	1.99e-06	2H.66	7.35e-07	1H.05	n/a
Contig9875_at	AT1G26670	Vesicle transport v-SNARE family protein	1.99e-06	2H.66	7.35e-07	1H.05	n/a
Contig13308_at	AT4G09720	RAB GTPase homolog G3A	2.7e-06	2H.66	4.98e-05	1H.04	n/a
Contig13308_at	AT2G21880	RAB GTPase homolog 7A	2.7e-06	2H.66	4.98e-05	1H.04	n/a
Contig13308_at	AT1G49300	RAB GTPase homolog G3E	2.7e-06	2H.66	4.98e-05	1H.04	n/a
Contig13308_at	AT1G52280	RAB GTPase homolog G3D	2.7e-06	2H.66	4.98e-05	1H.04	n/a
Contig13308_at	AT3G18820	RAB GTPase homolog G3F	2.7e-06	2H.66	4.98e-05	1H.04	n/a
Contig13308_at	AT1G22740	RAB GTPase homolog G3B	2.7e-06	2H.66	4.98e-05	1H.04	n/a
Contig13308_at	AT3G16100	RAB GTPase homolog G3C	2.7e-06	2H.66	4.98e-05	1H.04	n/a
Contig3165_at	AT3G46830	RAB GTPase homolog A2C	2.7e-06	2H.66	7.35e-07	1H.05	PacMan
Contig3165_at	AT5G45750	RAB GTPase homolog A1C	2.7e-06	2H.66	7.35e-07	1H.05	PacMan
Contig3165_at	AT1G28550	RAB GTPase homolog A1I	2.7e-06	2H.66	7.35e-07	1H.05	PacMan
Contig3165_at	AT4G18800	RAB GTPase homolog A1D	2.7e-06	2H.66	7.35e-07	1H.05	PacMan
Contig3165_at	AT5G47960	RAB GTPase homolog A4C	2.7e-06	2H.66	7.35e-07	1H.05	PacMan
Contig3165_at	AT3G12160	RAB GTPase homolog A4D	2.7e-06	2H.66	7.35e-07	1H.05	PacMan
Contig3165_at	AT1G09630	RAB GTPase 11C	2.7e-06	2H.66	7.35e-07	1H.05	PacMan
Contig3165_at	AT5G60860	RAB GTPase homolog A1F	2.7e-06	2H.66	7.35e-07	1H.05	PacMan
Contig3165_at	AT1G16920	RAB GTPase homolog A1B	2.7e-06	2H.66	7.35e-07	1H.05	PacMan
Contig3165_at	AT3G15060	RAB GTPase homolog A1G	2.7e-06	2H.66	7.35e-07	1H.05	PacMan
Contig3165_at	AT2G33870	RAB GTPase homolog A1H	2.7e-06	2H.66	7.35e-07	1H.05	PacMan
Contig3165_at	AT1G07410	RAB GTPase homolog A2B	2.7e-06	2H.66	7.35e-07	1H.05	PacMan
Contig3165_at	AT5G59150	RAB GTPase homolog A2D	2.7e-06	2H.66	7.35e-07	1H.05	PacMan
Contig3165_at	AT1G06400	Ras-related small GTP-binding family protein	2.7e-06	2H.66	7.35e-07	1H.05	PacMan
Contig3165_at	AT4G39990	RAB GTPase homolog A4B	2.7e-06	2H.66	7.35e-07	1H.05	PacMan
Contig3165_at	AT4G18430	RAB GTPase homolog A1E	2.7e-06	2H.66	7.35e-07	1H.05	PacMan
Contig9280_at	AT3G24350	syntaxin of plants 32	2.7e-06	2H.66	7.35e-07	1H.05	PacMan
Contig3250_at	AT3G14940	phosphoenolpyruvate carboxylase 3	2.7e-06	2H.66	7.35e-07	1H.05	n/a
Contig3727_at	AT1G56330	secretion-associated RAS 1B	2.7e-06	2H.66	7.53e-06	1H.05	n/a
Contig3727_at	AT3G62560	Ras-related small GTP-binding family protein	2.7e-06	2H.66	7.53e-06	1H.05	n/a
Contig3727_at	AT4G02080	secretion-associated RAS super family 2	2.7e-06	2H.66	7.53e-06	1H.05	n/a
Contig3727_at	AT1G09180	secretion-associated RAS super family 1	2.7e-06	2H.66	7.53e-06	1H.05	n/a
Contig7419_at	AT3G22950	ADP-ribosylation factor C1	2.7e-06	2H.66	3.61e-05	1H.05	n/a
Contig3844_at	AT1G09180	secretion-associated RAS super family 1	2.7e-06	2H.66	0.00950239	1H.06	PacMan
Contig3844_at	AT4G02080	secretion-associated RAS super family 2	2.7e-06	2H.66	0.00950239	1H.06	PacMan
Contig3844_at	AT1G56330	secretion-associated RAS 1B	2.7e-06	2H.66	0.00950239	1H.06	PacMan
Contig3844_at	AT3G62560	Ras-related small GTP-binding family protein	2.7e-06	2H.66	0.00950239	1H.06	PacMan
Contig5449_at	AT4G18710	Protein kinase superfamily protein	2.7e-06	2H.66	0.0135385	2H.65	n/a
Contig4865_at	AT4G17530	RAB GTPase homolog 1C	2.7e-06	2H.66	0.00360195	6H.22	n/a
Contig4865_at	AT5G03520	RAB GTPase homolog 8C	2.7e-06	2H.66	0.00360195	6H.22	n/a
Contig4865_at	AT5G47200	RAB GTPase homolog 1A	2.7e-06	2H.66	0.00360195	6H.22	n/a
Contig4865_at	AT1G02130	RAS 5	2.7e-06	2H.66	0.00360195	6H.22	n/a
Contig4865_at	AT3G11730	Ras-related small GTP-binding family protein	2.7e-06	2H.66	0.00360195	6H.22	n/a
Contig9022_at	AT3G49870	ADP-ribosylation factor-like A1C	2.7e-06	2H.66	0.0578725	6H.35	n/a
Contig9022_at	AT5G37680	ADP-ribosylation factor-like A1A	2.7e-06	2H.66	0.0578725	6H.35	n/a
Contig9022_at	AT5G67560	ADP-ribosylation factor-like A1D	2.7e-06	2H.66	0.0578725	6H.35	n/a
Contig9022_at	AT3G49860	ADP-ribosylation factor-like A1B	2.7e-06	2H.66	0.0578725	6H.35	n/a
Contig4865_s_at	AT4G17530	RAB GTPase homolog 1C	3.63e-06	2H.66	0.00924361	3H.01	n/a
Contig4865_s_at	AT5G03520	RAB GTPase homolog 8C	3.63e-06	2H.66	0.00924361	3H.01	n/a
Contig4865_s_at	AT5G47200	RAB GTPase homolog 1A	3.63e-06	2H.66	0.00924361	3H.01	n/a
Contig4865_s_at	AT1G02130	RAS 5	3.63e-06	2H.66	0.00924361	3H.01	n/a
Contig4865_s_at	AT3G11730	Ras-related small GTP-binding family protein	3.63e-06	2H.66	0.00924361	3H.01	n/a
Contig7401_at	AT1G47550	exocyst complex component sec3A	4.74e-06	2H.66	0.0648875	1H.05	PacMan
Contig7401_at	AT1G47560	exocyst complex component sec3B	4.74e-06	2H.66	0.0648875	1H.05	PacMan
Contig7723_at	AT1G15880	golgi snare 11	4.74e-06	2H.66	0.0607472	1H.08	n/a
Contig3170_at	AT1G09630	RAB GTPase 11C	9e-06	2H.66	5.31e-05	1H.05	n/a
Contig3170_at	AT5G47960	RAB GTPase homolog A4C	9e-06	2H.66	5.31e-05	1H.05	n/a
Contig3170_at	AT1G16920	RAB GTPase homolog A1B	9e-06	2H.66	5.31e-05	1H.05	n/a
Contig3170_at	AT4G18800	RAB GTPase homolog A1D	9e-06	2H.66	5.31e-05	1H.05	n/a
Contig3170_at	AT2G33870	RAB GTPase homolog A1H	9e-06	2H.66	5.31e-05	1H.05	n/a
Contig3170_at	AT1G07410	RAB GTPase homolog A2B	9e-06	2H.66	5.31e-05	1H.05	n/a
Contig3170_at	AT3G46830	RAB GTPase homolog A2C	9e-06	2H.66	5.31e-05	1H.05	n/a
Contig3170_at	AT5G59150	RAB GTPase homolog A2D	9e-06	2H.66	5.31e-05	1H.05	n/a
Contig3170_at	AT1G28550	RAB GTPase homolog A1I	9e-06	2H.66	5.31e-05	1H.05	n/a
Contig3170_at	AT3G15060	RAB GTPase homolog A1G	9e-06	2H.66	5.31e-05	1H.05	n/a
Contig3170_at	AT5G45750	RAB GTPase homolog A1C	9e-06	2H.66	5.31e-05	1H.05	n/a
Contig3170_at	AT1G06400	Ras-related small GTP-binding family protein	9e-06	2H.66	5.31e-05	1H.05	n/a
Contig3170_at	AT5G65270	RAB GTPase homolog A4A	9e-06	2H.66	5.31e-05	1H.05	n/a
Contig3170_at	AT4G18430	RAB GTPase homolog A1E	9e-06	2H.66	5.31e-05	1H.05	n/a
Contig3170_at	AT5G60860	RAB GTPase homolog A1F	9e-06	2H.66	5.31e-05	1H.05	n/a
Contig3170_at	AT3G12160	RAB GTPase homolog A4D	9e-06	2H.66	5.31e-05	1H.05	n/a
Contig8337_at	AT5G58180	Synaptobrevin family protein	1.52e-05	2H.66	0.00656344	1H.05	n/a
Contig8337_at	AT5G58060	SNARE-like superfamily protein	1.52e-05	2H.66	0.00656344	1H.05	n/a
Contig395_s_at	AT1G70490	Ras-related small GTP-binding family protein	1.52e-05	2H.66	0.00230145	1H.09	n/a
Contig395_s_at	AT2G47170	Ras-related small GTP-binding family protein	1.52e-05	2H.66	0.00230145	1H.09	n/a
Contig395_s_at	AT2G24765	ADP-ribosylation factor 3	1.52e-05	2H.66	0.00230145	1H.09	n/a
Contig395_s_at	AT3G62290	ADP-ribosylation factor A1E	1.52e-05	2H.66	0.00230145	1H.09	n/a
Contig395_s_at	AT1G23490	ADP-ribosylation factor 1	1.52e-05	2H.66	0.00230145	1H.09	n/a
Contig395_s_at	AT1G10630	ADP-ribosylation factor A1F	1.52e-05	2H.66	0.00230145	1H.09	n/a
Contig395_s_at	AT3G03120	ADP-ribosylation factor B1C	1.52e-05	2H.66	0.00230145	1H.09	n/a
Contig395_s_at	AT5G14670	ADP-ribosylation factor A1B	1.52e-05	2H.66	0.00230145	1H.09	n/a
Contig395_s_at	AT2G15310	ADP-ribosylation factor B1A	1.52e-05	2H.66	0.00230145	1H.09	n/a
Contig1219_s_at	AT2G37180	Aquaporin-like superfamily protein	2.75e-05	2H.66	0.153084	5H.40	n/a
Contig1219_s_at	AT2G39010	plasma membrane intrinsic protein 2E	2.75e-05	2H.66	0.153084	5H.40	n/a
Contig1219_s_at	AT2G45960	plasma membrane intrinsic protein 1B	2.75e-05	2H.66	0.153084	5H.40	n/a
Contig1219_s_at	AT4G23400	plasma membrane intrinsic protein 1%3B5	2.75e-05	2H.66	0.153084	5H.40	n/a
Contig1219_s_at	AT4G35100	plasma membrane intrinsic protein 3	2.75e-05	2H.66	0.153084	5H.40	n/a
Contig1219_s_at	AT3G54820	plasma membrane intrinsic protein 2%3B5	2.75e-05	2H.66	0.153084	5H.40	n/a
Contig1219_s_at	AT4G00430	plasma membrane intrinsic protein 1%3B4	2.75e-05	2H.66	0.153084	5H.40	n/a
Contig1219_s_at	AT3G53420	plasma membrane intrinsic protein 2A	2.75e-05	2H.66	0.153084	5H.40	n/a
Contig7111_at	AT1G11890	Synaptobrevin family protein	2.85e-05	2H.66	7.35e-07	1H.05	n/a
Contig4867_s_at	AT4G17530	RAB GTPase homolog 1C	3.12e-05	2H.66	0.00491338	1H.03	PacMan
Contig4867_s_at	AT1G02130	RAS 5	3.12e-05	2H.66	0.00491338	1H.03	PacMan
Contig4867_s_at	AT3G11730	Ras-related small GTP-binding family protein	3.12e-05	2H.66	0.00491338	1H.03	PacMan
Contig4867_s_at	AT5G47200	RAB GTPase homolog 1A	3.12e-05	2H.66	0.00491338	1H.03	PacMan
Contig4159_at	AT1G10730	Clathrin adaptor complexes medium subunit family protein	6.54e-05	2H.66	0.000730402	1H.05	n/a
Contig4159_at	AT1G60780	Clathrin adaptor complexes medium subunit family protein	6.54e-05	2H.66	0.000730402	1H.05	n/a
Contig3827_s_at	AT5G58070	temperature-induced lipocalin	6.67e-05	2H.66	0.0754064	7H.42	n/a
Contig5610_at	AT3G60600	vesicle associated protein	8.64e-05	2H.66	7.53e-06	1H.05	n/a
Contig930_at	AT5G19770	tubulin alpha-3	0.000103189	2H.66	0.0504646	3H.42	n/a
Contig7733_at	AT3G44310	nitrilase 1	0.000104553	2H.66	0.0565246	6H.26	n/a
Contig10258_s_at	AT5G58070	temperature-induced lipocalin	0.000107963	2H.66	0.00588369	1H.42	n/a
Contig13144_at	AT5G03540	exocyst subunit exo70 family protein A1	0.000118134	2H.66	7.35e-07	1H.05	PacMan
Contig3169_at	AT2G33870	RAB GTPase homolog A1H	0.000123583	2H.66	7.35e-07	1H.05	n/a
Contig3169_at	AT3G12160	RAB GTPase homolog A4D	0.000123583	2H.66	7.35e-07	1H.05	n/a
Contig3169_at	AT1G09630	RAB GTPase 11C	0.000123583	2H.66	7.35e-07	1H.05	n/a
Contig3169_at	AT1G16920	RAB GTPase homolog A1B	0.000123583	2H.66	7.35e-07	1H.05	n/a
Contig3169_at	AT5G59150	RAB GTPase homolog A2D	0.000123583	2H.66	7.35e-07	1H.05	n/a
Contig3169_at	AT1G28550	RAB GTPase homolog A1I	0.000123583	2H.66	7.35e-07	1H.05	n/a
Contig3169_at	AT4G18430	RAB GTPase homolog A1E	0.000123583	2H.66	7.35e-07	1H.05	n/a
Contig3169_at	AT5G60860	RAB GTPase homolog A1F	0.000123583	2H.66	7.35e-07	1H.05	n/a
Contig3169_at	AT4G18800	RAB GTPase homolog A1D	0.000123583	2H.66	7.35e-07	1H.05	n/a
Contig3169_at	AT1G06400	Ras-related small GTP-binding family protein	0.000123583	2H.66	7.35e-07	1H.05	n/a
Contig3169_at	AT5G45750	RAB GTPase homolog A1C	0.000123583	2H.66	7.35e-07	1H.05	n/a
Contig3169_at	AT3G46830	RAB GTPase homolog A2C	0.000123583	2H.66	7.35e-07	1H.05	n/a
Contig3169_at	AT3G15060	RAB GTPase homolog A1G	0.000123583	2H.66	7.35e-07	1H.05	n/a
Contig3169_at	AT5G65270	RAB GTPase homolog A4A	0.000123583	2H.66	7.35e-07	1H.05	n/a
Contig3169_at	AT5G47960	RAB GTPase homolog A4C	0.000123583	2H.66	7.35e-07	1H.05	n/a
Contig3169_at	AT1G07410	RAB GTPase homolog A2B	0.000123583	2H.66	7.35e-07	1H.05	n/a
Contig1222_s_at	AT2G45960	plasma membrane intrinsic protein 1B	0.00024594	2H.66	0.0292229	5H.43	n/a
Contig1222_s_at	AT4G00430	plasma membrane intrinsic protein 1%3B4	0.00024594	2H.66	0.0292229	5H.43	n/a
Contig1222_s_at	AT4G23400	plasma membrane intrinsic protein 1%3B5	0.00024594	2H.66	0.0292229	5H.43	n/a
Contig1222_s_at	AT4G35100	plasma membrane intrinsic protein 3	0.00024594	2H.66	0.0292229	5H.43	n/a
Contig1222_s_at	AT3G54820	plasma membrane intrinsic protein 2%3B5	0.00024594	2H.66	0.0292229	5H.43	n/a
Contig1222_s_at	AT2G39010	plasma membrane intrinsic protein 2E	0.00024594	2H.66	0.0292229	5H.43	n/a
Contig1222_s_at	AT2G37180	Aquaporin-like superfamily protein	0.00024594	2H.66	0.0292229	5H.43	n/a
Contig1222_s_at	AT3G53420	plasma membrane intrinsic protein 2A	0.00024594	2H.66	0.0292229	5H.43	n/a
Contig11723_at	AT2G18390	ADP-ribosylation factor family protein	0.000267499	2H.66	0.000478468	1H.48	n/a
Contig1394_s_at	AT5G09810	actin 7	0.000464548	2H.66	7.35e-07	1H.05	iPacMan
Contig4900_at	AT1G04750	vesicle-associated membrane protein 721	0.000626135	2H.66	0.000704199	1H.05	n/a
Contig4900_at	AT1G04760	vesicle-associated membrane protein 726	0.000626135	2H.66	0.000704199	1H.05	n/a
Contig4900_at	AT2G33120	synaptobrevin-related protein 1	0.000626135	2H.66	0.000704199	1H.05	n/a
Contig4900_at	AT2G33110	vesicle-associated membrane protein 723	0.000626135	2H.66	0.000704199	1H.05	n/a
Contig4900_at	AT4G15780	vesicle-associated membrane protein 724	0.000626135	2H.66	0.000704199	1H.05	n/a
Contig2537_at	AT4G17530	RAB GTPase homolog 1C	0.000639479	2H.66	0.121616	5H.10	n/a
Contig2537_at	AT5G47200	RAB GTPase homolog 1A	0.000639479	2H.66	0.121616	5H.10	n/a
Contig2537_at	AT1G02130	RAS 5	0.000639479	2H.66	0.121616	5H.10	n/a
Contig2537_at	AT3G11730	Ras-related small GTP-binding family protein	0.000639479	2H.66	0.121616	5H.10	n/a
Contig2187_at	AT3G09820	adenosine kinase 1	0.000727154	2H.66	7.35e-07	1H.05	PacMan
Contig1394_at	AT5G09810	actin 7	0.00072942	2H.66	0.000161907	1H.05	iPacMan
Contig1263_at	AT1G02500	S-adenosylmethionine synthetase 1	0.000755611	2H.66	0.146819	4H.25	n/a
Contig1263_at	AT2G36880	methionine adenosyltransferase 3	0.000755611	2H.66	0.146819	4H.25	n/a
Contig1263_at	AT4G01850	S-adenosylmethionine synthetase 2	0.000755611	2H.66	0.146819	4H.25	n/a
Contig2868_at	AT1G07890	ascorbate peroxidase 1	0.000755968	2H.66	1.3e-06	1H.06	iPacMan
Contig2868_at	AT4G35000	ascorbate peroxidase 3	0.000755968	2H.66	1.3e-06	1H.06	iPacMan
Contig1294_at	AT2G36530	Enolase	0.000935685	2H.66	7.35e-07	1H.07	n/a
Contig5666_at	AT3G29100	vesicle transport V-snare 13	0.000969141	2H.66	1.85e-06	1H.05	n/a
Contig5666_at	AT1G26670	Vesicle transport v-SNARE family protein	0.000969141	2H.66	1.85e-06	1H.05	n/a
Contig5666_at	AT5G39510	Vesicle transport v-SNARE family protein	0.000969141	2H.66	1.85e-06	1H.05	n/a
Contig3827_at	AT5G58070	temperature-induced lipocalin	0.00127107	2H.66	0.0699146	5H.59	n/a
Contig1424_at	AT5G17920	Cobalamin-independent synthase family protein	0.00171538	2H.66	7.35e-07	1H.05	n/a
Contig15359_at	AT3G43810	calmodulin 7	0.00175487	2H.66	0.000478468	5H.44	n/a
Contig1397_at	AT5G09810	actin 7	0.00200915	2H.66	7.35e-07	1H.05	n/a
Contig3621_at	AT5G05010	clathrin adaptor complexes medium subunit family protein	0.00249252	2H.66	7.53e-06	1H.04	n/a
Contig1794_s_at	AT4G13940	S-adenosyl-L-homocysteine hydrolase	0.00348489	2H.66	7.35e-07	1H.05	n/a
Contig3172_at	AT1G22280	phytochrome-associated protein phosphatase type 2C	0.00351166	2H.66	6.22e-06	1H.05	n/a
Contig3172_at	AT2G20630	PP2C induced by AVRRPM1	0.00351166	2H.66	6.22e-06	1H.05	n/a
Contig20373_at	AT5G43900	myosin 2	0.00427391	2H.66	0.13767	3H.02	n/a
Contig7765_at	AT4G34450	coatomer gamma-2 subunit%2C putative / gamma-2 coat protein%2C putative / gamma-2 COP	0.0049342	2H.66	7.35e-07	1H.05	n/a
Contig1672_s_at	AT1G23310	glutamate:glyoxylate aminotransferase	0.0100117	2H.66	1.3e-06	1H.05	iPacMan
Contig8402_at	AT4G35790	phospholipase D delta	0.0102922	2H.66	7.35e-07	1H.05	n/a
Contig3263_at	AT4G20360	RAB GTPase homolog E1B	0.0119234	2H.66	7.35e-07	1H.06	iPacMan
Contig4004_at	AT2G34840	Coatomer epsilon subunit	0.0121244	2H.66	6.66e-06	1H.03	n/a
Contig4004_at	AT1G30630	Coatomer epsilon subunit	0.0121244	2H.66	6.66e-06	1H.03	n/a
Contig1338_s_at	AT3G43810	calmodulin 7	0.0141422	2H.66	6.39e-05	1H.05	n/a
Contig2453_at	AT2G31570	glutathione peroxidase 2	0.0169203	2H.66	7.35e-07	1H.05	n/a
Contig8348_at	AT2G17380	associated protein 19	0.0186175	2H.66	7.82e-05	1H.05	n/a
Contig8348_at	AT4G35410	Clathrin adaptor complex small chain family protein	0.0186175	2H.66	7.82e-05	1H.05	n/a
Contig7739_at	AT2G38400	alanine:glyoxylate aminotransferase 3	0.0195423	2H.66	1.3e-06	1H.05	n/a
Contig6703_at	AT4G23460	Adaptin family protein	0.0205901	2H.66	0.00395253	1H.05	n/a
Contig6703_at	AT4G11380	Adaptin family protein	0.0205901	2H.66	0.00395253	1H.05	n/a
Contig3334_at	AT4G17530	RAB GTPase homolog 1C	0.0206128	2H.66	0.00189507	1H.04	n/a
Contig6972_at	AT1G69840	SPFH/Band 7/PHB domain-containing membrane-associated protein family	0.020764	2H.66	1.3e-06	1H.05	n/a
Contig6972_at	AT3G01290	SPFH/Band 7/PHB domain-containing membrane-associated protein family	0.020764	2H.66	1.3e-06	1H.05	n/a
Contig6160_at	AT1G70490	Ras-related small GTP-binding family protein	0.0207828	2H.66	7.35e-07	1H.05	n/a
Contig6160_at	AT2G24765	ADP-ribosylation factor 3	0.0207828	2H.66	7.35e-07	1H.05	n/a
Contig6160_at	AT2G47170	Ras-related small GTP-binding family protein	0.0207828	2H.66	7.35e-07	1H.05	n/a
Contig6160_at	AT5G14670	ADP-ribosylation factor A1B	0.0207828	2H.66	7.35e-07	1H.05	n/a
Contig6160_at	AT1G23490	ADP-ribosylation factor 1	0.0207828	2H.66	7.35e-07	1H.05	n/a
Contig6160_at	AT1G10630	ADP-ribosylation factor A1F	0.0207828	2H.66	7.35e-07	1H.05	n/a
Contig6160_at	AT3G62290	ADP-ribosylation factor A1E	0.0207828	2H.66	7.35e-07	1H.05	n/a
Contig181_at	AT2G24765	ADP-ribosylation factor 3	0.020965	2H.66	0.00137728	1H.05	n/a
Contig181_at	AT1G23490	ADP-ribosylation factor 1	0.020965	2H.66	0.00137728	1H.05	n/a
Contig181_at	AT3G62290	ADP-ribosylation factor A1E	0.020965	2H.66	0.00137728	1H.05	n/a
Contig181_at	AT5G14670	ADP-ribosylation factor A1B	0.020965	2H.66	0.00137728	1H.05	n/a
Contig181_at	AT1G10630	ADP-ribosylation factor A1F	0.020965	2H.66	0.00137728	1H.05	n/a
Contig181_at	AT2G47170	Ras-related small GTP-binding family protein	0.020965	2H.66	0.00137728	1H.05	n/a
Contig181_at	AT3G03120	ADP-ribosylation factor B1C	0.020965	2H.66	0.00137728	1H.05	n/a
Contig181_at	AT1G70490	Ras-related small GTP-binding family protein	0.020965	2H.66	0.00137728	1H.05	n/a
Contig181_at	AT2G15310	ADP-ribosylation factor B1A	0.020965	2H.66	0.00137728	1H.05	n/a
Contig1206_s_at	AT5G56000	HEAT SHOCK PROTEIN 81.4	0.0255802	2H.66	0.193159	6H.04	n/a
Contig4158_at	AT1G10730	Clathrin adaptor complexes medium subunit family protein	0.0260036	2H.66	0.000269043	1H.04	n/a
Contig4158_at	AT1G60780	Clathrin adaptor complexes medium subunit family protein	0.0260036	2H.66	0.000269043	1H.04	n/a
Contig9890_at	AT4G38690	PLC-like phosphodiesterases superfamily protein	0.0261339	2H.66	7.35e-07	1H.03	n/a
Contig7958_s_at	AT3G54140	peptide transporter 1	0.0299316	2H.66	0.0250854	7H.28	n/a
Contig5971_at	AT2G06530	SNF7 family protein	0.0311717	2H.66	0.0729243	4H.20	n/a
Contig1693_at	AT1G71300	Vps52 / Sac2 family	0.033435	2H.66	4.05e-06	1H.06	n/a
Contig1693_at	AT1G71270	Vps52 / Sac2 family	0.033435	2H.66	4.05e-06	1H.06	n/a
Contig4909_at	AT3G54300	vesicle-associated membrane protein 727	0.0344498	2H.66	1.3e-06	1H.08	n/a
Contig1543_at	AT5G10450	G-box regulating factor 6	0.0361178	2H.66	0.000434726	1H.04	n/a
Contig1543_at	AT4G09000	general regulatory factor 1	0.0361178	2H.66	0.000434726	1H.04	n/a
Contig1543_at	AT5G38480	general regulatory factor 3	0.0361178	2H.66	0.000434726	1H.04	n/a
Contig1543_at	AT1G22300	general regulatory factor 10	0.0361178	2H.66	0.000434726	1H.04	n/a
Contig1543_at	AT1G35160	GF14 protein phi chain	0.0361178	2H.66	0.000434726	1H.04	n/a
Contig1543_at	AT1G78300	general regulatory factor 2	0.0361178	2H.66	0.000434726	1H.04	n/a
Contig11318_at	AT5G55190	RAN GTPase 3	0.0417576	2H.66	0.0149415	5H.04	n/a
Contig11318_at	AT5G20010	RAS-related nuclear protein-1	0.0417576	2H.66	0.0149415	5H.04	n/a
Contig11318_at	AT5G20020	RAS-related GTP-binding nuclear protein 2	0.0417576	2H.66	0.0149415	5H.04	n/a
Contig9293_at	AT2G43770	Transducin/WD40 repeat-like superfamily protein	0.0441724	2H.66	0.000243198	1H.06	n/a
Contig3337_at	AT3G53610	RAB GTPase homolog 8	0.0497304	2H.66	0.123946	5H.23	n/a
Contig3337_at	AT3G46060	RAB GTPase homolog 8A	0.0497304	2H.66	0.123946	5H.23	n/a
Contig3337_at	AT5G03520	RAB GTPase homolog 8C	0.0497304	2H.66	0.123946	5H.23	n/a
Contig3337_at	AT3G09900	RAB GTPase homolog E1E	0.0497304	2H.66	0.123946	5H.23	n/a
Contig865_3_s_at	AT1G13440	glyceraldehyde-3-phosphate dehydrogenase C2	0.0506499	2H.66	7.35e-07	1H.05	n/a
Contig865_3_s_at	AT3G04120	glyceraldehyde-3-phosphate dehydrogenase C subunit 1	0.0506499	2H.66	7.35e-07	1H.05	n/a
Contig10258_at	AT5G58070	temperature-induced lipocalin	0.0569688	2H.66	0.165175	7H.62	n/a
Contig1482_at	AT4G19003	E2F/DP family winged-helix DNA-binding domain-containing protein	0.063859	2H.66	0.000301055	1H.01	n/a
Contig1339_at	AT3G43810	calmodulin 7	0.0829497	2H.66	0.0366679	1H.05	n/a
Contig1791_x_at	AT4G13940	S-adenosyl-L-homocysteine hydrolase	1.99e-06	2H.67	7.35e-07	1H.05	PacMan
Contig1114_x_at	AT5G03240	polyubiquitin 3	1.99e-06	2H.67	1.08e-05	1H.05	n/a
Contig2888_at	AT5G11670	NADP-malic enzyme 2	1.99e-06	2H.67	0.000478468	1H.05	n/a
Contig1270_at	AT4G01850	S-adenosylmethionine synthetase 2	1.99e-06	2H.67	0.00122496	1H.05	PacMan
Contig1270_at	AT2G36880	methionine adenosyltransferase 3	1.99e-06	2H.67	0.00122496	1H.05	PacMan
Contig1270_at	AT1G02500	S-adenosylmethionine synthetase 1	1.99e-06	2H.67	0.00122496	1H.05	PacMan
Contig1269_at	AT1G02500	S-adenosylmethionine synthetase 1	2.7e-06	2H.67	7.35e-07	1H.05	PacMan
Contig1269_at	AT2G36880	methionine adenosyltransferase 3	2.7e-06	2H.67	7.35e-07	1H.05	PacMan
Contig1269_at	AT4G01850	S-adenosylmethionine synthetase 2	2.7e-06	2H.67	7.35e-07	1H.05	PacMan
Contig1269_s_at	AT1G02500	S-adenosylmethionine synthetase 1	2.7e-06	2H.67	7.35e-07	1H.05	PacMan
Contig1269_s_at	AT2G36880	methionine adenosyltransferase 3	2.7e-06	2H.67	7.35e-07	1H.05	PacMan
Contig1269_s_at	AT4G01850	S-adenosylmethionine synthetase 2	2.7e-06	2H.67	7.35e-07	1H.05	PacMan
Contig3166_at	AT1G07410	RAB GTPase homolog A2B	2.7e-06	2H.67	7.35e-07	1H.05	n/a
Contig3166_at	AT5G59150	RAB GTPase homolog A2D	2.7e-06	2H.67	7.35e-07	1H.05	n/a
Contig3166_at	AT1G09630	RAB GTPase 11C	2.7e-06	2H.67	7.35e-07	1H.05	n/a
Contig3166_at	AT5G47960	RAB GTPase homolog A4C	2.7e-06	2H.67	7.35e-07	1H.05	n/a
Contig3166_at	AT3G46830	RAB GTPase homolog A2C	2.7e-06	2H.67	7.35e-07	1H.05	n/a
Contig3166_at	AT1G06400	Ras-related small GTP-binding family protein	2.7e-06	2H.67	7.35e-07	1H.05	n/a
Contig7911_at	AT1G22280	phytochrome-associated protein phosphatase type 2C	2.7e-06	2H.67	7.35e-07	1H.05	n/a
Contig7911_at	AT2G20630	PP2C induced by AVRRPM1	2.7e-06	2H.67	7.35e-07	1H.05	n/a
Contig4515_at	AT1G53210	sodium/calcium exchanger family protein / calcium-binding EF hand family protein	2.7e-06	2H.67	0.000610463	1H.08	n/a
Contig14142_at	AT3G09800	SNARE-like superfamily protein	9e-06	2H.67	0.218998	5H.40	n/a
Contig14142_at	AT1G60970	SNARE-like superfamily protein	9e-06	2H.67	0.218998	5H.40	n/a
Contig10896_at	AT3G62290	ADP-ribosylation factor A1E	6.29e-05	2H.67	0.237668	6H.41	n/a
Contig10896_at	AT1G70490	Ras-related small GTP-binding family protein	6.29e-05	2H.67	0.237668	6H.41	n/a
Contig10896_at	AT5G17060	ADP-ribosylation factor B1B	6.29e-05	2H.67	0.237668	6H.41	n/a
Contig10896_at	AT2G24765	ADP-ribosylation factor 3	6.29e-05	2H.67	0.237668	6H.41	n/a
Contig10896_at	AT1G10630	ADP-ribosylation factor A1F	6.29e-05	2H.67	0.237668	6H.41	n/a
Contig10896_at	AT2G47170	Ras-related small GTP-binding family protein	6.29e-05	2H.67	0.237668	6H.41	n/a
Contig10896_at	AT3G03120	ADP-ribosylation factor B1C	6.29e-05	2H.67	0.237668	6H.41	n/a
Contig10896_at	AT5G14670	ADP-ribosylation factor A1B	6.29e-05	2H.67	0.237668	6H.41	n/a
Contig10896_at	AT1G23490	ADP-ribosylation factor 1	6.29e-05	2H.67	0.237668	6H.41	n/a
Contig2393_at	AT1G43890	RAB GTPASE HOMOLOG B18	9.86e-05	2H.67	7.35e-07	2H.68	n/a
Contig2393_at	AT3G09910	RAB GTPase homolog C2B	9.86e-05	2H.67	7.35e-07	2H.68	n/a
Contig2393_at	AT5G03530	RAB GTPase homolog C2A	9.86e-05	2H.67	7.35e-07	2H.68	n/a
Contig1390_5_at	AT5G09810	actin 7	0.000127169	2H.67	0.225949	3H.03	n/a
Contig7000_at	AT3G58170	BET1P/SFT1P-like protein 14A	0.000202043	2H.67	0.00956868	2H.17	n/a
Contig1230_at	AT4G00430	plasma membrane intrinsic protein 1%3B4	0.000239355	2H.67	1.3e-06	1H.05	n/a
Contig1230_at	AT2G45960	plasma membrane intrinsic protein 1B	0.000239355	2H.67	1.3e-06	1H.05	n/a
Contig1230_at	AT4G35100	plasma membrane intrinsic protein 3	0.000239355	2H.67	1.3e-06	1H.05	n/a
Contig1230_at	AT2G39010	plasma membrane intrinsic protein 2E	0.000239355	2H.67	1.3e-06	1H.05	n/a
Contig1230_at	AT4G23400	plasma membrane intrinsic protein 1%3B5	0.000239355	2H.67	1.3e-06	1H.05	n/a
Contig1230_at	AT3G53420	plasma membrane intrinsic protein 2A	0.000239355	2H.67	1.3e-06	1H.05	n/a
Contig1230_at	AT2G37180	Aquaporin-like superfamily protein	0.000239355	2H.67	1.3e-06	1H.05	n/a
Contig1230_at	AT3G54820	plasma membrane intrinsic protein 2%3B5	0.000239355	2H.67	1.3e-06	1H.05	n/a
Contig4129_at	AT1G09270	importin alpha isoform 4	0.000356561	2H.67	0.00549772	5H.42	n/a
Contig4129_at	AT4G02150	ARM repeat superfamily protein	0.000356561	2H.67	0.00549772	5H.42	n/a
Contig4129_at	AT1G02690	importin alpha isoform 6	0.000356561	2H.67	0.00549772	5H.42	n/a
Contig4129_at	AT5G49310	importin alpha isoform 5	0.000356561	2H.67	0.00549772	5H.42	n/a
Contig4129_at	AT4G16143	importin alpha isoform 2	0.000356561	2H.67	0.00549772	5H.42	n/a
Contig4129_at	AT3G06720	importin alpha isoform 1	0.000356561	2H.67	0.00549772	5H.42	n/a
Contig1373_at	AT5G17330	glutamate decarboxylase	0.000366967	2H.67	7.35e-07	1H.05	n/a
Contig8801_at	AT4G32910	nuclear pore complex Nup85-like protein	0.000556785	2H.67	0.00225988	1H.47	n/a
Contig1390_M_at	AT5G09810	actin 7	0.00088614	2H.67	0.26605	4H.19	n/a
Contig17599_at	AT3G05710	syntaxin of plants 43	0.00173503	2H.67	0.000273471	1H.08	n/a
Contig17599_at	AT5G26980	syntaxin of plants 41	0.00173503	2H.67	0.000273471	1H.08	n/a
Contig1078_x_at	AT5G03240	polyubiquitin 3	0.00344781	2H.67	7.35e-07	6H.17	n/a
Contig4777_at	AT4G00710	BR-signaling kinase 3	0.006963	2H.67	0.121149	4H.12	n/a
Contig4777_at	AT4G35230	BR-signaling kinase 1	0.006963	2H.67	0.121149	4H.12	n/a
Contig4777_at	AT5G59010	kinase with tetratricopeptide repeat domain-containing protein	0.006963	2H.67	0.121149	4H.12	n/a
Contig4777_at	AT1G63500	kinase with tetratricopeptide repeat domain-containing protein	0.006963	2H.67	0.121149	4H.12	n/a
Contig2124_at	AT4G09320	nucleoside diphosphate kinase	0.0106497	2H.67	0.00624077	1H.06	n/a
Contig9907_at	AT1G09630	RAB GTPase 11C	0.0140018	2H.67	0.000192725	1H.05	n/a
Contig9907_at	AT5G45750	RAB GTPase homolog A1C	0.0140018	2H.67	0.000192725	1H.05	n/a
Contig9907_at	AT1G16920	RAB GTPase homolog A1B	0.0140018	2H.67	0.000192725	1H.05	n/a
Contig9907_at	AT2G33870	RAB GTPase homolog A1H	0.0140018	2H.67	0.000192725	1H.05	n/a
Contig9907_at	AT1G28550	RAB GTPase homolog A1I	0.0140018	2H.67	0.000192725	1H.05	n/a
Contig9907_at	AT5G60860	RAB GTPase homolog A1F	0.0140018	2H.67	0.000192725	1H.05	n/a
Contig9907_at	AT1G07410	RAB GTPase homolog A2B	0.0140018	2H.67	0.000192725	1H.05	n/a
Contig9907_at	AT4G18800	RAB GTPase homolog A1D	0.0140018	2H.67	0.000192725	1H.05	n/a
Contig9907_at	AT3G46830	RAB GTPase homolog A2C	0.0140018	2H.67	0.000192725	1H.05	n/a
Contig9907_at	AT5G59150	RAB GTPase homolog A2D	0.0140018	2H.67	0.000192725	1H.05	n/a
Contig9756_at	AT1G48210	Protein kinase superfamily protein	0.0322428	2H.67	7.35e-07	1H.05	n/a
Contig9756_at	AT3G17410	Protein kinase superfamily protein	0.0322428	2H.67	7.35e-07	1H.05	n/a
Contig3043_at	AT3G15730	phospholipase D alpha 1	0.0674569	2H.67	6.94e-05	1H.05	n/a
Contig8299_at	AT3G20650	mRNA capping enzyme family protein	0.12183	2H.67	7.53e-06	1H.05	iPacMan
Contig1024_at	AT5G20290	Ribosomal protein S8e family protein	0.154047	2H.67	0.000558743	1H.47	n/a
Contig3933_at	AT1G16240	syntaxin of plants 51	0.179527	2H.67	0.000618981	5H.16	n/a
Contig3933_at	AT1G79590	syntaxin of plants 52	0.179527	2H.67	0.000618981	5H.16	n/a
Contig1050_s_at	AT5G03240	polyubiquitin 3	2.7e-06	2H.68	0.00233542	1H.06	n/a
Contig2377_s_at	AT3G09910	RAB GTPase homolog C2B	2.7e-06	2H.68	7.35e-07	2H.68	n/a
Contig2377_s_at	AT1G43890	RAB GTPASE HOMOLOG B18	2.7e-06	2H.68	7.35e-07	2H.68	n/a
Contig2377_s_at	AT5G03530	RAB GTPase homolog C2A	2.7e-06	2H.68	7.35e-07	2H.68	n/a
Contig5540_at	AT4G18710	Protein kinase superfamily protein	2.7e-06	2H.68	1.85e-06	5H.51	n/a
Contig3261_at	AT1G27970	nuclear transport factor 2B	0.00012029	2H.68	7.35e-07	1H.05	iPacMan
Contig3723_at	AT1G13440	glyceraldehyde-3-phosphate dehydrogenase C2	0.000380694	2H.68	7.35e-07	1H.05	n/a
Contig3723_at	AT3G04120	glyceraldehyde-3-phosphate dehydrogenase C subunit 1	0.000380694	2H.68	7.35e-07	1H.05	n/a
Contig1226_at	AT2G39010	plasma membrane intrinsic protein 2E	0.000403806	2H.68	0.0569603	1H.09	n/a
Contig1226_at	AT4G35100	plasma membrane intrinsic protein 3	0.000403806	2H.68	0.0569603	1H.09	n/a
Contig1226_at	AT4G00430	plasma membrane intrinsic protein 1%3B4	0.000403806	2H.68	0.0569603	1H.09	n/a
Contig1226_at	AT3G54820	plasma membrane intrinsic protein 2%3B5	0.000403806	2H.68	0.0569603	1H.09	n/a
Contig1226_at	AT2G45960	plasma membrane intrinsic protein 1B	0.000403806	2H.68	0.0569603	1H.09	n/a
Contig1226_at	AT3G53420	plasma membrane intrinsic protein 2A	0.000403806	2H.68	0.0569603	1H.09	n/a
Contig1226_at	AT4G23400	plasma membrane intrinsic protein 1%3B5	0.000403806	2H.68	0.0569603	1H.09	n/a
Contig1226_at	AT2G37180	Aquaporin-like superfamily protein	0.000403806	2H.68	0.0569603	1H.09	n/a
Contig5362_at	AT3G19820	cell elongation protein / DWARF1 / DIMINUTO (DIM)	0.000584023	2H.68	0.0165303	1H.48	n/a
Contig13986_at	AT1G59870	ABC-2 and Plant PDR ABC-type transporter family protein	0.000615037	2H.68	0.0025291	1H.07	n/a
Contig865_5_s_at	AT1G13440	glyceraldehyde-3-phosphate dehydrogenase C2	0.00603139	2H.68	7.35e-07	1H.05	PacMan
Contig865_5_s_at	AT3G04120	glyceraldehyde-3-phosphate dehydrogenase C subunit 1	0.00603139	2H.68	7.35e-07	1H.05	PacMan
Contig93_at	AT1G23490	ADP-ribosylation factor 1	0.00633876	2H.68	7.35e-07	1H.05	n/a
Contig93_at	AT2G24765	ADP-ribosylation factor 3	0.00633876	2H.68	7.35e-07	1H.05	n/a
Contig93_at	AT3G62290	ADP-ribosylation factor A1E	0.00633876	2H.68	7.35e-07	1H.05	n/a
Contig93_at	AT1G70490	Ras-related small GTP-binding family protein	0.00633876	2H.68	7.35e-07	1H.05	n/a
Contig93_at	AT2G47170	Ras-related small GTP-binding family protein	0.00633876	2H.68	7.35e-07	1H.05	n/a
Contig93_at	AT3G03120	ADP-ribosylation factor B1C	0.00633876	2H.68	7.35e-07	1H.05	n/a
Contig93_at	AT1G10630	ADP-ribosylation factor A1F	0.00633876	2H.68	7.35e-07	1H.05	n/a
Contig93_at	AT5G14670	ADP-ribosylation factor A1B	0.00633876	2H.68	7.35e-07	1H.05	n/a
Contig93_at	AT2G15310	ADP-ribosylation factor B1A	0.00633876	2H.68	7.35e-07	1H.05	n/a
Contig7799_at	AT2G20990	synaptotagmin A	0.00971358	2H.68	0.00766284	1H.03	iPacMan
Contig5218_at	AT5G54500	flavodoxin-like quinone reductase 1	0.0203692	2H.68	8.5e-06	1H.06	n/a
Contig411_at	AT5G19770	tubulin alpha-3	0.0309622	2H.68	7.35e-07	1H.05	n/a
Contig3168_at	AT3G12160	RAB GTPase homolog A4D	0.0491964	2H.68	0.0413993	2H.60	n/a
Contig3168_at	AT1G09630	RAB GTPase 11C	0.0491964	2H.68	0.0413993	2H.60	n/a
Contig3168_at	AT1G06400	Ras-related small GTP-binding family protein	0.0491964	2H.68	0.0413993	2H.60	n/a
Contig3168_at	AT1G07410	RAB GTPase homolog A2B	0.0491964	2H.68	0.0413993	2H.60	n/a
Contig3168_at	AT1G28550	RAB GTPase homolog A1I	0.0491964	2H.68	0.0413993	2H.60	n/a
Contig3168_at	AT3G46830	RAB GTPase homolog A2C	0.0491964	2H.68	0.0413993	2H.60	n/a
Contig3168_at	AT5G47960	RAB GTPase homolog A4C	0.0491964	2H.68	0.0413993	2H.60	n/a
Contig3168_at	AT4G18800	RAB GTPase homolog A1D	0.0491964	2H.68	0.0413993	2H.60	n/a
Contig3168_at	AT2G33870	RAB GTPase homolog A1H	0.0491964	2H.68	0.0413993	2H.60	n/a
Contig3168_at	AT4G18430	RAB GTPase homolog A1E	0.0491964	2H.68	0.0413993	2H.60	n/a
Contig3168_at	AT1G16920	RAB GTPase homolog A1B	0.0491964	2H.68	0.0413993	2H.60	n/a
Contig3168_at	AT5G59150	RAB GTPase homolog A2D	0.0491964	2H.68	0.0413993	2H.60	n/a
Contig3168_at	AT5G60860	RAB GTPase homolog A1F	0.0491964	2H.68	0.0413993	2H.60	n/a
Contig3168_at	AT3G15060	RAB GTPase homolog A1G	0.0491964	2H.68	0.0413993	2H.60	n/a
Contig3168_at	AT5G45750	RAB GTPase homolog A1C	0.0491964	2H.68	0.0413993	2H.60	n/a
Contig6617_at	AT4G35650	isocitrate dehydrogenase III	0.0553801	2H.68	0.000418851	1H.09	n/a
Contig8384_at	AT1G73650	3-oxo-5-alpha-steroid 4-dehydrogenase (DUF1295)	0.0675514	2H.68	0.062035	4H.04	n/a
Contig1812_at	AT5G20010	RAS-related nuclear protein-1	0.148131	2H.68	0.00646211	1H.48	n/a
Contig1812_at	AT5G20020	RAS-related GTP-binding nuclear protein 2	0.148131	2H.68	0.00646211	1H.48	n/a
Contig1812_at	AT5G55190	RAN GTPase 3	0.148131	2H.68	0.00646211	1H.48	n/a
Contig1338_at	AT3G43810	calmodulin 7	0.128796	3H.02	0.0043379	5H.10	n/a
Contig8183_at	AT4G14880	O-acetylserine (thiol) lyase (OAS-TL) isoform A1	2.7e-06	3H.16	7.35e-07	3H.17	iPacMan
EBro07_SQ001_D09_at	AT1G47550	exocyst complex component sec3A	0.00684861	3H.19	7.35e-07	3H.21	n/a
EBro07_SQ001_D09_at	AT1G47560	exocyst complex component sec3B	0.00684861	3H.19	7.35e-07	3H.21	n/a
Contig4136_at	AT4G02620	vacuolar ATPase subunit F family protein	0.0421948	3H.19	7.35e-07	1H.06	n/a
Contig7048_at	AT2G30050	transducin family protein / WD-40 repeat family protein	0.000192693	3H.20	4.12e-05	3H.20	n/a
Contig7048_at	AT3G01340	Transducin/WD40 repeat-like superfamily protein	0.000192693	3H.20	4.12e-05	3H.20	n/a
Contig3880_s_at	AT3G18820	RAB GTPase homolog G3F	0.239985	3H.25	0.0497138	2H.43	n/a
Contig3880_s_at	AT3G16100	RAB GTPase homolog G3C	0.239985	3H.25	0.0497138	2H.43	n/a
Contig3880_s_at	AT4G09720	RAB GTPase homolog G3A	0.239985	3H.25	0.0497138	2H.43	n/a
Contig3880_s_at	AT1G49300	RAB GTPase homolog G3E	0.239985	3H.25	0.0497138	2H.43	n/a
Contig3880_s_at	AT1G52280	RAB GTPase homolog G3D	0.239985	3H.25	0.0497138	2H.43	n/a
Contig3880_s_at	AT1G22740	RAB GTPase homolog G3B	0.239985	3H.25	0.0497138	2H.43	n/a
Contig15210_at	AT4G21560	vacuolar protein sorting-associated protein-like protein	1.99e-06	3H.32	8.87e-06	3H.32	n/a
Contig15210_at	AT4G05000	Vacuolar protein sorting-associated protein VPS28 family protein	1.99e-06	3H.32	8.87e-06	3H.32	n/a
Contig8162_at	AT5G54500	flavodoxin-like quinone reductase 1	1.99e-06	3H.33	7.35e-07	3H.33	n/a
Contig5354_at	AT5G06140	sorting nexin 1	0.00871401	3H.40	0.00926007	1H.04	n/a
Contig6921_at	AT4G19640	Ras-related small GTP-binding family protein	0.0626015	3H.44	0.0773636	1H.06	PacMan
Contig6921_at	AT5G45130	Ras small GTP-binding family protein	0.0626015	3H.44	0.0773636	1H.06	PacMan
Contig6921_at	AT3G54840	Ras-related small GTP-binding family protein	0.0626015	3H.44	0.0773636	1H.06	PacMan
Contig1216_s_at	AT4G23400	plasma membrane intrinsic protein 1%3B5	0.0732491	3H.45	0.00395297	1H.06	n/a
Contig1216_s_at	AT2G45960	plasma membrane intrinsic protein 1B	0.0732491	3H.45	0.00395297	1H.06	n/a
Contig1216_s_at	AT2G39010	plasma membrane intrinsic protein 2E	0.0732491	3H.45	0.00395297	1H.06	n/a
Contig1216_s_at	AT4G35100	plasma membrane intrinsic protein 3	0.0732491	3H.45	0.00395297	1H.06	n/a
Contig1216_s_at	AT4G00430	plasma membrane intrinsic protein 1%3B4	0.0732491	3H.45	0.00395297	1H.06	n/a
Contig1216_s_at	AT3G53420	plasma membrane intrinsic protein 2A	0.0732491	3H.45	0.00395297	1H.06	n/a
Contig1216_s_at	AT2G37180	Aquaporin-like superfamily protein	0.0732491	3H.45	0.00395297	1H.06	n/a
Contig1216_s_at	AT3G54820	plasma membrane intrinsic protein 2%3B5	0.0732491	3H.45	0.00395297	1H.06	n/a
Contig149_at	AT3G04120	glyceraldehyde-3-phosphate dehydrogenase C subunit 1	0.105555	3H.46	7.35e-07	1H.05	n/a
Contig149_at	AT1G13440	glyceraldehyde-3-phosphate dehydrogenase C2	0.105555	3H.46	7.35e-07	1H.05	n/a
Contig17104_at	AT3G24315	Sec20 family protein	0.0448087	3H.47	0.151942	3H.22	n/a
Contig8507_at	AT2G24765	ADP-ribosylation factor 3	0.211783	3H.47	0.0339056	1H.06	n/a
Contig8507_at	AT5G17060	ADP-ribosylation factor B1B	0.211783	3H.47	0.0339056	1H.06	n/a
Contig8507_at	AT3G03120	ADP-ribosylation factor B1C	0.211783	3H.47	0.0339056	1H.06	n/a
Contig901_x_at	AT1G56070	Ribosomal protein S5/Elongation factor G/III/V family protein	0.250882	3H.47	0.000491765	4H.18	n/a
Contig1508_s_at	AT5G44340	tubulin beta chain 4	0.0659429	3H.49	0.00265064	1H.03	n/a
Contig7135_at	AT5G19450	calcium-dependent protein kinase 19	0.129061	3H.49	0.0024906	2H.67	n/a
Contig1511_s_at	AT5G44340	tubulin beta chain 4	0.11801	3H.50	3.99e-05	1H.03	n/a
Contig14657_at	AT1G50460	hexokinase-like 1	0.00894664	3H.55	0.00212477	4H.21	n/a
Contig14508_s_at	AT5G58060	SNARE-like superfamily protein	0.0428554	3H.57	7.35e-07	3H.57	n/a
Contig14508_s_at	AT5G58180	Synaptobrevin family protein	0.0428554	3H.57	7.35e-07	3H.57	n/a
Contig6952_at	AT3G03800	syntaxin of plants 131	0.10065	4H.01	0.00548298	1H.08	n/a
Contig6952_at	AT5G08080	syntaxin of plants 132	0.10065	4H.01	0.00548298	1H.08	n/a
Contig13755_at	AT2G37710	receptor lectin kinase	0.182207	4H.01	0.173047	1H.05	n/a
Contig1051_s_at	AT5G03240	polyubiquitin 3	0.050004	4H.03	1.67e-05	4H.01	n/a
Contig6807_at	AT1G61250	secretory carrier 3	0.141018	4H.03	1.3e-06	1H.26	n/a
Contig1648_at	AT5G16570	glutamine synthetase 1%3B4	0.00121419	4H.08	8.75e-05	4H.09	n/a
Contig1648_at	AT1G66200	hypothetical protein	0.00121419	4H.08	8.75e-05	4H.09	n/a
Contig1648_at	AT5G37600	hypothetical protein	0.00121419	4H.08	8.75e-05	4H.09	n/a
Contig9943_at	AT1G61250	secretory carrier 3	0.183348	4H.09	1.03e-05	1H.05	n/a
Contig917_s_at	AT1G56190	Phosphoglycerate kinase family protein	0.0554888	4H.17	0.0048552	1H.03	n/a
Contig5679_at	AT4G04720	calcium-dependent protein kinase 21	0.0834609	4H.17	0.0273293	5H.33	n/a
Contig8382_at	AT4G38740	rotamase CYP 1	0.22455	4H.17	0.00101273	4H.01	n/a
Contig8382_at	AT2G16600	rotamase CYP 3	0.22455	4H.17	0.00101273	4H.01	n/a
Contig9907_s_at	AT1G07410	RAB GTPase homolog A2B	0.010305	4H.18	0.0271284	1H.05	n/a
Contig9907_s_at	AT4G18800	RAB GTPase homolog A1D	0.010305	4H.18	0.0271284	1H.05	n/a
Contig9907_s_at	AT3G46830	RAB GTPase homolog A2C	0.010305	4H.18	0.0271284	1H.05	n/a
Contig9907_s_at	AT5G59150	RAB GTPase homolog A2D	0.010305	4H.18	0.0271284	1H.05	n/a
Contig9907_s_at	AT1G09630	RAB GTPase 11C	0.010305	4H.18	0.0271284	1H.05	n/a
Contig9907_s_at	AT5G45750	RAB GTPase homolog A1C	0.010305	4H.18	0.0271284	1H.05	n/a
Contig9907_s_at	AT1G16920	RAB GTPase homolog A1B	0.010305	4H.18	0.0271284	1H.05	n/a
Contig9907_s_at	AT2G33870	RAB GTPase homolog A1H	0.010305	4H.18	0.0271284	1H.05	n/a
Contig9907_s_at	AT1G28550	RAB GTPase homolog A1I	0.010305	4H.18	0.0271284	1H.05	n/a
Contig9907_s_at	AT5G60860	RAB GTPase homolog A1F	0.010305	4H.18	0.0271284	1H.05	n/a
Contig1401_at	AT5G43330	Lactate/malate dehydrogenase family protein	0.0804196	4H.18	0.0505878	3H.42	n/a
Contig1401_at	AT1G04410	Lactate/malate dehydrogenase family protein	0.0804196	4H.18	0.0505878	3H.42	n/a
Contig4411_at	AT4G18710	Protein kinase superfamily protein	0.0178828	4H.19	0.00436349	1H.05	n/a
Contig6394_at	AT4G00710	BR-signaling kinase 3	0.000947579	4H.24	1.85e-06	1H.07	n/a
Contig6394_at	AT5G59010	kinase with tetratricopeptide repeat domain-containing protein	0.000947579	4H.24	1.85e-06	1H.07	n/a
Contig6394_at	AT1G63500	kinase with tetratricopeptide repeat domain-containing protein	0.000947579	4H.24	1.85e-06	1H.07	n/a
Contig1846_at	AT1G20620	catalase 3	0.00398729	4H.24	7.35e-07	4H.25	n/a
Contig3800_at	AT1G69840	SPFH/Band 7/PHB domain-containing membrane-associated protein family	0.000313696	4H.25	0.000214559	4H.25	n/a
Contig3800_at	AT3G01290	SPFH/Band 7/PHB domain-containing membrane-associated protein family	0.000313696	4H.25	0.000214559	4H.25	n/a
Contig18260_at	AT1G78000	sulfate transporter 1%3B2	0.262404	4H.28	0.058008	1H.18	n/a
Contig15796_at	AT3G48750	cell division control 2	1.99e-06	4H.30	7.35e-07	4H.30	n/a
Contig1510_s_at	AT5G44340	tubulin beta chain 4	6.75e-05	4H.30	7.35e-07	4H.30	n/a
Contig1300_x_at	AT2G36530	Enolase	1.99e-06	5H.03	7.35e-07	5H.03	n/a
Contig4608_at	AT1G12840	vacuolar ATP synthase subunit C (VATC) / V-ATPase C subunit / vacuolar proton pump C subunit (DET3)	0.154843	5H.04	0.00100441	1H.03	n/a
Contig680_at	AT2G18960	H[+]-ATPase 1	0.130411	5H.07	0.105037	4H.21	n/a
Contig680_at	AT4G30190	H[+]-ATPase 2	0.130411	5H.07	0.105037	4H.21	n/a
Contig8367_at	AT2G31570	glutathione peroxidase 2	0.231633	5H.08	7.35e-07	1H.06	iPacMan
rbasd25b08_s_at	AT5G19770	tubulin alpha-3	0.053534	5H.09	9.87e-05	1H.06	n/a
Contig6111_at	AT3G55440	triosephosphate isomerase	0.0759616	5H.09	0.00754868	1H.06	n/a
Contig9747_at	AT2G29960	cyclophilin 5	0.193768	5H.09	8.87e-06	1H.06	n/a
Contig18727_at	AT1G11890	Synaptobrevin family protein	0.0832604	5H.15	0.0491742	5H.18	n/a
Contig17092_at	AT5G17330	glutamate decarboxylase	0.32437	5H.16	0.124011	7H.33	n/a
Contig326_x_at	AT5G02500	heat shock cognate protein 70-1	1.99e-06	5H.17	7.35e-07	5H.17	n/a
Contig326_x_at	AT3G09440	Heat shock protein 70 (Hsp 70) family protein	1.99e-06	5H.17	7.35e-07	5H.17	n/a
Contig13037_at	AT4G11150	vacuolar ATP synthase subunit E1	0.0608659	5H.17	0.093045	1H.28	n/a
Contig8020_at	AT1G47830	SNARE-like superfamily protein	0.0807983	5H.17	7.17e-06	5H.17	n/a
Contig6797_at	AT1G14870	PLANT CADMIUM RESISTANCE 2	0.000576081	5H.18	0.00577136	4H.15	n/a
Contig1393_at	AT5G09810	actin 7	0.0626664	5H.18	7.35e-07	1H.05	n/a
Contig1243_at	AT1G74050	Ribosomal protein L6 family protein	0.112601	5H.18	0.000128743	1H.06	n/a
Contig8380_at	AT3G05000	Transport protein particle (TRAPP) component	8.64e-05	5H.19	0.0876622	2H.61	n/a
Contig545_s_at	AT2G18020	Ribosomal protein L2 family	0.00740206	5H.19	0.00332551	1H.06	n/a
Contig9541_at	AT3G09800	SNARE-like superfamily protein	0.008171	5H.19	7.35e-07	1H.05	n/a
Contig9541_at	AT1G60970	SNARE-like superfamily protein	0.008171	5H.19	7.35e-07	1H.05	n/a
Contig36_s_at	AT2G20450	Ribosomal protein L14	0.0089766	5H.19	0.000628529	1H.08	n/a
Contig1248_s_at	AT1G74050	Ribosomal protein L6 family protein	0.0121654	5H.19	0.000875488	1H.06	n/a
Contig1330_at	AT3G43810	calmodulin 7	0.0220824	5H.19	0.0335054	4H.20	n/a
Contig5845_at	AT2G34510	choice-of-anchor C domain protein%2C putative (Protein of unknown function%2C DUF642)	0.0429707	5H.19	0.00015074	1H.04	n/a
Contig1509_s_at	AT5G44340	tubulin beta chain 4	0.0802598	5H.19	4.34e-05	1H.09	n/a
Contig685_at	AT1G56070	Ribosomal protein S5/Elongation factor G/III/V family protein	0.0883268	5H.19	7.53e-06	1H.05	n/a
Contig9623_at	AT5G02760	Protein phosphatase 2C family protein	0.116954	5H.19	0.00675307	4H.28	n/a
Contig4730_at	AT1G69840	SPFH/Band 7/PHB domain-containing membrane-associated protein family	0.125761	5H.19	0.197102	2H.33	n/a
Contig2775_at	AT3G05590	ribosomal protein L18	0.203011	5H.19	0.000567997	1H.47	n/a
Contig9113_at	AT5G11980	conserved oligomeric Golgi complex component-related / COG complex component-like protein	0.000748574	5H.20	0.000247378	1H.04	n/a
Contig9113_s_at	AT5G11980	conserved oligomeric Golgi complex component-related / COG complex component-like protein	0.00191306	5H.20	1.91e-05	1H.04	n/a
Contig48_at	AT1G56190	Phosphoglycerate kinase family protein	0.0124363	5H.20	1.3e-06	1H.06	n/a
Contig11168_at	AT5G19450	calcium-dependent protein kinase 19	0.0268732	5H.20	7.53e-06	1H.05	PacMan
Contig1382_at	AT2G29960	cyclophilin 5	0.0511701	5H.20	0.000133001	1H.05	n/a
Contig1382_at	AT2G16600	rotamase CYP 3	0.0511701	5H.20	0.000133001	1H.05	n/a
Contig1382_at	AT4G38740	rotamase CYP 1	0.0511701	5H.20	0.000133001	1H.05	n/a
Contig3099_at	AT5G54750	Transport protein particle (TRAPP) component	0.0604214	5H.20	3.04e-05	1H.05	n/a
Contig1324_at	AT3G43810	calmodulin 7	0.0809172	5H.20	7.35e-07	1H.05	n/a
Contig1327_at	AT3G43810	calmodulin 7	0.104475	5H.20	0.078748	1H.05	n/a
Contig10901_at	AT2G43130	P-loop containing nucleoside triphosphate hydrolases superfamily protein	0.136172	5H.20	7.35e-07	1H.05	n/a
Contig10901_at	AT5G47520	RAB GTPase homolog A5A	0.136172	5H.20	7.35e-07	1H.05	n/a
Contig10901_at	AT1G05810	Rab GTPase-like A5A protein	0.136172	5H.20	7.35e-07	1H.05	n/a
Contig10901_at	AT3G07410	RAB GTPase homolog A5B	0.136172	5H.20	7.35e-07	1H.05	n/a
Contig10901_at	AT2G31680	RAB GTPase homolog A5D	0.136172	5H.20	7.35e-07	1H.05	n/a
Contig6330_s_at	AT1G27970	nuclear transport factor 2B	0.290456	5H.22	0.00339309	5H.23	n/a
Contig3626_s_at	AT3G01290	SPFH/Band 7/PHB domain-containing membrane-associated protein family	1.52e-05	5H.23	1.3e-06	5H.22	n/a
Contig3626_s_at	AT1G69840	SPFH/Band 7/PHB domain-containing membrane-associated protein family	1.52e-05	5H.23	1.3e-06	5H.22	n/a
Contig25140_at	AT3G05590	ribosomal protein L18	0.241419	5H.23	0.267415	7H.17	n/a
Contig1204_s_at	AT5G56000	HEAT SHOCK PROTEIN 81.4	3.37e-05	5H.26	7.35e-07	5H.26	n/a
Contig333_M_at	AT5G19770	tubulin alpha-3	0.10065	5H.27	0.215345	2H.30	n/a
Contig333_5_at	AT5G19770	tubulin alpha-3	0.129548	5H.27	0.225869	5H.02	n/a
Contig333_5_x_at	AT5G19770	tubulin alpha-3	0.137994	5H.27	0.18362	4H.19	n/a
Contig6330_at	AT1G27970	nuclear transport factor 2B	0.0982136	5H.28	0.000565825	5H.19	n/a
Contig1503_s_at	AT5G44340	tubulin beta chain 4	0.163653	5H.39	0.0747456	4H.19	n/a
Contig12037_at	AT3G44310	nitrilase 1	0.00920093	5H.44	0.017139	5H.44	n/a
Contig9053_at	AT5G54500	flavodoxin-like quinone reductase 1	0.097449	5H.44	0.0473786	1H.12	n/a
Contig9053_at	AT4G36750	Quinone reductase family protein	0.097449	5H.44	0.0473786	1H.12	n/a
Contig17228_at	AT5G02280	SNARE-like superfamily protein	4.23e-05	5H.50	0.000417866	1H.06	n/a
Contig1003_at	AT1G56070	Ribosomal protein S5/Elongation factor G/III/V family protein	1.99e-06	5H.51	7.35e-07	5H.51	n/a
Contig413_s_at	AT1G56070	Ribosomal protein S5/Elongation factor G/III/V family protein	0.000849213	5H.52	0.00251727	1H.27	n/a
Contig9035_at	AT4G18710	Protein kinase superfamily protein	0.233353	5H.52	5.74e-05	1H.03	n/a
Contig21862_at	AT5G60860	RAB GTPase homolog A1F	2.67e-05	5H.53	7.35e-07	5H.53	n/a
Contig21862_at	AT4G39990	RAB GTPase homolog A4B	2.67e-05	5H.53	7.35e-07	5H.53	n/a
Contig21862_at	AT2G33870	RAB GTPase homolog A1H	2.67e-05	5H.53	7.35e-07	5H.53	n/a
Contig21862_at	AT5G59150	RAB GTPase homolog A2D	2.67e-05	5H.53	7.35e-07	5H.53	n/a
Contig21862_at	AT1G28550	RAB GTPase homolog A1I	2.67e-05	5H.53	7.35e-07	5H.53	n/a
Contig21862_at	AT1G16920	RAB GTPase homolog A1B	2.67e-05	5H.53	7.35e-07	5H.53	n/a
Contig21862_at	AT1G06400	Ras-related small GTP-binding family protein	2.67e-05	5H.53	7.35e-07	5H.53	n/a
Contig21862_at	AT4G18430	RAB GTPase homolog A1E	2.67e-05	5H.53	7.35e-07	5H.53	n/a
Contig21862_at	AT3G12160	RAB GTPase homolog A4D	2.67e-05	5H.53	7.35e-07	5H.53	n/a
Contig21862_at	AT5G45750	RAB GTPase homolog A1C	2.67e-05	5H.53	7.35e-07	5H.53	n/a
Contig21862_at	AT1G09630	RAB GTPase 11C	2.67e-05	5H.53	7.35e-07	5H.53	n/a
Contig21862_at	AT1G07410	RAB GTPase homolog A2B	2.67e-05	5H.53	7.35e-07	5H.53	n/a
Contig21862_at	AT3G15060	RAB GTPase homolog A1G	2.67e-05	5H.53	7.35e-07	5H.53	n/a
Contig21862_at	AT4G18800	RAB GTPase homolog A1D	2.67e-05	5H.53	7.35e-07	5H.53	n/a
Contig21862_at	AT5G47960	RAB GTPase homolog A4C	2.67e-05	5H.53	7.35e-07	5H.53	n/a
Contig21862_at	AT3G46830	RAB GTPase homolog A2C	2.67e-05	5H.53	7.35e-07	5H.53	n/a
Contig3800_s_at	AT1G69840	SPFH/Band 7/PHB domain-containing membrane-associated protein family	0.264231	5H.54	0.0298015	5H.21	n/a
Contig3800_s_at	AT3G01290	SPFH/Band 7/PHB domain-containing membrane-associated protein family	0.264231	5H.54	0.0298015	5H.21	n/a
Contig8936_at	AT4G09320	nucleoside diphosphate kinase	0.000879761	5H.57	7.35e-07	1H.05	n/a
Contig1228_s_at	AT3G54820	plasma membrane intrinsic protein 2%3B5	0.179073	5H.58	0.263241	1H.01	n/a
Contig1228_s_at	AT4G35100	plasma membrane intrinsic protein 3	0.179073	5H.58	0.263241	1H.01	n/a
Contig1228_s_at	AT2G39010	plasma membrane intrinsic protein 2E	0.179073	5H.58	0.263241	1H.01	n/a
Contig1228_s_at	AT4G00430	plasma membrane intrinsic protein 1%3B4	0.179073	5H.58	0.263241	1H.01	n/a
Contig1228_s_at	AT2G45960	plasma membrane intrinsic protein 1B	0.179073	5H.58	0.263241	1H.01	n/a
Contig1228_s_at	AT3G53420	plasma membrane intrinsic protein 2A	0.179073	5H.58	0.263241	1H.01	n/a
Contig1228_s_at	AT2G37180	Aquaporin-like superfamily protein	0.179073	5H.58	0.263241	1H.01	n/a
Contig1228_s_at	AT4G23400	plasma membrane intrinsic protein 1%3B5	0.179073	5H.58	0.263241	1H.01	n/a
Contig1728_at	AT1G07890	ascorbate peroxidase 1	0.0131007	5H.59	0.000158317	4H.13	n/a
Contig6921_s_at	AT4G19640	Ras-related small GTP-binding family protein	0.291027	6H.03	0.179787	6H.22	n/a
Contig6921_s_at	AT5G45130	Ras small GTP-binding family protein	0.291027	6H.03	0.179787	6H.22	n/a
Contig6921_s_at	AT3G54840	Ras-related small GTP-binding family protein	0.291027	6H.03	0.179787	6H.22	n/a
Contig4864_at	AT1G02130	RAS 5	0.028805	6H.06	0.00141492	6H.06	n/a
Contig4864_at	AT3G11730	Ras-related small GTP-binding family protein	0.028805	6H.06	0.00141492	6H.06	n/a
Contig4864_at	AT4G17530	RAB GTPase homolog 1C	0.028805	6H.06	0.00141492	6H.06	n/a
Contig4864_at	AT5G47200	RAB GTPase homolog 1A	0.028805	6H.06	0.00141492	6H.06	n/a
Contig3615_at	AT1G09270	importin alpha isoform 4	0.12692	6H.06	0.247564	1H.05	n/a
Contig3615_at	AT4G16143	importin alpha isoform 2	0.12692	6H.06	0.247564	1H.05	n/a
Contig3615_at	AT3G06720	importin alpha isoform 1	0.12692	6H.06	0.247564	1H.05	n/a
Contig3615_at	AT1G02690	importin alpha isoform 6	0.12692	6H.06	0.247564	1H.05	n/a
Contig3615_at	AT4G02150	ARM repeat superfamily protein	0.12692	6H.06	0.247564	1H.05	n/a
Contig3615_at	AT5G49310	importin alpha isoform 5	0.12692	6H.06	0.247564	1H.05	n/a
Contig3098_at	AT4G11150	vacuolar ATP synthase subunit E1	0.18128	6H.14	1.88e-05	1H.05	n/a
Contig15052_at	AT3G48750	cell division control 2	0.00775312	6H.15	0.000585411	6H.16	n/a
Contig1323_s_at	AT3G43810	calmodulin 7	0.210289	6H.18	0.0765719	1H.02	n/a
Contig4589_at	AT4G04720	calcium-dependent protein kinase 21	0.0788616	6H.20	1.3e-06	2H.45	n/a
Contig4589_at	AT4G23650	calcium-dependent protein kinase 6	0.0788616	6H.20	1.3e-06	2H.45	n/a
Contig2786_at	AT1G78900	vacuolar ATP synthase subunit A	0.113761	6H.23	0.214598	1H.25	n/a
Contig5255_at	AT2G38400	alanine:glyoxylate aminotransferase 3	0.074847	6H.26	0.00161357	7H.38	n/a
Contig10968_at	AT4G34460	GTP binding protein beta 1	0.0363076	6H.27	0.102976	7H.59	n/a
Contig2634_at	AT3G05590	ribosomal protein L18	0.0479297	6H.44	0.000443908	1H.48	n/a
Contig15661_at	AT4G17530	RAB GTPase homolog 1C	0.175697	6H.47	0.0806577	3H.07	n/a
Contig15661_at	AT3G11730	Ras-related small GTP-binding family protein	0.175697	6H.47	0.0806577	3H.07	n/a
Contig15661_at	AT5G47200	RAB GTPase homolog 1A	0.175697	6H.47	0.0806577	3H.07	n/a
Contig15661_at	AT1G02130	RAS 5	0.175697	6H.47	0.0806577	3H.07	n/a
Contig19292_at	AT2G26300	G protein alpha subunit 1	0.000264074	7H.09	7.35e-07	7H.06	n/a
Contig8185_at	AT2G15620	nitrite reductase 1	0.159652	7H.13	0.218276	4H.30	n/a
Contig4706_at	AT4G17170	RAB GTPase homolog B1C	0.188444	7H.13	0.0177639	6H.15	n/a
Contig4706_at	AT4G35860	GTP-binding 2	0.188444	7H.13	0.0177639	6H.15	n/a
Contig4706_at	AT4G17160	RAB GTPase homolog B1A	0.188444	7H.13	0.0177639	6H.15	n/a
Contig1336_at	AT3G43810	calmodulin 7	0.0308911	7H.15	0.0164724	6H.04	n/a
Contig1391_at	AT5G09810	actin 7	0.301591	7H.16	0.00271676	1H.06	n/a
Contig9932_at	AT1G43890	RAB GTPASE HOMOLOG B18	0.0871068	7H.23	2.09e-05	1H.05	n/a
Contig9932_at	AT3G09910	RAB GTPase homolog C2B	0.0871068	7H.23	2.09e-05	1H.05	n/a
Contig9932_at	AT5G03530	RAB GTPase homolog C2A	0.0871068	7H.23	2.09e-05	1H.05	n/a
X93170_at	AT1G35160	GF14 protein phi chain	0.157251	7H.25	0.00101273	1H.10	PacMan
X93170_at	AT4G09000	general regulatory factor 1	0.157251	7H.25	0.00101273	1H.10	PacMan
X93170_at	AT5G10450	G-box regulating factor 6	0.157251	7H.25	0.00101273	1H.10	PacMan
X93170_at	AT5G38480	general regulatory factor 3	0.157251	7H.25	0.00101273	1H.10	PacMan
X93170_at	AT1G22300	general regulatory factor 10	0.157251	7H.25	0.00101273	1H.10	PacMan
X93170_at	AT1G78300	general regulatory factor 2	0.157251	7H.25	0.00101273	1H.10	PacMan
Contig6873_at	AT4G38510	ATPase%2C V1 complex%2C subunit B protein	0.0908154	7H.27	0.0195507	1H.05	n/a
Contig6873_at	AT1G20260	ATPase%2C V1 complex%2C subunit B protein	0.0908154	7H.27	0.0195507	1H.05	n/a
HZ40F21r_at	ATCG00490	ribulose-bisphosphate carboxylase	0.220278	7H.33	0.214068	5H.24	n/a
Contig2465_at	AT4G38510	ATPase%2C V1 complex%2C subunit B protein	0.0245626	7H.36	0.0212248	7H.27	n/a
Contig2465_at	AT1G20260	ATPase%2C V1 complex%2C subunit B protein	0.0245626	7H.36	0.0212248	7H.27	n/a
Contig1646_at	AT5G16570	glutamine synthetase 1%3B4	0.0492554	7H.38	0.182755	3H.20	n/a
Contig1646_at	AT1G66200	hypothetical protein	0.0492554	7H.38	0.182755	3H.20	n/a
Contig1646_at	AT5G37600	hypothetical protein	0.0492554	7H.38	0.182755	3H.20	n/a
Contig21054_at	AT5G54500	flavodoxin-like quinone reductase 1	0.121174	7H.38	0.195964	5H.02	n/a
Contig1646_s_at	AT5G16570	glutamine synthetase 1%3B4	0.197643	7H.38	0.0348451	1H.05	n/a
Contig1646_s_at	AT1G66200	hypothetical protein	0.197643	7H.38	0.0348451	1H.05	n/a
Contig1646_s_at	AT5G37600	hypothetical protein	0.197643	7H.38	0.0348451	1H.05	n/a
Contig17116_at	AT4G39260	cold%2C circadian rhythm%2C and RNA binding 1	0.265348	7H.45	0.0235698	1H.15	n/a
Contig14148_at	AT1G43890	RAB GTPASE HOMOLOG B18	0.237046	7H.48	7.35e-07	1H.05	n/a
Contig14148_at	AT3G09910	RAB GTPase homolog C2B	0.237046	7H.48	7.35e-07	1H.05	n/a
Contig14148_at	AT5G03530	RAB GTPase homolog C2A	0.237046	7H.48	7.35e-07	1H.05	n/a
Contig8476_at	AT4G14160	Sec23/Sec24 protein transport family protein	0.0210355	7H.52	0.0263076	2H.68	n/a
Contig8476_at	AT2G21630	Sec23/Sec24 protein transport family protein	0.0210355	7H.52	0.0263076	2H.68	n/a
Contig8476_at	AT3G23660	Sec23/Sec24 protein transport family protein	0.0210355	7H.52	0.0263076	2H.68	n/a
Contig8476_at	AT1G05520	Sec23/Sec24 protein transport family protein	0.0210355	7H.52	0.0263076	2H.68	n/a
Contig1537_at	AT5G38480	general regulatory factor 3	0.0049418	7H.53	0.000281673	1H.06	n/a
Contig1537_at	AT4G09000	general regulatory factor 1	0.0049418	7H.53	0.000281673	1H.06	n/a
Contig1537_at	AT5G10450	G-box regulating factor 6	0.0049418	7H.53	0.000281673	1H.06	n/a
Contig1537_at	AT1G22300	general regulatory factor 10	0.0049418	7H.53	0.000281673	1H.06	n/a
Contig1537_at	AT1G35160	GF14 protein phi chain	0.0049418	7H.53	0.000281673	1H.06	n/a
Contig1537_at	AT1G78300	general regulatory factor 2	0.0049418	7H.53	0.000281673	1H.06	n/a
Contig1352_at	AT3G47810	Calcineurin-like metallo-phosphoesterase superfamily protein	0.0732988	7H.56	7.94e-05	1H.05	n/a
