# Supplementary material for: Interchromosomal Transfer of Immune Regulation During Infection of Barley with the Powdery Mildew Pathogen
Source: G3 (Bethesda). 2017 Aug 8;7(10):3317–29. doi: 10.1534/g3.117.300125 (PMC5633382; doi:10.1534/g3.117.300125)
Supplement: Supplementary file 8 [file 3317TableS6.xlsx]

## Sheet: Description
Inter-chromosomal transfer of immune regulation during infection of barley with the powdery mildew pathogen. P Surana, R Xu, G Fuerst, A Chapman, D Nettleton, R Wise. 2017.
Table S6. Genes associated with each marker on the QSM map along with the level of significance.
The table lists all 22,840 probe sets in the Barley1 Affymetrix GeneChip along with the most significant marker at 16 and 32 HAI as well as the significance level in p- and q-values. This table also provides annotation, expression pattern and alternate regulation information on each gene.
Most associated marker a	Location (Chromosome.Bin) for the top eQTL marker association of respective probe set
Expression Pattern b	Computational pattern analysis was used to distinguish the two opposing scenarios; both were highly similar among incompatible and compatible interactions up to 16 HAI. The first represents genes down regulated in compatible interactions after 16 hours, as compared to incompatible interactions – “PacMan”. The second represents genes up regulated from 16 to 32 HAI in compatible interactions, as co…
Hotspots	Location & Regulation Stage
1HS	1H.03 - 1H.08 regulates at 32 HAI
	1H.05 includes Mla1
2HL	2H.63, 2H.65 - 1H.68 regulates at 16 HAI
	2H.67 in MlLa region

## Sheet: eQTL Results
Affymetrix Barley1 GeneChip Probe Set ID	16 Hours after Inoculation (Penetration)			32 Hours after Inoculation (Haustorial Development)			Expression Pattern b	Descriptive Annotation	Associated with Ug99 specific 2H.16 Moscou et. al. 2011 PloS Genetics	MLA1-dependent Arabidopsis proteins Maekawa et. al. 2012 PNAS
	p-value	q-value	Most associated marker a	p-value	q-value	Most associated marker
Contig12430_at	4.16e-05	8.35e-05	2H.63	1.36e-05	1.53e-05	1H.03	n/a	10/13/02 BAC03345.1 e-109 B1111E11.23 [Oryza sativa (japonica cultivar-group)]	0
Contig8354_at	0.000204466	0.000335928	2H.63	0.000535464	0.00044245	1H.03	n/a	11/04/02 BAB86087.1 7e-85 putative protein kinase [Oryza sativa (japonica cultivar-group)]	0
HVSMEi0003L18r2_s_at	4.38e-07	1.99e-06	2H.66	5.34e-05	5.38e-05	1H.03	n/a	<none>	0
Contig8915_at	4.38e-07	1.99e-06	2H.66	0.00014711	0.000136816	1H.03	n/a	10/27/02 NP_181336.1 8e-85 (NM_129357) unknown protein; protein id: At2g38000.1	0
Contig7546_s_at	4.38e-07	1.99e-06	2H.66	0.000615586	0.000501767	1H.03	n/a	11/08/02 NP_568363.1 4e-29 putative protein; protein id: At5g18400.1	0
Contig4512_s_at	8.76e-07	2.7e-06	2H.66	4.38e-07	7.35e-07	1H.03	n/a	<none>	0
Contig19347_at	8.76e-07	2.7e-06	2H.66	1.31e-06	1.85e-06	1H.03	n/a	10/29/02 NP_680211.1 1e-20 (NM_147906) unknown protein; protein id: At5g23395.1 [Arabidopsis thaliana]	0
Contig12886_at	8.76e-07	2.7e-06	2H.66	7.44e-06	8.87e-06	1H.03	PacMan	11/08/02 BAB39109.1 9e-93 (AP002897) hypothetical protein~similar to Arabidopsis thaliana chromosome 1	0
HT11O15u_s_at	8.76e-07	2.7e-06	2H.66	1.09e-05	1.26e-05	1H.03	n/a	11/04/02 NP_566952.1 .002 putative protein; protein id: At3g51520.1	0
Contig5392_at	8.76e-07	2.7e-06	2H.66	7.4e-05	7.22e-05	1H.03	n/a	10/28/02 BAA93000.1 e-106 unnamed protein product [Oryza sativa (japonica cultivar-group)]	0
Contig10470_at	4.82e-06	1.22e-05	2H.66	7.44e-06	8.87e-06	1H.03	PacMan	11/08/02 NP_564991.1 e-101 (NM_105725) expressed protein; protein id: At1g70570.1	0
Contig1434_s_at	4.55e-05	9.01e-05	2H.66	9.02e-05	8.67e-05	1H.03	n/a	11/04/02 NP_194886.1 9e-04 (NM_119307) splicing factor SRZ_22; protein id: At4g31580.1	0
Contig5466_at	4.6e-05	9.1e-05	2H.66	6.3e-05	6.25e-05	1H.03	n/a	10/27/02 NP_200854.1 3e-18 protein transport protein subunit - like; protein id: At5g60460.1 [Arabidopsis thaliana]	0
Contig8075_at	7.97e-05	0.00014784	2H.66	0.000420315	0.00035706	1H.03	iPacMan	11/08/02 AAM65756.1 2e-38 antigen receptor	0
Contig7362_at	8.41e-05	0.00015533	2H.66	1.01e-05	1.17e-05	1H.03	n/a	11/06/02 BAB64101.1 e-115 putative protein kinase SPK-3 [Oryza sativa (japonica cultivar-group)]	0
Contig6747_at	0.000132224	0.000230607	2H.66	2.5e-05	2.66e-05	1H.03	n/a	10/02/02 NP_198955.1 2e-80 (NM_123504) putative protein; protein id: At5g41390.1 [Arabidopsis thaliana]	0
Contig2403_at	0.000146235	0.000251415	2H.66	4.38e-07	7.35e-07	1H.03	n/a	11/06/02 Q10716 e-115 Cysteine proteinase 1 precursor pir||S59597 cysteine proteinase (EC 3.4.22.-) 1 precursor - maize	0
Contig13637_at	0.000232049	0.000376291	2H.66	5.69e-06	7.17e-06	1H.03	n/a	10/27/02 NP_180512.1 6e-07 (NM_128505) unknown protein; protein id: At2g29510.1	0
HS06E24u_at	0.000246059	0.00039627	2H.66	1.23e-05	1.39e-05	1H.03	n/a	11/04/02 P00068 3e-11 Cytochrome c pir||CCWT cytochrome c [validated] - wheat	0
Contig13112_at	0.00029028	0.000459264	2H.66	0.000345009	0.000297569	1H.03	iPacMan	10/27/02 CAD41031.1 4e-74 (AL663017) OSJNBa0060P14.2 [Oryza sativa (japonica cultivar-group)]	0
HS05N09u_s_at	0.000309107	0.000485673	2H.66	0.00117294	0.000896972	1H.03	PacMan	11/04/02 P00068 2e-11 Cytochrome c pir||CCWT cytochrome c [validated] - wheat	0
Contig11148_at	0.000681699	0.000968431	2H.66	4.38e-07	7.35e-07	1H.03	n/a	<none>	0
Contig19548_at	5.25e-06	1.32e-05	2H.67	0.000478108	0.000401308	1H.03	n/a	11/08/02 AAK43505.1 3e-20 (AC020666) unknown protein [Oryza sativa (japonica cultivar-group)]	0
HVSMEa0001F16r2_at	0.000190455	0.000315725	2H.67	0.000707968	0.000568627	1H.03	n/a	<none>	0
Contig16060_at	4.38e-07	1.99e-06	2H.68	6.35e-05	6.29e-05	1H.03	n/a	10/29/02 AAL77138.1 4e-06 (AC097447) Hypothetical protein [Oryza sativa]	0
Contig26252_at	7.14e-05	0.000134013	2H.68	4.38e-07	7.35e-07	1H.03	n/a	11/04/02 BAC21508.1 4e-41 putative zinc transporter protein ZIP1 [Oryza sativa (japonica cultivar-group)]	0
Contig23004_at	0.00039711	0.000602414	2H.68	0.00122942	0.000936275	1H.03	n/a	<none>	0
EBro02_SQ008_C08_at	2.63e-06	6.83e-06	2H.63	5.95e-05	5.94e-05	1H.04	n/a	<none>	0
Contig9086_at	6.7e-05	0.000126374	2H.63	0.000268389	0.000237204	1H.04	n/a	10/31/02 BAB90753.1 e-103 putative serine palmitoyltransferase [Oryza sativa (japonica cultivar-group)]	0
Contig15414_at	0.000164623	0.000278573	2H.63	5.25e-05	5.31e-05	1H.04	PacMan	11/06/02 NP_180229.2 2e-51 (NM_128218) unknown protein; protein id: At2g26610.1 [Arabidopsis thaliana]	0
Contig24995_at	0.000198774	0.00032762	2H.63	3.06e-06	4.05e-06	1H.04	n/a	11/07/02 NP_179531.1 2e-38 (NM_127499) putative protein kinase; protein id: At2g19410.1 [Arabidopsis thaliana]	1
HU09N08u_at	0.000213222	0.00034795	2H.63	0.000294658	0.000258197	1H.04	n/a	11/04/02 AAF24498.1 1e-09 (AF214107) DnaJ-like protein [Arabidopsis thaliana]	0
Contig16226_at	4.38e-07	1.99e-06	2H.66	0.000789842	0.000628341	1H.04	n/a	10/27/02 BAB69445.1 2e-54 (AB059237) hypothetical protein [Oryza sativa]	1
Contig13308_at	8.76e-07	2.7e-06	2H.66	4.9e-05	4.98e-05	1H.04	n/a	10/31/02 CAA98168.1 8e-81 RAB7A [Lotus japonicus]	0
HV11C23u_s_at	8.76e-07	2.7e-06	2H.66	0.000520578	0.000432376	1H.04	PacMan	11/04/02 CAC34492.1 3e-20 (AL589883) putative protein [Arabidopsis thaliana]	0
HVSMEa0003B04r2_s_at	2.63e-06	6.83e-06	2H.66	8.76e-07	1.3e-06	1H.04	n/a	11/08/02 P31251 1e-11 Ubiquitin-activating enzyme E1 2 gb|AAA34265.1| ubiquitin activating enyme	0
Contig11164_at	6.13e-06	1.52e-05	2H.66	0.000703152	0.000565485	1H.04	n/a	10/02/02 BAB32957.1 e-110 putative ARG1 protein (Altered Response to Gravity) [Oryza sativa (japonica cultivar-group)]	0
Contig8218_at	1.88e-05	4.16e-05	2H.66	1.05e-05	1.22e-05	1H.04	n/a	11/06/02 AAM60966.1 1e-92 unknown [Arabidopsis thaliana]	0
Contig13159_at	2.1e-05	4.53e-05	2H.66	6.04e-05	6.02e-05	1H.04	PacMan	11/06/02 NP_186827.1 8e-83 (NM_111044) unknown protein; protein id: At3g01780.1 [Arabidopsis thaliana]	0
Contig12088_at	2.85e-05	5.99e-05	2H.66	6.13e-06	7.53e-06	1H.04	n/a	10/13/02 NP_197527.1 7e-37 putative protein; protein id: At5g20270.1	0
Contig13966_at	3.63e-05	7.42e-05	2H.66	7.01e-06	8.5e-06	1H.04	n/a	10/29/02 NP_566591.1 7e-36 expressed protein; protein id: At3g17900.1	0
Contig16000_at	4.07e-05	8.18e-05	2H.66	8.76e-07	1.3e-06	1H.04	iPacMan	11/08/02 NP_191160.1 3e-21 putative protein; protein id: At3g56010.1	0
Contig7935_s_at	5.39e-05	0.000104553	2H.66	4.38e-07	7.35e-07	1H.04	n/a	10/27/02 NP_567329.1 1e-51 (NM_116868) hypothetical protein; protein id: At4g07990.1 [Arabidopsis thaliana]	0
HM08O10r_s_at	5.47e-05	0.000105828	2H.66	7.01e-06	8.5e-06	1H.04	n/a	10/26/02 AAL58916.1 6e-25 (AF462827) AT3g54650/T5N23_10 [Arabidopsis thaliana] gb|AAM98270.1| (AY142006) At3g54650/T5N23_10 [Arabidopsis thaliana]	0
Contig9079_at	6.52e-05	0.000123583	2H.66	1.71e-05	1.88e-05	1H.04	n/a	11/07/02 NP_200555.1 2e-66 unknown protein; protein id: At5g57460.1 [Arabidopsis thaliana] dbj|BAB08782.1| gene_id:MUA2.4~unknown protein [Arabidopsis thaliana]	0
Contig13352_at	0.000106392	0.000190185	2H.66	0.000228546	0.000204825	1H.04	n/a	10/27/02 BAB89013.1 5e-97 putative glucose inhibited division protein A [Oryza sativa (japonica cultivar-group)]	0
Contig13400_s_at	0.000179947	0.00030082	2H.66	6.09e-05	6.06e-05	1H.04	n/a	10/26/02 NP_197350.1 5e-77 (NM_121854) putative protein; protein id: At5g18490.1	0
EBem08_SQ002_D16_s_at	0.000221979	0.000361097	2H.66	0.000119527	0.000112247	1H.04	n/a	10/13/02 NP_200854.1 1e-13 protein transport protein subunit - like; protein id: At5g60460.1 [Arabidopsis thaliana]	0
HVSMEk0022L04r2_s_at	0.000316988	0.000496845	2H.66	8.76e-07	1.3e-06	1H.04	n/a	10/02/02 AAG52003.1 .005 (AC012563) putative trehalose-6-phosphate synthase; 46897-44149 [Arabidopsis thaliana]	0
Contig5393_at	0.000452714	0.000677466	2H.66	4.38e-07	7.35e-07	1H.04	n/a	10/13/02 AAF67835.1 3e-97 LIM transcription factor homolog [Zea mays]	0
Contig12847_at	0.000504816	0.000745627	2H.66	0.000355079	0.000305245	1H.04	n/a	11/06/02 P25764 9e-31 Phytochrome B pir||S14065 phytochrome B - rice	0
Contig9872_at	0.000533713	0.000783967	2H.66	6.13e-06	7.53e-06	1H.04	n/a	10/27/02 BAB90120.1 e-103 putative heme A farnesyltransferase homolog [Oryza sativa (japonica cultivar-group)]	0
Contig7643_at	0.000562609	0.000821113	2H.66	2.93e-05	3.08e-05	1H.04	n/a	11/08/02 NP_190669.1 5e-54 epoxide hydrolase-like protein; protein id: At3g51000.1	0
Contig25764_at	4.38e-07	1.99e-06	2H.67	4.38e-07	7.35e-07	1H.04	n/a	11/06/02 BAC06228.1 9e-81 (AP003227) hypothetical protein~similar to Arabidopsis thaliana chromosome 1	0
Contig9430_at	4.38e-07	1.99e-06	2H.67	0.000727233	0.000582829	1H.04	n/a	11/06/02 BAB86447.1 2e-25 P0406G08.7 [Oryza sativa (japonica cultivar-group)]	0
Contig10460_at	4.38e-07	1.99e-06	2H.67	0.00102846	0.000795128	1H.04	PacMan	<none>	0
Contig14138_at	8.76e-07	2.7e-06	2H.67	7.44e-06	8.87e-06	1H.04	n/a	10/27/02 NP_189368.1 6e-35 (NM_113647) hypothetical protein; protein id: At3g27325.1 [Arabidopsis thaliana]	0
Contig15436_at	8.76e-07	2.7e-06	2H.67	0.000801663	0.000636531	1H.04	n/a	11/08/02 AAD39674.1 1e-64 (AC007591) Strong similarity to gb|X95263 Periodic tryptophan protein 2 gene (PWP2) from Homo sapiens and contains 6	0
Contig14880_at	1.75e-06	4.74e-06	2H.67	3.06e-06	4.05e-06	1H.04	n/a	10/27/02 BAB63764.1 1e-72 P0025A05.27 [Oryza sativa (japonica cultivar-group)] dbj|BAB91707.1| P0518F01.8 [Oryza sativa (japonica cultivar-group)]	0
Contig21611_at	1.75e-06	4.74e-06	2H.67	0.000569615	0.000468012	1H.04	n/a	<none>	0
Contig25813_at	1.49e-05	3.37e-05	2H.67	0.000332312	0.000287728	1H.04	n/a	10/29/02 AAK98671.1 7e-79 (AC021893) Hypothetical protein [Oryza sativa] [Oryza sativa (japonica cultivar-group)]	0
HO09C11S_at	6.52e-05	0.000123583	2H.67	4.38e-07	7.35e-07	1H.04	n/a	11/06/02 CAC80645.1 .022 (AJ249727) prenylated Rab receptor 2 [Arabidopsis thaliana]	0
Contig13245_at	7.4e-05	0.000138409	2H.67	0.000500438	0.000417866	1H.04	n/a	10/27/02 NP_181681.1 e-102 putative small nuclear ribonucleoprotein Prp4p; protein id: At2g41500.1 [Arabidopsis thaliana]	0
Contig17325_s_at	0.000179072	0.00029968	2H.67	0.00058669	0.00047965	1H.04	n/a	<none>	0
Contig26079_at	8.76e-07	2.7e-06	2H.68	3.02e-05	3.17e-05	1H.04	n/a	11/06/02 AAL58916.1 5e-28 (AF462827) AT3g54650/T5N23_10 [Arabidopsis thaliana] gb|AAM98270.1| (AY142006) At3g54650/T5N23_10 [Arabidopsis thaliana]	0
Contig10645_at	3.24e-05	6.67e-05	2H.68	7.44e-06	8.87e-06	1H.04	n/a	10/13/02 AAG13612.1 6e-77 (AC078840) putative RNA helicase [Oryza sativa (japonica cultivar-group)]	0
Contig10721_at	4.38e-07	1.99e-06	2H.63	4.38e-07	7.35e-07	1H.05	PacMan	11/06/02 AAC18914.1 2e-75 (U94748) AN11 [Petunia x hybrida]	1
Contig13615_at	4.38e-07	1.99e-06	2H.63	8.76e-07	1.3e-06	1H.05	n/a	<none>	0
Contig22064_at	4.38e-07	1.99e-06	2H.63	8.76e-07	1.3e-06	1H.05	PacMan	<none>	0
Contig13583_at	4.38e-07	1.99e-06	2H.63	7.01e-06	8.5e-06	1H.05	n/a	11/06/02 BAB90790.1 2e-65 (AP004368) contains ESTs C98514(E0359)	0
Contig10052_at	8.76e-07	2.7e-06	2H.63	4.38e-07	7.35e-07	1H.05	n/a	10/13/02 BAB33412.1 6e-12 putative senescence-associated protein [Pisum sativum]	0
Contig5447_at	8.76e-07	2.7e-06	2H.63	4.38e-07	7.35e-07	1H.05	n/a	11/08/02 NP_568465.1 9e-96 (NM_122419) endomembrane protein 70	0
Contig7171_s_at	8.76e-07	2.7e-06	2H.63	4.38e-07	7.35e-07	1H.05	n/a	01/29/03 AAL47687.1 8e-70 glutathione-S-transferase Cla47 [Triticum aestivum]	0
Contig20700_at	8.76e-07	2.7e-06	2H.63	6.79e-05	6.67e-05	1H.05	n/a	10/13/02 NP_189574.1 8e-57 (NM_113853) hypothetical protein; protein id: At3g29280.1 [Arabidopsis thaliana]	0
Contig18580_at	8.76e-07	2.7e-06	2H.63	0.000386602	0.000330393	1H.05	n/a	10/27/02 NP_194207.1 5e-82 (NM_118609) putative protein; protein id: At4g24760.1	0
Contig2946_at	8.76e-07	2.7e-06	2H.63	0.00063704	0.000517166	1H.05	n/a	10/13/02 BAA77282.1 2e-97 monodehydroascorbate reductase [Oryza sativa (japonica cultivar-group)]	0
Contig13914_at	1.31e-06	3.63e-06	2H.63	4.38e-07	7.35e-07	1H.05	n/a	10/31/02 AAF75814.1 9e-20 (AC011000) Contains similarity to a tetracycline resistance efflux protein from Pasteurella haemolytica gb|Y16103 and	0
Contig20799_at	1.31e-06	3.63e-06	2H.63	4.38e-07	7.35e-07	1H.05	n/a	11/07/02 BAC00995.1 6e-14 (AB060167) phytosulfokine receptor [Daucus carota]	0
Contig6967_at	1.31e-06	3.63e-06	2H.63	4.38e-07	7.35e-07	1H.05	PacMan	11/08/02 P52409 e-123 GLUCAN ENDO-1	0
Contig10027_at	1.31e-06	3.63e-06	2H.63	0.00029641	0.000259659	1H.05	PacMan	01/29/03 CAD41325.1 1e-98 oj991113_30.7 [Oryza sativa (japonica cultivar-group)]	0
Contig11288_x_at	1.75e-06	4.74e-06	2H.63	4.38e-07	7.35e-07	1H.05	n/a	<none>	0
Contig16987_at	1.14e-05	2.67e-05	2H.63	4.38e-07	7.35e-07	1H.05	n/a	11/08/02 AAL91366.1 1e-86 (AF416727) carotenoid isomerase [Lycopersicon esculentum]	0
Contig6174_at	1.14e-05	2.67e-05	2H.63	0.000444833	0.000376509	1H.05	n/a	10/27/02 NP_172826.1 1e-78 unknown protein; protein id: At1g13700.1 [Arabidopsis thaliana] pir||D86270 F21F23.14 protein - Arabidopsis thaliana	0
Contig6958_s_at	1.36e-05	3.12e-05	2H.63	1.75e-06	2.42e-06	1H.05	n/a	11/06/02 BAC20671.1 7e-83 serine/threonine kinase-like protein [Oryza sativa (japonica cultivar-group)]	0
Contig9859_at	1.49e-05	3.37e-05	2H.63	1.31e-06	1.85e-06	1H.05	n/a	11/08/02 BAB08635.1 6e-32 (AB010700) gene_id:MUD21.19~pir||T38383~similar to unknown protein [Arabidopsis thaliana]	0
Contig12237_at	1.49e-05	3.37e-05	2H.63	0.000132224	0.000123652	1H.05	n/a	11/08/02 Q9M5X7 2e-09 Nonspecific lipid-transfer protein precursor (LTP) (Allergen Mal d 3)	0
Contig11040_at	1.58e-05	3.54e-05	2H.63	1.05e-05	1.22e-05	1H.05	n/a	01/29/03 BAB90492.1 1e-92 putative phosphatidic acid phosphatase beta [Oryza sativa (japonica cultivar-group)]	0
HVSMEf0005H03r2_s_at	1.62e-05	3.64e-05	2H.63	4.38e-07	7.35e-07	1H.05	n/a	<none>	0
Contig7584_at	1.84e-05	4.07e-05	2H.63	0.000739054	0.000591168	1H.05	n/a	10/27/02 BAB92456.1 8e-38 (AP003297) contains EST AU056438(S20585)~unknown protein [Oryza sativa (japonica cultivar-group)]	0
Contig12328_at	1.97e-05	4.29e-05	2H.63	4.38e-07	7.35e-07	1H.05	PacMan	11/08/02 BAB89791.1 6e-59 (AP003286) contains EST AU055715(S20012)~similar to nuclear ribonucleoprotein~unknown protein [Oryza sativa	0
Contig21140_at	2.15e-05	4.6e-05	2H.63	4.38e-07	7.35e-07	1H.05	PacMan	10/27/02 BAB92557.1 4e-79 (AP003368) putative serine/threonine kinase [Oryza sativa (japonica cultivar-group)]	0
HW06D22u_at	2.15e-05	4.6e-05	2H.63	4.38e-07	7.35e-07	1H.05	PacMan	11/08/02 NP_176320.1 8e-34 secretory carrier membrane protein [Arabidopsis thaliana]	0
Contig8214_at	2.98e-05	6.23e-05	2H.63	1.75e-06	2.42e-06	1H.05	n/a	11/08/02 BAB89591.1 6e-75 P0446G04.14 [Oryza sativa (japonica cultivar-group)]	0
HS05F03r_s_at	3.94e-05	7.98e-05	2H.63	8.76e-07	1.3e-06	1H.05	n/a	<none>	0
Contig7433_at	5.6e-05	0.000107963	2H.63	3.85e-05	3.99e-05	1H.05	n/a	11/06/02 BAB61735.1 e-122 (AB058923) protein kinase HvPKABA1 [Hordeum vulgare subsp. vulgare] dbj|BAB61736.1| (AB058924) protein kinase HvPKABA1 [Hordeum vulgare subs	0
Contig17308_at	6.26e-05	0.000119573	2H.63	0.00102189	0.000790441	1H.05	n/a	10/29/02 BAB90222.1 8e-28 (AP003409) putative DNA-damage-inducible protein P [Oryza sativa (japonica cultivar-group)]	0
Contig13562_at	7.09e-05	0.000133418	2H.63	1.71e-05	1.88e-05	1H.05	n/a	11/04/02 BAB90026.1 1e-49 (AP003335) hypothetical protein~similar to Arabidopsis thaliana chromosome 4	0
Contig6018_at	8.84e-05	0.000162489	2H.63	0.000481173	0.00040361	1H.05	n/a	10/27/02 T02056 e-122 protein kinase MEK1 (EC 2.7.1.-) - maize gb|AAC83393.1| protein kinase ZmMEK1 [Zea mays]	0
Contig11839_at	8.98e-05	0.000164628	2H.63	1.31e-06	1.85e-06	1H.05	n/a	11/06/02 AAL84291.1 9e-75 putative endonuclease [Oryza sativa (japonica cultivar-group)]	0
Contig15613_at	9.15e-05	0.000167325	2H.63	8.76e-07	1.3e-06	1H.05	n/a	11/04/02 NP_196830.2 3e-62 putative protein; protein id: At5g13260.1	0
Contig2291_at	0.000107268	0.000191485	2H.63	0.000749124	0.000598153	1H.05	n/a	11/08/02 NP_199475.1 e-126 AP47/50p (gb|AAB88283.1); protein id: At5g46630.1	0
HVSMEa0002D20r2_s_at	0.00011296	0.000200765	2H.63	0.000158056	0.000146301	1H.05	n/a	<none>	0
Contig4153_at	0.000114711	0.000203457	2H.63	4.38e-07	7.35e-07	1H.05	PacMan	10/27/02 AAM80479.1 e-111 hexokinase [Zea mays]	0
Contig2277_s_at	0.000127846	0.000223677	2H.63	8.76e-07	1.3e-06	1H.05	iPacMan	01/29/03 CAD30024.2 e-125 ferredoxin-NADP(H) oxidoreductase [Triticum aestivum]	0
HVSMEh0081C04r2_s_at	0.000165061	0.000278887	2H.63	4.38e-07	7.35e-07	1H.05	n/a	<none>	0
Contig10949_at	0.00019352	0.00032012	2H.63	0.000442644	0.000374706	1H.05	n/a	11/06/02 NP_176750.1 7e-70 (NM_105247) hypothetical protein; protein id: At1g65730.1 [Arabidopsis thaliana]	0
Contig12554_at	0.00019965	0.000328923	2H.63	0.000240368	0.000214559	1H.05	n/a	10/27/02 BAA96760.1 5e-50 unnamed protein product [Oryza sativa (japonica cultivar-group)] dbj|BAB08199.1| ESTs AU075348(C11252)	0
Contig26196_at	0.000262259	0.000419217	2H.63	4.38e-07	7.35e-07	1H.05	n/a	10/26/02 BAB64768.1 2e-61 putative raffinose synthase [Oryza sativa (japonica cultivar-group)] dbj|BAB92522.1| putative raffinose synthase [Oryza sativa (japonica cul	0
Contig7538_at	0.000271454	0.000432218	2H.63	0.000388791	0.000331992	1H.05	n/a	11/06/02 BAB92575.1 e-126 P0497A05.19 [Oryza sativa (japonica cultivar-group)] dbj|BAB92608.1| P0456E05.7 [Oryza sativa (japonica cultivar-group)]	0
Contig11693_at	0.000344571	0.000534556	2H.63	1.31e-06	1.85e-06	1H.05	n/a	11/07/02 BAB90194.1 2e-68 (AP003407) putative pectinacetylesterase [Oryza sativa (japonica cultivar-group)]	0
Contig9060_at	0.000361208	0.000557016	2H.63	2.19e-06	2.97e-06	1H.05	n/a	11/04/02 BAB90566.1 2e-59 chitinase [Oryza sativa (japonica cultivar-group)] dbj|BAB91759.1| chitinase [Oryza sativa (japonica cultivar-group)]	0
Contig26151_at	0.000403678	0.00061058	2H.63	4.38e-07	7.35e-07	1H.05	n/a	11/07/02 AAK70916.1 6e-19 hypothetical protein [Oryza sativa]	0
Contig10529_at	0.00042338	0.000636276	2H.63	1.31e-06	1.85e-06	1H.05	n/a	11/04/02 BAB89672.1 4e-85 sec14 like protein [Oryza sativa (japonica cultivar-group)] dbj|BAB92895.1| sec14 like protein [Oryza sativa (japonica cultivar-group)]	0
Contig24543_at	0.000485114	0.000719686	2H.63	0.000704028	0.000565825	1H.05	n/a	11/08/02 AAF87884.1 1e-30 (AC012561) Hypothetical protein [Arabidopsis thaliana]	0
Contig11634_at	0.000549037	0.000803882	2H.63	4.38e-07	7.35e-07	1H.05	n/a	10/02/02 T01685 8e-17 crp1 protein - maize gb|AAC25599.1| (AF073522) CRP1 [Zea mays]	0
baak20j05_s_at	4.38e-07	1.99e-06	2H.65	4.38e-07	7.35e-07	1H.05	PacMan	01/29/03 NP_177760.1 2e-22 unknown protein; protein id: At1g76340.1 [Arabidopsis thaliana] pir||H96790 unknown protein F15M4.16 [imported] - Arabidopsis thaliana	0
Contig10152_at	4.38e-07	1.99e-06	2H.65	4.38e-07	7.35e-07	1H.05	n/a	11/06/02 NP_193034.1 3e-59 (NM_117367) putative protein; protein id: At4g12980.1	0
Contig10510_at	4.38e-07	1.99e-06	2H.65	4.38e-07	7.35e-07	1H.05	n/a	11/06/02 BAC15853.1 e-103 (AP003746) contains ESTs D25106(R3184)	0
Contig14544_at	4.38e-07	1.99e-06	2H.65	4.38e-07	7.35e-07	1H.05	n/a	11/06/02 Q9SEE4 e-105 Pirin-like protein gb|AAF22236.1|AF154003_1 (AF154003) pirin [Lycopersicon esculentum]	0
Contig18811_at	4.38e-07	1.99e-06	2H.65	4.38e-07	7.35e-07	1H.05	n/a	10/27/02 CAD39333.1 1e-66 (AL662935) OSJNBa0094O15.1 [Oryza sativa (japonica cultivar-group)]	0
Contig18843_at	4.38e-07	1.99e-06	2H.65	4.38e-07	7.35e-07	1H.05	PacMan	10/28/02 BAC10842.1 3e-033 (AP004341) contains EST AU033260(S5929)~unknown protein [Oryza sativa (japonica cultivar-group)]	0
Contig20663_at	4.38e-07	1.99e-06	2H.65	4.38e-07	7.35e-07	1H.05	n/a	11/06/02 BAB39241.1 3e-56 (AP002869) putative lipase homolog [Oryza sativa (japonica cultivar-group)]	0
Contig21786_at	4.38e-07	1.99e-06	2H.65	4.38e-07	7.35e-07	1H.05	n/a	11/04/02 BAB84596.1 2e-65 (AP003450) receptor serine/threonine kinase like protein [Oryza sativa (japonica cultivar-group)]	0
Contig3610_at	4.38e-07	1.99e-06	2H.65	4.38e-07	7.35e-07	1H.05	PacMan	10/13/02 BAB68116.1 e-120 putative NAD-malate dehydrogenase [Oryza sativa (japonica cultivar-group)]	0
Contig5013_at	4.38e-07	1.99e-06	2H.65	4.38e-07	7.35e-07	1H.05	n/a	11/06/02 AAD10251.1 2e-34 blue copper-binding protein homolog [Triticum aestivum]	0
Contig6857_at	4.38e-07	1.99e-06	2H.65	4.38e-07	7.35e-07	1H.05	PacMan	11/08/02 NP_192356.1 2e-47 PEROXISOMAL MEMBRANE PROTEIN PMP22; protein id: At4g04470.1 [Arabidopsis thaliana]	0
Contig6910_at	4.38e-07	1.99e-06	2H.65	4.38e-07	7.35e-07	1H.05	n/a	10/28/02 AAF98368.1 6e-077 patatin-like protein 1 [Nicotiana tabacum]	0
HO03L07S_at	4.38e-07	1.99e-06	2H.65	4.38e-07	7.35e-07	1H.05	n/a	<none>	0
HV_CEb0022F16r2_at	4.38e-07	1.99e-06	2H.65	4.38e-07	7.35e-07	1H.05	PacMan	11/04/02 AAD10251.1 2e-27 blue copper-binding protein homolog [Triticum aestivum]	0
HVSMEg0003A16r2_s_at	4.38e-07	1.99e-06	2H.65	4.38e-07	7.35e-07	1H.05	PacMan	11/08/02 BAB68116.1 1e-19 putative NAD-malate dehydrogenase [Oryza sativa (japonica cultivar-group)]	0
Contig12928_at	4.38e-07	1.99e-06	2H.65	2.19e-06	2.97e-06	1H.05	iPacMan	01/29/03 NP_567542.1 7e-46 expressed protein; protein id: At4g17840.1	0
Contig6238_s_at	4.38e-07	1.99e-06	2H.65	6.13e-06	7.53e-06	1H.05	n/a	01/29/03 CAD29477.1 2e-98 glutathione transferase F4 [Triticum aestivum]	0
Contig20954_at	4.38e-07	1.99e-06	2H.65	7.44e-06	8.87e-06	1H.05	PacMan	11/07/02 NP_201496.1 2e-23 (NM_126094) putative protein; protein id: At5g66950.1 [Arabidopsis thaliana]	0
Contig12510_at	4.38e-07	1.99e-06	2H.65	0.000132224	0.000123652	1H.05	n/a	11/07/02 BAC15988.1 9e-06 (AP004300) contains ESTs D47406(S12806)	0
Contig25252_at	4.38e-07	1.99e-06	2H.65	0.000503065	0.000419723	1H.05	n/a	10/13/02 NP_197349.2 2e-14 (NM_121853) putative protein; protein id: At5g18480.1	0
Contig9650_at	4.38e-07	1.99e-06	2H.65	0.00125569	0.000954075	1H.05	n/a	<none>	0
Contig10125_s_at	8.76e-07	2.7e-06	2H.65	4.38e-07	7.35e-07	1H.05	iPacMan	<none>	0
Contig5146_at	8.76e-07	2.7e-06	2H.65	4.38e-07	7.35e-07	1H.05	n/a	10/27/02 T11580 e-102 probable 12-oxophytodienoate reductase (EC 1.3.1.42) CPRD8	0	AT1G76680
Contig9556_at	8.76e-07	2.7e-06	2H.65	4.38e-07	7.35e-07	1H.05	PacMan	10/26/02 CAC21424.1 1e-91 12-oxophytodienoate reductase 3 [Lycopersicon esculentum]	0
HB27O05r_at	8.76e-07	2.7e-06	2H.65	4.38e-07	7.35e-07	1H.05	PacMan	10/31/02 CAD41134.1 4e-16 (AL606613) OSJNBa0084K20.14 [Oryza sativa (japonica cultivar-group)]	0
HVSMEm0001B08r2_at	8.76e-07	2.7e-06	2H.65	4.38e-07	7.35e-07	1H.05	PacMan	11/04/02 BAB33266.1 3e-21 (AP003054) hypothetical protein~similar to Arabidopsis thaliana Chromosome 1	0
Contig15869_at	8.76e-07	2.7e-06	2H.65	8.76e-07	1.3e-06	1H.05	n/a	11/06/02 AAM19057.1 3e-20 (AC099774) putative DNA-binding protein [Oryza sativa (japonica cultivar-group)]	0
Contig5217_at	8.76e-07	2.7e-06	2H.65	8.76e-07	1.3e-06	1H.05	n/a	11/08/02 AAG53945.1 2e-67 (AF304462) quinone-oxidoreductase QR2 [Triphysaria versicolor]	0
Contig2918_s_at	8.76e-07	2.7e-06	2H.65	3.06e-06	4.05e-06	1H.05	n/a	10/13/02 AAL65400.1 3e-70 dTDP-glucose 4-6-dehydratase-like protein [Oryza sativa]	1
HVSMEl0006O22r2_at	8.76e-07	2.7e-06	2H.65	4.38e-06	5.71e-06	1H.05	PacMan	11/04/02 P17770 2e-08 Aromatic-L-amino-acid decarboxylase (AADC) (DOPA decarboxylase) (Tryptophan decarboxylase)	0
HS08J14u_x_at	8.76e-07	2.7e-06	2H.65	4.82e-06	6.22e-06	1H.05	n/a	<none>	0
Contig17399_at	8.76e-07	2.7e-06	2H.65	1.71e-05	1.88e-05	1H.05	n/a	11/08/02 AAD34585.2 5e-05 S-adenosyl-L-methionine:L-methionine S-methyltransferase [Zea mays]	0
Contig8362_at	8.76e-07	2.7e-06	2H.65	1.8e-05	1.96e-05	1H.05	n/a	11/08/02 NP_565830.2 7e-26 (NM_129159) auxin-regulated protein; protein id: At2g36000.1	0
Contig25691_at	8.76e-07	2.7e-06	2H.65	1.93e-05	2.09e-05	1H.05	n/a	<none>	0
Contig18357_at	8.76e-07	2.7e-06	2H.65	3.42e-05	3.57e-05	1H.05	iPacMan	11/08/02 NP_565378.1 7e-20 (NM_127131) unknown protein; protein id: At2g15695.1 [Arabidopsis thaliana]	0
Contig7360_at	8.76e-07	2.7e-06	2H.65	0.000113398	0.000107069	1H.05	iPacMan	11/08/02 AAM74066.1 e-103 CONSTANS-like protein [Hordeum vulgare]	0
EBma03_SQ003_D20_at	8.76e-07	2.7e-06	2H.65	0.000501313	0.000418541	1H.05	iPacMan	<none>	0
Contig13323_at	1.31e-06	3.63e-06	2H.65	4.38e-07	7.35e-07	1H.05	n/a	<none>	0
Contig15264_at	1.31e-06	3.63e-06	2H.65	4.38e-07	7.35e-07	1H.05	n/a	11/08/02 AAG34832.2 8e-72 (AF244689) glutathione S-transferase GST 24 [Zea mays]	0
Contig1737_at	1.31e-06	3.63e-06	2H.65	4.38e-07	7.35e-07	1H.05	PacMan	10/28/02 T05943 e-141 probable lipoxygenase (EC 1.13.11.12) - barley gb|AAB60715.1| lipoxygenase [Hordeum vulgare]	0
Contig18762_at	1.31e-06	3.63e-06	2H.65	4.38e-07	7.35e-07	1H.05	n/a	11/07/02 AAL79802.1 5e-48 putative ethylene-forming enzyme [Oryza sativa]	0
Contig22130_at	1.31e-06	3.63e-06	2H.65	4.38e-07	7.35e-07	1H.05	n/a	11/08/02 NP_171918.1 1e-50 (NM_100303) putative beta-ketoacyl-CoA synthase; protein id: At1g04220.1 [Arabidopsis thaliana]	0
HVSMEh0081I20r2_s_at	1.31e-06	3.63e-06	2H.65	4.38e-07	7.35e-07	1H.05	PacMan	10/02/02 AAG15553.1 3e-10 (AF294793) cinnamyl alcohol dehydrogenase [Eucalyptus saligna]	0
Contig3992_at	1.31e-06	3.63e-06	2H.65	8.76e-07	1.3e-06	1H.05	n/a	11/08/02 AAK52585.1 e-107 Putative endosomal protein [Oryza sativa] gb|AAM44876.1|AC098694_15 Putative endosomal protein [Oryza sativa (japonica cultivar-group)]	0
Contig9810_at	1.31e-06	3.63e-06	2H.65	3.28e-05	3.44e-05	1H.05	iPacMan	10/27/02 NP_566370.1 8e-43 (NM_111860) expressed protein; protein id: At3g10250.1	0
Contig2169_at	1.31e-06	3.63e-06	2H.65	0.000109895	0.000103982	1H.05	n/a	11/08/02 AAG13429.1 9e-77 putative alpha/beta hydrolase [Oryza sativa (japonica cultivar-group)]	0
Contig18387_at	1.75e-06	4.74e-06	2H.65	4.38e-07	7.35e-07	1H.05	n/a	<none>	0
Contig4952_x_at	2.19e-06	5.83e-06	2H.65	4.38e-07	7.35e-07	1H.05	n/a	11/06/02 NP_199831.1 4e-27 putative protein; protein id: At5g50200.1	0
Contig15590_at	2.19e-06	5.83e-06	2H.65	1.31e-06	1.85e-06	1H.05	iPacMan	<none>	0
Contig7180_at	2.19e-06	5.83e-06	2H.65	2.71e-05	2.86e-05	1H.05	iPacMan	11/08/02 NP_566302.1 9e-45 expressed protein; protein id: At3g07310.1	0
Contig14651_at	2.63e-06	6.83e-06	2H.65	4.38e-07	7.35e-07	1H.05	PacMan	10/29/02 AAF33751.1 4e-76 (AF202460) ascorbic acid oxidase [Capsicum annuum]	0
Contig17334_at	5.69e-06	1.43e-05	2H.65	8.67e-05	8.35e-05	1H.05	n/a	11/04/02 AAL79716.1 4e-32 (AC091774) putative blue copper-binding protein [Oryza sativa]	0
Contig11287_s_at	6.13e-06	1.52e-05	2H.65	4.38e-07	7.35e-07	1H.05	iPacMan	<none>	0
Contig1534_s_at	7.01e-06	1.72e-05	2H.65	4.38e-07	7.35e-07	1H.05	n/a	11/04/02 Q41629 3e-20 ADP	0
Contig6539_s_at	7.01e-06	1.72e-05	2H.65	4.38e-07	7.35e-07	1H.05	PacMan	11/06/02 P49174 e-108 BETA-FRUCTOFURANOSIDASE	0
Contig23431_at	7.44e-06	1.82e-05	2H.65	4.38e-07	7.35e-07	1H.05	n/a	<none>	0
Contig22222_at	1.14e-05	2.67e-05	2H.65	4.38e-07	7.35e-07	1H.05	n/a	11/06/02 AAF79680.1 3e-12 (AC022314) F9C16.20 [Arabidopsis thaliana]	0
Contig5422_at	1.14e-05	2.67e-05	2H.65	1.14e-05	1.3e-05	1H.05	n/a	10/26/02 CAC37639.1 e-101 SERK2 protein [Zea mays]	0
Contig14919_at	1.93e-05	4.23e-05	2H.65	1.75e-05	1.91e-05	1H.05	n/a	11/06/02 BAA96602.1 e-115 unnamed protein product [Oryza sativa (japonica cultivar-group)]	0
Contig4952_s_at	1.97e-05	4.29e-05	2H.65	4.38e-07	7.35e-07	1H.05	n/a	11/06/02 NP_199831.1 4e-27 putative protein; protein id: At5g50200.1	0
Contig7354_at	1.97e-05	4.29e-05	2H.65	4.38e-07	7.35e-07	1H.05	PacMan	10/27/02 NP_567283.1 4e-89 coded for by A. thaliana cDNA W43435; protein id: At4g05020.1	0
Contig4260_at	2.19e-05	4.68e-05	2H.65	4.38e-07	7.35e-07	1H.05	n/a	10/26/02 AAL99535.1 4e-89 cinnamyl alcohol dehydrogenase [Lolium perenne]	0
Contig4290_at	2.28e-05	4.85e-05	2H.65	0.000345009	0.000297569	1H.05	n/a	10/27/02 BAB86434.1 3e-89 P0003D09.29 [Oryza sativa (japonica cultivar-group)] dbj|BAB92238.1| similar to phosphate/phosphoenolpyruvate translocator protein	1
Contig6144_at	3.15e-05	6.54e-05	2H.65	4.38e-07	7.35e-07	1H.05	n/a	11/06/02 T09153 e-109 glucose-6-phosphate isomerase (EC 5.3.1.9) precursor	0
Contig12853_at	3.24e-05	6.67e-05	2H.65	4.82e-06	6.22e-06	1H.05	n/a	10/27/02 BAC10761.1 2e-61 (AP003377) putative nuclear matrix constituent protein 1 [Oryza sativa (japonica cultivar-group)]	0
Contig15816_at	4.07e-05	8.18e-05	2H.65	3.06e-06	4.05e-06	1H.05	PacMan	11/04/02 S71583 2e-15 1-aminocyclopropane-1-carboxylate synthase (EC 4.4.1.14) 2 - wheat	0
Contig20575_at	4.07e-05	8.18e-05	2H.65	0.000521453	0.000432873	1H.05	PacMan	10/29/02 BAB68095.1 7e-32 (AP003560) hypothetical protein [Oryza sativa (japonica cultivar-group)]	0
Contig4080_s_at	4.38e-05	8.69e-05	2H.65	4.38e-07	7.35e-07	1H.05	iPacMan	<none>	0
Contig9908_at	4.38e-05	8.69e-05	2H.65	4.55e-05	4.67e-05	1H.05	n/a	10/26/02 BAB56058.1 e-109 P0665A11.3 [Oryza sativa (japonica cultivar-group)] dbj|BAC03308.1| B1143G03.11 [Oryza sativa (japonica cultivar-group)]	0
Contig168_at	5.65e-05	0.000108779	2H.65	4.38e-07	7.35e-07	1H.05	n/a	10/25/02 S21386 3e-053 chlorophyll a/b-binding protein CP29 precursor - barley emb|CAA44777.1| Precursor of CP29	0
Contig3439_s_at	6.52e-05	0.000123583	2H.65	4.38e-07	7.35e-07	1H.05	n/a	11/06/02 AAG17469.1 1e-37 cytochrome P450 [Triticum aestivum]	0
Contig7415_at	7.4e-05	0.000138409	2H.65	5.25e-06	6.66e-06	1H.05	n/a	10/27/02 NP_193723.1 e-103 putative protein; protein id: At4g19880.1	0
Contig16020_at	8.58e-05	0.000158226	2H.65	4.38e-07	7.35e-07	1H.05	n/a	01/29/03 NP_191499.1 1e-04 putative protein; protein id: At3g59400.1	0
Contig3743_at	8.71e-05	0.000160571	2H.65	4.38e-07	7.35e-07	1H.05	PacMan	11/07/02 BAC16504.1 8e-59 contains ESTs C26074(C11585)	0
rbah29m06_s_at	0.000105517	0.000189013	2H.65	0.000485114	0.000406534	1H.05	iPacMan	10/13/02 BAB90397.1 6e-47 putative beta-glucosidase [Oryza sativa (japonica cultivar-group)]	0
HI05I11r_at	0.000109457	0.000194898	2H.65	4.38e-07	7.35e-07	1H.05	PacMan	11/06/02 NP_192420.2 2e-34 (NM_116750) putative protein; protein id: At4g05110.1	1
Contig12523_s_at	0.000113835	0.000202043	2H.65	8.76e-07	1.3e-06	1H.05	PacMan	<none>	0
HU05L05u_s_at	0.000133538	0.000232636	2H.65	4.38e-07	7.35e-07	1H.05	n/a	11/04/02 NP_177679.1 2e-06 (NM_106200) protease	0
Contig5368_at	0.000135289	0.000234683	2H.65	4.38e-07	7.35e-07	1H.05	n/a	11/04/02 AAL27005.1 1e-68 (AF416604) pathogen-related protein [Oryza sativa] gb|AAL74406.1|AF395880_1 (AF395880) JIOsPR10 [Oryza sativa]	0
HVSMEh0081I20r2_x_at	0.000146235	0.000251415	2H.65	1.31e-06	1.85e-06	1H.05	PacMan	10/02/02 AAG15553.1 3e-10 (AF294793) cinnamyl alcohol dehydrogenase [Eucalyptus saligna]	0
Contig5881_s_at	0.000154553	0.000264074	2H.65	4.38e-07	7.35e-07	1H.05	n/a	10/04/02 NP_196828.2 1e-75 putative protein; protein id: At5g13240.1	0
Contig4793_s_at	0.00016331	0.000276532	2H.65	4.38e-07	7.35e-07	1H.05	n/a	10/02/02 CAA07230.1 5e-55 putative cytidine deaminase; putative deoxycytidylate deaminase [Cicer arietinum]	0
Contig3867_at	0.000170315	0.000286887	2H.65	1.66e-05	1.84e-05	1H.05	PacMan	11/06/02 AAF23899.1 3e-87 transcription factor EREBP1 [Oryza sativa]	0
Contig6534_at	0.000264886	0.000422892	2H.65	4.38e-07	7.35e-07	1H.05	n/a	10/27/02 AAM98120.1 7e-71 (AY139977) predicted protein [Arabidopsis thaliana]	0
Contig2849_at	0.000284588	0.000451181	2H.65	4.38e-07	7.35e-07	1H.05	PacMan	11/07/02 BAB03379.1 4e-77 unnamed protein product [Oryza sativa (japonica cultivar-group)]	0
Contig25368_at	0.000295972	0.000467027	2H.65	9.37e-05	8.98e-05	1H.05	n/a	10/13/02 BAB68082.1 8e-51 putative flavonol glucosyltransferase [Oryza sativa (japonica cultivar-group)]	0
Contig1471_at	0.000372154	0.00057173	2H.65	4.38e-07	7.35e-07	1H.05	n/a	10/13/02 NP_194789.1 2e-87 signal recognition particle receptor-like protein; protein id: At4g30600.1	0
Contig4410_at	0.000472854	0.000703117	2H.65	8.32e-05	8.05e-05	1H.05	n/a	10/13/02 NP_569038.1 8e-96 dolichyl-di-phosphooligosaccharide-protein glycotransferase (oligosaccharyltransferase)-like; protein id:	0
Contig18102_at	0.000483362	0.000717363	2H.65	0.000903677	0.000709166	1H.05	n/a	11/06/02 AAK15443.1 2e-93 putative oxysterol-binding protein [Oryza sativa (japonica cultivar-group)]	0
Contig9106_at	0.000533713	0.000783967	2H.65	7.01e-06	8.5e-06	1H.05	iPacMan	10/29/02 NP_568186.1 4e-19 (NM_120877) putative protein; protein id: At5g07950.1	0
Contig25977_at	0.000631786	0.00090517	2H.65	4.38e-07	7.35e-07	1H.05	PacMan	11/08/02 AAG46081.1 4e-04 (AC079830) hypothetical protein [Oryza sativa]	0
Contig19398_at	0.000645359	0.000922566	2H.65	1.01e-05	1.17e-05	1H.05	n/a	01/29/03 BAC19953.1 2e-19 putative phytochrome interacting factor 4 [Oryza sativa (japonica cultivar-group)]	0
Contig10373_at	4.38e-07	1.99e-06	2H.66	4.38e-07	7.35e-07	1H.05	n/a	10/29/02 BAB64187.1 9e-80 (AP003266) pir7a protein (Pseudomonas inducible protein) [Oryza sativa (japonica cultivar-group)]	0
Contig11038_at	4.38e-07	1.99e-06	2H.66	4.38e-07	7.35e-07	1H.05	PacMan	01/29/03 NP_569029.1 e-105 3-dehydroquinate synthase	0
Contig11064_at	4.38e-07	1.99e-06	2H.66	4.38e-07	7.35e-07	1H.05	n/a	11/06/02 AAD38135.1 3e-56 (AF130874) phosphoribosylanthranilate isomerase [Arabidopsis thaliana]	0
Contig11518_at	4.38e-07	1.99e-06	2H.66	4.38e-07	7.35e-07	1H.05	PacMan	10/27/02 NP_198942.1 3e-95 (NM_123491) protein kinase-like; protein id: At5g41260.1 [Arabidopsis thaliana]	0
Contig12296_at	4.38e-07	1.99e-06	2H.66	4.38e-07	7.35e-07	1H.05	PacMan	11/07/02 BAA99425.1 1e-87 (AP002743) putative chloroplast outer envelope hexokinase 1 [Oryza sativa (japonica cultivar-group)]	0
Contig12776_at	4.38e-07	1.99e-06	2H.66	4.38e-07	7.35e-07	1H.05	PacMan	11/08/02 CAC94004.1 2e-62 glutathione transferase [Triticum aestivum]	0
Contig12776_s_at	4.38e-07	1.99e-06	2H.66	4.38e-07	7.35e-07	1H.05	n/a	11/08/02 CAC94004.1 2e-62 glutathione transferase [Triticum aestivum]	0
Contig13446_at	4.38e-07	1.99e-06	2H.66	4.38e-07	7.35e-07	1H.05	n/a	11/07/02 BAB64133.1 7e-93 (AP003250) hypothetical protein~similar to wall-associated kinase [Oryza sativa (japonica cultivar-group)]	0
Contig13690_at	4.38e-07	1.99e-06	2H.66	4.38e-07	7.35e-07	1H.05	iPacMan	11/06/02 NP_197420.1 4e-05 (NM_121924) putative protein; protein id: At5g19190.1 [Arabidopsis thaliana]	0
Contig15548_at	4.38e-07	1.99e-06	2H.66	4.38e-07	7.35e-07	1H.05	n/a	11/08/02 NP_181336.1 6e-59 (NM_129357) unknown protein; protein id: At2g38000.1	0
Contig15861_at	4.38e-07	1.99e-06	2H.66	4.38e-07	7.35e-07	1H.05	PacMan	<none>	0
Contig16025_at	4.38e-07	1.99e-06	2H.66	4.38e-07	7.35e-07	1H.05	PacMan	11/06/02 NP_193724.1 3e-15 putative protein; protein id: At4g19900.1 [Arabidopsis thaliana] pir||F85225 hypothetical protein AT4g19900 [imported] - Arabidopsis thalian	0
Contig16649_at	4.38e-07	1.99e-06	2H.66	4.38e-07	7.35e-07	1H.05	PacMan	11/06/02 NP_194945.2 2e-36 (NM_119370) putative protein; protein id: At4g32180.1	0
Contig17100_at	4.38e-07	1.99e-06	2H.66	4.38e-07	7.35e-07	1H.05	PacMan	11/08/02 NP_565720.1 8e-11 (NM_128687) Expressed protein; protein id: At2g31305.1	0
Contig17478_at	4.38e-07	1.99e-06	2H.66	4.38e-07	7.35e-07	1H.05	PacMan	11/08/02 NP_198669.1 1e-96 tryptophan synthase beta chain; protein id: At5g38530.1	0
Contig17818_at	4.38e-07	1.99e-06	2H.66	4.38e-07	7.35e-07	1H.05	PacMan	11/06/02 NP_198854.1 6e-48 (NM_123402) receptor-like protein kinase; protein id: At5g40380.1 [Arabidopsis thaliana]	0
Contig1859_at	4.38e-07	1.99e-06	2H.66	4.38e-07	7.35e-07	1H.05	n/a	11/06/02 T04454 1e-75 probable peroxidase (EC 1.11.1.7) precursor - barley emb|CAA05897.1| peroxidase [Hordeum vulgare]	0
Contig20673_at	4.38e-07	1.99e-06	2H.66	4.38e-07	7.35e-07	1H.05	PacMan	11/08/02 AAK21346.1 4e-78 (AC024594) putative phosphate translocator [Oryza sativa (japonica cultivar-group)]	0
Contig22948_at	4.38e-07	1.99e-06	2H.66	4.38e-07	7.35e-07	1H.05	PacMan	11/04/02 NP_176877.1 2e-16 (NM_105376) hypothetical protein; protein id: At1g67060.1 [Arabidopsis thaliana]	0
Contig24126_at	4.38e-07	1.99e-06	2H.66	4.38e-07	7.35e-07	1H.05	n/a	<none>	0
Contig25378_at	4.38e-07	1.99e-06	2H.66	4.38e-07	7.35e-07	1H.05	PacMan	11/06/02 AAM90694.1 2e-87 S-locus receptor-like kinase RLK14 [Oryza sativa]	0
Contig3235_at	4.38e-07	1.99e-06	2H.66	4.38e-07	7.35e-07	1H.05	PacMan	10/02/02 AAD51733.1 e-125 methylenetetrahydrofolate reductase [Zea mays]	0
Contig3235_s_at	4.38e-07	1.99e-06	2H.66	4.38e-07	7.35e-07	1H.05	PacMan	10/02/02 AAD51733.1 e-125 methylenetetrahydrofolate reductase [Zea mays]	0
Contig3308_at	4.38e-07	1.99e-06	2H.66	4.38e-07	7.35e-07	1H.05	PacMan	01/29/03 BAA97662.1 e-143 glucose-6-phosphate dehydrogenase [Triticum aestivum]	1
Contig3610_s_at	4.38e-07	1.99e-06	2H.66	4.38e-07	7.35e-07	1H.05	PacMan	10/13/02 BAB68116.1 e-120 putative NAD-malate dehydrogenase [Oryza sativa (japonica cultivar-group)]	0
Contig3904_at	4.38e-07	1.99e-06	2H.66	4.38e-07	7.35e-07	1H.05	PacMan	10/13/02 AAL73524.1 e-125 (AF466200) tryptophan synthase beta-subunit [Sorghum bicolor]	0
Contig4346_at	4.38e-07	1.99e-06	2H.66	4.38e-07	7.35e-07	1H.05	PacMan	11/08/02 AAK97808.1 1e-90 (AF188292) cinnamyl alcohol dehydrogenase 1a [Festuca arundinacea]	0
Contig5299_at	4.38e-07	1.99e-06	2H.66	4.38e-07	7.35e-07	1H.05	n/a	11/06/02 AAL92109.1 3e-75 (AF486634) ferredoxin precursor [Triticum aestivum]	0
Contig5337_at	4.38e-07	1.99e-06	2H.66	4.38e-07	7.35e-07	1H.05	n/a	11/06/02 AAK44141.1 5e-59 putative 2-nitropropane dioxygenase [Arabidopsis thaliana] gb|AAL34288.1| putative 2-nitropropane dioxygenase [Arabidopsis thaliana]	0
Contig5840_at	4.38e-07	1.99e-06	2H.66	4.38e-07	7.35e-07	1H.05	n/a	10/26/02 NP_197747.1 3e-63 putative protein; protein id: At5g23570.1 [Arabidopsis thaliana] gb|AAF73960.1| SGS3 [Arabidopsis thaliana]	0
Contig5876_at	4.38e-07	1.99e-06	2H.66	4.38e-07	7.35e-07	1H.05	PacMan	11/06/02 BAB17061.1 1e-93 putative glucosyl transferase [Oryza sativa (japonica cultivar-group)]	0
Contig6354_s_at	4.38e-07	1.99e-06	2H.66	4.38e-07	7.35e-07	1H.05	PacMan	11/08/02 CAC84140.1 4e-57 (AJ309006) NADPH oxidase [Nicotiana tabacum]	0
Contig6385_at	4.38e-07	1.99e-06	2H.66	4.38e-07	7.35e-07	1H.05	PacMan	10/28/02 NP_178390.1 9e-077 predicted by genefinder and genscan; protein id: At2g02870.1	0
Contig6407_s_at	4.38e-07	1.99e-06	2H.66	4.38e-07	7.35e-07	1H.05	PacMan	10/02/02 AAM64536.1 3e-75 (AY086973) putative indole-3-glycerol phosphate synthase [Arabidopsis thaliana]	0
Contig6447_at	4.38e-07	1.99e-06	2H.66	4.38e-07	7.35e-07	1H.05	PacMan	11/06/02 P28583 e-108 Calcium-dependent protein kinase SK5 (CDPK) pir||A43713 calcium-dependent protein kinase (EC 2.7.1.-) - soybean	0
Contig7023_at	4.38e-07	1.99e-06	2H.66	4.38e-07	7.35e-07	1H.05	n/a	10/27/02 O04866 1e-94 Acetylornithine aminotransferase	0
Contig7332_at	4.38e-07	1.99e-06	2H.66	4.38e-07	7.35e-07	1H.05	n/a	11/06/02 AAG13502.1 e-100 (AC068924) unknown protein [Oryza sativa (japonica cultivar-group)]	0
Contig8057_at	4.38e-07	1.99e-06	2H.66	4.38e-07	7.35e-07	1H.05	PacMan	11/08/02 AAM61638.1 2e-87 DNA-damage inducible protein DDI1-like [Arabidopsis thaliana]	0
Contig8200_at	4.38e-07	1.99e-06	2H.66	4.38e-07	7.35e-07	1H.05	PacMan	11/06/02 CAD41042.1 e-102 (AL663017) OSJNBa0060P14.13 [Oryza sativa (japonica cultivar-group)]	1
Contig9005_at	4.38e-07	1.99e-06	2H.66	4.38e-07	7.35e-07	1H.05	PacMan	11/06/02 BAB21287.1 4e-83 P0410E03.18 [Oryza sativa (japonica cultivar-group)]	0
Contig9196_s_at	4.38e-07	1.99e-06	2H.66	4.38e-07	7.35e-07	1H.05	n/a	11/04/02 NP_179785.1 2e-17 (NM_127763) putative shikimate kinase precursor; protein id: At2g21940.1 [Arabidopsis thaliana]	0
Contig9408_at	4.38e-07	1.99e-06	2H.66	4.38e-07	7.35e-07	1H.05	n/a	11/04/02 NP_566689.1 5e-45 (NM_113058) putative protein kinase; protein id: At3g21630.1 [Arabidopsis thaliana]	0
Contig9563_at	4.38e-07	1.99e-06	2H.66	4.38e-07	7.35e-07	1H.05	PacMan	01/29/03 AAC28254.1 3e-81 eukaryotic translation initiation factor 4B [Triticum aestivum]	0
Contig9875_at	4.38e-07	1.99e-06	2H.66	4.38e-07	7.35e-07	1H.05	n/a	10/26/02 BAB85407.1 2e-79 similar to vesicle transport protein [Oryza sativa (japonica cultivar-group)]	0
Contig9990_at	4.38e-07	1.99e-06	2H.66	4.38e-07	7.35e-07	1H.05	PacMan	11/04/02 AAK98683.1 e-102 Putative pectin methylesterase [Oryza sativa]	0
HS06J22u_s_at	4.38e-07	1.99e-06	2H.66	4.38e-07	7.35e-07	1H.05	PacMan	10/26/02 NP_198104.1 9e-10 mitochondrial carrier protein family; protein id: At5g27520.1	0
HVSMEf0021O16r2_s_at	4.38e-07	1.99e-06	2H.66	4.38e-07	7.35e-07	1H.05	PacMan	11/08/02 BAB63467.1 9e-22 putative aspartate transaminase [Oryza sativa (japonica cultivar-group)]	0
HY07P02u_at	4.38e-07	1.99e-06	2H.66	4.38e-07	7.35e-07	1H.05	PacMan	11/08/02 BAA82095.1 1e-67 (AB022603) anthranilate synthase alpha 2 subunit [Oryza sativa (japonica cultivar-group)]	0
Contig10951_at	4.38e-07	1.99e-06	2H.66	8.76e-07	1.3e-06	1H.05	n/a	10/29/02 NP_181016.1 8e-62 unknown protein; protein id: At2g34690.1 [Arabidopsis thaliana] pir||T01366 hypothetical protein At2g34690 [imported] - Arabidopsis thaliana	0
Contig13933_at	4.38e-07	1.99e-06	2H.66	8.76e-07	1.3e-06	1H.05	n/a	10/13/02 BAB92928.1 e-100 (AP004366) putative vacuolar proton-ATPase subunit 1 [Oryza sativa (japonica cultivar-group)]	0
Contig6819_at	4.38e-07	1.99e-06	2H.66	8.76e-07	1.3e-06	1H.05	PacMan	11/08/02 NP_196201.1 1e-89 (NM_120664) phosphate/phosphoenolpyruvate translocator protein-like; protein id: At5g05820.1 [Arabidopsis	0
Contig13809_at	4.38e-07	1.99e-06	2H.66	1.31e-06	1.85e-06	1H.05	PacMan	10/13/02 CAD41007.1 1e-62 OSJNBa0042L16.5 [Oryza sativa (japonica cultivar-group)]	0
Contig2881_s_at	4.38e-07	1.99e-06	2H.66	1.31e-06	1.85e-06	1H.05	n/a	11/06/02 NP_194480.2 9e-59 proton pump interactor; protein id: At4g27500.1 [Arabidopsis thaliana]	0
Contig9381_at	4.38e-07	1.99e-06	2H.66	1.31e-06	1.85e-06	1H.05	iPacMan	11/07/02 CAC39033.1 2e-60 PREG-like protein [Oryza sativa]	0
Contig16603_at	4.38e-07	1.99e-06	2H.66	2.19e-06	2.97e-06	1H.05	PacMan	11/06/02 AAN17410.1 8e-26 (BT000433) integral membrane protein	1
Contig11953_at	4.38e-07	1.99e-06	2H.66	3.06e-06	4.05e-06	1H.05	n/a	10/13/02 NP_179895.1 7e-73 (NM_127878) hypothetical protein; protein id: At2g23140.1 [Arabidopsis thaliana]	0
Contig5428_s_at	4.38e-07	1.99e-06	2H.66	4.38e-06	5.71e-06	1H.05	n/a	01/29/03 G84594 6e-77 probable diacylglycerol kinase [imported] - Arabidopsis thaliana	0
Contig5366_s_at	4.38e-07	1.99e-06	2H.66	6.13e-06	7.53e-06	1H.05	n/a	<none>	0
HVSMEg0007G16r2_s_at	4.38e-07	1.99e-06	2H.66	1.09e-05	1.26e-05	1H.05	n/a	<none>	0
Contig9240_s_at	4.38e-07	1.99e-06	2H.66	1.14e-05	1.3e-05	1H.05	n/a	11/04/02 BAC07382.1 2e-22 (AP003842) contains ESTs AU032617(S11633)	0
Contig9241_at	4.38e-07	1.99e-06	2H.66	8.41e-05	8.12e-05	1H.05	n/a	10/02/02 BAC07382.1 e-108 (AP003842) contains ESTs AU032617(S11633)	0
Contig12458_at	4.38e-07	1.99e-06	2H.66	0.000119527	0.000112247	1H.05	n/a	11/04/02 NP_186795.1 8e-31 (NM_111012) unknown protein; protein id: At3g01460.1 [Arabidopsis thaliana]	0
Contig10115_at	8.76e-07	2.7e-06	2H.66	4.38e-07	7.35e-07	1H.05	PacMan	10/13/02 NP_199633.1 1e-62 indole-3-glycerol phosphate synthase; protein id: At5g48220.1	0
Contig10126_at	8.76e-07	2.7e-06	2H.66	4.38e-07	7.35e-07	1H.05	iPacMan	<none>	0
Contig10788_at	8.76e-07	2.7e-06	2H.66	4.38e-07	7.35e-07	1H.05	PacMan	11/08/02 AAM62747.1 8e-40 (AY085523) alcohol dehydrogenase-like protein [Arabidopsis thaliana]	0
Contig12158_at	8.76e-07	2.7e-06	2H.66	4.38e-07	7.35e-07	1H.05	n/a	10/13/02 CAC34409.1 1e-22 (Y18580) ZF-HD homeobox protein [Flaveria bidentis]	0
Contig12521_at	8.76e-07	2.7e-06	2H.66	4.38e-07	7.35e-07	1H.05	iPacMan	10/04/02 BAB39252.1 2e-66 putative cytochrome P450 [Oryza sativa (japonica cultivar-group)] dbj|BAB61166.1| putative cytochrome P450 [Oryza sativa (japonica cultivar-	0
Contig1271_x_at	8.76e-07	2.7e-06	2H.66	4.38e-07	7.35e-07	1H.05	PacMan	11/08/02 P50299 e-122 S-adenosylmethionine synthetase 1 (Methionine adenosyltransferase 1) (AdoMet synthetase 1)	0
Contig12794_at	8.76e-07	2.7e-06	2H.66	4.38e-07	7.35e-07	1H.05	PacMan	<none>	0
Contig13241_at	8.76e-07	2.7e-06	2H.66	4.38e-07	7.35e-07	1H.05	n/a	11/07/02 BAB89435.1 1e-52 B1066G12.9 [Oryza sativa (japonica cultivar-group)]	0
Contig13968_at	8.76e-07	2.7e-06	2H.66	4.38e-07	7.35e-07	1H.05	n/a	11/06/02 BAB92639.1 2e-56 putative seven transmembrane protein [Oryza sativa (japonica cultivar-group)]	0
Contig14238_at	8.76e-07	2.7e-06	2H.66	4.38e-07	7.35e-07	1H.05	PacMan	11/07/02 BAB90449.1 3e-82 (AP003709) hypothetical protein~similar to Arabidopsis thaliana chromosome 1	0
Contig14412_s_at	8.76e-07	2.7e-06	2H.66	4.38e-07	7.35e-07	1H.05	iPacMan	10/13/02 NP_193014.2 4e-34 auxilin-like protein; protein id: At4g12780.1	0
Contig14534_at	8.76e-07	2.7e-06	2H.66	4.38e-07	7.35e-07	1H.05	n/a	11/08/02 AAL73064.1 1e-44 (AC090873) Putative cytochrome P450 [Oryza sativa]	0
Contig15026_at	8.76e-07	2.7e-06	2H.66	4.38e-07	7.35e-07	1H.05	iPacMan	11/08/02 NP_564705.1 3e-61 (NM_104474) membrane related protein CP5	0
Contig15125_at	8.76e-07	2.7e-06	2H.66	4.38e-07	7.35e-07	1H.05	iPacMan	11/07/02 NP_180889.1 7e-33 (NM_128891) auxin regulated protein (IAA13); protein id: At2g33310.1	0
Contig15147_at	8.76e-07	2.7e-06	2H.66	4.38e-07	7.35e-07	1H.05	PacMan	10/27/02 T50644 3e-96 oxoglutarate dehydrogenase (lipoamide) (EC 1.2.4.2) E1 chain [imported] - Arabidopsis thaliana	0
Contig15338_at	8.76e-07	2.7e-06	2H.66	4.38e-07	7.35e-07	1H.05	n/a	<none>	0
Contig15946_at	8.76e-07	2.7e-06	2H.66	4.38e-07	7.35e-07	1H.05	PacMan	11/07/02 AAM54154.1 6e-43 (AC104616) Putative serine palmitoyltransferase [Oryza sativa (japonica cultivar-group)]	0
Contig17006_at	8.76e-07	2.7e-06	2H.66	4.38e-07	7.35e-07	1H.05	n/a	11/06/02 T03274 5e-23 hsr201 protein	0
Contig17759_at	8.76e-07	2.7e-06	2H.66	4.38e-07	7.35e-07	1H.05	PacMan	11/06/02 AAD10251.1 3e-29 blue copper-binding protein homolog [Triticum aestivum]	0
Contig18487_at	8.76e-07	2.7e-06	2H.66	4.38e-07	7.35e-07	1H.05	n/a	11/07/02 CAD22530.1 1e-79 (AJ430047) 1-deoxy-D-xylulose 5-phosphate synthase 1 [Medicago truncatula]	0
Contig18966_at	8.76e-07	2.7e-06	2H.66	4.38e-07	7.35e-07	1H.05	n/a	11/04/02 AAL68842.1 4e-10 (AF466199) putative receptor protein kinase [Sorghum bicolor]	0
Contig18990_at	8.76e-07	2.7e-06	2H.66	4.38e-07	7.35e-07	1H.05	n/a	11/04/02 BAB39252.1 2e-40 putative cytochrome P450 [Oryza sativa (japonica cultivar-group)] dbj|BAB61166.1| putative cytochrome P450 [Oryza sativa (japonica cultivar-	0
Contig19029_at	8.76e-07	2.7e-06	2H.66	4.38e-07	7.35e-07	1H.05	iPacMan	11/08/02 AAD43561.1 7e-62 bacterial-induced peroxidase precursor [Gossypium hirsutum]	0
Contig19663_at	8.76e-07	2.7e-06	2H.66	4.38e-07	7.35e-07	1H.05	PacMan	11/07/02 AAF43496.1 5e-52 (AF131222) protein serine/threonine kinase [Lophopyrum elongatum] gb|AAK11674.1|AF339747_1 (AF339747) protein kinase [Lophopyrum elongatum]	0
Contig20034_at	8.76e-07	2.7e-06	2H.66	4.38e-07	7.35e-07	1H.05	PacMan	11/04/02 AAK93583.2 7e-08 (AY050906) unknown protein [Arabidopsis thaliana]	0
Contig20774_at	8.76e-07	2.7e-06	2H.66	4.38e-07	7.35e-07	1H.05	n/a	11/06/02 BAC10738.1 6e-47 (AP003373) putative multidrug resistance protein 1 homolog [Oryza sativa (japonica cultivar-group)]	0
Contig2139_at	8.76e-07	2.7e-06	2H.66	4.38e-07	7.35e-07	1H.05	n/a	10/02/02 AAM91533.1 2e-95 membrane related protein CP5	0
Contig2148_at	8.76e-07	2.7e-06	2H.66	4.38e-07	7.35e-07	1H.05	n/a	11/06/02 AAK16194.1 e-120 putative UDP-glucose dehydrogenase [Oryza sativa]	0
Contig21865_at	8.76e-07	2.7e-06	2H.66	4.38e-07	7.35e-07	1H.05	n/a	01/29/03 AAM61228.1 1e-11 unknown [Arabidopsis thaliana]	0
Contig23791_at	8.76e-07	2.7e-06	2H.66	4.38e-07	7.35e-07	1H.05	n/a	11/07/02 NP_565640.1 8e-43 expressed protein; protein id: At2g27230.1	0
Contig24329_at	8.76e-07	2.7e-06	2H.66	4.38e-07	7.35e-07	1H.05	PacMan	10/02/02 CAC20852.1 2e-16 (AJ298245) geranyl diphosphat synthase [Quercus robur]	0
Contig25864_at	8.76e-07	2.7e-06	2H.66	4.38e-07	7.35e-07	1H.05	n/a	10/13/02 AAF87039.1 3e-18 (AC006535) T24P13.20 [Arabidopsis thaliana]	1
Contig2598_s_at	8.76e-07	2.7e-06	2H.66	4.38e-07	7.35e-07	1H.05	PacMan	01/29/03 BAA93024.1 7e-73 ESTs D24970(R2869)	0
Contig2600_s_at	8.76e-07	2.7e-06	2H.66	4.38e-07	7.35e-07	1H.05	PacMan	<none>	0
Contig3147_at	8.76e-07	2.7e-06	2H.66	4.38e-07	7.35e-07	1H.05	n/a	01/29/03 O65796 e-101 Glutamyl-tRNA reductase 3	0
Contig3148_at	8.76e-07	2.7e-06	2H.66	4.38e-07	7.35e-07	1H.05	n/a	11/06/02 AAG02480.1 e-132 glutamyl-tRNA reductase [Hordeum vulgare]	0
Contig3165_at	8.76e-07	2.7e-06	2H.66	4.38e-07	7.35e-07	1H.05	PacMan	11/08/02 NP_200894.1 1e-94 GTP-binding protein	0
Contig321_at	8.76e-07	2.7e-06	2H.66	4.38e-07	7.35e-07	1H.05	n/a	11/06/02 T06511 4e-49 histone H2A (clone TH254) - wheat emb|CAA64356.1| histone H2A [Triticum aestivum]	0
Contig3250_at	8.76e-07	2.7e-06	2H.66	4.38e-07	7.35e-07	1H.05	n/a	01/29/03 CAA07610.1 e-134 phospoenolpyruvate carboxylase [Triticum aestivum]	0
Contig3947_s_at	8.76e-07	2.7e-06	2H.66	4.38e-07	7.35e-07	1H.05	n/a	11/08/02 AAK55323.1 5e-71 thaumatin-like protein TLP4 [Hordeum vulgare]	0
Contig4084_at	8.76e-07	2.7e-06	2H.66	4.38e-07	7.35e-07	1H.05	PacMan	11/08/02 BAB89667.1 e-102 putative transaldolase [Oryza sativa (japonica cultivar-group)] dbj|BAB92890.1| putative transaldolase [Oryza sativa (japonica cultivar-grou	0
Contig4253_at	8.76e-07	2.7e-06	2H.66	4.38e-07	7.35e-07	1H.05	iPacMan	10/27/02 AAK26126.1 5e-38 putative ankyrin [Oryza sativa]	0
Contig4491_s_at	8.76e-07	2.7e-06	2H.66	4.38e-07	7.35e-07	1H.05	PacMan	10/27/02 AAG46152.1 1e-79 unknown protein [Oryza sativa]	0
Contig5244_at	8.76e-07	2.7e-06	2H.66	4.38e-07	7.35e-07	1H.05	n/a	01/29/03 BAC01257.1 e-128 NADH-dependent glutamate synthase [Oryza sativa (japonica cultivar-group)]	0
Contig5369_at	8.76e-07	2.7e-06	2H.66	4.38e-07	7.35e-07	1H.05	n/a	10/29/02 AAL27005.1 9e-79 (AF416604) pathogen-related protein [Oryza sativa] gb|AAL74406.1|AF395880_1 (AF395880) JIOsPR10 [Oryza sativa]	0
Contig5394_at	8.76e-07	2.7e-06	2H.66	4.38e-07	7.35e-07	1H.05	n/a	11/06/02 AAF82231.1 3e-13 (AC069143) Contains similarity to a hypothetical protein F9E10.21 gi|6646770 from Arabidopsis thaliana BAC F9E10	0
Contig5494_at	8.76e-07	2.7e-06	2H.66	4.38e-07	7.35e-07	1H.05	PacMan	10/28/02 CAC09348.1 3e-091 putative phosphoglycerate dehydrogenase [Oryza sativa (indica cultivar-group)]	0
Contig5542_at	8.76e-07	2.7e-06	2H.66	4.38e-07	7.35e-07	1H.05	PacMan	10/27/02 AAG42689.1 1e-65 putative tryptophan synthase alpha [Zea mays]	0
Contig583_at	8.76e-07	2.7e-06	2H.66	4.38e-07	7.35e-07	1H.05	iPacMan	11/06/02 AAD19957.1 e-118 thiosulfate sulfurtransferase [Datisca glomerata]	0
Contig6000_at	8.76e-07	2.7e-06	2H.66	4.38e-07	7.35e-07	1H.05	n/a	10/02/02 AAL86484.1 3e-56 (AC077693) putative beta-phosphoglucomutase [Oryza sativa (japonica cultivar-group)]	0
Contig6058_at	8.76e-07	2.7e-06	2H.66	4.38e-07	7.35e-07	1H.05	PacMan	10/13/02 BAB64115.1 2e-95 (AP003235) putative aspartate aminotransferase [Oryza sativa (japonica cultivar-group)]	0
Contig6108_at	8.76e-07	2.7e-06	2H.66	4.38e-07	7.35e-07	1H.05	n/a	10/27/02 NP_177345.1 e-117 (NM_105858) neutral invertase	0
Contig6407_at	8.76e-07	2.7e-06	2H.66	4.38e-07	7.35e-07	1H.05	n/a	10/02/02 AAM64536.1 3e-75 (AY086973) putative indole-3-glycerol phosphate synthase [Arabidopsis thaliana]	0
Contig6940_at	8.76e-07	2.7e-06	2H.66	4.38e-07	7.35e-07	1H.05	iPacMan	11/08/02 BAB64169.1 1e-09 (AP003254) contains ESTs AU056277(S20441)	0
Contig6959_at	8.76e-07	2.7e-06	2H.66	4.38e-07	7.35e-07	1H.05	n/a	10/13/02 AAM88632.1 e-113 (AC092389) unknown protein [Oryza sativa (japonica cultivar-group)]	0
Contig7122_s_at	8.76e-07	2.7e-06	2H.66	4.38e-07	7.35e-07	1H.05	n/a	11/07/02 AAM15787.1 6e-08 (AC104428) Unknown protein [Oryza sativa (japonica cultivar-group)]	0
Contig7374_at	8.76e-07	2.7e-06	2H.66	4.38e-07	7.35e-07	1H.05	n/a	10/27/02 NP_201261.1 2e-70 (NM_125852) putative protein; protein id: At5g64560.1	0
Contig7705_at	8.76e-07	2.7e-06	2H.66	4.38e-07	7.35e-07	1H.05	n/a	10/02/02 BAB63589.1 5e-91 putative chorismate mutase precursor [Oryza sativa (japonica cultivar-group)]	0
Contig8948_at	8.76e-07	2.7e-06	2H.66	4.38e-07	7.35e-07	1H.05	n/a	11/07/02 NP_197591.1 4e-41 (NM_122099) ABI3-interacting protein 2; protein id: At5g20910.1	0
Contig9042_s_at	8.76e-07	2.7e-06	2H.66	4.38e-07	7.35e-07	1H.05	iPacMan	<none>	0
Contig9280_at	8.76e-07	2.7e-06	2H.66	4.38e-07	7.35e-07	1H.05	PacMan	11/06/02 BAB07966.1 2e-96 putative t-SNARE SED5 [Oryza sativa (japonica cultivar-group)] dbj|BAB63479.1| putative t-SNARE SED5 [Oryza sativa (japonica cultivar-group)	0
Contig9341_at	8.76e-07	2.7e-06	2H.66	4.38e-07	7.35e-07	1H.05	PacMan	11/07/02 BAB20646.1 7e-88 (AP002871) putative cation-chloride co-transporter [Oryza sativa (japonica cultivar-group)]	0
Contig940_s_at	8.76e-07	2.7e-06	2H.66	4.38e-07	7.35e-07	1H.05	PacMan	10/04/02 CAD12665.1 9e-69 putative fructose 1-	0
Contig9692_at	8.76e-07	2.7e-06	2H.66	4.38e-07	7.35e-07	1H.05	PacMan	10/29/02 NP_174556.1 4e-78 RNA-binding protein	0
EBpi07_SQ002_J15_at	8.76e-07	2.7e-06	2H.66	4.38e-07	7.35e-07	1H.05	n/a	<none>	0
EBro02_SQ002_C17_s_at	8.76e-07	2.7e-06	2H.66	4.38e-07	7.35e-07	1H.05	n/a	11/06/02 O65796 2e-10 Glutamyl-tRNA reductase 3	0
HD07M22r_s_at	8.76e-07	2.7e-06	2H.66	4.38e-07	7.35e-07	1H.05	n/a	10/31/02 S53102 2e-29 proteinase inhibitor - barley pir||S71555 proteinase inhibitor-related protein bsi1 precursor - barley	0
HK05P12r_s_at	8.76e-07	2.7e-06	2H.66	4.38e-07	7.35e-07	1H.05	PacMan	<none>	0
HK05P12r_x_at	8.76e-07	2.7e-06	2H.66	4.38e-07	7.35e-07	1H.05	PacMan	<none>	0
HS08H14u_s_at	8.76e-07	2.7e-06	2H.66	4.38e-07	7.35e-07	1H.05	PacMan	11/04/02 BAB92928.1 8e-14 (AP004366) putative vacuolar proton-ATPase subunit 1 [Oryza sativa (japonica cultivar-group)]	0
HVSMEf0001F16r2_s_at	8.76e-07	2.7e-06	2H.66	4.38e-07	7.35e-07	1H.05	iPacMan	<none>	0
HVSMEi0003D06r2_at	8.76e-07	2.7e-06	2H.66	4.38e-07	7.35e-07	1H.05	n/a	<none>	0
HVSMEi0019L06r2_at	8.76e-07	2.7e-06	2H.66	4.38e-07	7.35e-07	1H.05	n/a	<none>	0
HW07A09u_x_at	8.76e-07	2.7e-06	2H.66	4.38e-07	7.35e-07	1H.05	PacMan	<none>	0
HW09I11u_s_at	8.76e-07	2.7e-06	2H.66	4.38e-07	7.35e-07	1H.05	iPacMan	<none>	1
Contig10404_at	8.76e-07	2.7e-06	2H.66	8.76e-07	1.3e-06	1H.05	n/a	10/27/02 AAM93676.1 5e-71 (AC079888) unknown protein [Oryza sativa (japonica cultivar-group)]	0
Contig10437_at	8.76e-07	2.7e-06	2H.66	8.76e-07	1.3e-06	1H.05	n/a	11/07/02 AAM27470.1 4e-48 (AC099732) Unknown protein [Oryza sativa (japonica cultivar-group)]	1
Contig12367_at	8.76e-07	2.7e-06	2H.66	8.76e-07	1.3e-06	1H.05	iPacMan	10/13/02 T00020 6e-13 bacterial blight-resistance protein Xa1 - rice dbj|BAA25068.1| XA1 [Oryza sativa]	0
Contig20311_at	8.76e-07	2.7e-06	2H.66	8.76e-07	1.3e-06	1H.05	n/a	11/08/02 AAN05549.1 7e-40 putative valyl tRNA synthetase [Oryza sativa (japonica cultivar-group)]	0
Contig76_at	8.76e-07	2.7e-06	2H.66	8.76e-07	1.3e-06	1H.05	n/a	11/06/02 P19177 5e-43 Histone H2A pir||S11498 histone H2A - parsley	0
HO14C15S_at	8.76e-07	2.7e-06	2H.66	8.76e-07	1.3e-06	1H.05	n/a	11/06/02 BAC03293.1 3e-17 (AP003267) hypothetical protein~similar to Oryza sativa chromosome1	0
Contig4412_at	8.76e-07	2.7e-06	2H.66	3.06e-06	4.05e-06	1H.05	n/a	11/06/02 NP_178112.1 3e-96 putative DnaJ protein; protein id: At1g79940.1 [Arabidopsis thaliana]	0
Contig477_at	8.76e-07	2.7e-06	2H.66	3.06e-06	4.05e-06	1H.05	PacMan	<none>	1
HVSMEh0086A12r2_s_at	8.76e-07	2.7e-06	2H.66	4.82e-06	6.22e-06	1H.05	n/a	<none>	0
Contig15478_s_at	8.76e-07	2.7e-06	2H.66	5.25e-06	6.66e-06	1H.05	n/a	11/07/02 AAL77113.1 1e-16 (AF474373) hypothetical protein [Hordeum vulgare] [Hordeum vulgare subsp. vulgare]	0
HVSMEk0012J02r2_at	8.76e-07	2.7e-06	2H.66	5.69e-06	7.17e-06	1H.05	n/a	10/02/02 BAB44059.1 6e-10 (AP003045) hypothetical protein~similar to Arabidopsis thaliana chromosome 5	0
Contig3727_at	8.76e-07	2.7e-06	2H.66	6.13e-06	7.53e-06	1H.05	n/a	11/07/02 AAC32610.1 5e-88 (AF084005) ras-like small monomeric GTP-binding protein [Avena fatua]	0
EBro02_SQ006_L04_x_at	8.76e-07	2.7e-06	2H.66	7.01e-06	8.5e-06	1H.05	n/a	<none>	0
Contig20721_s_at	8.76e-07	2.7e-06	2H.66	7.44e-06	8.87e-06	1H.05	n/a	11/08/02 NP_194245.1 9e-15 (NM_118647) acid phosphatase - like protein; protein id: At4g25150.1	0
Contig3563_at	8.76e-07	2.7e-06	2H.66	7.44e-06	8.87e-06	1H.05	n/a	11/08/02 BAA95828.1 2e-47 ESTs D47168(S12332)	0
Contig10540_at	8.76e-07	2.7e-06	2H.66	9.63e-06	1.13e-05	1H.05	n/a	10/02/02 NP_567059.1 1e-80 putative protein; protein id: At3g57890.1	0
Contig18125_at	8.76e-07	2.7e-06	2H.66	1.66e-05	1.84e-05	1H.05	n/a	10/26/02 BAB78667.1 e-106 (AP003434) contains EST AU064167(E4058)~similar to Arabidopsis thaliana hypothetical protein F17N18.140~unknown protein	0
Contig9618_s_at	8.76e-07	2.7e-06	2H.66	1.75e-05	1.91e-05	1H.05	n/a	10/02/02 AAM00197.1 e-121 acid phosphatase [Oryza sativa]	0
rbah44m04_s_at	8.76e-07	2.7e-06	2H.66	1.93e-05	2.09e-05	1H.05	n/a	10/13/02 NP_568314.1 5e-08 HSP100/ClpB	0
Contig7419_at	8.76e-07	2.7e-06	2H.66	3.46e-05	3.61e-05	1H.05	n/a	11/06/02 NP_188935.1 8e-87 ADP-ribosylation factor	0
Contig16572_at	8.76e-07	2.7e-06	2H.66	4.55e-05	4.67e-05	1H.05	n/a	11/06/02 NP_567297.1 4e-10 F-box protein family	0
EBro02_SQ006_L04_at	8.76e-07	2.7e-06	2H.66	4.55e-05	4.67e-05	1H.05	n/a	<none>	0
Contig12081_at	8.76e-07	2.7e-06	2H.66	4.68e-05	4.78e-05	1H.05	PacMan	11/06/02 AAN05376.1 3e-53 (AC092489) hypothetical protein [Oryza sativa (japonica cultivar-group)]	0
Contig11282_at	8.76e-07	2.7e-06	2H.66	5.17e-05	5.23e-05	1H.05	n/a	10/27/02 AAK96760.1 4e-47 putative protein [Arabidopsis thaliana] gb|AAL47368.1| putative protein [Arabidopsis thaliana]	0
Contig19893_at	8.76e-07	2.7e-06	2H.66	0.000109895	0.000103982	1H.05	n/a	<none>	0
Contig15448_at	8.76e-07	2.7e-06	2H.66	0.000138792	0.000129484	1H.05	n/a	10/13/02 BAB84838.1 4e-93 putative flower development regulator LEUNI protein [Oryza sativa (japonica cultivar-group)]	0
Contig634_at	8.76e-07	2.7e-06	2H.66	0.000285902	0.000251228	1H.05	n/a	11/06/02 T06204 e-120 hypothetical protein pBH6-12 - barley emb|CAA74593.1| (Y14201) hypothetical protein [Hordeum vulgare]	0
Contig19653_at	8.76e-07	2.7e-06	2H.66	0.00041331	0.000351681	1H.05	n/a	10/27/02 NP_190647.1 2e-04 putative protein; protein id: At3g50780.1 [Arabidopsis thaliana] pir||T08399 hypothetical protein F18B3.60 - Arabidopsis thaliana	0
Contig17251_s_at	8.76e-07	2.7e-06	2H.66	0.00046366	0.00039049	1H.05	iPacMan	<none>	0
Contig13627_at	8.76e-07	2.7e-06	2H.66	0.000485989	0.000406996	1H.05	n/a	11/07/02 AAG52055.1 8e-16 (AC022455) 60S ribosomal protein L18A	0
HVSMEn0003D06r2_at	8.76e-07	2.7e-06	2H.66	0.000563047	0.00046292	1H.05	n/a	11/04/02 NP_190247.1 2e-33 (NM_114530) putative protein; protein id: At3g46630.1	0
HT09B24r_s_at	8.76e-07	2.7e-06	2H.66	0.000802539	0.000637065	1H.05	n/a	<none>	0
HF04C01r_at	8.76e-07	2.7e-06	2H.66	0.00103108	0.000796962	1H.05	n/a	10/31/02 AAK16185.2 6e-22 (AC079887) putative ankyrin [Oryza sativa]	0
basd0c03_s_at	1.31e-06	3.63e-06	2H.66	4.38e-07	7.35e-07	1H.05	PacMan	10/13/02 CAA44974.1 5e-10 (X63374) 3-phosphoshikimate 1-carboxyvinyltransferase; EPSP-synthase [Zea mays]	0
Contig11146_at	1.31e-06	3.63e-06	2H.66	4.38e-07	7.35e-07	1H.05	PacMan	11/08/02 T06197 5e-98 HC-toxin reductase (EC 1.-.-.-) - barley gb|AAC49674.1| (U77463) NADPH-dependent HC-toxin reductase [Hordeum vulgare]	0
Contig11699_at	1.31e-06	3.63e-06	2H.66	4.38e-07	7.35e-07	1H.05	n/a	11/08/02 BAA75493.1 1e-84 (AB024058) IDS3 [Hordeum vulgare subsp. vulgare]	0
Contig14345_s_at	1.31e-06	3.63e-06	2H.66	4.38e-07	7.35e-07	1H.05	PacMan	11/04/02 AAF36688.1 6e-62 secretory carrier membrane protein [Oryza sativa] dbj|BAB63575.1| secretory carrier membrane protein [Oryza sativa (japonica	0
Contig14361_at	1.31e-06	3.63e-06	2H.66	4.38e-07	7.35e-07	1H.05	PacMan	10/02/02 AAM61381.1 1e-62 (AY084815) contains similarity to peroxisomal membrane carrier protein [Arabidopsis thaliana]	0
Contig15794_at	1.31e-06	3.63e-06	2H.66	4.38e-07	7.35e-07	1H.05	n/a	11/07/02 NP_563858.1 7e-51 (NM_100877) expressed protein; protein id: At1g10030.1	0
Contig18256_at	1.31e-06	3.63e-06	2H.66	4.38e-07	7.35e-07	1H.05	PacMan	10/13/02 NP_187436.1 7e-69 (NM_111658) hypothetical protein; protein id: At3g07790.1 [Arabidopsis thaliana]	0
Contig20300_at	1.31e-06	3.63e-06	2H.66	4.38e-07	7.35e-07	1H.05	PacMan	10/27/02 NP_195692.1 1e-47 hypothetical protein; protein id: At4g39820.1 [Arabidopsis thaliana]	0
Contig2992_s_at	1.31e-06	3.63e-06	2H.66	4.38e-07	7.35e-07	1H.05	n/a	09/30/02 S48848 e-133 chitinase (EC 3.2.1.14) cht2b precursor - barley emb|CAA55345.1| chitinase [Hordeum vulgare subsp. vulgare]	0
Contig3208_at	1.31e-06	3.63e-06	2H.66	4.38e-07	7.35e-07	1H.05	PacMan	11/06/02 AAD10251.1 9e-40 blue copper-binding protein homolog [Triticum aestivum]	1
Contig3608_at	1.31e-06	3.63e-06	2H.66	4.38e-07	7.35e-07	1H.05	PacMan	10/29/02 BAB68116.1 e-109 putative NAD-malate dehydrogenase [Oryza sativa (japonica cultivar-group)]	0
Contig417_s_at	1.31e-06	3.63e-06	2H.66	4.38e-07	7.35e-07	1H.05	PacMan	10/29/02 P17784 1e-61 Fructose-bisphosphate aldolase	0
Contig4326_at	1.31e-06	3.63e-06	2H.66	4.38e-07	7.35e-07	1H.05	n/a	11/06/02 AAD28733.1 4e-69 chitinase IV precursor [Triticum aestivum]	0
Contig6209_at	1.31e-06	3.63e-06	2H.66	4.38e-07	7.35e-07	1H.05	n/a	11/08/02 AAC72121.1 5e-62 (AC005278) EST gb|N96383 comes from this gene. [Arabidopsis thaliana]	0
Contig7256_at	1.31e-06	3.63e-06	2H.66	4.38e-07	7.35e-07	1H.05	n/a	11/06/02 NP_683425.1 e-108 expressed protein; protein id: At1g52870.2	0
Contig8505_s_at	1.31e-06	3.63e-06	2H.66	4.38e-07	7.35e-07	1H.05	PacMan	10/27/02 AAG22044.1 3e-54 apyrase 2 [Pisum sativum]	0
Contig8527_at	1.31e-06	3.63e-06	2H.66	4.38e-07	7.35e-07	1H.05	n/a	11/06/02 CAA75352.1 2e-92 (Y15069) cinnamoyl-CoA reductase [Zea mays]	0
Contig8531_at	1.31e-06	3.63e-06	2H.66	4.38e-07	7.35e-07	1H.05	n/a	11/06/02 AAK13159.1 3e-84 (AC078829) unknown protein [Oryza sativa (japonica cultivar-group)] gb|AAL31050.1|AC078893_13 (AC078893) unknown protein [Oryza sativa]	0
Contig9673_s_at	1.31e-06	3.63e-06	2H.66	4.38e-07	7.35e-07	1H.05	iPacMan	11/04/02 AAM08826.1 3e-20 Putative protein phosphatase 2C [Oryza sativa (japonica cultivar-group)]	0
HD04G07u_s_at	1.31e-06	3.63e-06	2H.66	4.38e-07	7.35e-07	1H.05	n/a	<none>	0
HU05D16u_s_at	1.31e-06	3.63e-06	2H.66	4.38e-07	7.35e-07	1H.05	n/a	<none>	0
HVSMEa0006N15r2_s_at	1.31e-06	3.63e-06	2H.66	4.38e-07	7.35e-07	1H.05	n/a	11/08/02 T00953 4e-07 hypothetical protein F20D22.3 - Arabidopsis thaliana gb|AAC16741.1| (AC002411) Contains similarity to gb|Z69902 from C. elegans.	0
HVSMEc0006M13r2_s_at	1.31e-06	3.63e-06	2H.66	4.38e-07	7.35e-07	1H.05	n/a	<none>	0
HVSMEm0015M15r2_s_at	1.31e-06	3.63e-06	2H.66	4.38e-07	7.35e-07	1H.05	n/a	11/04/02 T05968 3e-13 probable phenylalanine ammonia-lyase (EC 4.3.1.5) - barley (fragment)	0
Contig5885_at	1.31e-06	3.63e-06	2H.66	1.31e-06	1.85e-06	1H.05	n/a	11/06/02 BAB03362.1 e-106 unnamed protein product [Oryza sativa (japonica cultivar-group)]	0
Contig5728_at	1.31e-06	3.63e-06	2H.66	4.38e-06	5.71e-06	1H.05	n/a	10/02/02 AAK01947.1 e-115 pyruvate dehydrogenase kinase 1 [Oryza sativa subsp. indica] dbj|BAC16404.1| pyruvate dehydrogenase kinase 1 [Oryza sativa (japonica	0
Contig21971_at	1.31e-06	3.63e-06	2H.66	5.69e-06	7.17e-06	1H.05	n/a	<none>	0
HR01O04u_at	1.31e-06	3.63e-06	2H.66	6.13e-06	7.53e-06	1H.05	n/a	11/06/02 BAB88935.1 4e-32 glucosyltransferase NTGT2 [Nicotiana tabacum]	1
Contig10416_at	1.31e-06	3.63e-06	2H.66	7.44e-06	8.87e-06	1H.05	n/a	01/29/03 F96825 4e-76 T8K14.13 [imported] - Arabidopsis thaliana gb|AAD30230.1|AC007202_12 T8K14.13 [Arabidopsis thaliana]	0
Contig15410_at	1.31e-06	3.63e-06	2H.66	7.44e-06	8.87e-06	1H.05	iPacMan	10/27/02 BAC20863.1 1e-86 (AP005247) putative alpha subunit of F-actin capping protein [Oryza sativa (japonica cultivar-group)]	0
Contig4255_s_at	1.31e-06	3.63e-06	2H.66	1.01e-05	1.17e-05	1H.05	n/a	11/04/02 AAL31072.1 5e-24 unknown protein [Oryza sativa] gb|AAN04155.1| Unknown protein [Oryza sativa (japonica cultivar-group)]	0
Contig2119_at	1.31e-06	3.63e-06	2H.66	1.36e-05	1.53e-05	1H.05	n/a	11/06/02 CAB99487.1 e-162 peroxidase [Hordeum vulgare subsp. vulgare]	0
Contig11415_at	1.31e-06	3.63e-06	2H.66	1.75e-05	1.91e-05	1H.05	n/a	10/27/02 AAG00554.1 9e-11 (AF286475) retinitis pigmentosa GTPase regulator-like protein [Takifugu rubripes]	0
Contig15859_at	1.31e-06	3.63e-06	2H.66	2.41e-05	2.57e-05	1H.05	n/a	11/06/02 AAL87122.1 2e-52 (AF479279) SEC6 [Arabidopsis thaliana]	0
Contig24230_at	1.31e-06	3.63e-06	2H.66	2.54e-05	2.7e-05	1H.05	n/a	11/04/02 CAA09372.1 2e-18 GRAB2 protein [Triticum sp.]	0
Contig9674_at	1.31e-06	3.63e-06	2H.66	2.58e-05	2.74e-05	1H.05	iPacMan	11/08/02 AAM08826.1 2e-87 Putative protein phosphatase 2C [Oryza sativa (japonica cultivar-group)]	0
Contig12225_at	1.31e-06	3.63e-06	2H.66	2.67e-05	2.82e-05	1H.05	n/a	10/13/02 NP_566889.1 3e-65 (NM_114573) FtsH protease	0
Contig10557_s_at	1.31e-06	3.63e-06	2H.66	3.42e-05	3.57e-05	1H.05	n/a	11/07/02 NP_197538.1 3e-09 (NM_122045) putative protein; protein id: At5g20380.1 [Arabidopsis thaliana]	0
Contig8326_at	1.31e-06	3.63e-06	2H.66	0.000196585	0.000178454	1H.05	n/a	11/08/02 AAG51964.1 1e-60 (AC024260) transcriptional regulator	0
HVSMEm0005J13r2_at	1.31e-06	3.63e-06	2H.66	0.00022373	0.000200738	1H.05	n/a	11/04/02 NP_568187.1 8e-38 syntaxin SYP132; protein id: At5g08080.1	0
Contig21191_at	1.75e-06	4.74e-06	2H.66	4.38e-07	7.35e-07	1H.05	n/a	10/29/02 BAB92215.1 7e-76 putative CRK1 protein [Oryza sativa (japonica cultivar-group)]	0
Contig5537_at	1.75e-06	4.74e-06	2H.66	4.38e-07	7.35e-07	1H.05	n/a	11/06/02 BAB19864.1 2e-95 monosaccharide transporter 3 [Oryza sativa] dbj|BAC10381.1| monosaccharide transporter 3 [Oryza sativa (japonica	1
Contig6093_at	1.75e-06	4.74e-06	2H.66	1.31e-06	1.85e-06	1H.05	n/a	11/06/02 AAK09242.1 6e-71 (AC084320) unknown protein [Oryza sativa (japonica cultivar-group)]	0
Contig9016_at	1.75e-06	4.74e-06	2H.66	2.63e-06	3.55e-06	1H.05	n/a	10/29/02 NP_190774.1 7e-69 (NM_115065) putative protein; protein id: At3g52060.1	0
HB18O06r_at	1.75e-06	4.74e-06	2H.66	7.01e-06	8.5e-06	1H.05	n/a	10/31/02 BAA82379.1 .015 (AP000367) Similar to putative receptor kinase. (AC002332) [Oryza sativa (japonica cultivar-group)]	0
Contig3413_s_at	1.75e-06	4.74e-06	2H.66	0.000345446	0.000297905	1H.05	PacMan	11/08/02 AAK73132.1 7e-68 putative protein [Oryza sativa]	0
Contig12648_at	2.19e-06	5.83e-06	2H.66	4.38e-07	7.35e-07	1H.05	n/a	<none>	0
Contig13332_at	2.19e-06	5.83e-06	2H.66	4.38e-07	7.35e-07	1H.05	n/a	11/07/02 BAC07358.1 3e-09 (AP003344) putative low density lipoprotein [Oryza sativa (japonica cultivar-group)]	0
Contig22605_at	2.19e-06	5.83e-06	2H.66	4.38e-07	7.35e-07	1H.05	iPacMan	10/13/02 AAG42914.1 2e-11 (AF327533) unknown protein [Arabidopsis thaliana] gb|AAK49603.1|AF372887_1 (AF372887) At1g54520/F20D21_34 [Arabidopsis thaliana]	0
Contig385_s_at	2.19e-06	5.83e-06	2H.66	4.38e-07	7.35e-07	1H.05	n/a	11/06/02 BAB18681.1 1e-45 vacuolar proton-inorganic pyrophosphatase [Hordeum vulgare subsp. vulgare]	0
Contig6920_at	2.19e-06	5.83e-06	2H.66	4.38e-07	7.35e-07	1H.05	n/a	11/06/02 CAC14883.1 e-139 (AJ297888) putative potassium transporter [Hordeum vulgare]	0
Contig8882_at	2.19e-06	5.83e-06	2H.66	4.38e-07	7.35e-07	1H.05	n/a	11/06/02 AAF32354.1 4e-34 (AF220198) putative protein [Vitis riparia]	0
Contig10403_s_at	2.19e-06	5.83e-06	2H.66	8.76e-07	1.3e-06	1H.05	n/a	10/28/02 AAM93676.1 2e-071 (AC079888) unknown protein [Oryza sativa (japonica cultivar-group)]	0
Contig2211_at	2.19e-06	5.83e-06	2H.66	8.76e-07	1.3e-06	1H.05	n/a	11/06/02 P35792 1e-80 Pathogenesis-related protein PRB1-2 precursor pir||S52627 pathogenesis-related protein precursor - barley	0
Contig2212_s_at	2.19e-06	5.83e-06	2H.66	8.76e-07	1.3e-06	1H.05	n/a	11/06/02 P35793 8e-88 Pathogenesis-related protein PRB1-3 precursor (PR-1B) (HV-8) pir||S52626 pathogenesis-related protein prb1-3 precursor - barley	0
Contig3338_s_at	2.19e-06	5.83e-06	2H.66	8.76e-07	1.3e-06	1H.05	n/a	11/08/02 AAM91533.1 5e-83 membrane related protein CP5	0
Contig1952_at	2.19e-06	5.83e-06	2H.66	2.19e-06	2.97e-06	1H.05	n/a	10/04/02 AAL47679.1 e-111 aminotransferase 1 [Cucumis melo]	0
Contig615_at	2.19e-06	5.83e-06	2H.66	0.000989054	0.000768173	1H.05	iPacMan	10/04/02 AAL92175.1 e-100 (AF489520) beta-lycopene cyclase [Sandersonia aurantiaca]	0
Contig14066_at	2.63e-06	6.83e-06	2H.66	4.38e-07	7.35e-07	1H.05	iPacMan	11/04/02 NP_196758.1 4e-09 putative protein; protein id: At5g11970.1	0
Contig18712_at	2.63e-06	6.83e-06	2H.66	4.38e-07	7.35e-07	1H.05	n/a	11/04/02 BAB63567.1 6e-09 putative receptor protein kinase-like protein [Oryza sativa (japonica cultivar-group)]	0
Contig3718_s_at	2.63e-06	6.83e-06	2H.66	4.38e-07	7.35e-07	1H.05	iPacMan	11/08/02 BAB03089.1 3e-85 (AP001313) contains similarity to pherophorin~gene_id:T5M7.14 [Arabidopsis thaliana]	1
Contig4122_s_at	2.63e-06	6.83e-06	2H.66	4.38e-07	7.35e-07	1H.05	n/a	11/08/02 Q9SZX3 5e-91 Argininosuccinate synthase	0
Contig6474_s_at	2.63e-06	6.83e-06	2H.66	4.38e-07	7.35e-07	1H.05	n/a	01/29/03 BAC16129.1 7e-91 contains ESTs AU173916(S20786)	0
Contig9396_at	2.63e-06	6.83e-06	2H.66	4.38e-07	7.35e-07	1H.05	iPacMan	09/30/02 BAA99527.1 7e-63 P0489A01.18 [Oryza sativa (japonica cultivar-group)]	0
EBro02_SQ002_C17_at	2.63e-06	6.83e-06	2H.66	4.38e-07	7.35e-07	1H.05	n/a	11/06/02 O65796 2e-10 Glutamyl-tRNA reductase 3	0
Contig7526_at	2.63e-06	6.83e-06	2H.66	1.75e-06	2.42e-06	1H.05	n/a	11/06/02 NP_567194.1 4e-26 (NM_116311) coded for by A. thaliana cDNA T45454; protein id: At4g00850.1	0
Contig7731_at	2.63e-06	6.83e-06	2H.66	9.19e-06	1.08e-05	1H.05	PacMan	10/27/02 NP_565538.1 1e-71 (NM_127813) Expressed protein; protein id: At2g22475.1	0
HVSMEm0004N07r2_s_at	2.63e-06	6.83e-06	2H.66	9.19e-06	1.08e-05	1H.05	iPacMan	<none>	0
Contig3181_at	3.06e-06	7.95e-06	2H.66	4.38e-07	7.35e-07	1H.05	n/a	11/08/02 CAD40863.1 e-134 OSJNBa0064H22.8 [Oryza sativa (japonica cultivar-group)]	1
Contig3232_at	3.5e-06	9e-06	2H.66	4.38e-07	7.35e-07	1H.05	n/a	10/13/02 AAG28777.1 e-127 citrate synthase [Oryza sativa]	0
Contig5770_s_at	3.5e-06	9e-06	2H.66	4.38e-07	7.35e-07	1H.05	n/a	10/29/02 AAC72195.1 e-124 pyruvate dehydrogenase E1 alpha subunit [Zea mays]	0
Contig5879_at	3.5e-06	9e-06	2H.66	4.38e-07	7.35e-07	1H.05	PacMan	11/06/02 AAM51827.1 e-115 (AC105730) Putative phosphoserine aminotransferase [Oryza sativa (japonica cultivar-group)]	0
Contig6074_at	3.5e-06	9e-06	2H.66	4.38e-07	7.35e-07	1H.05	n/a	10/04/02 BAC06873.1 8e-69 OSJNBa0094H06.16 [Oryza sativa (japonica cultivar-group)]	0
Contig1307_at	3.5e-06	9e-06	2H.66	8.76e-07	1.3e-06	1H.05	iPacMan	10/13/02 P00228 2e-45 Ferredoxin	0
Contig3170_at	3.5e-06	9e-06	2H.66	5.25e-05	5.31e-05	1H.05	n/a	10/26/02 BAB64284.1 4e-94 (AP004127) Ras-related GTP-binding protein [Oryza sativa (japonica cultivar-group)]	0
Contig18640_at	3.5e-06	9e-06	2H.66	0.000181699	0.000165734	1H.05	iPacMan	11/04/02 NP_566959.1 5e-48 Expressed protein; protein id: At3g52155.1	0
Contig14081_at	3.5e-06	9e-06	2H.66	0.000519264	0.000431457	1H.05	n/a	10/13/02 CAD40841.1 7e-91 OSJNBa0086B14.13 [Oryza sativa (japonica cultivar-group)]	0
EBpi01_SQ002_L02_at	3.94e-06	1.01e-05	2H.66	4.38e-07	7.35e-07	1H.05	n/a	<none>	0
Contig13508_at	3.94e-06	1.01e-05	2H.66	5.82e-05	5.82e-05	1H.05	n/a	11/06/02 AAM63310.1 4e-71 CPRD49 [Arabidopsis thaliana]	0
Contig21949_s_at	3.94e-06	1.01e-05	2H.66	7.88e-05	7.66e-05	1H.05	n/a	11/07/02 AAK07734.1 7e-39 phytoene synthase [Oryza sativa]	0
Contig20121_at	3.94e-06	1.01e-05	2H.66	0.000579685	0.000474915	1H.05	n/a	11/06/02 BAC20878.1 3e-15 (AP005296) contains ESTs AU063937(E2221)	0
Contig20090_at	4.82e-06	1.22e-05	2H.66	4.38e-07	7.35e-07	1H.05	iPacMan	10/13/02 AAG59660.1 6e-70 (AC084319) putative membrane-associated salt-inducible protein [Oryza sativa]	0
Contig9340_at	4.82e-06	1.22e-05	2H.66	4.38e-07	7.35e-07	1H.05	n/a	10/02/02 NP_174333.1 1e-72 cation-chloride co-transporter	0
Contig3328_at	4.82e-06	1.22e-05	2H.66	8.76e-07	1.3e-06	1H.05	n/a	11/07/02 P31251 e-139 Ubiquitin-activating enzyme E1 2 gb|AAA34265.1| ubiquitin activating enyme	0
Contig15038_at	5.25e-06	1.32e-05	2H.66	4.38e-07	7.35e-07	1H.05	n/a	10/13/02 AAB80672.1 2e-16 (AC002332) hypothetical protein [Arabidopsis thaliana]	0
HT09O03u_s_at	5.25e-06	1.32e-05	2H.66	4.38e-07	7.35e-07	1H.05	PacMan	<none>	0
Contig19545_at	6.13e-06	1.52e-05	2H.66	4.38e-07	7.35e-07	1H.05	PacMan	<none>	0
Contig3667_s_at	6.13e-06	1.52e-05	2H.66	4.38e-07	7.35e-07	1H.05	n/a	11/06/02 T06179 e-164 myb-related protein - barley emb|CAA61021.1| GAMyb protein [Hordeum vulgare subsp. vulgare]	0
HB12N12r_s_at	6.13e-06	1.52e-05	2H.66	4.38e-07	7.35e-07	1H.05	iPacMan	10/31/02 NP_563759.1 3e-05 (NM_100492) F-box protein family; protein id: At1g06110.1	0
HY08G17u_s_at	6.13e-06	1.52e-05	2H.66	4.38e-07	7.35e-07	1H.05	PacMan	<none>	0
Contig10254_s_at	6.13e-06	1.52e-05	2H.66	5.25e-06	6.66e-06	1H.05	n/a	10/27/02 NP_195917.1 2e-71 (NM_120375) putative protein; protein id: At5g02970.1	0
Contig10985_at	7.01e-06	1.72e-05	2H.66	4.38e-07	7.35e-07	1H.05	PacMan	10/29/02 AAK38089.1 2e-68 (AF321865) putative cytochrome P450 [Lolium rigidum]	0
Contig5883_s_at	7.01e-06	1.72e-05	2H.66	4.38e-07	7.35e-07	1H.05	n/a	11/04/02 AAM19104.1 4e-35 Putative phosphoribosylanthranilate transferase [Oryza sativa (japonica cultivar-group)]	0
Contig7352_at	7.01e-06	1.72e-05	2H.66	0.000578809	0.000474384	1H.05	n/a	10/27/02 NP_201103.1 8e-34 (NM_125692) dihydroneopterin aldolase-like protein; protein id: At5g62980.1 [Arabidopsis thaliana]	0
Contig4855_s_at	7.01e-06	1.72e-05	2H.66	0.000932574	0.000729648	1H.05	iPacMan	<none>	0
Contig13350_at	7.44e-06	1.82e-05	2H.66	1.05e-05	1.22e-05	1H.05	n/a	11/08/02 AAD28734.1 7e-65 beta-1	0
Contig17025_at	7.88e-06	1.91e-05	2H.66	4.38e-07	7.35e-07	1H.05	n/a	10/13/02 NP_177543.1 1e-39 putative enolase; protein id: At1g74030.1	0
rbaal13j08_at	7.88e-06	1.91e-05	2H.66	4.38e-07	7.35e-07	1H.05	n/a	11/08/02 NP_178168.1 7e-11 nodulin-like protein [Arabidopsis thaliana]	0
Contig16614_at	7.88e-06	1.91e-05	2H.66	1.31e-06	1.85e-06	1H.05	n/a	11/06/02 BAB89672.1 3e-57 sec14 like protein [Oryza sativa (japonica cultivar-group)] dbj|BAB92895.1| sec14 like protein [Oryza sativa (japonica cultivar-group)]	0
Contig13021_at	7.88e-06	1.91e-05	2H.66	3.06e-06	4.05e-06	1H.05	n/a	11/06/02 NP_198167.1 2e-59 putative protein; protein id: At5g28150.1	0
Contig4370_at	7.88e-06	1.91e-05	2H.66	1.27e-05	1.44e-05	1H.05	iPacMan	01/29/03 AAL91159.1 6e-30 unknown protein [Arabidopsis thaliana]	0
Contig5948_at	7.88e-06	1.91e-05	2H.66	1.49e-05	1.67e-05	1H.05	n/a	11/08/02 AAM22720.1 2e-99 putative protein-tyrosine-phosphatase [Oryza sativa (japonica cultivar-group)]	0
Contig20912_at	8.32e-06	2.01e-05	2H.66	4.38e-07	7.35e-07	1H.05	n/a	10/02/02 BAB89857.1 1e-37 (AP003295) contains ESTs C93556(C62643)	0
HVSMEf0011A19f_s_at	8.32e-06	2.01e-05	2H.66	4.38e-07	7.35e-07	1H.05	PacMan	<none>	0
Contig4207_at	9.63e-06	2.3e-05	2H.66	4.38e-07	7.35e-07	1H.05	iPacMan	11/08/02 NP_192673.1 1e-45 putative protein; protein id: At4g09350.1 [Arabidopsis thaliana] pir||T17134 hypothetical protein T30A10.110 - Arabidopsis thaliana	0
Contig11036_at	9.63e-06	2.3e-05	2H.66	8.76e-07	1.3e-06	1H.05	n/a	11/08/02 NP_172544.1 e-117 putative lipase; protein id: At1g10740.1	0
Contig23603_at	9.63e-06	2.3e-05	2H.66	8.76e-07	1.3e-06	1H.05	n/a	11/08/02 BAB91789.1 7e-08 (AP003308) hypothetical protein [Oryza sativa (japonica cultivar-group)]	0
Contig6598_at	9.63e-06	2.3e-05	2H.66	8.76e-07	1.3e-06	1H.05	n/a	10/29/02 NP_563621.1 3e-74 (NM_100005) Expressed protein; protein id: At1g01225.1	0
Contig6638_at	1.01e-05	2.41e-05	2H.66	4.38e-07	7.35e-07	1H.05	n/a	11/06/02 BAB11329.1 1e-10 (AB016886) kinesin-like protein [Arabidopsis thaliana]	0
Contig2829_at	1.05e-05	2.49e-05	2H.66	4.38e-07	7.35e-07	1H.05	n/a	11/06/02 Q08479 e-103 ADENYLATE KINASE A (ATP-AMP TRANSPHOSPHORYLASE) dbj|BAA01180.1| adenylate kinase-a [Oryza sativa]	0
HVSMEl0002K15r2_at	1.05e-05	2.49e-05	2H.66	4.38e-07	7.35e-07	1H.05	iPacMan	10/02/02 CAA10725.1 5e-44 chloroplast sigma factor [Triticum aestivum]	0
Contig15390_at	1.05e-05	2.49e-05	2H.66	2.76e-05	2.91e-05	1H.05	PacMan	11/07/02 BAB63881.1 2e-59 P0440D10.3 [Oryza sativa (japonica cultivar-group)] dbj|BAB64588.1| B1146B04.19 [Oryza sativa (japonica cultivar-group)]	0
Contig12286_at	1.09e-05	2.59e-05	2H.66	4.38e-07	7.35e-07	1H.05	n/a	11/06/02 NP_199253.1 4e-44 (NM_123807) FAD-linked oxidoreductase family; protein id: At5g44400.1	0
Contig25476_at	1.09e-05	2.59e-05	2H.66	4.38e-07	7.35e-07	1H.05	n/a	11/04/02 AAL84286.1 3e-47 hypothetical protein [Oryza sativa (japonica cultivar-group)]	0
Contig19438_at	1.14e-05	2.67e-05	2H.66	4.38e-07	7.35e-07	1H.05	iPacMan	11/08/02 NP_199784.2 1e-24 (NM_124351) FRO2-like protein; NADPH oxidase-like; protein id: At5g49730.1	0
Contig976_at	1.14e-05	2.67e-05	2H.66	4.38e-07	7.35e-07	1H.05	n/a	10/13/02 P17784 e-111 Fructose-bisphosphate aldolase	0
Contig2021_at	1.18e-05	2.75e-05	2H.66	4.38e-07	7.35e-07	1H.05	n/a	01/29/03 AAD46520.1 2e-99 soluble inorganic pyrophosphatase [Populus tremula x Populus tremuloides]	0
Contig7933_at	1.18e-05	2.75e-05	2H.66	4.38e-07	7.35e-07	1H.05	n/a	01/29/03 AAN05509.1 4e-76 Unknown protein [Oryza sativa (japonica cultivar-group)]	0
Contig13116_s_at	1.18e-05	2.75e-05	2H.66	8.76e-07	1.3e-06	1H.05	n/a	10/27/02 NP_197742.1 3e-56 (NM_122258) putative protein; protein id: At5g23510.1 [Arabidopsis thaliana]	0
Contig12502_at	1.18e-05	2.75e-05	2H.66	1.18e-05	1.34e-05	1H.05	n/a	10/02/02 NP_179834.2 1e-86 (NM_127814) putative pyrophosphate--fructose-6-phosphate 1-phosphotransferase; protein id: At2g22480.1	0
Contig7111_at	1.23e-05	2.85e-05	2H.66	4.38e-07	7.35e-07	1H.05	n/a	10/13/02 NP_172653.1 5e-87 (NM_101060) putative vesicle transport protein; protein id: At1g11890.1	0
Contig9125_at	1.23e-05	2.85e-05	2H.66	4.38e-07	7.35e-07	1H.05	n/a	11/08/02 BAA92898.1 5e-41 (AP001539) ESTs C72979(E2587)	0
Contig26420_at	1.23e-05	2.85e-05	2H.66	0.000579247	0.000474618	1H.05	n/a	<none>	0
Contig6306_at	1.27e-05	2.95e-05	2H.66	4.38e-07	7.35e-07	1H.05	iPacMan	11/08/02 AAM19062.1 e-114 (AC099774) putative CDP-diacylglycerol synthetase [Oryza sativa (japonica cultivar-group)]	0
Contig14033_at	1.31e-05	3.05e-05	2H.66	4.38e-07	7.35e-07	1H.05	n/a	10/02/02 O48921 1e-53 Cytochrome P450 97B2 pir||T05904 cytochrome P450 97B2p - soybean	0
Contig10555_at	1.36e-05	3.12e-05	2H.66	4.38e-07	7.35e-07	1H.05	n/a	11/07/02 NP_178216.1 3e-52 transfactor-like protein; protein id: At2g01060.1	0
Contig8567_at	1.36e-05	3.12e-05	2H.66	4.38e-07	7.35e-07	1H.05	n/a	10/13/02 NP_190435.1 3e-10 (NM_114725) putative protein; protein id: At3g48660.1 [Arabidopsis thaliana]	0
Contig8822_at	1.36e-05	3.12e-05	2H.66	4.38e-07	7.35e-07	1H.05	n/a	11/08/02 NP_567046.1 2e-33 (NM_115588) expressed protein; protein id: At3g57280.1	0
HS06C04u_s_at	1.36e-05	3.12e-05	2H.66	7.44e-06	8.87e-06	1H.05	n/a	<none>	0
Contig7238_at	1.36e-05	3.12e-05	2H.66	3.06e-05	3.21e-05	1H.05	n/a	11/06/02 BAB89717.1 1e-53 photosystem II protein W-like protein [Oryza sativa (japonica cultivar-group)]	0
Contig1954_at	1.36e-05	3.12e-05	2H.66	0.00130123	0.000984728	1H.05	iPacMan	01/29/03 AAL47679.1 2e-64 aminotransferase 1 [Cucumis melo]	0
Contig13216_at	1.4e-05	3.21e-05	2H.66	0.000398424	0.000339893	1H.05	n/a	10/27/02 AAL79731.1 3e-96 (AC091774) putative protein phosphatase [Oryza sativa]	0
Contig262_at	1.49e-05	3.37e-05	2H.66	4.38e-07	7.35e-07	1H.05	n/a	11/08/02 CAD41245.1 4e-68 OSJNBa0067K08.9 [Oryza sativa (japonica cultivar-group)]	0
Contig6770_at	1.49e-05	3.37e-05	2H.66	4.38e-07	7.35e-07	1H.05	n/a	11/06/02 CAC09504.1 5e-37 putative N-hydroxycinnamoyl/benzoyl transferase [Oryza sativa (indica cultivar-group)]	0
Contig2123_s_at	1.49e-05	3.37e-05	2H.66	2.5e-05	2.66e-05	1H.05	n/a	11/08/02 CAB99487.1 1e-64 peroxidase [Hordeum vulgare subsp. vulgare]	0
Contig3643_s_at	1.49e-05	3.37e-05	2H.66	6.79e-05	6.67e-05	1H.05	n/a	01/29/03 S63668 1e-63 phragmoplastin 5 - soybean gb|AAC49183.1| SDL5A	0
Contig1634_at	1.58e-05	3.54e-05	2H.66	4.38e-07	7.35e-07	1H.05	PacMan	11/06/02 T11577 e-113 type IIIa membrane protein cp-wap13 - cowpea gb|AAB61672.1| type IIIa membrane protein cp-wap13 [Vigna unguiculata]	0
Contig3528_at	1.58e-05	3.54e-05	2H.66	4.38e-07	7.35e-07	1H.05	n/a	10/31/02 BAB17626.1 e-117 26S proteasome regulatory particle triple-A ATPase subunit6 [Oryza sativa (japonica cultivar-group)]	0
Contig7464_at	1.71e-05	3.81e-05	2H.66	4.38e-07	7.35e-07	1H.05	n/a	11/07/02 CAD41015.1 4e-57 OSJNBa0042L16.13 [Oryza sativa (japonica cultivar-group)]	0
Contig18081_at	1.71e-05	3.81e-05	2H.66	3.06e-06	4.05e-06	1H.05	iPacMan	<none>	0
Contig17553_at	1.71e-05	3.81e-05	2H.66	0.000132224	0.000123652	1H.05	iPacMan	10/02/02 AAK73132.1 e-100 putative protein [Oryza sativa]	0
Contig20144_s_at	1.75e-05	3.89e-05	2H.66	4.38e-07	7.35e-07	1H.05	n/a	<none>	1
HVSMEb0001J09r2_s_at	1.75e-05	3.89e-05	2H.66	4.38e-07	7.35e-07	1H.05	n/a	<none>	0
Contig4326_s_at	1.84e-05	4.07e-05	2H.66	4.38e-07	7.35e-07	1H.05	n/a	11/06/02 AAD28733.1 4e-69 chitinase IV precursor [Triticum aestivum]	0
Contig6253_at	1.84e-05	4.07e-05	2H.66	4.38e-07	7.35e-07	1H.05	PacMan	11/07/02 T04373 e-126 probable ferrochelatase (EC 4.99.1.1) - barley gb|AAB71887.1| (AF020791) ferrochelatase [Hordeum vulgare]	0	AT5G26030
HVSMEa0014L12r2_s_at	1.84e-05	4.07e-05	2H.66	4.38e-07	7.35e-07	1H.05	n/a	11/08/02 NP_568618.1 8e-20 putative protein; protein id: At5g42960.1	0
Contig12765_at	1.84e-05	4.07e-05	2H.66	6.79e-05	6.67e-05	1H.05	iPacMan	10/29/02 AAL84947.1 6e-47 (AY078946) AT4g31110/F6E21_30 [Arabidopsis thaliana] gb|AAM51595.1| (AY116961) AT4g31110/F6E21_30 [Arabidopsis thaliana]	0
Contig13717_at	1.88e-05	4.16e-05	2H.66	4.38e-07	7.35e-07	1H.05	iPacMan	10/29/02 BAA78575.1 9e-35 Dof zinc finger protein [Oryza sativa]	0
Contig14341_at	1.93e-05	4.23e-05	2H.66	4.38e-07	7.35e-07	1H.05	n/a	10/27/02 NP_197814.1 2e-79 (NM_122332) dipeptidyl peptidase IV-like protein; protein id: At5g24260.1 [Arabidopsis thaliana]	0
Contig14925_at	1.93e-05	4.23e-05	2H.66	4.38e-07	7.35e-07	1H.05	n/a	11/08/02 AAL11593.1 1e-08 (AF424599) AT3g15040/K15M2_18 [Arabidopsis thaliana]	0
Contig3351_s_at	1.93e-05	4.23e-05	2H.66	4.38e-07	7.35e-07	1H.05	n/a	11/04/02 AAM97080.1 4e-65 cytoplasmic aconitate hydratase [Arabidopsis thaliana]	0
Contig5534_at	1.93e-05	4.23e-05	2H.66	4.38e-07	7.35e-07	1H.05	n/a	10/27/02 AAK63010.1 2e-92 heme oxygenase 1 [Sorghum bicolor]	0
Contig7853_at	1.93e-05	4.23e-05	2H.66	4.38e-07	7.35e-07	1H.05	n/a	10/29/02 NP_173521.1 1e-26 (NM_101950) hypothetical protein; protein id: At1g20970.1 [Arabidopsis thaliana]	0
Contig4988_at	1.93e-05	4.23e-05	2H.66	2.71e-05	2.86e-05	1H.05	n/a	11/04/02 NP_193652.1 3e-71 (NM_118036) 9-cis-epoxycarotenoid dioxygenase (neoxanthin cleavage enzyme)(NC1)(NCED1)	0
Contig13094_s_at	1.93e-05	4.23e-05	2H.66	0.0010324	0.00079778	1H.05	iPacMan	11/07/02 NP_201148.1 3e-27 (NM_125738) putative protein; protein id: At5g63430.1 [Arabidopsis thaliana]	0
Contig1879_at	1.97e-05	4.29e-05	2H.66	4.38e-07	7.35e-07	1H.05	PacMan	11/04/02 P00068 7e-61 Cytochrome c pir||CCWT cytochrome c [validated] - wheat	0
Contig5248_s_at	1.97e-05	4.29e-05	2H.66	4.38e-07	7.35e-07	1H.05	n/a	10/27/02 BAB85919.1 4e-21 auxin response factor 10 [Oryza sativa]	0
EBro02_SQ004_C14_at	1.97e-05	4.29e-05	2H.66	4.38e-07	7.35e-07	1H.05	n/a	<none>	0
Contig3141_s_at	2.01e-05	4.38e-05	2H.66	4.38e-07	7.35e-07	1H.05	PacMan	10/02/02 T04418 e-114 probable acyl-CoA oxidase (EC 1.3.3.6)	0
Contig3699_s_at	2.06e-05	4.44e-05	2H.66	4.38e-07	7.35e-07	1H.05	n/a	11/06/02 AAF19539.1 4e-11 (AC007190) F23N19.16 [Arabidopsis thaliana]	0
Contig4610_s_at	2.06e-05	4.44e-05	2H.66	4.38e-07	7.35e-07	1H.05	iPacMan	10/13/02 BAB92268.1 2e-39 P0034E02.34 [Oryza sativa (japonica cultivar-group)]	0
Contig12449_at	2.06e-05	4.44e-05	2H.66	1.31e-06	1.85e-06	1H.05	iPacMan	11/06/02 AAK00972.1 2e-90 putative homeodomain protein [Oryza sativa]	0
Contig18961_at	2.15e-05	4.6e-05	2H.66	4.38e-07	7.35e-07	1H.05	PacMan	11/06/02 BAB71737.1 3e-26 (AB050095) heat stress transcription factor Spl7 [Oryza sativa (japonica cultivar-group)]	0
Contig24273_at	2.15e-05	4.6e-05	2H.66	4.38e-07	7.35e-07	1H.05	iPacMan	11/08/02 AAM63593.1 2e-35 nitrogen fixation like protein [Arabidopsis thaliana]	0
HW08F07V_x_at	2.15e-05	4.6e-05	2H.66	4.38e-07	7.35e-07	1H.05	n/a	11/07/02 BAC19851.1 2e-06 (AB085948) phosphoenolpyruvate carboxylase [Eleocharis vivipara]	0
Contig1536_at	2.15e-05	4.6e-05	2H.66	8.76e-07	1.3e-06	1H.05	n/a	11/08/02 P31691 e-114 ADP	0
Contig14263_at	2.28e-05	4.85e-05	2H.66	4.38e-07	7.35e-07	1H.05	n/a	<none>	0
Contig5818_at	2.28e-05	4.85e-05	2H.66	4.38e-07	7.35e-07	1H.05	n/a	01/29/03 NP_191327.1 3e-77 D1 CtpA arboxy-terminal protease	0
Contig2638_at	2.28e-05	4.85e-05	2H.66	0.00017732	0.000162166	1H.05	n/a	11/04/02 T02754 2e-49 probable 1-aminocyclopropane-1-carboxylate oxidase (EC 1.4.3.-) - rice	0
Contig3573_s_at	2.32e-05	4.93e-05	2H.66	4.38e-07	7.35e-07	1H.05	n/a	11/08/02 NP_566732.1 1e-81 expressed protein; protein id: At3g23600.1	0
Contig13888_at	2.41e-05	5.11e-05	2H.66	9.89e-05	9.45e-05	1H.05	iPacMan	11/08/02 NP_197494.1 2e-59 putative protein; protein id: At5g19940.1	0
Contig4044_at	2.5e-05	5.28e-05	2H.66	4.38e-07	7.35e-07	1H.05	n/a	11/06/02 AAK38509.1 3e-68 (AC087181) putative glutathione S-transferase [Oryza sativa]	0
HV_CEb0001N11r2_at	2.58e-05	5.46e-05	2H.66	4.38e-07	7.35e-07	1H.05	PacMan	<none>	0
Contig10491_at	2.58e-05	5.46e-05	2H.66	8.76e-07	1.3e-06	1H.05	n/a	11/04/02 AAM60940.1 3e-30 unknown [Arabidopsis thaliana]	0
Contig2990_at	2.71e-05	5.73e-05	2H.66	8.76e-07	1.3e-06	1H.05	n/a	11/06/02 S48847 e-134 chitinase (EC 3.2.1.14) cht2a precursor - barley emb|CAA55344.1| chitinase [Hordeum vulgare subsp. vulgare]	0
Contig8955_at	2.71e-05	5.73e-05	2H.66	7.44e-06	8.87e-06	1H.05	n/a	10/04/02 BAC06873.1 9e-70 OSJNBa0094H06.16 [Oryza sativa (japonica cultivar-group)]	0
Contig21002_at	2.8e-05	5.9e-05	2H.66	1.31e-06	1.85e-06	1H.05	n/a	11/04/02 BAA92911.1 2e-35 (AP001539) ESTs AU075845(S20210)	0
Contig10860_at	2.93e-05	6.17e-05	2H.66	4.38e-07	7.35e-07	1H.05	n/a	11/06/02 T02923 2e-41 probable oxalate oxidase (EC 1.2.3.4) - rice gb|AAC25777.1| (AF072694) germin-like protein 7 [Oryza sativa] [Oryza sativa	1
HVSMEn0021L12r2_at	2.93e-05	6.17e-05	2H.66	9.37e-05	8.98e-05	1H.05	n/a	11/04/02 CAD40869.1 1e-08 (AL606448) OSJNBa0064H22.14 [Oryza sativa (japonica cultivar-group)]	0
EBem10_SQ002_I10_s_at	2.98e-05	6.23e-05	2H.66	4.38e-07	7.35e-07	1H.05	n/a	10/13/02 AAK55326.1 8e-04 thaumatin-like protein TLP8 [Hordeum vulgare]	0
Contig3036_at	3.02e-05	6.29e-05	2H.66	4.38e-07	7.35e-07	1H.05	PacMan	11/04/02 NP_200986.1 e-105 100 kDa coactivator - like protein; protein id: At5g61780.1 [Arabidopsis thaliana]	0
Contig7709_at	3.02e-05	6.29e-05	2H.66	4.38e-07	7.35e-07	1H.05	n/a	11/08/02 AAL36459.1 e-104 (AF205603) cytochrome b5 reductase isoform II [Zea mays]	0
Contig11013_at	3.06e-05	6.37e-05	2H.66	4.38e-07	7.35e-07	1H.05	iPacMan	11/06/02 NP_195505.1 1e-48 putative protein; protein id: At4g37920.1 [Arabidopsis thaliana] pir||T05619 hypothetical protein F20D10.40 - Arabidopsis thaliana	0
HVSMEn0005G03f_s_at	3.06e-05	6.37e-05	2H.66	4.38e-07	7.35e-07	1H.05	n/a	11/08/02 NP_186783.1 8e-10 transport protein SEC13	0
Contig8096_at	3.11e-05	6.45e-05	2H.66	4.38e-07	7.35e-07	1H.05	iPacMan	10/13/02 NP_565018.1 7e-71 expressed protein; protein id: At1g71500.1	0
Contig11167_at	3.15e-05	6.54e-05	2H.66	6.13e-06	7.53e-06	1H.05	n/a	10/13/02 T08033 e-123 serine/threonine protein kinase (EC 2.7.1.-) 1	0
Contig4159_at	3.15e-05	6.54e-05	2H.66	0.000933888	0.000730402	1H.05	n/a	11/08/02 BAB44014.1 e-134 putative clathrin-associated protein [Oryza sativa (japonica cultivar-group)]	0
Contig5998_s_at	3.24e-05	6.67e-05	2H.66	4.38e-07	7.35e-07	1H.05	iPacMan	10/13/02 AAL79703.1 e-120 putative chlorophyll synthase [Oryza sativa]	0
Contig7933_s_at	3.24e-05	6.67e-05	2H.66	4.38e-07	7.35e-07	1H.05	n/a	01/29/03 AAN05509.1 4e-76 Unknown protein [Oryza sativa (japonica cultivar-group)]	0
Contig19429_at	3.28e-05	6.75e-05	2H.66	4.38e-07	7.35e-07	1H.05	PacMan	11/04/02 AAK55470.1 1e-64 (AC084295) putative phosphoinositide kinase [Oryza sativa]	0
Contig26000_at	3.28e-05	6.75e-05	2H.66	4.38e-07	7.35e-07	1H.05	iPacMan	<none>	0
Contig406_s_at	3.33e-05	6.82e-05	2H.66	4.38e-07	7.35e-07	1H.05	n/a	11/04/02 BAA81774.1 5e-89 ESTs AU030740(E60171)	0
Contig7589_at	3.33e-05	6.82e-05	2H.66	3.63e-05	3.79e-05	1H.05	PacMan	11/04/02 AAK92653.1 2e-84 Hypothetical protein [Oryza sativa]	0
Contig11259_at	3.33e-05	6.82e-05	2H.66	0.000741681	0.000593117	1H.05	n/a	10/13/02 AAK07735.1 e-108 (AY024351) phytoene synthase [Oryza sativa] [Oryza sativa (japonica cultivar-group)]	0
Contig1317_s_at	3.59e-05	7.34e-05	2H.66	8.76e-07	1.3e-06	1H.05	n/a	11/04/02 P81373 .006 Ferredoxin B (Fd B) pir||S28199 ferredoxin [2Fe-2S] B - giant taro	0
HY07D14u_s_at	3.68e-05	7.5e-05	2H.66	4.38e-07	7.35e-07	1H.05	n/a	<none>	0
Contig8557_at	3.72e-05	7.58e-05	2H.66	4.38e-07	7.35e-07	1H.05	n/a	11/08/02 NP_199665.1 1e-35 (NM_124230) 33 kDa secretory protein-like; protein id: At5g48540.1	1
HVSMEn0005A13f_s_at	3.72e-05	7.58e-05	2H.66	4.38e-07	7.35e-07	1H.05	n/a	<none>	0
Contig13148_at	3.81e-05	7.74e-05	2H.66	4.38e-07	7.35e-07	1H.05	n/a	11/06/02 AAD37699.1 8e-12 (AF145730) homeodomain leucine zipper protein [Oryza sativa] [Oryza sativa (indica cultivar-group)]	0
Contig2866_s_at	3.85e-05	7.82e-05	2H.66	4.38e-07	7.35e-07	1H.05	PacMan	11/08/02 P49608 e-117 Aconitate hydratase	0
Contig2779_at	3.9e-05	7.9e-05	2H.66	4.38e-07	7.35e-07	1H.05	n/a	10/27/02 BAA84650.1 3e-81 asparaginyl endopeptidase [Oryza sativa] dbj|BAB85400.1| asparaginyl endopeptidase [Oryza sativa (japonica cultivar-group)]	0
Contig4986_at	4.03e-05	8.12e-05	2H.66	4.38e-07	7.35e-07	1H.05	PacMan	10/02/02 CAD38519.1 4e-83 allene oxide cyclase [Oryza sativa (japonica cultivar-group)]	0
Contig5650_at	4.03e-05	8.12e-05	2H.66	4.38e-07	7.35e-07	1H.05	n/a	11/06/02 NP_565843.1 6e-89 expressed protein; protein id: At2g36310.1	0
baak23m11_s_at	4.03e-05	8.12e-05	2H.66	1.31e-06	1.85e-06	1H.05	n/a	<none>	0
Contig4861_at	4.07e-05	8.18e-05	2H.66	4.38e-07	7.35e-07	1H.05	n/a	10/13/02 T07780 9e-22 remorin - potato gb|AAB49425.1| remorin [Solanum tuberosum]	0
Contig20085_at	4.07e-05	8.18e-05	2H.66	3.06e-06	4.05e-06	1H.05	n/a	11/07/02 BAA97349.1 2e-28 (AB020755) contains similarity to RNA binding-like protein~gene_id:MZN1.25 [Arabidopsis thaliana]	0
Contig11737_at	4.07e-05	8.18e-05	2H.66	7.22e-05	7.06e-05	1H.05	n/a	10/02/02 BAB86115.1 2e-49 P0678F11.22 [Oryza sativa (japonica cultivar-group)]	0
EBro01_SQ002_M14_at	4.2e-05	8.43e-05	2H.66	4.38e-07	7.35e-07	1H.05	n/a	<none>	0
HT04E01r_at	4.25e-05	8.51e-05	2H.66	4.38e-07	7.35e-07	1H.05	n/a	10/26/02 AAM08847.1 6e-26 (AC113337) Hypothetical protein [Oryza sativa (japonica cultivar-group)]	1
Contig9360_at	4.25e-05	8.51e-05	2H.66	7.88e-06	9.34e-06	1H.05	n/a	11/06/02 NP_568687.1 2e-31 MutT domain protein-like; protein id: At5g47650.1	0
Contig2550_x_at	4.33e-05	8.64e-05	2H.66	4.38e-07	7.35e-07	1H.05	n/a	11/08/02 T06169 8e-77 pathogenesis-related protein 4 - barley emb|CAA71774.1| pathogenesis-related protein 4 [Hordeum vulgare]	0
Contig4928_at	4.33e-05	8.64e-05	2H.66	4.38e-07	7.35e-07	1H.05	n/a	11/08/02 BAB62170.1 e-105 (AB066298) glutamate dehydrogenase [Brassica napus]	0
Contig5610_at	4.33e-05	8.64e-05	2H.66	6.13e-06	7.53e-06	1H.05	n/a	10/02/02 JC7234 4e-65 27k vesicle-associated membrane protein-associated protein - curled-leaved tobacco	0
Contig12360_at	4.33e-05	8.64e-05	2H.66	1.09e-05	1.26e-05	1H.05	n/a	10/02/02 NP_197190.1 1e-87 TOM (target of myb1) -like protein; protein id: At5g16880.1	0
Contig4534_s_at	4.38e-05	8.69e-05	2H.66	4.38e-07	7.35e-07	1H.05	n/a	10/27/02 BAB17749.1 2e-45 putative coatmer beta subunit (beta-coat protein) (beta-COP) [Oryza sativa (japonica cultivar-group)]	0
rbaal1n16_s_at	4.38e-05	8.69e-05	2H.66	4.38e-07	7.35e-07	1H.05	iPacMan	11/08/02 Q43272 6e-83 NADP-DEPENDENT GLYCERALDEHYDE-3-PHOSPHATE DEHYDROGENASE (NON-PHOSPHORYLATING GLYCERALDEHYDE 3-PHOSPHATE	0
Contig17093_at	4.47e-05	8.85e-05	2H.66	8.76e-07	1.3e-06	1H.05	n/a	10/02/02 NP_190362.2 1e-90 (NM_114646) ABC transporter family protein; protein id: At3g47780.1 [Arabidopsis thaliana]	0
Contig13608_at	4.47e-05	8.85e-05	2H.66	3.94e-06	5.17e-06	1H.05	iPacMan	11/08/02 NP_563794.1 3e-45 (NM_100643) Expressed protein; protein id: At1g07700.1	0
Contig20641_at	4.55e-05	9.01e-05	2H.66	4.38e-07	7.35e-07	1H.05	iPacMan	<none>	0
Contig7832_at	4.64e-05	9.14e-05	2H.66	4.38e-07	7.35e-07	1H.05	iPacMan	10/13/02 CAB81547.1 e-105 (AJ276420) 68 kDa protein [Cicer arietinum]	0
Contig15337_at	4.64e-05	9.14e-05	2H.66	3.85e-05	3.99e-05	1H.05	n/a	11/08/02 BAC20671.1 7e-75 serine/threonine kinase-like protein [Oryza sativa (japonica cultivar-group)]	0
Contig14345_at	4.82e-05	9.46e-05	2H.66	4.38e-07	7.35e-07	1H.05	PacMan	11/04/02 AAF36688.1 6e-62 secretory carrier membrane protein [Oryza sativa] dbj|BAB63575.1| secretory carrier membrane protein [Oryza sativa (japonica	0
Contig13505_at	4.86e-05	9.53e-05	2H.66	8.76e-07	1.3e-06	1H.05	n/a	11/04/02 NP_201533.1 3e-82 (NM_126132) G-protein beta family; protein id: At5g67320.1	0
Contig17968_at	5.04e-05	9.86e-05	2H.66	7.44e-06	8.87e-06	1H.05	n/a	11/08/02 NP_568702.1 5e-11 expressed protein; protein id: At5g48790.1	0
Contig21713_at	5.21e-05	0.000101765	2H.66	1.31e-05	1.48e-05	1H.05	n/a	<none>	0
Contig10531_at	5.21e-05	0.000101765	2H.66	3.68e-05	3.83e-05	1H.05	n/a	11/08/02 NP_568618.1 5e-35 putative protein; protein id: At5g42960.1	0
Contig9160_at	5.3e-05	0.000103189	2H.66	1.09e-05	1.26e-05	1H.05	n/a	10/02/02 AAF28764.1 3e-96 (AF218381) small GTP binding protein RACDP [Oryza sativa subsp. japonica] [Oryza sativa (japonica cultivar-group)]	0
Contig5770_at	5.3e-05	0.000103189	2H.66	2.63e-05	2.78e-05	1H.05	n/a	10/29/02 AAC72195.1 e-124 pyruvate dehydrogenase E1 alpha subunit [Zea mays]	0
Contig7042_at	5.34e-05	0.000103937	2H.66	0.000180823	0.00016496	1H.05	n/a	11/08/02 CAA05869.1 2e-78 alkaline/neutral invertase [Lolium temulentum]	0
Contig13252_s_at	5.43e-05	0.000105191	2H.66	1.75e-06	2.42e-06	1H.05	n/a	11/08/02 BAB63567.1 2e-20 putative receptor protein kinase-like protein [Oryza sativa (japonica cultivar-group)]	0
HO15C14S_s_at	5.47e-05	0.000105828	2H.66	4.38e-07	7.35e-07	1H.05	n/a	<none>	1
Contig8558_s_at	5.74e-05	0.000110273	2H.66	4.38e-07	7.35e-07	1H.05	n/a	<none>	0
Contig13253_at	5.82e-05	0.000111818	2H.66	4.82e-06	6.22e-06	1H.05	n/a	01/29/03 BAB63567.1 7e-28 putative receptor protein kinase-like protein [Oryza sativa (japonica cultivar-group)]	0
Contig13334_at	5.87e-05	0.000112547	2H.66	4.38e-07	7.35e-07	1H.05	n/a	10/27/02 NP_192248.1 3e-63 (NM_116577) leucine-rich repeat transmembrane protein kinase	0
Contig13144_at	6.17e-05	0.000118134	2H.66	4.38e-07	7.35e-07	1H.05	PacMan	10/13/02 NP_195974.2 e-105 (NM_120434) putative protein; protein id: At5g03540.1	1
HVSMEb0014M03r2_at	6.17e-05	0.000118134	2H.66	4.38e-07	7.35e-07	1H.05	n/a	<none>	0
Contig8530_at	6.26e-05	0.000119573	2H.66	2.1e-05	2.27e-05	1H.05	n/a	10/13/02 AAK98761.1 e-122 Unknown protein [Oryza sativa] gb|AAM22738.1|AC092388_22 hypothetical protein [Oryza sativa (japonica cultivar-group)]	0
Contig9041_s_at	6.26e-05	0.000119573	2H.66	2.58e-05	2.74e-05	1H.05	iPacMan	10/13/02 AAD17856.1 2e-73 sigma factor SIG6; ZmSIG6 [Zea mays]	0
Contig8086_at	6.3e-05	0.00012029	2H.66	4.38e-07	7.35e-07	1H.05	iPacMan	11/08/02 NP_192673.1 3e-05 putative protein; protein id: At4g09350.1 [Arabidopsis thaliana] pir||T17134 hypothetical protein T30A10.110 - Arabidopsis thaliana	0
Contig19271_at	6.3e-05	0.00012029	2H.66	1.31e-06	1.85e-06	1H.05	iPacMan	11/04/02 NP_190327.1 5e-28 (NM_114611) putative protein; protein id: At3g47430.1	0
Contig12286_s_at	6.39e-05	0.000121631	2H.66	4.38e-07	7.35e-07	1H.05	PacMan	11/06/02 NP_199253.1 4e-44 (NM_123807) FAD-linked oxidoreductase family; protein id: At5g44400.1	0
Contig18296_at	6.39e-05	0.000121631	2H.66	4.38e-07	7.35e-07	1H.05	n/a	<none>	0
Contig3815_at	6.44e-05	0.000122313	2H.66	4.38e-07	7.35e-07	1H.05	PacMan	11/06/02 NP_176280.1 9e-59 ATP citrate-lyase	0
Contig2209_at	6.44e-05	0.000122313	2H.66	4.51e-05	4.63e-05	1H.05	n/a	11/08/02 S37166 5e-81 pathogenesis-related protein 1a - barley emb|CAA52893.1| PR-1a pathogenesis related protein (Hv-1a) [Hordeum vulgare subsp.	0
Contig1225_s_at	6.52e-05	0.000123583	2H.66	4.38e-07	7.35e-07	1H.05	iPacMan	11/06/02 CAA54233.1 1e-61 transmembrane protein [Hordeum vulgare subsp. vulgare]	1
Contig3169_at	6.52e-05	0.000123583	2H.66	4.38e-07	7.35e-07	1H.05	n/a	11/08/02 AAK15703.1 e-100 GTP-binding protein [Oryza sativa]	0
Contig13237_at	6.52e-05	0.000123583	2H.66	6.13e-06	7.53e-06	1H.05	PacMan	11/06/02 BAB39914.1 1e-92 (AP002912) hypothetical protein~similar to Arabidopsis thaliana chromosome 3	0
Contig5479_s_at	6.57e-05	0.00012426	2H.66	4.38e-07	7.35e-07	1H.05	n/a	01/29/03 NP_567760.1 8e-75 putative Proline synthetase associated protein; protein id: At4g26860.1	0
Contig17574_at	6.61e-05	0.000124997	2H.66	4.38e-07	7.35e-07	1H.05	n/a	11/07/02 CAA65337.1 1e-49 (X96482) PAC [Arabidopsis thaliana]	0
Contig13407_s_at	6.7e-05	0.000126374	2H.66	4.38e-07	7.35e-07	1H.05	iPacMan	11/08/02 BAA94228.1 5e-68 unnamed protein product [Oryza sativa (japonica cultivar-group)]	0
Contig2928_s_at	6.7e-05	0.000126374	2H.66	4.38e-07	7.35e-07	1H.05	n/a	10/04/02 Q42972 e-109 MALATE DEHYDROGENASE	0
Contig12033_at	6.92e-05	0.000130187	2H.66	4.38e-07	7.35e-07	1H.05	n/a	10/31/02 AAF23898.1 1e-54 zinc finger transcription factor WRKY1 [Oryza sativa]	0
Contig16285_at	6.92e-05	0.000130187	2H.66	0.000247373	0.000220435	1H.05	iPacMan	01/29/03 NP_194867.2 3e-37 similar to putative ABC transporter; protein id: At4g31390.1	0
Contig24154_at	7.14e-05	0.000134013	2H.66	4.38e-07	7.35e-07	1H.05	iPacMan	<none>	0
Contig7447_at	7.14e-05	0.000134013	2H.66	4.38e-07	7.35e-07	1H.05	PacMan	10/26/02 AAG13433.1 8e-81 unknown protein [Oryza sativa (japonica cultivar-group)]	0
Contig15271_at	7.27e-05	0.000136248	2H.66	4.38e-07	7.35e-07	1H.05	n/a	10/29/02 NP_180924.1 8e-31 (NM_128926) hypothetical protein; protein id: At2g33680.1 [Arabidopsis thaliana]	0
Contig22467_at	7.4e-05	0.000138409	2H.66	4.38e-07	7.35e-07	1H.05	n/a	11/06/02 CAD39516.1 1e-23 (AL662934) OSJNBa0027O01.4 [Oryza sativa (japonica cultivar-group)]	0
Contig13702_at	7.4e-05	0.000138409	2H.66	0.000252627	0.000224573	1H.05	iPacMan	11/08/02 CAD40195.1 1e-06 OSJNBb0043H09.1 [Oryza sativa (japonica cultivar-group)]	0
Contig24544_at	7.62e-05	0.000141989	2H.66	4.38e-07	7.35e-07	1H.05	n/a	11/07/02 CAC39033.1 1e-10 PREG-like protein [Oryza sativa]	0
Contig8060_at	7.62e-05	0.000141989	2H.66	4.38e-07	7.35e-07	1H.05	iPacMan	<none>	0
Contig1942_at	7.66e-05	0.000142702	2H.66	8.76e-07	1.3e-06	1H.05	n/a	10/02/02 NP_566952.1 2e-82 putative protein; protein id: At3g51520.1	0
Contig4419_at	7.71e-05	0.000143345	2H.66	4.38e-07	7.35e-07	1H.05	iPacMan	11/08/02 NP_564175.2 4e-28 auxin-regulated protein; protein id: At1g22630.1	0
Contig7478_at	7.79e-05	0.000144799	2H.66	4.38e-07	7.35e-07	1H.05	n/a	10/13/02 BAB86068.1 2e-72 putative S-like ribonuclease RNS2 [Oryza sativa (japonica cultivar-group)]	0
Contig5688_at	8.01e-05	0.000148617	2H.66	4.38e-07	7.35e-07	1H.05	n/a	10/27/02 BAB12694.1 3e-78 (AP002746) putative zinc finger transcription factor [Oryza sativa (japonica cultivar-group)]	0
Contig6799_at	8.06e-05	0.000149322	2H.66	1.31e-06	1.85e-06	1H.05	n/a	10/02/02 AAG09817.1 2e-92 (AF278698) cinnamoyl CoA reductase [Lolium perenne]	0
Contig101_at	8.14e-05	0.000150728	2H.66	4.38e-07	7.35e-07	1H.05	PacMan	10/26/02 AAL26574.1 e-113 putative fructokinase I [Oryza sativa] dbj|BAB90210.1| putative fructokinase I [Oryza sativa (japonica cultivar-group)]	0
Contig4563_at	8.41e-05	0.00015533	2H.66	4.38e-07	7.35e-07	1H.05	n/a	10/27/02 BAB39219.1 e-118 putative dihydrolipoamide dehydrogenase precursor [Oryza sativa (japonica cultivar-group)]	0
Contig11178_at	8.76e-05	0.000161302	2H.66	4.38e-07	7.35e-07	1H.05	n/a	01/29/03 NP_196433.1 4e-89 serine/threonine protein kinase; protein id: At5g08160.1	0
Contig2515_at	8.8e-05	0.000161915	2H.66	4.38e-07	7.35e-07	1H.05	n/a	10/13/02 P13443 e-112 GLYCERATE DEHYDROGENASE (NADH-DEPENDENT HYDROXYPYRUVATE REDUCTASE) (HPR) (GDH)	0
Contig5772_at	8.8e-05	0.000161915	2H.66	0.000110771	0.000104763	1H.05	iPacMan	01/29/03 NP_173116.1 e-110 unknown protein; protein id: At1g16720.1	0
Contig4207_s_at	9.06e-05	0.000166116	2H.66	4.38e-07	7.35e-07	1H.05	iPacMan	11/08/02 NP_192673.1 1e-45 putative protein; protein id: At4g09350.1 [Arabidopsis thaliana] pir||T17134 hypothetical protein T30A10.110 - Arabidopsis thaliana	0
Contig7801_at	9.15e-05	0.000167325	2H.66	4.38e-07	7.35e-07	1H.05	n/a	11/08/02 NP_188298.2 9e-48 unknown protein; protein id: At3g16760.1 [Arabidopsis thaliana]	0
Contig24439_at	9.24e-05	0.000168568	2H.66	4.38e-07	7.35e-07	1H.05	n/a	11/06/02 NP_199518.1 8e-31 (NM_124078) protein serine threonine kinase-like; protein id: At5g47070.1 [Arabidopsis thaliana]	0
Contig23874_at	9.28e-05	0.000169247	2H.66	0.00016944	0.000155595	1H.05	n/a	11/08/02 NP_568061.1 4e-32 (NM_120107) putative protein; protein id: At4g39470.1	0
HW08F07V_s_at	9.33e-05	0.000169885	2H.66	4.38e-07	7.35e-07	1H.05	n/a	11/07/02 BAC19851.1 2e-06 (AB085948) phosphoenolpyruvate carboxylase [Eleocharis vivipara]	0
baak19i22_s_at	9.5e-05	0.000172588	2H.66	4.38e-07	7.35e-07	1H.05	iPacMan	<none>	0
Contig2766_s_at	9.5e-05	0.000172588	2H.66	4.38e-07	7.35e-07	1H.05	iPacMan	11/08/02 Q42850 2e-54 Protochlorophyllide reductase B	0
Contig6603_at	9.5e-05	0.000172588	2H.66	3.06e-06	4.05e-06	1H.05	n/a	10/04/02 NP_175852.1 2e-49 (NM_104328) rubredoxin	0
Contig5249_at	9.5e-05	0.000172588	2H.66	8.71e-05	8.39e-05	1H.05	n/a	10/27/02 BAB85919.1 3e-81 auxin response factor 10 [Oryza sativa]	0
Contig3680_s_at	9.54e-05	0.00017322	2H.66	4.38e-07	7.35e-07	1H.05	PacMan	10/27/02 P38385 4e-23 PROTEIN TRANSPORT PROTEIN SEC61 GAMMA SUBUNIT	0
rbags1e22_s_at	9.54e-05	0.00017322	2H.66	8.76e-07	1.3e-06	1H.05	n/a	10/02/02 BAB02713.1 1e-12 (AB019230) gene_id:MEB5.12~unknown protein [Arabidopsis thaliana]	0
Contig12263_at	9.59e-05	0.00017373	2H.66	4.38e-07	7.35e-07	1H.05	iPacMan	11/08/02 T12576 2e-78 probable phosphate permease - common ice plant gb|AAB41897.1| (U84890) putative phosphate permease [Mesembryanthemum	0
HZ51M12r_s_at	9.59e-05	0.00017373	2H.66	8.76e-07	1.3e-06	1H.05	n/a	11/04/02 NP_200569.1 5e-13 (NM_125142) putative protein; protein id: At5g57610.1 [Arabidopsis thaliana]	0
Contig4747_at	9.72e-05	0.000175862	2H.66	4.38e-07	7.35e-07	1H.05	iPacMan	10/13/02 NP_565327.1 3e-36 expressed protein; protein id: At2g05620.1	0
Contig8307_s_at	9.72e-05	0.000175862	2H.66	4.38e-07	7.35e-07	1H.05	n/a	11/06/02 BAB89882.1 6e-57 (AP003299) putative subtilase [Oryza sativa (japonica cultivar-group)]	0
HT10D07u_at	9.81e-05	0.000177281	2H.66	4.38e-07	7.35e-07	1H.05	n/a	11/04/02 NP_197166.2 3e-22 (NM_121669) putative protein; protein id: At5g16630.1	0
Contig5949_s_at	9.94e-05	0.000179529	2H.66	4.38e-07	7.35e-07	1H.05	n/a	<none>	0
Contig10963_at	9.94e-05	0.000179529	2H.66	5.25e-06	6.66e-06	1H.05	n/a	10/29/02 BAB62547.1 1e-54 OSJNBa0089K24.2 [Oryza sativa (japonica cultivar-group)]	0
Contig4034_at	0.000100263	0.000180816	2H.66	8.76e-07	1.3e-06	1H.05	n/a	<none>	0
Contig9498_at	0.000101576	0.000183014	2H.66	4.38e-07	7.35e-07	1H.05	n/a	<none>	0
Contig2214_s_at	0.00010289	0.000185079	2H.66	4.68e-05	4.78e-05	1H.05	n/a	01/29/03 S37166 5e-81 pathogenesis-related protein 1a - barley emb|CAA52893.1| PR-1a pathogenesis related protein (Hv-1a) [Hordeum vulgare subsp.	0
HV_CEb0020D05r2_s_at	0.000103765	0.000186437	2H.66	4.38e-07	7.35e-07	1H.05	PacMan	11/04/02 CAD38519.1 2e-25 allene oxide cyclase [Oryza sativa (japonica cultivar-group)]	0
HVSMEc0012I09r2_at	0.000103765	0.000186437	2H.66	4.38e-07	7.35e-07	1H.05	n/a	11/08/02 BAA94518.1 1e-21 (AP001800) Similar to Arabidopsis thaliana chromosome 2 section 111 of 255; putative receptor-like protein kinase (AC002392)	0
Contig1953_s_at	0.000103765	0.000186437	2H.66	8.76e-07	1.3e-06	1H.05	n/a	11/07/02 AAL47679.1 3e-68 aminotransferase 1 [Cucumis melo]	0
Contig12336_at	0.000103765	0.000186437	2H.66	1.75e-06	2.42e-06	1H.05	n/a	<none>	0
Contig4365_at	0.000106392	0.000190185	2H.66	1.62e-05	1.81e-05	1H.05	iPacMan	10/13/02 BAA94422.1 e-110 (AB040053) COP1 [Oryza sativa (japonica cultivar-group)]	0
Contig19284_at	0.00010683	0.000190836	2H.66	4.38e-07	7.35e-07	1H.05	n/a	11/04/02 NP_175274.1 3e-52 leaf development protein Argonaute; protein id: At1g48410.1	0
Contig17166_at	0.000107268	0.000191485	2H.66	4.38e-07	7.35e-07	1H.05	iPacMan	<none>	0
HA03F12u_s_at	0.000108144	0.000192693	2H.66	4.38e-07	7.35e-07	1H.05	n/a	<none>	0
HY02C22u_x_at	0.000116462	0.000206422	2H.66	0.000932136	0.000729579	1H.05	n/a	<none>	1
HVSMEi0022O01f2_s_at	0.000117776	0.000208606	2H.66	4.38e-07	7.35e-07	1H.05	iPacMan	<none>	0
Contig427_s_at	0.000119527	0.000211466	2H.66	4.38e-07	7.35e-07	1H.05	n/a	11/08/02 BAA85117.1 4e-38 histone H2A-like protein [Solanum melongena]	0
Contig5378_at	0.000119527	0.000211466	2H.66	4.38e-07	7.35e-07	1H.05	PacMan	10/02/02 T04096 e-126 glucose-6-phosphate/phosphate-translocator precursor homolog - maize	0
HT07J20u_x_at	0.000120403	0.000212675	2H.66	4.38e-07	7.35e-07	1H.05	n/a	11/04/02 T06486 2e-06 barwin homolog wheatwin2 precursor - wheat emb|CAA06857.1| (AJ006099) wheatwin2 [Triticum aestivum]	0
rbaal16g11_s_at	0.000120403	0.000212675	2H.66	6.13e-06	7.53e-06	1H.05	iPacMan	<none>	0
Contig9976_at	0.000122154	0.00021513	2H.66	4.38e-07	7.35e-07	1H.05	iPacMan	10/02/02 NP_567521.1 1e-91 ATP-dependent Clp protease proteolytic subunit (ClpR4)	0
Contig7411_at	0.000122592	0.000215705	2H.66	8.76e-07	1.3e-06	1H.05	iPacMan	11/08/02 BAB90064.1 e-103 (AP003343) similar to phytochrome A supressor [Oryza sativa (japonica cultivar-group)]	0
Contig23045_at	0.000123905	0.000217521	2H.66	4.38e-07	7.35e-07	1H.05	iPacMan	11/08/02 NP_564838.1 3e-27 expressed protein; protein id: At1g64680.1	0
Contig16773_at	0.000127846	0.000223677	2H.66	4.38e-07	7.35e-07	1H.05	iPacMan	10/29/02 BAB85417.1 5e-14 (AP004031) hypothetical protein [Oryza sativa (japonica cultivar-group)]	0
Contig13967_at	0.000133975	0.000233031	2H.66	8.76e-07	1.3e-06	1H.05	n/a	10/02/02 NP_174273.1 3e-66 (NM_102720) unknown protein; protein id: At1g29800.1 [Arabidopsis thaliana]	0
Contig9131_s_at	0.000133975	0.000233031	2H.66	6.44e-05	6.36e-05	1H.05	n/a	10/27/02 S71581 e-115 1-aminocyclopropane-1-carboxylate synthase (EC 4.4.1.14) 1 - wheat (fragment)	0
Contig21535_at	0.000134413	0.000233635	2H.66	8.76e-07	1.3e-06	1H.05	n/a	10/27/02 BAB41206.1 2e-56 (AB060277) putative glucose-6-phosphate/phosphate-tranlocat or [Oryza sativa]	1
EBro08_SQ012_H23_at	0.000134851	0.000234081	2H.66	4.38e-07	7.35e-07	1H.05	PacMan	11/06/02 P38385 6e-23 PROTEIN TRANSPORT PROTEIN SEC61 GAMMA SUBUNIT	0
Contig5642_at	0.000135289	0.000234683	2H.66	3.06e-06	4.05e-06	1H.05	n/a	10/02/02 NP_194164.1 7e-73 putative protein; protein id: At4g24330.1	0
HA22E11r_s_at	0.000136602	0.000236749	2H.66	8.76e-07	1.3e-06	1H.05	n/a	10/31/02 BAB63630.1 4e-27 putative syntaxin [Oryza sativa (japonica cultivar-group)]	0
Contig1480_s_at	0.000137478	0.00023816	2H.66	0.000260508	0.00023076	1H.05	n/a	11/04/02 AAL58207.1 2e-61 putative GTP-binding protein [Oryza sativa]	0
Contig10446_at	0.000142294	0.000245295	2H.66	4.38e-07	7.35e-07	1H.05	n/a	11/08/02 NP_178935.1 1e-61 unknown protein; protein id: At2g12400.1	0
Contig4309_at	0.000144921	0.000249379	2H.66	0.000709282	0.000569536	1H.05	n/a	<none>	0
HT09B09u_s_at	0.000148862	0.000255704	2H.66	4.38e-07	7.35e-07	1H.05	PacMan	11/04/02 AAG13433.1 9e-20 unknown protein [Oryza sativa (japonica cultivar-group)]	0
Contig2112_at	0.000149299	0.000256286	2H.66	1.75e-06	2.42e-06	1H.05	n/a	11/07/02 S61406 e-103 peroxidase (EC 1.11.1.7) 2 precursor - wheat emb|CAA59485.1| (X85228) peroxidase [Triticum aestivum]	0
Contig5874_s_at	0.000154553	0.000264074	2H.66	4.38e-07	7.35e-07	1H.05	n/a	11/08/02 NP_013897.1 4e-08 DNA damage inducible; implicated in the production or recovery of mutations; Ddr48p [Saccharomyces cerevisiae]	0
HV_CEa0002E21r2_at	0.000154553	0.000264074	2H.66	8.76e-07	1.3e-06	1H.05	iPacMan	11/04/02 AAL87332.1 4e-20 (AY080859) unknown protein [Arabidopsis thaliana]	0
Contig9715_s_at	0.000154991	0.00026453	2H.66	6.13e-06	7.53e-06	1H.05	n/a	<none>	0
Contig10887_at	0.00015718	0.000267499	2H.66	4.38e-07	7.35e-07	1H.05	PacMan	11/06/02 NP_200882.1 1e-88 (NM_125467) ABC transporter family protein; protein id: At5g60740.1 [Arabidopsis thaliana]	0
Contig13801_s_at	0.00015718	0.000267499	2H.66	4.38e-07	7.35e-07	1H.05	iPacMan	<none>	0
Contig17991_at	0.00015718	0.000267499	2H.66	4.38e-07	7.35e-07	1H.05	n/a	11/08/02 NP_567723.1 5e-05 putative protein; protein id: At4g25570.1	0
Contig19_s_at	0.000157618	0.000268126	2H.66	1.31e-06	1.85e-06	1H.05	n/a	10/02/02 AAM93676.1 e-110 (AC079888) unknown protein [Oryza sativa (japonica cultivar-group)]	0
Contig6113_at	0.000158056	0.000268517	2H.66	4.38e-07	7.35e-07	1H.05	n/a	10/27/02 NP_196653.1 4e-97 argininosuccinate lyase (AtArgH); protein id: At5g10920.1	0
Contig8227_at	0.000158056	0.000268517	2H.66	4.38e-07	7.35e-07	1H.05	n/a	11/06/02 NP_192400.1 5e-74 (NM_116729) putative component of vesicle-mediated transport; protein id: At4g04910.1 [Arabidopsis thaliana]	0
HVSMEg0015J02r2_s_at	0.000161996	0.000274729	2H.66	5.82e-05	5.82e-05	1H.05	iPacMan	<none>	0
Contig13116_at	0.000165499	0.000279383	2H.66	1.31e-06	1.85e-06	1H.05	n/a	10/27/02 NP_197742.1 3e-56 (NM_122258) putative protein; protein id: At5g23510.1 [Arabidopsis thaliana]	0
Contig12277_at	0.000165499	0.000279383	2H.66	7.88e-06	9.34e-06	1H.05	n/a	11/06/02 BAA90344.1 1e-68 unnamed protein product [Oryza sativa (japonica cultivar-group)] dbj|BAA92516.1| unnamed protein product [Oryza sativa (japonica cultivar-gr	0
Contig6095_at	0.000168564	0.000284246	2H.66	8.76e-07	1.3e-06	1H.05	n/a	10/02/02 AAK09242.1 3e-45 (AC084320) unknown protein [Oryza sativa (japonica cultivar-group)]	0
Contig24094_at	0.000170315	0.000286887	2H.66	4.38e-07	7.35e-07	1H.05	n/a	10/31/02 CAD40855.1 8e-28 OSJNBa0086B14.27 [Oryza sativa (japonica cultivar-group)] emb|CAD40953.1| OSJNBa0027G07.14 [Oryza sativa (japonica cultivar-group)]	1
EBpi01_SQ002_N08_at	0.000170315	0.000286887	2H.66	4.38e-07	7.35e-07	1H.05	PacMan	<none>	0
Contig8004_at	0.00017338	0.000291795	2H.66	4.38e-07	7.35e-07	1H.05	n/a	11/04/02 NP_187290.1 4e-24 unknown protein [Arabidopsis thaliana]	1
Contig5241_at	0.000174256	0.000293014	2H.66	3.06e-06	4.05e-06	1H.05	PacMan	10/02/02 NP_196061.1 9e-44 putative protein; protein id: At5g04410.1	0
Contig3353_s_at	0.000179072	0.00029968	2H.66	4.38e-07	7.35e-07	1H.05	iPacMan	11/07/02 T06562 7e-29 CP12 protein precursor	0
Contig4963_at	0.000179072	0.00029968	2H.66	4.38e-07	7.35e-07	1H.05	PacMan	10/13/02 CAD40552.1 e-125 OSJNBa0072K14.8 [Oryza sativa (japonica cultivar-group)]	0
Contig7504_at	0.000180823	0.000302153	2H.66	1.01e-05	1.17e-05	1H.05	n/a	11/06/02 NP_567436.1 5e-10 Expressed protein; protein id: At4g14615.1	0
Contig7901_at	0.000185201	0.000308536	2H.66	4.38e-07	7.35e-07	1H.05	iPacMan	10/02/02 NP_196868.1 3e-82 putative protein; protein id: At5g13640.1	0
Contig8308_at	0.000185201	0.000308536	2H.66	4.38e-07	7.35e-07	1H.05	n/a	11/08/02 BAB89883.1 9e-68 (AP003299) putative subtilase [Oryza sativa (japonica cultivar-group)]	0
Contig10850_at	0.000188704	0.000313696	2H.66	4.38e-07	7.35e-07	1H.05	iPacMan	01/29/03 AAC36700.1 2e-83 protein phosphatase-2C; PP2C [Mesembryanthemum crystallinum]	0
Contig7417_at	0.000190017	0.000315608	2H.66	4.38e-07	7.35e-07	1H.05	n/a	11/06/02 T02655 2e-73 hydroxymethylglutaryl-CoA lyase (EC 4.1.3.4) - Arabidopsis thaliana gb|AAM91612.1| (AY128409) putative hydroxymethylglutaryl-CoA lyase [Arab	0
Contig358_at	0.000190455	0.000315725	2H.66	4.38e-07	7.35e-07	1H.05	n/a	11/06/02 AAD46133.1 e-100 secretory protein [Triticum aestivum]	0
HZ42D16r_s_at	0.000190455	0.000315725	2H.66	2.85e-05	3e-05	1H.05	n/a	11/04/02 NP_200854.1 8e-15 protein transport protein subunit - like; protein id: At5g60460.1 [Arabidopsis thaliana]	0
Contig13530_at	0.000190893	0.000316383	2H.66	4.38e-07	7.35e-07	1H.05	iPacMan	11/08/02 BAA87845.1 e-112 unnamed protein product [Oryza sativa (japonica cultivar-group)] dbj|BAB00648.2| ESTs AU081301(E20138)	0
Contig8568_s_at	0.000191331	0.000317041	2H.66	4.38e-07	7.35e-07	1H.05	n/a	<none>	0
Contig8931_at	0.000191769	0.000317698	2H.66	4.38e-07	7.35e-07	1H.05	n/a	11/07/02 AAK00450.1 7e-68 unknown protein [Oryza sativa]	0
Contig25121_at	0.000193082	0.000319601	2H.66	0.000517513	0.00043023	1H.05	n/a	10/27/02 AAL79693.1 2e-29 (AC087599) hypothetical protein [Oryza sativa]	0
Contig10245_at	0.000198336	0.000327107	2H.66	4.38e-07	7.35e-07	1H.05	n/a	10/29/02 NP_176113.1 9e-40 disease resistance response protein-related/ dirigent protein-related; protein id: At1g58170.1 [Arabidopsis	0
Contig13801_at	0.000198336	0.000327107	2H.66	4.38e-07	7.35e-07	1H.05	iPacMan	<none>	0
Contig8452_at	0.000199212	0.000328272	2H.66	4.38e-07	7.35e-07	1H.05	iPacMan	<none>	0
HU03G20u_at	0.000200088	0.000329434	2H.66	1.75e-06	2.42e-06	1H.05	n/a	11/06/02 NP_192595.1 4e-17 (NM_116924) hypothetical protein; protein id: At4g08550.1 [Arabidopsis thaliana]	0
Contig21286_at	0.000200525	0.000329734	2H.66	3.06e-06	4.05e-06	1H.05	n/a	11/04/02 NP_567831.1 3e-59 (NM_119112) Thioredoxin - like protein; protein id: At4g29670.1	0
Contig7370_at	0.000204466	0.000335928	2H.66	6.13e-06	7.53e-06	1H.05	n/a	10/02/02 AAF21309.1 1e-50 seed maturation protein PM23 [Glycine max]	0
Contig4121_at	0.000204904	0.00033629	2H.66	4.38e-07	7.35e-07	1H.05	PacMan	10/13/02 Q9SZX3 e-111 Argininosuccinate synthase	0
Contig4783_at	0.000204904	0.00033629	2H.66	4.38e-07	7.35e-07	1H.05	n/a	11/08/02 Q43117 e-123 Pyruvate kinase isozyme A	0
Contig22733_at	0.000205341	0.000336651	2H.66	4.38e-07	7.35e-07	1H.05	n/a	11/04/02 BAB89065.1 2e-68 putative subtilase [Oryza sativa (japonica cultivar-group)] dbj|BAB89881.1| putative subtilase [Oryza sativa (japonica cultivar-group)]	0
Contig2915_at	0.000206655	0.00033859	2H.66	8.76e-07	1.3e-06	1H.05	n/a	10/04/02 BAB84333.1 e-131 (AB079063) UDP-glucuronic acid decarboxylase [Oryza sativa (japonica cultivar-group)]	0
Contig10888_at	0.000207531	0.000339952	2H.66	6.13e-06	7.53e-06	1H.05	iPacMan	10/13/02 AAL77655.1 5e-27 (AY075648) At1g75460/F1B16_22 [Arabidopsis thaliana]	0
Contig1357_at	0.000207968	0.000340453	2H.66	2.19e-06	2.97e-06	1H.05	iPacMan	11/08/02 BAB78682.1 3e-76 putative Caulobacter crescentus D-isomer specific 2-hydroxyacid dehydrogenases family protein [Oryza sativa (japonica	0
Contig9547_at	0.000212347	0.000347107	2H.66	4.38e-07	7.35e-07	1H.05	n/a	11/04/02 NP_180251.1 1e-95 putative choline kinase; protein id: At2g26830.1	0
Contig20486_at	0.000212785	0.000347529	2H.66	8.76e-07	1.3e-06	1H.05	n/a	<none>	0
Contig11116_at	0.000212785	0.000347529	2H.66	0.000393608	0.000335967	1H.05	iPacMan	11/06/02 NP_563759.1 8e-45 (NM_100492) F-box protein family; protein id: At1g06110.1	0
Contig14269_at	0.000214098	0.000349231	2H.66	4.38e-07	7.35e-07	1H.05	n/a	10/29/02 AAK18834.1 e-104 putative alpha-coat protein [Oryza sativa]	0
Contig25007_at	0.000214098	0.000349231	2H.66	4.38e-07	7.35e-07	1H.05	n/a	11/08/02 NP_565196.1 3e-11 Expressed protein; protein id: At1g78995.1	0
Contig9529_at	0.000221541	0.000360688	2H.66	8.32e-06	9.84e-06	1H.05	n/a	10/02/02 NP_566651.1 6e-41 (NM_112881) expressed protein; protein id: At3g19910.1	0
Contig4761_at	0.000221979	0.000361097	2H.66	4.38e-07	7.35e-07	1H.05	PacMan	10/27/02 NP_193152.2 1e-91 (NM_117493) transport protein; protein id: At4g14160.1	0
Contig15923_at	0.000233362	0.000378104	2H.66	8.32e-06	9.84e-06	1H.05	n/a	11/07/02 AAK98689.1 2e-61 (AC069158) Putative wall-associated kinase 2 [Oryza sativa] [Oryza sativa (japonica cultivar-group)]	0
HM05D10r_s_at	0.0002338	0.000378497	2H.66	0.00106086	0.00081725	1H.05	n/a	<none>	0
Contig9780_at	0.000235114	0.000380225	2H.66	4.38e-07	7.35e-07	1H.05	n/a	11/08/02 CAD41485.1 4e-96 (AL606594) OSJNBa0029H02.1 [Oryza sativa (japonica cultivar-group)]	0
HZ01D23u_s_at	0.000236427	0.00038203	2H.66	1.01e-05	1.17e-05	1H.05	PacMan	<none>	0
HVSMEf0020A12r2_s_at	0.000237303	0.000383285	2H.66	4.38e-07	7.35e-07	1H.05	n/a	<none>	0
Contig26179_at	0.000240368	0.00038783	2H.66	4.38e-07	7.35e-07	1H.05	n/a	10/13/02 NP_198880.1 5e-32 (NM_123428) putative protein; protein id: At5g40640.1 [Arabidopsis thaliana]	0
Contig10874_at	0.000240806	0.000388293	2H.66	4.38e-07	7.35e-07	1H.05	n/a	11/07/02 BAB55503.1 5e-25 P0638D12.11 [Oryza sativa (japonica cultivar-group)]	0
Contig5648_s_at	0.000246497	0.000396892	2H.66	4.38e-07	7.35e-07	1H.05	n/a	11/08/02 AAL09398.1 1e-41 plasmodesmal receptor [Nicotiana tabacum]	0
Contig9808_at	0.000247373	0.000398054	2H.66	4.38e-07	7.35e-07	1H.05	iPacMan	11/08/02 Q9ARD5 2e-17 Low-temperature induced protein lt101.2 emb|CAC37082.1| (AJ310995) putative membrane protein [Hordeum vulgare subsp.	0
Contig6252_at	0.000247373	0.000398054	2H.66	3.42e-05	3.57e-05	1H.05	n/a	11/08/02 AAM89397.1 e-116 (AY123847) glutamate/malate translocator [Nicotiana tabacum]	0
Contig8669_s_at	0.000255254	0.000409543	2H.66	4.38e-07	7.35e-07	1H.05	iPacMan	10/31/02 AAG52199.1 6e-09 (AC021199) hypothetical protein; 51999-52350 [Arabidopsis thaliana]	0
Contig3171_at	0.0002662	0.000424814	2H.66	4.38e-07	7.35e-07	1H.05	iPacMan	10/04/02 Q9ZP21 9e-94 Thioredoxin M-type	0
Contig13951_at	0.000267513	0.000426294	2H.66	5.34e-05	5.38e-05	1H.05	n/a	10/27/02 AAM19050.1 7e-48 (AC099774) hypothetical protein [Oryza sativa (japonica cultivar-group)]	0
Contig3499_at	0.00027014	0.000430215	2H.66	4.38e-07	7.35e-07	1H.05	n/a	11/06/02 Q00531 4e-70 60 kDa jasmonate-induced protein pir||S25092 jasmonate-induced protein - barley	0
Contig19502_at	0.000272329	0.000433433	2H.66	3.5e-06	4.61e-06	1H.05	iPacMan	11/07/02 NP_565673.1 4e-06 (NM_128411) Dof zinc finger protein; protein id: At2g28510.1	0
Contig6175_at	0.000279334	0.00044367	2H.66	8.19e-05	7.94e-05	1H.05	n/a	10/02/02 AAK00441.1 e-104 unknown protein [Oryza sativa]	0
Contig11935_at	0.000287215	0.000454973	2H.66	4.38e-07	7.35e-07	1H.05	n/a	11/04/02 BAC16194.1 2e-80 (AP005486) putative peroxidase [Oryza sativa (japonica cultivar-group)]	0
Contig18588_at	0.000288091	0.00045608	2H.66	4.38e-07	7.35e-07	1H.05	n/a	11/06/02 AAM93677.1 1e-67 unknown protein [Oryza sativa (japonica cultivar-group)]	0
Contig4273_at	0.000288091	0.00045608	2H.66	4.38e-07	7.35e-07	1H.05	n/a	11/07/02 BAA95828.1 6e-52 ESTs D47168(S12332)	0
Contig4825_at	0.000288091	0.00045608	2H.66	9.59e-05	9.18e-05	1H.05	n/a	10/02/02 NP_200975.1 e-103 putative protein; protein id: At5g61670.1	0
Contig16514_at	0.000290718	0.000459769	2H.66	5.69e-06	7.17e-06	1H.05	n/a	<none>	0
Contig1394_s_at	0.000294221	0.000464548	2H.66	4.38e-07	7.35e-07	1H.05	iPacMan	09/30/02 AAK82991.1 e-136 actin [Musa x paradisiaca]	0
Contig7879_at	0.000297285	0.000468718	2H.66	4.38e-07	7.35e-07	1H.05	n/a	10/27/02 NP_174694.1 2e-30 late embryogenesis abundant protein (EMB8)	0
Contig9837_at	0.000297723	0.000469217	2H.66	2.19e-06	2.97e-06	1H.05	n/a	11/06/02 NP_200601.2 7e-75 (NM_125178) putative protein; protein id: At5g57930.1	0
Contig3886_at	0.000298599	0.000470501	2H.66	4.38e-07	7.35e-07	1H.05	PacMan	10/27/02 P27788 1e-57 Ferredoxin III	0
Contig4402_s_at	0.000299475	0.000471689	2H.66	1.31e-06	1.85e-06	1H.05	n/a	10/29/02 AAF85972.1 6e-29 (AF274850) pathogenesis-related protein PR-10a [Oryza sativa]	0
Contig11997_at	0.000302539	0.000476225	2H.66	4.38e-07	7.35e-07	1H.05	n/a	11/07/02 BAC03270.1 2e-26 P0490D09.22 [Oryza sativa (japonica cultivar-group)]	0
Contig22088_at	0.000307793	0.000483806	2H.66	8.76e-06	1.03e-05	1H.05	iPacMan	11/06/02 NP_565983.1 2e-11 (NM_129838) expressed protein; protein id: At2g42770.1	0
Contig20777_at	0.000310858	0.000488128	2H.66	4.38e-07	7.35e-07	1H.05	iPacMan	10/29/02 AAL58252.1 3e-28 putative amelogenin precursor [Oryza sativa]	0
HT07K23u_at	0.000316112	0.000495774	2H.66	4.38e-07	7.35e-07	1H.05	n/a	11/04/02 AAK39589.1 3e-37 unknown protein [Oryza sativa]	0
Contig6333_at	0.000319615	0.000500051	2H.66	4.38e-07	7.35e-07	1H.05	n/a	10/13/02 AAN05495.1 1e-63 (AC099399) Putative glutathione S-transferase [Oryza sativa (japonica cultivar-group)]	0
EBem09_SQ004_B23_s_at	0.000323117	0.000504409	2H.66	4.38e-07	7.35e-07	1H.05	n/a	<none>	0
Contig6321_at	0.000326182	0.000508783	2H.66	0.00015324	0.000142158	1H.05	n/a	11/06/02 NP_568804.1 1e-66 (NM_124791) membrane associated protein; protein id: At5g54110.1	0
Contig17607_at	0.000327058	0.000510046	2H.66	5.25e-06	6.66e-06	1H.05	n/a	01/29/03 NP_194952.2 8e-32 putative protein; protein id: At4g32250.1	0
Contig10937_at	0.000327496	0.000510523	2H.66	4.38e-07	7.35e-07	1H.05	n/a	10/29/02 AAM22700.1 e-107 Putative AMP-binding protein [Oryza sativa (japonica cultivar-group)]	0
Contig14102_at	0.000334501	0.000520708	2H.66	4.38e-07	7.35e-07	1H.05	iPacMan	<none>	0
Contig17091_at	0.000344571	0.000534556	2H.66	4.38e-07	7.35e-07	1H.05	n/a	01/29/03 NP_565196.1 1e-28 Expressed protein; protein id: At1g78995.1	0
bags23d05_s_at	0.000346322	0.000537057	2H.66	8.76e-07	1.3e-06	1H.05	n/a	10/02/02 BAB92346.1 1e-18 putative casein kinase I [Oryza sativa (japonica cultivar-group)]	0
Contig12250_at	0.000349387	0.000541376	2H.66	4.38e-07	7.35e-07	1H.05	n/a	11/08/02 NP_198588.1 2e-24 (NM_123131) RNA and export factor binding protein	1
Contig16224_at	0.000351138	0.000543545	2H.66	0.000191331	0.000174038	1H.05	iPacMan	11/06/02 NP_171980.1 3e-33 (NM_100366) unknown protein; protein id: At1g04880.1 [Arabidopsis thaliana]	0
Contig6177_at	0.000357706	0.000552716	2H.66	7.01e-06	8.5e-06	1H.05	n/a	11/08/02 BAB92346.1 e-128 putative casein kinase I [Oryza sativa (japonica cultivar-group)]	0
Contig3474_s_at	0.000359019	0.000554524	2H.66	4.38e-07	7.35e-07	1H.05	PacMan	10/31/02 AAM63845.1 4e-19 putative signal sequence receptor	0
Contig20093_at	0.000361208	0.000557016	2H.66	4.38e-07	7.35e-07	1H.05	iPacMan	10/27/02 NP_566520.1 e-122 6-4 photolyase (UVR3); protein id: At3g15620.1	0
Contig19569_at	0.00036296	0.000559159	2H.66	4.38e-07	7.35e-07	1H.05	PacMan	11/06/02 AAL87258.1 3e-49 (AY080774) putative phospholipase [Arabidopsis thaliana] gb|AAM67523.1| (AY122990) putative phospholipase [Arabidopsis thaliana]	0
HVSMEm0003O07r2_at	0.00036296	0.000559159	2H.66	4.38e-07	7.35e-07	1H.05	n/a	11/04/02 NP_181578.1 2e-32 (NM_129607) putative PTR2 family peptide transporter; protein id: At2g40460.1	0
HA03O05u_s_at	0.000364711	0.000561522	2H.66	1.71e-05	1.88e-05	1H.05	iPacMan	<none>	0
Contig5112_at	0.000368651	0.000567024	2H.66	7.01e-06	8.5e-06	1H.05	n/a	11/06/02 BAB92346.1 e-119 putative casein kinase I [Oryza sativa (japonica cultivar-group)]	0
HV_CEb0024H11r2_x_at	0.000373905	0.000574078	2H.66	6.13e-05	6.09e-05	1H.05	n/a	<none>	0
Contig2920_at	0.000375219	0.000575638	2H.66	4.38e-07	7.35e-07	1H.05	iPacMan	11/08/02 CAA73170.1 e-132 Fd-GOGAT protein [Oryza sativa (japonica cultivar-group)]	1
Contig9707_at	0.000375219	0.000575638	2H.66	0.000306918	0.000267964	1H.05	n/a	<none>	0
HVSMEa0001E11r2_at	0.00037697	0.000577752	2H.66	5.74e-05	5.74e-05	1H.05	n/a	11/08/02 BAB64115.1 4e-10 (AP003235) putative aspartate aminotransferase [Oryza sativa (japonica cultivar-group)]	0
Contig4175_at	0.000381786	0.000583284	2H.66	4.38e-07	7.35e-07	1H.05	n/a	01/29/03 AAM97042.1 2e-93 putative Sec24-like COPII protein [Arabidopsis thaliana] gb|AAN15492.1| putative Sec24-like COPII protein [Arabidopsis thaliana]	0
Contig21914_at	0.000386165	0.000587768	2H.66	4.38e-07	7.35e-07	1H.05	PacMan	11/06/02 AAK15501.1 2e-10 (AF325719) calmodulin-like protein [Pennisetum ciliare]	0
baak46p14_s_at	0.000386602	0.000588203	2H.66	4.38e-07	7.35e-07	1H.05	iPacMan	11/08/02 AAL13304.1 1e-04 leucine zipper-containing protein [Euphorbia esula]	0
Contig9290_at	0.000390981	0.000594164	2H.66	1.75e-05	1.91e-05	1H.05	n/a	11/06/02 AAK18837.1 e-117 (AC082645) putative alpha-coat protein [Oryza sativa]	0
Contig5940_s_at	0.000396672	0.000601867	2H.66	4.38e-07	7.35e-07	1H.05	PacMan	11/08/02 CAD41249.1 5e-66 OSJNBa0067K08.13 [Oryza sativa (japonica cultivar-group)]	0
Contig10062_at	0.000401926	0.000608765	2H.66	4.38e-07	7.35e-07	1H.05	iPacMan	10/02/02 AAG13625.1 3e-67 putative cytochrome b-561 [Oryza sativa (japonica cultivar-group)] gb|AAN05553.1| putative cytochrome [Oryza sativa (japonica cultivar-group	0
Contig3081_at	0.000403678	0.00061058	2H.66	4.38e-07	7.35e-07	1H.05	iPacMan	10/04/02 CAD40810.1 e-137 OSJNBa0006B20.1 [Oryza sativa (japonica cultivar-group)]	0
Contig11916_at	0.000405867	0.000613292	2H.66	0.000197898	0.000179543	1H.05	n/a	10/02/02 BAB86423.1 4e-93 (AP003221) putative glycerol-3-phosphate dehydrogenase [Oryza sativa (japonica cultivar-group)]	0
Contig5782_at	0.000410245	0.000619182	2H.66	4.38e-07	7.35e-07	1H.05	n/a	01/29/03 NP_563687.1 7e-42 photosystem II protein family; protein id: At1g03600.1	0
Contig4900_at	0.000415499	0.000626135	2H.66	0.000896672	0.000704199	1H.05	n/a	10/25/02 NP_180826.1 1e-096 (NM_128826) putative synaptobrevin; protein id: At2g32670.1 [Arabidopsis thaliana]	0
Contig20405_at	0.000415937	0.000626673	2H.66	4.38e-07	7.35e-07	1H.05	n/a	11/08/02 BAB67934.1 8e-48 putative short chain alcohol dehydrogenase [Oryza sativa (japonica cultivar-group)]	0
Contig25479_at	0.000420315	0.00063253	2H.66	4.38e-07	7.35e-07	1H.05	PacMan	11/06/02 NP_196179.1 3e-41 (NM_120642) leucoanthocyanidin dioxygenase-like protein; protein id: At5g05600.1	0
Contig22558_at	0.000421191	0.000633355	2H.66	8.76e-07	1.3e-06	1H.05	n/a	10/25/02 AAM93694.1 2e-090 unknown protein [Oryza sativa (japonica cultivar-group)]	0
Contig7474_at	0.000446147	0.000668414	2H.66	4.38e-07	7.35e-07	1H.05	n/a	10/13/02 AAK98734.1 2e-65 Hypothetical protein [Oryza sativa]	0
Contig9862_at	0.000452277	0.000676942	2H.66	4.38e-07	7.35e-07	1H.05	iPacMan	<none>	0
Contig9607_at	0.000463222	0.000690253	2H.66	1.31e-06	1.85e-06	1H.05	n/a	11/04/02 NP_567383.1 4e-43 putative protein; protein id: At4g11860.1	0
Contig844_at	0.000463222	0.000690253	2H.66	0.000146672	0.000136429	1H.05	n/a	11/06/02 BAB33421.1 2e-20 putative senescence-associated protein [Pisum sativum]	0
Contig4275_at	0.00046366	0.000690773	2H.66	4.38e-07	7.35e-07	1H.05	n/a	10/29/02 AAL25647.1 4e-71 calcineurin-like protein [Eucalyptus grandis] gb|AAL25650.1|AF197334_1 calcineurin-like protein [Eucalyptus camaldulensis]	0
EBpi01_SQ004_D06_s_at	0.000488178	0.0007234	2H.66	6.7e-05	6.59e-05	1H.05	n/a	<none>	0
Contig2187_at	0.000490805	0.000727154	2H.66	4.38e-07	7.35e-07	1H.05	PacMan	10/04/02 CAB40376.1 e-131 adenosine kinase [Zea mays]	0
Contig20428_at	0.000491243	0.000727663	2H.66	6.48e-05	6.39e-05	1H.05	n/a	11/04/02 AAG25966.1 6e-48 (AF302082) cytokinin-regulated kinase 1 [Nicotiana tabacum]	0
Contig1394_at	0.000492995	0.00072942	2H.66	0.000176883	0.000161907	1H.05	iPacMan	09/30/02 AAK82991.1 e-136 actin [Musa x paradisiaca]	0
Contig22030_at	0.000498249	0.00073663	2H.66	0.00010289	9.8e-05	1H.05	iPacMan	11/08/02 P13798 3e-13 Acylamino-acid-releasing enzyme (Acyl-peptide hydrolase) (APH) (Acylaminoacyl-peptidase) (DNF15S2 protein)	0
Contig6637_s_at	0.000512697	0.000755968	2H.66	4.38e-07	7.35e-07	1H.05	n/a	11/06/02 BAB11329.1 2e-85 (AB016886) kinesin-like protein [Arabidopsis thaliana]	0
Contig17831_at	0.00053634	0.000786631	2H.66	4.38e-07	7.35e-07	1H.05	iPacMan	10/26/02 NP_196609.1 2e-82 (NM_121085) kinesin-related protein; protein id: At5g10470.1 [Arabidopsis thaliana]	0
Contig14916_at	0.000551664	0.00080727	2H.66	1.31e-05	1.48e-05	1H.05	n/a	11/08/02 JT0703 2e-31 ferredoxin-thioredoxin reductase (EC 1.18.-.-) variable chain - maize	0
Contig12301_at	0.000554728	0.000811295	2H.66	4.38e-07	7.35e-07	1H.05	iPacMan	10/02/02 AAL91254.1 9e-67 (AY090348) AT5g52030/MSG15_11 [Arabidopsis thaliana] gb|AAN18143.1| (BT000574) At5g52030/MSG15_11 [Arabidopsis thaliana]	0
Contig8157_at	0.000556042	0.000812755	2H.66	8.76e-07	1.3e-06	1H.05	n/a	11/07/02 AAK98696.1 9e-77 (AC069158) Putative epsin [Oryza sativa] [Oryza sativa (japonica cultivar-group)]	0
Contig8698_s_at	0.000561734	0.000820299	2H.66	4.38e-07	7.35e-07	1H.05	iPacMan	09/30/02 BAA84779.1 1e-77 nonphototrophic hypocotyl 1b [Oryza sativa (japonica cultivar-group)]	0
Contig15145_at	0.000562609	0.000821113	2H.66	7.88e-06	9.34e-06	1H.05	n/a	10/29/02 NP_187603.1 e-101 (NM_111827) putative phosphatidylinositol-4-phosphate 5-kinase; protein id: At3g09920.1 [Arabidopsis thaliana]	0
Contig7838_at	0.000565236	0.00082417	2H.66	4.38e-07	7.35e-07	1H.05	n/a	11/06/02 BAA87831.1 e-125 unnamed protein product [Oryza sativa (japonica cultivar-group)] dbj|BAB17729.1| putative Na+-dependen inorganic phosphate cotransporter [Or	0
Contig3625_at	0.000567425	0.000826738	2H.66	4.38e-07	7.35e-07	1H.05	n/a	10/27/02 Q40731 e-130 Acyl-[acyl-carrier protein] desaturase	0
Contig13564_at	0.000573555	0.000834569	2H.66	4.38e-07	7.35e-07	1H.05	PacMan	11/08/02 NP_193684.1 8e-26 (NM_118069) putative protein; protein id: At4g19490.1 [Arabidopsis thaliana]	0
Contig5260_at	0.000573555	0.000834569	2H.66	4.38e-07	7.35e-07	1H.05	n/a	11/07/02 AAG49550.1 e-132 putative thiamine biosythesis protein ThiC [Poa secunda]	0
rbasd27j06_s_at	0.00057662	0.000838713	2H.66	4.38e-07	7.35e-07	1H.05	n/a	10/13/02 AAD37809.1 7e-52 NADP-specific isocitrate dehydrogenase [Oryza sativa] dbj|BAB90451.1| NADP-specific isocitrate dehydrogenase [Oryza sativa (japonica	0
HI02L18u_at	0.000581874	0.000844608	2H.66	4.38e-07	7.35e-07	1H.05	n/a	11/06/02 CAD39695.1 4e-48 OSJNBb0115I21.2 [Oryza sativa (japonica cultivar-group)]	0
Contig26021_at	0.000595884	0.000862356	2H.66	4.38e-07	7.35e-07	1H.05	n/a	01/29/03 NP_566648.1 5e-28 expressed protein; protein id: At3g19800.1	0
S0001100150B08F1_s_at	0.000599825	0.00086741	2H.66	4.38e-07	7.35e-07	1H.05	n/a	11/06/02 T04096 2e-14 glucose-6-phosphate/phosphate-translocator precursor homolog - maize	0
Contig14005_at	0.000601576	0.000868806	2H.66	4.38e-07	7.35e-07	1H.05	n/a	11/08/02 NP_566122.1 1e-49 expressed protein; protein id: At2g48070.1	0
Contig25472_at	0.000601138	0.000868806	2H.66	4.38e-07	7.35e-07	1H.05	n/a	10/02/02 AAL87251.1 6e-32 putative WD-repeat protein [Arabidopsis thaliana] gb|AAM67522.1| putative WD-repeat protein [Arabidopsis thaliana]	0
Contig26491_at	0.000601576	0.000868806	2H.66	8.76e-07	1.3e-06	1H.05	n/a	<none>	0
Contig14957_at	0.000601576	0.000868806	2H.66	7.09e-05	6.94e-05	1H.05	n/a	11/06/02 AAD41416.1 7e-53 (AC007727) Similar to gb|X84260 POS5 gene product from Saccharomyces cerevisiae. EST gb|W43879 comes from this	0
HS08H05u_at	0.000606392	0.000874455	2H.66	4.38e-07	7.35e-07	1H.05	n/a	11/04/02 NP_200854.1 7e-07 protein transport protein subunit - like; protein id: At5g60460.1 [Arabidopsis thaliana]	0
EBem09_SQ007_D05_s_at	0.000612084	0.000880039	2H.66	0.000223292	0.000200432	1H.05	n/a	<none>	0
Contig451_at	0.000615149	0.000884117	2H.66	8.76e-07	1.3e-06	1H.05	iPacMan	09/30/02 BAB39219.1 e-124 putative dihydrolipoamide dehydrogenase precursor [Oryza sativa (japonica cultivar-group)]	1
HVSMEf0007L15f_s_at	0.000615586	0.000884582	2H.66	4.38e-07	7.35e-07	1H.05	n/a	<none>	0
Contig11633_at	0.000617776	0.000886904	2H.66	4.38e-07	7.35e-07	1H.05	iPacMan	11/08/02 NP_177348.1 3e-43 (NM_105861) unknown protein; protein id: At1g72030.1 [Arabidopsis thaliana]	0
Contig25074_at	0.000629597	0.000902535	2H.66	0.000107268	0.000101711	1H.05	n/a	11/07/02 NP_193086.1 8e-19 putative protein; protein id: At4g13500.1	0
HW02A14T_at	0.000639229	0.000914817	2H.66	0.000459282	0.000387272	1H.05	n/a	<none>	0
Contig16595_at	0.000644045	0.000920858	2H.66	4.82e-06	6.22e-06	1H.05	iPacMan	10/13/02 NP_566327.1 1e-71 (NM_111680) expressed protein; protein id: At3g08010.1	0
Contig11289_at	0.000657618	0.000937838	2H.66	2.41e-05	2.57e-05	1H.05	n/a	11/08/02 AAL35900.1 2e-59 endo-1	0
Contig17208_at	0.000668564	0.000951694	2H.66	4.38e-07	7.35e-07	1H.05	PacMan	11/06/02 BAB02664.1 3e-04 coatomer protein complex	0
Contig4502_at	0.000672066	0.000956152	2H.66	8.76e-07	1.3e-06	1H.05	n/a	10/27/02 AAF22291.1 3e-85 (AF180732) dynamin-like protein 6 [Arabidopsis thaliana]	0
Contig5666_at	0.000682574	0.000969141	2H.66	1.31e-06	1.85e-06	1H.05	n/a	11/08/02 BAB86528.1 4e-96 putative vesicle transport v-SNARE protein [Oryza sativa (japonica cultivar-group)]	0
Contig18404_at	0.000684325	0.000970737	2H.66	6.13e-06	7.53e-06	1H.05	iPacMan	<none>	0
rbah48m12_s_at	0.000686952	0.000973214	2H.66	4.38e-07	7.35e-07	1H.05	n/a	10/04/02 AAM65850.1 6e-52 (AY088311) putative peroxisomal membrane carrier protein [Arabidopsis thaliana]	0
EBro07_SQ003_K04_s_at	0.000687828	0.00097392	2H.66	4.38e-07	7.35e-07	1H.05	n/a	<none>	0
Contig3203_at	0.000704466	0.000995473	2H.66	8.76e-07	1.3e-06	1H.05	n/a	11/04/02 AAM92706.1 6e-47 putative cytochrome c oxidase subunit [Triticum aestivum]	0
Contig4696_at	0.000707093	0.000998274	2H.66	4.38e-07	7.35e-07	1H.05	PacMan	10/27/02 AAF23371.1 3e-93 (AF187062) UMP/CMP kinase a [Oryza sativa] [Oryza sativa (japonica cultivar-group)]	0
HB30P16r_at	0.000707968	0.000999327	2H.66	2.19e-06	2.97e-06	1H.05	n/a	10/31/02 S53102 3e-20 proteinase inhibitor - barley pir||S71555 proteinase inhibitor-related protein bsi1 precursor - barley	0
Contig10608_at	4.38e-07	1.99e-06	2H.67	4.38e-07	7.35e-07	1H.05	PacMan	10/26/02 AAK73132.1 e-116 putative protein [Oryza sativa]	0
Contig10756_x_at	4.38e-07	1.99e-06	2H.67	4.38e-07	7.35e-07	1H.05	n/a	11/06/02 NP_195566.1 4e-28 monooxygenase 2 (MO2); protein id: At4g38540.1 [Arabidopsis thaliana]	0
Contig10956_at	4.38e-07	1.99e-06	2H.67	4.38e-07	7.35e-07	1H.05	PacMan	11/08/02 AAM51836.1 3e-83 Hypothetical protein [Oryza sativa (japonica cultivar-group)]	0
Contig11623_at	4.38e-07	1.99e-06	2H.67	4.38e-07	7.35e-07	1H.05	n/a	11/06/02 P17770 2e-69 Aromatic-L-amino-acid decarboxylase (AADC) (DOPA decarboxylase) (Tryptophan decarboxylase)	0
Contig11768_at	4.38e-07	1.99e-06	2H.67	4.38e-07	7.35e-07	1H.05	n/a	10/27/02 BAB89498.1 3e-98 (AP003229) putative phosphoribosyl pyrophosphate synthase [Oryza sativa (japonica cultivar-group)]	0
Contig11969_at	4.38e-07	1.99e-06	2H.67	4.38e-07	7.35e-07	1H.05	PacMan	11/06/02 AAD48912.1 2e-66 (AF139532) aldehyde 5-hydroxylase [Liquidambar styraciflua]	0
Contig12476_at	4.38e-07	1.99e-06	2H.67	4.38e-07	7.35e-07	1H.05	n/a	<none>	0
Contig12799_at	4.38e-07	1.99e-06	2H.67	4.38e-07	7.35e-07	1H.05	PacMan	10/29/02 AAK93644.1 3e-81 (AY050967) unknown protein [Arabidopsis thaliana] gb|AAL32522.1| (AY062444) Unknown protein [Arabidopsis thaliana]	0
Contig13189_at	4.38e-07	1.99e-06	2H.67	4.38e-07	7.35e-07	1H.05	PacMan	<none>	1
Contig13210_at	4.38e-07	1.99e-06	2H.67	4.38e-07	7.35e-07	1H.05	PacMan	11/08/02 BAB56067.1 8e-93 (AP003106) putative tyrosine/DOPA decarboxylase [Oryza sativa (japonica cultivar-group)]	0
Contig13287_at	4.38e-07	1.99e-06	2H.67	4.38e-07	7.35e-07	1H.05	iPacMan	11/08/02 BAC15901.1 1e-46 (AP003810) contains ESTs C27019(C50719)	0
Contig13546_at	4.38e-07	1.99e-06	2H.67	4.38e-07	7.35e-07	1H.05	n/a	10/26/02 NP_188513.1 6e-48 sugar transport	0
Contig13701_at	4.38e-07	1.99e-06	2H.67	4.38e-07	7.35e-07	1H.05	iPacMan	11/07/02 AAF73373.1 e-113 (AF193835) LRK1 protein [Oryza sativa]	0
Contig14161_at	4.38e-07	1.99e-06	2H.67	4.38e-07	7.35e-07	1H.05	n/a	11/08/02 BAB92400.1 2e-28 (AP003276) putative protein kinase Xa21 [Oryza sativa (japonica cultivar-group)]	0
Contig14426_at	4.38e-07	1.99e-06	2H.67	4.38e-07	7.35e-07	1H.05	PacMan	10/27/02 CAC07424.1 9e-59 cinnamoyl-CoA reductase [Populus balsamifera subsp. trichocarpa]	0
Contig15108_at	4.38e-07	1.99e-06	2H.67	4.38e-07	7.35e-07	1H.05	PacMan	<none>	0
Contig15844_at	4.38e-07	1.99e-06	2H.67	4.38e-07	7.35e-07	1H.05	PacMan	11/06/02 T07909 4e-81 4-coumarate--CoA ligase (EC 6.2.1.12) 1 [validated] - western balsam poplar x cottonwood	0
Contig16892_at	4.38e-07	1.99e-06	2H.67	4.38e-07	7.35e-07	1H.05	PacMan	11/06/02 NP_174143.1 2e-25 purine permease	0
Contig16935_at	4.38e-07	1.99e-06	2H.67	4.38e-07	7.35e-07	1H.05	n/a	<none>	0
Contig17053_at	4.38e-07	1.99e-06	2H.67	4.38e-07	7.35e-07	1H.05	n/a	<none>	0
Contig1791_x_at	4.38e-07	1.99e-06	2H.67	4.38e-07	7.35e-07	1H.05	PacMan	10/04/02 P32112 e-132 Adenosylhomocysteinase (S-adenosyl-L-homocysteine hydrolase) (AdoHcyase)	0
Contig17954_at	4.38e-07	1.99e-06	2H.67	4.38e-07	7.35e-07	1H.05	PacMan	11/06/02 BAB85362.1 7e-61 (AP003455) hypothetical protein [Oryza sativa (japonica cultivar-group)]	0
Contig1800_at	4.38e-07	1.99e-06	2H.67	4.38e-07	7.35e-07	1H.05	n/a	10/13/02 T05966 e-120 phenylalanine ammonia-lyase (EC 4.3.1.5) - barley (fragment) emb|CAA89005.1| phenylalanine ammonia-lyase [Hordeum vulgare subsp. vulgare]	0
Contig1805_s_at	4.38e-07	1.99e-06	2H.67	4.38e-07	7.35e-07	1H.05	n/a	11/04/02 T05966 e-107 phenylalanine ammonia-lyase (EC 4.3.1.5) - barley (fragment) emb|CAA89005.1| phenylalanine ammonia-lyase [Hordeum vulgare subsp. vulgare]	0
Contig18368_at	4.38e-07	1.99e-06	2H.67	4.38e-07	7.35e-07	1H.05	n/a	11/08/02 CAB55409.1 1e-53 (AL117265) zhb0001.1 [Oryza sativa (indica cultivar-group)]	0
Contig18558_at	4.38e-07	1.99e-06	2H.67	4.38e-07	7.35e-07	1H.05	PacMan	11/06/02 T05966 6e-79 phenylalanine ammonia-lyase (EC 4.3.1.5) - barley (fragment) emb|CAA89005.1| phenylalanine ammonia-lyase [Hordeum vulgare subsp. vulgare]	0
Contig18906_at	4.38e-07	1.99e-06	2H.67	4.38e-07	7.35e-07	1H.05	n/a	10/02/02 AAK02023.2 5e-07 Putative receptor-like protein kinase 4 [Oryza sativa]	0
Contig1926_at	4.38e-07	1.99e-06	2H.67	4.38e-07	7.35e-07	1H.05	n/a	11/08/02 AAM08784.1 e-131 Putative epimerase/dehydratase [Oryza sativa]	0
Contig20247_at	4.38e-07	1.99e-06	2H.67	4.38e-07	7.35e-07	1H.05	PacMan	11/04/02 AAM74310.1 4e-19 Putative anthranilate N-benzoyltransferase [Oryza sativa (japonica cultivar-group)]	0
Contig22839_at	4.38e-07	1.99e-06	2H.67	4.38e-07	7.35e-07	1H.05	n/a	11/04/02 AAM19356.1 2e-15 (AF369889) embryo-abundant protein EMB [Pisum sativum]	0
Contig2284_at	4.38e-07	1.99e-06	2H.67	4.38e-07	7.35e-07	1H.05	PacMan	10/13/02 AAK73138.1 2e-65 cytochrome B5 [Oryza sativa]	0
Contig24175_at	4.38e-07	1.99e-06	2H.67	4.38e-07	7.35e-07	1H.05	n/a	11/04/02 NP_190282.2 9e-20 (NM_114565) putative protein; protein id: At3g46980.1	0
Contig24256_at	4.38e-07	1.99e-06	2H.67	4.38e-07	7.35e-07	1H.05	n/a	11/08/02 BAB85309.1 5e-27 (AP003302) similar to protein kinase AtSIK [Oryza sativa (japonica cultivar-group)]	0
Contig25239_at	4.38e-07	1.99e-06	2H.67	4.38e-07	7.35e-07	1H.05	n/a	<none>	0
Contig25386_at	4.38e-07	1.99e-06	2H.67	4.38e-07	7.35e-07	1H.05	n/a	11/06/02 AAM47310.1 6e-15 (AF377946) putative peptide transporter protein [Oryza sativa (japonica cultivar-group)]	0
Contig25401_s_at	4.38e-07	1.99e-06	2H.67	4.38e-07	7.35e-07	1H.05	n/a	11/08/02 BAC06228.1 4e-20 (AP003227) hypothetical protein~similar to Arabidopsis thaliana chromosome 1	0
Contig26080_at	4.38e-07	1.99e-06	2H.67	4.38e-07	7.35e-07	1H.05	n/a	11/07/02 NP_196734.1 1e-52 (NM_121211) putative protein; protein id: At5g11730.1	0
Contig3441_at	4.38e-07	1.99e-06	2H.67	4.38e-07	7.35e-07	1H.05	PacMan	11/04/02 AAG17469.1 e-129 cytochrome P450 [Triticum aestivum]	0
Contig3442_at	4.38e-07	1.99e-06	2H.67	4.38e-07	7.35e-07	1H.05	PacMan	10/29/02 BAB71717.1 2e-97 cinnamic acid 4-hydroxylase [Lithospermum erythrorhizon]	0
Contig3713_s_at	4.38e-07	1.99e-06	2H.67	4.38e-07	7.35e-07	1H.05	PacMan	11/08/02 BAC10194.1 e-134 putative phospho-2-dehydro-3-deoxyheptonate aldolase 1	0
Contig406_at	4.38e-07	1.99e-06	2H.67	4.38e-07	7.35e-07	1H.05	n/a	11/04/02 BAA81774.1 5e-89 ESTs AU030740(E60171)	0
Contig4119_at	4.38e-07	1.99e-06	2H.67	4.38e-07	7.35e-07	1H.05	iPacMan	11/08/02 NP_200543.1 4e-56 (NM_125115) apospory-associated protein C; protein id: At5g57330.1	0
Contig4213_at	4.38e-07	1.99e-06	2H.67	4.38e-07	7.35e-07	1H.05	n/a	10/29/02 CAB85629.1 1e-50 (AJ237989) putative ripening-related protein [Vitis vinifera]	0
Contig4676_at	4.38e-07	1.99e-06	2H.67	4.38e-07	7.35e-07	1H.05	PacMan	10/13/02 AAF37733.1 e-111 (AF052222) 4-coumarate--CoA ligase 4CL2 [Lolium perenne]	0
Contig4728_at	4.38e-07	1.99e-06	2H.67	4.38e-07	7.35e-07	1H.05	PacMan	10/13/02 BAB40979.1 e-100 putative plastidic ATP/ADP-transporter [Oryza sativa (japonica cultivar-group)]	0
Contig5108_s_at	4.38e-07	1.99e-06	2H.67	4.38e-07	7.35e-07	1H.05	PacMan	10/04/02 P57720 8e-50 Chorismate synthase	0
Contig5352_at	4.38e-07	1.99e-06	2H.67	4.38e-07	7.35e-07	1H.05	n/a	11/04/02 BAB63643.1 4e-21 P0514H03.4 [Oryza sativa (japonica cultivar-group)] dbj|BAC10726.1| P0025H06.15 [Oryza sativa (japonica cultivar-group)]	0
Contig5574_at	4.38e-07	1.99e-06	2H.67	4.38e-07	7.35e-07	1H.05	n/a	10/27/02 CAC83301.1 e-123 (AJ303373) cytochrome P450 reductase [Triticum aestivum]	0
Contig5887_at	4.38e-07	1.99e-06	2H.67	4.38e-07	7.35e-07	1H.05	n/a	01/29/03 AAL27797.1 3e-43 alternative oxidase AOX3 precursor [Zea mays]	1
Contig619_at	4.38e-07	1.99e-06	2H.67	4.38e-07	7.35e-07	1H.05	PacMan	10/04/02 BAA78733.1 2e-88 ESTs AU058067(E20733)	0
Contig6567_at	4.38e-07	1.99e-06	2H.67	4.38e-07	7.35e-07	1H.05	PacMan	11/06/02 NP_190726.1 6e-10 (NM_115017) unknown protein; protein id: At3g51580.1 [Arabidopsis thaliana]	1
Contig6732_at	4.38e-07	1.99e-06	2H.67	4.38e-07	7.35e-07	1H.05	PacMan	11/06/02 NP_180350.1 2e-88 putative chorismate mutase/prephenate dehydratase; protein id: At2g27820.1	0
Contig6942_at	4.38e-07	1.99e-06	2H.67	4.38e-07	7.35e-07	1H.05	n/a	10/29/02 BAB78679.1 2e-89 P0452F10.16 [Oryza sativa (japonica cultivar-group)]	0
Contig6991_s_at	4.38e-07	1.99e-06	2H.67	4.38e-07	7.35e-07	1H.05	n/a	<none>	0
Contig6992_at	4.38e-07	1.99e-06	2H.67	4.38e-07	7.35e-07	1H.05	n/a	11/08/02 Q9SNN0 2e-94 Arginine decarboxylase (ARGDC) (ADC) dbj|BAA84799.1| (AP000559) ESTs C99670(E21043)	0
Contig6995_at	4.38e-07	1.99e-06	2H.67	4.38e-07	7.35e-07	1H.05	n/a	11/08/02 NP_194735.2 6e-85 putative protein; protein id: At4g30060.1	0
Contig7443_at	4.38e-07	1.99e-06	2H.67	4.38e-07	7.35e-07	1H.05	PacMan	10/26/02 BAB85250.1 4e-79 (AP003247) contains ESTs AU032297(R3855)	0
Contig7487_at	4.38e-07	1.99e-06	2H.67	4.38e-07	7.35e-07	1H.05	n/a	11/06/02 NP_193214.1 5e-74 (NM_117563) kinase like protein; protein id: At4g14780.1 [Arabidopsis thaliana]	0
Contig7815_s_at	4.38e-07	1.99e-06	2H.67	4.38e-07	7.35e-07	1H.05	n/a	11/04/02 CAC09504.1 1e-64 putative N-hydroxycinnamoyl/benzoyl transferase [Oryza sativa (indica cultivar-group)]	0
Contig8122_at	4.38e-07	1.99e-06	2H.67	4.38e-07	7.35e-07	1H.05	n/a	11/06/02 BAB21279.1 e-102 putative ABC transporter protein [Oryza sativa (japonica cultivar-group)]	0
Contig8605_at	4.38e-07	1.99e-06	2H.67	4.38e-07	7.35e-07	1H.05	PacMan	11/07/02 S60284 2e-29 B12D protein - barley emb|CAA54065.1| HvB12D [Hordeum vulgare subsp. vulgare]	0
Contig9029_at	4.38e-07	1.99e-06	2H.67	4.38e-07	7.35e-07	1H.05	n/a	10/13/02 O48956 e-107 Cytochrome P450 98A1 pir||T14638 cytochrome P450 CYP98A1 - sorghum	0
Contig9662_at	4.38e-07	1.99e-06	2H.67	4.38e-07	7.35e-07	1H.05	PacMan	10/02/02 NP_198006.1 2e-81 hexose transporter - like protein; protein id: At5g26340.1	0
Contig9663_s_at	4.38e-07	1.99e-06	2H.67	4.38e-07	7.35e-07	1H.05	n/a	<none>	0
Contig9764_at	4.38e-07	1.99e-06	2H.67	4.38e-07	7.35e-07	1H.05	n/a	11/07/02 AAL47687.1 7e-55 glutathione-S-transferase Cla47 [Triticum aestivum]	0
EBem10_SQ004_D16_at	4.38e-07	1.99e-06	2H.67	4.38e-07	7.35e-07	1H.05	n/a	<none>	1
EBro03_SQ004_A01_s_at	4.38e-07	1.99e-06	2H.67	4.38e-07	7.35e-07	1H.05	PacMan	11/06/02 NP_190058.1 4e-13 (NM_114340) putative chloroplast prephenate dehydratase; protein id: At3g44720.1	0
EBro08_SQ012_C01_at	4.38e-07	1.99e-06	2H.67	4.38e-07	7.35e-07	1H.05	PacMan	<none>	0
HO11E24S_s_at	4.38e-07	1.99e-06	2H.67	4.38e-07	7.35e-07	1H.05	n/a	<none>	0
HS07I12u_s_at	4.38e-07	1.99e-06	2H.67	4.38e-07	7.35e-07	1H.05	n/a	11/04/02 NP_195566.1 3e-05 monooxygenase 2 (MO2); protein id: At4g38540.1 [Arabidopsis thaliana]	0
HT08H12u_s_at	4.38e-07	1.99e-06	2H.67	4.38e-07	7.35e-07	1H.05	n/a	11/04/02 BAB78679.1 5e-10 P0452F10.16 [Oryza sativa (japonica cultivar-group)]	0
HV_CEb0016H21r2_at	4.38e-07	1.99e-06	2H.67	4.38e-07	7.35e-07	1H.05	PacMan	<none>	0
HV_CEb0020C01r2_at	4.38e-07	1.99e-06	2H.67	4.38e-07	7.35e-07	1H.05	n/a	11/04/02 AAL57706.1 9e-06 (AY072011) AT4g17280/dl4675c [Arabidopsis thaliana]	1
HV_CEb0022J21r2_at	4.38e-07	1.99e-06	2H.67	4.38e-07	7.35e-07	1H.05	n/a	11/04/02 AAG46153.1 2e-32 putative peptide transporter [Oryza sativa]	0
HVSMEa0005G02f2_s_at	4.38e-07	1.99e-06	2H.67	4.38e-07	7.35e-07	1H.05	n/a	11/08/02 NP_179389.1 4e-39 (NM_127354) putative SEC1 family transport protein; protein id: At2g17980.1	0
HVSMEm0002M04r2_s_at	4.38e-07	1.99e-06	2H.67	4.38e-07	7.35e-07	1H.05	PacMan	11/04/02 CAC83301.1 8e-39 (AJ303373) cytochrome P450 reductase [Triticum aestivum]	0
HW01P03u_s_at	4.38e-07	1.99e-06	2H.67	4.38e-07	7.35e-07	1H.05	PacMan	<none>	0
HZ50B24r_s_at	4.38e-07	1.99e-06	2H.67	4.38e-07	7.35e-07	1H.05	PacMan	<none>	0
Contig10010_at	4.38e-07	1.99e-06	2H.67	8.76e-07	1.3e-06	1H.05	n/a	11/04/02 NP_196049.1 8e-07 (NM_120511) glycine-rich protein; protein id: At5g04290.1 [Arabidopsis thaliana]	0
Contig10983_at	4.38e-07	1.99e-06	2H.67	8.76e-07	1.3e-06	1H.05	n/a	10/02/02 BAB92986.1 7e-70 (AB085617) protein kinase [Arabidopsis thaliana]	0
Contig17487_at	4.38e-07	1.99e-06	2H.67	8.76e-07	1.3e-06	1H.05	n/a	<none>	0
Contig19044_at	4.38e-07	1.99e-06	2H.67	8.76e-07	1.3e-06	1H.05	PacMan	11/06/02 BAB92544.1 3e-35 putative acyl-CoA:1-acylglycerol-3-phosphate acyltransferase [Oryza sativa (japonica cultivar-group)]	0
Contig19877_at	4.38e-07	1.99e-06	2H.67	8.76e-07	1.3e-06	1H.05	n/a	11/08/02 NP_181207.1 4e-21 putative giberellin beta-hydroxylase; protein id: At2g36690.1 [Arabidopsis thaliana]	0
Contig20431_at	4.38e-07	1.99e-06	2H.67	8.76e-07	1.3e-06	1H.05	PacMan	11/06/02 BAB44059.1 2e-39 (AP003045) hypothetical protein~similar to Arabidopsis thaliana chromosome 5	0
HU08H01u_at	4.38e-07	1.99e-06	2H.67	8.76e-07	1.3e-06	1H.05	PacMan	11/04/02 NP_173605.1 2e-37 (NM_102035) glucose 6 phosphate/phosphate translocator	0
Contig15936_at	4.38e-07	1.99e-06	2H.67	1.31e-06	1.85e-06	1H.05	n/a	11/08/02 BAA28772.1 6e-21 (AB004813) alternative oxidase [Oryza sativa (japonica cultivar-group)]	0
Contig5805_at	4.38e-07	1.99e-06	2H.67	1.31e-06	1.85e-06	1H.05	n/a	11/08/02 BAB92846.1 5e-84 P0529H11.19 [Oryza sativa (japonica cultivar-group)]	0
Contig8995_at	4.38e-07	1.99e-06	2H.67	1.31e-06	1.85e-06	1H.05	n/a	11/06/02 S56639 e-110 ribosomal protein S6 kinase homolog (clone Aspk11) - oat emb|CAA56313.1| putative pp70 ribosomal protein S6 kinase [Avena sativa]	0
Contig10756_at	4.38e-07	1.99e-06	2H.67	1.75e-06	2.42e-06	1H.05	n/a	11/06/02 NP_195566.1 4e-28 monooxygenase 2 (MO2); protein id: At4g38540.1 [Arabidopsis thaliana]	0
Contig25556_at	4.38e-07	1.99e-06	2H.67	2.19e-06	2.97e-06	1H.05	n/a	<none>	0
Contig20571_at	4.38e-07	1.99e-06	2H.67	4.38e-06	5.71e-06	1H.05	PacMan	<none>	0
Contig2594_s_at	4.38e-07	1.99e-06	2H.67	6.13e-06	7.53e-06	1H.05	n/a	11/08/02 NP_196647.1 4e-83 putative protein; protein id: At5g10860.1	0
Contig7881_at	4.38e-07	1.99e-06	2H.67	6.13e-06	7.53e-06	1H.05	PacMan	10/26/02 NP_196789.1 5e-29 (NM_121288) zinc finger transcription factor -like protein; protein id: At5g12850.1	0
Contig7673_at	4.38e-07	1.99e-06	2H.67	7.01e-06	8.5e-06	1H.05	iPacMan	10/13/02 NP_567470.1 4e-36 Expressed protein; protein id: At4g15545.1	0
Contig1114_x_at	4.38e-07	1.99e-06	2H.67	9.19e-06	1.08e-05	1H.05	n/a	09/30/02 S28426 e-117 polyubiquitin 4 - wild oat emb|CAA49200.1| tetraubiquitin [Avena fatua]	1
Contig10280_at	4.38e-07	1.99e-06	2H.67	1.14e-05	1.3e-05	1H.05	n/a	10/29/02 AAK55785.1 3e-67 Putative nucleic acid binding protein [Oryza sativa]	0
Contig11285_at	4.38e-07	1.99e-06	2H.67	1.49e-05	1.67e-05	1H.05	n/a	11/08/02 BAA31584.1 4e-83 mitochondrial phosphate transporter [Oryza sativa (japonica cultivar-group)]	0
Contig19947_s_at	4.38e-07	1.99e-06	2H.67	1.71e-05	1.88e-05	1H.05	n/a	11/06/02 NP_197141.1 1e-12 AMP-binding protein; protein id: At5g16370.1	0
Contig13366_at	4.38e-07	1.99e-06	2H.67	1.75e-05	1.91e-05	1H.05	n/a	11/08/02 NP_200294.1 2e-92 unknown protein; protein id: At5g54830.1	0
Contig1446_s_at	4.38e-07	1.99e-06	2H.67	1.88e-05	2.05e-05	1H.05	n/a	11/04/02 NP_174556.1 4e-80 RNA-binding protein	0
Contig6769_at	4.38e-07	1.99e-06	2H.67	2.76e-05	2.91e-05	1H.05	n/a	11/06/02 CAD41497.1 3e-94 OSJNBa0029H02.13 [Oryza sativa (japonica cultivar-group)]	0
Contig22279_at	4.38e-07	1.99e-06	2H.67	3.63e-05	3.79e-05	1H.05	n/a	<none>	0
Contig5718_s_at	4.38e-07	1.99e-06	2H.67	3.77e-05	3.92e-05	1H.05	iPacMan	11/04/02 NP_564555.1 1e-18 expressed protein; protein id: At1g49820.1	0
Contig5012_s_at	4.38e-07	1.99e-06	2H.67	4.68e-05	4.78e-05	1H.05	n/a	11/08/02 CAA03884.1 e-117 GTP cyclohydrolase II / 3	0
Contig20839_at	4.38e-07	1.99e-06	2H.67	6.35e-05	6.29e-05	1H.05	n/a	10/13/02 AAD49983.1 5e-11 (AC008075) F24J5.16 [Arabidopsis thaliana]	0
Contig11585_at	4.38e-07	1.99e-06	2H.67	0.000105079	9.98e-05	1H.05	n/a	<none>	0
Contig6337_at	4.38e-07	1.99e-06	2H.67	0.000113835	0.000107434	1H.05	n/a	11/08/02 BAB17147.1 2e-51 P0698A04.8 [Oryza sativa (japonica cultivar-group)] dbj|BAB55484.1| P0494A10.24 [Oryza sativa (japonica cultivar-group)]	0
Contig5582_s_at	4.38e-07	1.99e-06	2H.67	0.000147986	0.000137549	1H.05	n/a	11/06/02 BAA94531.1 8e-10 unnamed protein product [Oryza sativa (japonica cultivar-group)]	0
Contig23667_at	4.38e-07	1.99e-06	2H.67	0.000204028	0.000184729	1H.05	n/a	11/04/02 P17770 3e-15 Aromatic-L-amino-acid decarboxylase (AADC) (DOPA decarboxylase) (Tryptophan decarboxylase)	0
Contig18012_at	4.38e-07	1.99e-06	2H.67	0.000206217	0.000186495	1H.05	n/a	11/06/02 BAC21348.1 e-123 (AP003816) hypothetical protein~similar to Arabidopsis thaliana chromosome 4	0
Contig19008_at	4.38e-07	1.99e-06	2H.67	0.000507443	0.000422982	1H.05	PacMan	11/04/02 AAK29383.1 9e-13 (AF312746) MAP kinase phosphatase [Zea mays]	1
Contig2888_at	4.38e-07	1.99e-06	2H.67	0.000584938	0.000478468	1H.05	n/a	10/13/02 P43279 e-114 NADP-DEPENDENT MALIC ENZYME	0
HVSMEi0011H23r2_at	4.38e-07	1.99e-06	2H.67	0.000721541	0.00057849	1H.05	n/a	10/02/02 NP_566340.1 5e-17 (NM_111734) expressed protein; protein id: At3g09000.1	0
Contig2948_at	4.38e-07	1.99e-06	2H.67	0.000809982	0.000642159	1H.05	n/a	11/08/02 NP_191427.1 5e-58 transcriptional coactivator - like protein; protein id: At3g58680.1	0
Contig10742_at	4.38e-07	1.99e-06	2H.67	0.00101051	0.000782506	1H.05	n/a	11/06/02 AAM61388.1 e-100 (AY084823) putative RING finger protein [Arabidopsis thaliana]	0
Contig17936_at	4.38e-07	1.99e-06	2H.67	0.00123555	0.000940485	1H.05	n/a	11/06/02 NP_567236.1 5e-42 (NM_116479) T14P8.6; protein id: At4g02460.1	0
Contig11276_at	8.76e-07	2.7e-06	2H.67	4.38e-07	7.35e-07	1H.05	n/a	11/06/02 NP_200681.1 6e-30 (NM_125260) putative protein; protein id: At5g58730.1	0
Contig12262_at	8.76e-07	2.7e-06	2H.67	4.38e-07	7.35e-07	1H.05	n/a	11/07/02 AAM69841.1 5e-56 (AF446141) LZ-NBS-LRR class RGA [Aegilops tauschii]	0
Contig1269_at	8.76e-07	2.7e-06	2H.67	4.38e-07	7.35e-07	1H.05	PacMan	10/13/02 P50299 e-123 S-adenosylmethionine synthetase 1 (Methionine adenosyltransferase 1) (AdoMet synthetase 1)	0
Contig1269_s_at	8.76e-07	2.7e-06	2H.67	4.38e-07	7.35e-07	1H.05	PacMan	10/13/02 P50299 e-123 S-adenosylmethionine synthetase 1 (Methionine adenosyltransferase 1) (AdoMet synthetase 1)	0
Contig13288_at	8.76e-07	2.7e-06	2H.67	4.38e-07	7.35e-07	1H.05	n/a	10/02/02 AAD42043.1 8e-78 (AF095896) lipoxygenase [Oryza sativa] [Oryza sativa (japonica cultivar-group)]	0
Contig14427_at	8.76e-07	2.7e-06	2H.67	4.38e-07	7.35e-07	1H.05	n/a	11/07/02 AAK56258.1 8e-40 AT4g20860/T13K14_20 [Arabidopsis thaliana] gb|AAM91446.1| AT4g20860/T13K14_20 [Arabidopsis thaliana]	0
Contig14498_at	8.76e-07	2.7e-06	2H.67	4.38e-07	7.35e-07	1H.05	PacMan	11/06/02 S51678 2e-57 chitinase (EC 3.2.1.14) class I - European elder (fragment) emb|CAA87072.1| (Z46948) pathogenesis-related protein PR-3 type [Sambucus nigra]	0
Contig14948_at	8.76e-07	2.7e-06	2H.67	4.38e-07	7.35e-07	1H.05	n/a	10/02/02 NP_568530.1 1e-99 (NM_122963) expressed protein; protein id: At5g35730.1	0
Contig15593_at	8.76e-07	2.7e-06	2H.67	4.38e-07	7.35e-07	1H.05	n/a	11/04/02 NP_196811.1 1e-23 putative protein; protein id: At5g13070.1 [Arabidopsis thaliana] emb|CAC05435.1| putative protein [Arabidopsis thaliana]	0
Contig1795_at	8.76e-07	2.7e-06	2H.67	4.38e-07	7.35e-07	1H.05	PacMan	11/08/02 Q43210 e-127 Phenylalanine ammonia-lyase pir||T06545 phenylalanine ammonia-lyase (EC 4.3.1.5) - wheat	0
Contig1802_at	8.76e-07	2.7e-06	2H.67	4.38e-07	7.35e-07	1H.05	PacMan	10/02/02 Q43210 3e-70 Phenylalanine ammonia-lyase pir||T06545 phenylalanine ammonia-lyase (EC 4.3.1.5) - wheat	0
Contig1803_at	8.76e-07	2.7e-06	2H.67	4.38e-07	7.35e-07	1H.05	n/a	10/13/02 T05968 e-132 probable phenylalanine ammonia-lyase (EC 4.3.1.5) - barley (fragment)	0
Contig18367_at	8.76e-07	2.7e-06	2H.67	4.38e-07	7.35e-07	1H.05	n/a	10/28/02 AAM12330.1 6e-054 (AC091680) putative glutathione S-transferase [Oryza sativa (japonica cultivar-group)]	0
Contig21441_at	8.76e-07	2.7e-06	2H.67	4.38e-07	7.35e-07	1H.05	n/a	11/06/02 NP_192696.2 6e-90 (NM_117026) putative protein; protein id: At4g09580.1 [Arabidopsis thaliana]	0
Contig23750_at	8.76e-07	2.7e-06	2H.67	4.38e-07	7.35e-07	1H.05	n/a	<none>	0
Contig2595_at	8.76e-07	2.7e-06	2H.67	4.38e-07	7.35e-07	1H.05	PacMan	11/06/02 AAK94784.1 e-111 Sec61 alpha subunit [Hordeum vulgare]	0
Contig26363_at	8.76e-07	2.7e-06	2H.67	4.38e-07	7.35e-07	1H.05	PacMan	<none>	0
Contig3166_at	8.76e-07	2.7e-06	2H.67	4.38e-07	7.35e-07	1H.05	n/a	10/27/02 BAB64284.1 3e-92 (AP004127) Ras-related GTP-binding protein [Oryza sativa (japonica cultivar-group)]	0
Contig3209_s_at	8.76e-07	2.7e-06	2H.67	4.38e-07	7.35e-07	1H.05	PacMan	11/04/02 AAD10251.1 1e-39 blue copper-binding protein homolog [Triticum aestivum]	0
Contig3211_at	8.76e-07	2.7e-06	2H.67	4.38e-07	7.35e-07	1H.05	n/a	11/04/02 AAD10251.1 5e-41 blue copper-binding protein homolog [Triticum aestivum]	0
Contig4329_at	8.76e-07	2.7e-06	2H.67	4.38e-07	7.35e-07	1H.05	PacMan	11/08/02 BAA81763.1 e-116 ESTs AU064813(E40579)	0
Contig4780_at	8.76e-07	2.7e-06	2H.67	4.38e-07	7.35e-07	1H.05	n/a	10/13/02 T02745 6e-62 nucleic acid binding protein - rice gb|AAC98969.1| nucleic acid binding protein [Oryza sativa]	0
Contig5023_at	8.76e-07	2.7e-06	2H.67	4.38e-07	7.35e-07	1H.05	n/a	11/04/02 AAG02504.1 2e-96 class III chitinase [Oryza sativa subsp. japonica] gb|AAM08773.1|AC016780_3 Class III chitinase [Oryza sativa]	0
Contig5638_at	8.76e-07	2.7e-06	2H.67	4.38e-07	7.35e-07	1H.05	n/a	11/07/02 AAM74310.1 4e-38 Putative anthranilate N-benzoyltransferase [Oryza sativa (japonica cultivar-group)]	1
Contig5705_at	8.76e-07	2.7e-06	2H.67	4.38e-07	7.35e-07	1H.05	PacMan	10/29/02 CAD40857.1 7e-27 OSJNBa0064H22.2 [Oryza sativa (japonica cultivar-group)]	0
Contig5780_at	8.76e-07	2.7e-06	2H.67	4.38e-07	7.35e-07	1H.05	n/a	11/08/02 AAG00450.1 3e-98 oxidase [Triticum aestivum]	0
Contig6770_s_at	8.76e-07	2.7e-06	2H.67	4.38e-07	7.35e-07	1H.05	n/a	11/06/02 CAC09504.1 5e-37 putative N-hydroxycinnamoyl/benzoyl transferase [Oryza sativa (indica cultivar-group)]	0
Contig7226_at	8.76e-07	2.7e-06	2H.67	4.38e-07	7.35e-07	1H.05	PacMan	10/27/02 AAL93064.1 e-110 putative ABC transporter [Oryza sativa (japonica cultivar-group)]	0
Contig7911_at	8.76e-07	2.7e-06	2H.67	4.38e-07	7.35e-07	1H.05	n/a	11/06/02 BAC16709.1 e-106 (AP005127) putative protein phosphatase 2C homolog [Oryza sativa (japonica cultivar-group)]	0
Contig8371_at	8.76e-07	2.7e-06	2H.67	4.38e-07	7.35e-07	1H.05	n/a	11/04/02 NP_172142.1 5e-69 3-hydroxyisobutyryl-coenzyme A hydrolase	0
Contig8605_s_at	8.76e-07	2.7e-06	2H.67	4.38e-07	7.35e-07	1H.05	PacMan	11/07/02 S60284 2e-29 B12D protein - barley emb|CAA54065.1| HvB12D [Hordeum vulgare subsp. vulgare]	0
Contig9663_at	8.76e-07	2.7e-06	2H.67	4.38e-07	7.35e-07	1H.05	PacMan	<none>	0
HF01K09w_at	8.76e-07	2.7e-06	2H.67	4.38e-07	7.35e-07	1H.05	n/a	11/06/02 NP_180476.1 1e-04 (NM_128469) putative ligand-gated ion channel protein; protein id: At2g29120.1 [Arabidopsis thaliana]	0
HM01J06w_s_at	8.76e-07	2.7e-06	2H.67	4.38e-07	7.35e-07	1H.05	n/a	<none>	0
HVSMEa0001M23r2_at	8.76e-07	2.7e-06	2H.67	4.38e-07	7.35e-07	1H.05	PacMan	11/08/02 BAB63527.1 2e-17 (AP003142) contains ESTs D24303(R1701)	0
HVSMEb0006O01r2_at	8.76e-07	2.7e-06	2H.67	4.38e-07	7.35e-07	1H.05	n/a	11/08/02 BAB92639.1 2e-06 putative seven transmembrane protein [Oryza sativa (japonica cultivar-group)]	0
HVSMEn0018G24f_x_at	8.76e-07	2.7e-06	2H.67	4.38e-07	7.35e-07	1H.05	PacMan	<none>	0
rbaal15j13_s_at	8.76e-07	2.7e-06	2H.67	4.38e-07	7.35e-07	1H.05	n/a	<none>	0
Contig13291_s_at	8.76e-07	2.7e-06	2H.67	8.76e-07	1.3e-06	1H.05	n/a	<none>	0
Contig7118_at	8.76e-07	2.7e-06	2H.67	8.76e-07	1.3e-06	1H.05	n/a	<none>	0
HVSMEa0011L14r2_s_at	8.76e-07	2.7e-06	2H.67	8.76e-07	1.3e-06	1H.05	n/a	11/08/02 NP_193723.1 7e-48 putative protein; protein id: At4g19880.1	0
Contig19086_at	8.76e-07	2.7e-06	2H.67	1.31e-06	1.85e-06	1H.05	n/a	11/06/02 NP_193750.1 9e-11 (NM_118136) putative protein; protein id: At4g20170.1	0
EBro04_SQ004_G19a_at	8.76e-07	2.7e-06	2H.67	1.31e-06	1.85e-06	1H.05	n/a	<none>	0
HT09I19u_at	8.76e-07	2.7e-06	2H.67	1.31e-06	1.85e-06	1H.05	PacMan	11/04/02 BAB39939.1 2e-05 (AP002914) putative glutathione S-transferase [Oryza sativa (japonica cultivar-group)]	0
Contig11074_at	8.76e-07	2.7e-06	2H.67	1.75e-06	2.42e-06	1H.05	n/a	10/02/02 AAG52127.1 6e-09 (AC010556) hypothetical protein; 23039-25310 [Arabidopsis thaliana]	0
Contig15603_at	8.76e-07	2.7e-06	2H.67	1.75e-06	2.42e-06	1H.05	n/a	11/04/02 NP_177556.1 5e-14 (NM_106076) unknown protein; protein id: At1g74160.1 [Arabidopsis thaliana]	0
HVSMEl0020J06r2_at	8.76e-07	2.7e-06	2H.67	3.06e-06	4.05e-06	1H.05	n/a	11/04/02 NP_180259.1 4e-09 (NM_128248) ABC transporter family protein; protein id: At2g26910.1 [Arabidopsis thaliana]	0
Contig13754_at	8.76e-07	2.7e-06	2H.67	6.13e-06	7.53e-06	1H.05	n/a	10/13/02 AAM60843.1 1e-45 (AY084249) unknown [Arabidopsis thaliana]	0
Contig19651_at	8.76e-07	2.7e-06	2H.67	7.44e-06	8.87e-06	1H.05	n/a	10/27/02 NP_567316.1 7e-25 F-box protein family	0
Contig7632_at	8.76e-07	2.7e-06	2H.67	7.88e-06	9.34e-06	1H.05	n/a	11/08/02 AAG21908.1 3e-85 putative CER1 [Oryza sativa]	0
HVSMEc0008G05r2_s_at	8.76e-07	2.7e-06	2H.67	9.19e-06	1.08e-05	1H.05	iPacMan	11/08/02 AAF75266.1 5e-31 sucrose-phosphate synthase [Hordeum vulgare]	0
Contig14513_at	8.76e-07	2.7e-06	2H.67	1.71e-05	1.88e-05	1H.05	n/a	11/07/02 NP_176557.1 5e-34 (NM_105047) putative protein kinase; protein id: At1g63700.1 [Arabidopsis thaliana]	0
Contig631_at	8.76e-07	2.7e-06	2H.67	3.63e-05	3.79e-05	1H.05	n/a	11/06/02 AAF70818.1 1e-97 root cap-specific protein [Zea mays]	0
Contig8396_at	8.76e-07	2.7e-06	2H.67	4.86e-05	4.94e-05	1H.05	n/a	11/06/02 T03968 3e-34 probable transcription factor - rice emb|CAA71844.1| RAPB protein [Oryza sativa (indica cultivar-group)]	0
Contig11081_at	8.76e-07	2.7e-06	2H.67	6.7e-05	6.59e-05	1H.05	n/a	10/13/02 NP_199575.1 1e-47 (NM_124138) putative protein; protein id: At5g47640.1	0
Contig6093_s_at	8.76e-07	2.7e-06	2H.67	6.96e-05	6.83e-05	1H.05	n/a	11/06/02 AAK09242.1 6e-71 (AC084320) unknown protein [Oryza sativa (japonica cultivar-group)]	0
Contig7849_at	8.76e-07	2.7e-06	2H.67	8.27e-05	8.01e-05	1H.05	n/a	11/06/02 BAB92157.1 e-102 (AP003052) hypothetical protein~similar to Arabidopsis thaliana chromosome 3	0
Contig9579_at	8.76e-07	2.7e-06	2H.67	0.000136602	0.000127555	1H.05	n/a	11/08/02 AAK97634.1 e-134 (AF406643) phytochrome C [Hordeum vulgare]	0
Contig19947_at	8.76e-07	2.7e-06	2H.67	0.000339755	0.000293401	1H.05	n/a	11/06/02 NP_197141.1 1e-12 AMP-binding protein; protein id: At5g16370.1	0
EBpi07_SQ001_A11_at	8.76e-07	2.7e-06	2H.67	0.000436077	0.000369497	1H.05	n/a	<none>	1
Contig15336_at	8.76e-07	2.7e-06	2H.67	0.00109676	0.000842626	1H.05	n/a	10/13/02 AAF34428.1 2e-78 receptor-like protein kinase [Oryza sativa]	1
Contig10078_at	1.31e-06	3.63e-06	2H.67	4.38e-07	7.35e-07	1H.05	iPacMan	11/06/02 AAM01137.1 e-103 (AC108884) Putative Transcription initiation factor IIE	0
Contig1044_s_at	1.31e-06	3.63e-06	2H.67	4.38e-07	7.35e-07	1H.05	n/a	11/08/02 AAL09741.1 1e-88 AT4g05320/C17L7_240 [Arabidopsis thaliana]	0
Contig14077_at	1.31e-06	3.63e-06	2H.67	4.38e-07	7.35e-07	1H.05	n/a	10/28/02 CAD43086.1 e-102 (AJ496572) putative glycosyltransferase [Hordeum vulgare subsp. vulgare]	0
Contig14413_at	1.31e-06	3.63e-06	2H.67	4.38e-07	7.35e-07	1H.05	iPacMan	11/07/02 NP_193014.2 1e-34 auxilin-like protein; protein id: At4g12780.1	0
Contig16091_at	1.31e-06	3.63e-06	2H.67	4.38e-07	7.35e-07	1H.05	PacMan	11/07/02 BAB86193.1 2e-18 B1147A04.10 [Oryza sativa (japonica cultivar-group)]	0
Contig1800_s_at	1.31e-06	3.63e-06	2H.67	4.38e-07	7.35e-07	1H.05	n/a	10/13/02 T05966 e-120 phenylalanine ammonia-lyase (EC 4.3.1.5) - barley (fragment) emb|CAA89005.1| phenylalanine ammonia-lyase [Hordeum vulgare subsp. vulgare]	0
Contig18334_at	1.31e-06	3.63e-06	2H.67	4.38e-07	7.35e-07	1H.05	PacMan	10/13/02 NP_189051.1 4e-74 glutamine:fructose-6-phosphate amidotransferase	0
Contig3052_at	1.31e-06	3.63e-06	2H.67	4.38e-07	7.35e-07	1H.05	n/a	10/27/02 NP_179389.1 6e-87 (NM_127354) putative SEC1 family transport protein; protein id: At2g17980.1	0
Contig3638_at	1.31e-06	3.63e-06	2H.67	4.38e-07	7.35e-07	1H.05	n/a	11/07/02 T14818 5e-59 leucine-rich repeat protein LRP - sorghum gb|AAC49559.1| leucine-rich repeat-containing extracellular glycoprotein; contains	0
Contig7634_at	1.31e-06	3.63e-06	2H.67	4.38e-07	7.35e-07	1H.05	n/a	11/04/02 AAG34844.1 6e-52 (AF244701) glutathione S-transferase GST 36 [Zea mays]	1
HT12P23u_at	1.31e-06	3.63e-06	2H.67	4.38e-07	7.35e-07	1H.05	n/a	11/04/02 CAB42658.1 1e-55 (AJ012374) iron sulfur subunit of succinate dehydrogenase (truncated) and ribosomal protein S14 [Zea mays]	0
HU13L18u_s_at	1.31e-06	3.63e-06	2H.67	4.38e-07	7.35e-07	1H.05	PacMan	<none>	0
HVSMEb0010O13f2_at	1.31e-06	3.63e-06	2H.67	4.38e-07	7.35e-07	1H.05	n/a	11/08/02 CAD39838.1 7e-30 OSJNBb0072N21.4 [Oryza sativa (japonica cultivar-group)]	0
Contig18020_at	1.31e-06	3.63e-06	2H.67	8.76e-07	1.3e-06	1H.05	n/a	11/08/02 AAK08983.1 8e-60 (AY026332) Myb transcription factor JAMyb [Oryza sativa] [Oryza sativa (japonica cultivar-group)]	0
HO08C10S_at	1.31e-06	3.63e-06	2H.67	1.31e-06	1.85e-06	1H.05	n/a	<none>	0
HV_CEb0017B21r2_at	1.31e-06	3.63e-06	2H.67	3.06e-06	4.05e-06	1H.05	PacMan	11/04/02 AAK02024.2 1e-20 (AC074283) Putative protein kinase [Oryza sativa]	0
Contig7295_s_at	1.31e-06	3.63e-06	2H.67	4.82e-06	6.22e-06	1H.05	n/a	10/29/02 AAM67003.1 3e-33 (AY088681) yippee-like protein [Arabidopsis thaliana]	0
Contig3163_at	1.31e-06	3.63e-06	2H.67	1.93e-05	2.09e-05	1H.05	n/a	10/29/02 NP_568643.1 2e-73 F-box protein family; protein id: At5g45360.1	0
HVSMEg0013I19r2_s_at	1.31e-06	3.63e-06	2H.67	2.36e-05	2.54e-05	1H.05	n/a	<none>	0
Contig24298_at	1.31e-06	3.63e-06	2H.67	4.03e-05	4.16e-05	1H.05	n/a	10/13/02 NP_196029.1 5e-14 putative protein; protein id: At5g04090.1 [Arabidopsis thaliana] emb|CAC05491.1| putative protein [Arabidopsis thaliana]	0
Contig8697_at	1.31e-06	3.63e-06	2H.67	4.55e-05	4.67e-05	1H.05	n/a	10/02/02 BAA84779.1 3e-55 nonphototrophic hypocotyl 1b [Oryza sativa (japonica cultivar-group)]	0
Contig2881_at	1.31e-06	3.63e-06	2H.67	9.76e-05	9.34e-05	1H.05	n/a	11/06/02 NP_194480.2 9e-59 proton pump interactor; protein id: At4g27500.1 [Arabidopsis thaliana]	0
HV_CEb0017M09r2_s_at	1.31e-06	3.63e-06	2H.67	0.000132224	0.000123652	1H.05	n/a	11/04/02 BAC06926.1 1e-11 (AP003758) putative receptor-type protein kinase LRK1 [Oryza sativa (japonica cultivar-group)]	0
Contig18418_s_at	1.31e-06	3.63e-06	2H.67	0.000526707	0.000436136	1H.05	iPacMan	<none>	0
Contig21298_at	1.75e-06	4.74e-06	2H.67	4.38e-07	7.35e-07	1H.05	n/a	11/04/02 BAB85651.1 6e-90 multidrug resistance protein 1 homolog [Triticum aestivum]	0
Contig4701_at	1.75e-06	4.74e-06	2H.67	4.38e-07	7.35e-07	1H.05	iPacMan	10/04/02 NP_177671.1 2e-65 (NM_106192) wound-responsive protein	0
Contig6733_at	1.75e-06	4.74e-06	2H.67	8.76e-07	1.3e-06	1H.05	n/a	11/08/02 NP_190058.1 2e-24 (NM_114340) putative chloroplast prephenate dehydratase; protein id: At3g44720.1	0
Contig13821_at	2.19e-06	5.83e-06	2H.67	4.38e-07	7.35e-07	1H.05	n/a	10/26/02 BAB91929.1 2e-71 (AP003768) putative receptor-like kinase [Oryza sativa (japonica cultivar-group)]	1
Contig2411_at	2.19e-06	5.83e-06	2H.67	4.38e-07	7.35e-07	1H.05	n/a	11/06/02 Q41048 1e-24 Oxygen-evolving enhancer protein 3-1	0
Contig9977_at	2.19e-06	5.83e-06	2H.67	8.76e-07	1.3e-06	1H.05	n/a	11/08/02 NP_568711.1 3e-31 Expressed protein; protein id: At5g49550.1	0
rbags10l09_at	2.19e-06	5.83e-06	2H.67	8.76e-07	1.3e-06	1H.05	PacMan	01/29/03 NP_569038.1 3e-08 dolichyl-di-phosphooligosaccharide-protein glycotransferase (oligosaccharyltransferase)-like; protein id:	0
Contig7243_at	2.19e-06	5.83e-06	2H.67	1.31e-06	1.85e-06	1H.05	n/a	10/13/02 Q93WV0 2e-46 Probable WRKY transcription factor 20 (WRKY DNA-binding protein 20) gb|AAL13050.1|AF425837_1 WRKY transcription factor 20 [Arabidopsis thali	0
Contig14507_at	2.19e-06	5.83e-06	2H.67	0.000434326	0.000368063	1H.05	n/a	11/08/02 BAB90336.1 2e-12 (AP003535) zinc-induced protein-like [Oryza sativa (japonica cultivar-group)]	0
Contig13419_at	2.63e-06	6.83e-06	2H.67	4.38e-07	7.35e-07	1H.05	n/a	11/06/02 NP_191426.1 3e-40 putative protein; protein id: At3g58670.1	0
Contig2168_s_at	2.63e-06	6.83e-06	2H.67	4.38e-07	7.35e-07	1H.05	PacMan	11/04/02 AAM64493.1 e-133 hydroxymethyltransferase [Arabidopsis thaliana]	0
Contig9498_s_at	2.63e-06	6.83e-06	2H.67	4.38e-07	7.35e-07	1H.05	n/a	<none>	0
EBpi01_SQ002_L02_x_at	2.63e-06	6.83e-06	2H.67	4.38e-07	7.35e-07	1H.05	PacMan	<none>	0
Contig7876_at	2.63e-06	6.83e-06	2H.67	2.58e-05	2.74e-05	1H.05	n/a	11/07/02 NP_566516.1 1e-28 expressed protein; protein id: At3g15480.1	0
Contig18418_at	2.63e-06	6.83e-06	2H.67	0.00125131	0.000951326	1H.05	n/a	<none>	0
Contig12622_at	4.82e-06	1.22e-05	2H.67	4.38e-07	7.35e-07	1H.05	n/a	11/06/02 NP_568394.1 5e-77 monogalactosyldiacylglycerol synthase; protein id: At5g20410.1	0
Contig5916_at	5.25e-06	1.32e-05	2H.67	0.000535026	0.000442264	1H.05	n/a	11/06/02 AAG60184.1 1e-52 putative palmitoyl-protein thioesterase [Oryza sativa]	1
S0000800042H10F1_s_at	5.69e-06	1.43e-05	2H.67	4.38e-07	7.35e-07	1H.05	n/a	<none>	0
Contig9737_s_at	5.69e-06	1.43e-05	2H.67	8.76e-07	1.3e-06	1H.05	n/a	10/27/02 AAL79714.1 3e-73 putative senescence-associated protein [Oryza sativa]	0
Contig4088_s_at	6.57e-06	1.63e-05	2H.67	1.36e-05	1.53e-05	1H.05	n/a	10/27/02 NP_176395.1 6e-52 symbiosis-related protein	0
Contig11187_at	6.57e-06	1.63e-05	2H.67	0.000200963	0.000182191	1H.05	n/a	11/06/02 NP_195825.1 2e-34 putative protein; protein id: At5g02050.1	0
Contig10799_at	7.44e-06	1.82e-05	2H.67	8.76e-07	1.3e-06	1H.05	n/a	11/07/02 AAN08213.1 6e-97 (AC090874) putative polyketide synthase [Oryza sativa (japonica cultivar-group)]	0
Contig26053_at	7.88e-06	1.91e-05	2H.67	4.38e-07	7.35e-07	1H.05	PacMan	11/07/02 AAM18506.1 3e-07 (AF494416) N-methyltransferase [Coffea canephora]	0
Contig6735_at	7.88e-06	1.91e-05	2H.67	4.38e-07	7.35e-07	1H.05	n/a	11/06/02 AAL79831.1 3e-20 (AF469485) cystatin [Sandersonia aurantiaca]	0
Contig8473_s_at	7.88e-06	1.91e-05	2H.67	4.38e-07	7.35e-07	1H.05	n/a	11/07/02 AAL14629.1 e-108 growth-on protein GRO10 [Euphorbia esula]	0
Contig8663_at	8.32e-06	2.01e-05	2H.67	4.38e-07	7.35e-07	1H.05	n/a	10/26/02 AAA02747.1 9e-72 membrane protein [Saccharum hybrid cultivar H65-7052]	0
HZ50B24r_at	8.32e-06	2.01e-05	2H.67	0.000154553	0.00014327	1H.05	PacMan	<none>	0
Contig15413_at	8.76e-06	2.11e-05	2H.67	4.38e-07	7.35e-07	1H.05	PacMan	11/06/02 AAM74310.1 1e-27 Putative anthranilate N-benzoyltransferase [Oryza sativa (japonica cultivar-group)]	0
Contig14136_at	9.63e-06	2.3e-05	2H.67	4.38e-07	7.35e-07	1H.05	iPacMan	11/07/02 NP_195050.1 2e-25 (NM_119478) putative protein; protein id: At4g33240.1 [Arabidopsis thaliana]	0
Contig11922_at	1.01e-05	2.41e-05	2H.67	5.04e-05	5.1e-05	1H.05	n/a	11/06/02 NP_568923.1 1e-63 (NM_125451) putative protein; protein id: At5g60580.1	0
Contig3298_at	1.36e-05	3.12e-05	2H.67	2.19e-06	2.97e-06	1H.05	n/a	11/08/02 AAC72193.1 e-130 pyruvate dehydrogenase E1 beta subunit isoform 2 [Zea mays]	0
Contig2780_s_at	1.49e-05	3.37e-05	2H.67	0.00125525	0.000953859	1H.05	n/a	10/13/02 BAA84650.1 2e-53 asparaginyl endopeptidase [Oryza sativa] dbj|BAB85400.1| asparaginyl endopeptidase [Oryza sativa (japonica cultivar-group)]	0
Contig2585_s_at	1.58e-05	3.54e-05	2H.67	1.31e-06	1.85e-06	1H.05	PacMan	11/08/02 NP_196854.1 6e-14 (NM_121353) putative protein; protein id: At5g13500.1	0
Contig20907_at	1.58e-05	3.54e-05	2H.67	4.38e-06	5.71e-06	1H.05	n/a	11/06/02 BAB91920.1 4e-53 (AP003516) hypothetical protein [Oryza sativa (japonica cultivar-group)]	0
Contig1977_s_at	1.71e-05	3.81e-05	2H.67	4.38e-07	7.35e-07	1H.05	PacMan	10/13/02 AAC72193.1 6e-49 pyruvate dehydrogenase E1 beta subunit isoform 2 [Zea mays]	0
Contig22072_at	1.75e-05	3.89e-05	2H.67	4.38e-07	7.35e-07	1H.05	n/a	<none>	0
HU11H03u_s_at	1.93e-05	4.23e-05	2H.67	4.38e-07	7.35e-07	1H.05	PacMan	<none>	0
Contig23462_at	1.97e-05	4.29e-05	2H.67	4.38e-07	7.35e-07	1H.05	PacMan	<none>	0
Contig20565_s_at	1.97e-05	4.29e-05	2H.67	0.000341506	0.000294791	1H.05	n/a	<none>	0
HF09C04r_at	2.06e-05	4.44e-05	2H.67	7.44e-06	8.87e-06	1H.05	n/a	10/31/02 NP_178116.1 .011 (NM_106648) putative coatomer protein complex	0
rbah15i08_s_at	2.15e-05	4.6e-05	2H.67	0.00129641	0.000981677	1H.05	n/a	11/07/02 NP_195066.1 1e-45 Dem -like protein; protein id: At4g33400.1	0
Contig19799_at	2.41e-05	5.11e-05	2H.67	6.52e-05	6.43e-05	1H.05	PacMan	11/04/02 AAF87024.1 1e-26 (AC006535) T24P13.3 [Arabidopsis thaliana]	0
Contig1799_s_at	2.71e-05	5.73e-05	2H.67	2.28e-05	2.45e-05	1H.05	n/a	11/08/02 T06546 e-121 phenylalanine ammonia-lyase (EC 4.3.1.5) - wheat (fragment) emb|CAA68064.1| (X99725) phenylalanine ammonia-lyase [Triticum aestivum]	0
Contig18726_at	2.8e-05	5.9e-05	2H.67	6.13e-06	7.53e-06	1H.05	n/a	<none>	0
Contig7702_at	2.98e-05	6.23e-05	2H.67	1.75e-06	2.42e-06	1H.05	n/a	10/27/02 AAL87195.1 e-128 (AF480497) putative MAP3K epsilon protein kinase [Oryza sativa (japonica cultivar-group)]	0
HVSMEn0003K24f2_at	2.98e-05	6.23e-05	2H.67	4.9e-05	4.98e-05	1H.05	PacMan	11/04/02 AAK68910.1 .015 caffeic acid O-methyltransferase [Festuca arundinacea]	0
Contig14547_at	3.02e-05	6.29e-05	2H.67	4.38e-07	7.35e-07	1H.05	PacMan	11/08/02 NP_199774.1 7e-80 amino acid permease 6 (emb CAA65051.1); protein id: At5g49630.1 [Arabidopsis thaliana]	0
Contig590_at	3.11e-05	6.45e-05	2H.67	8.76e-07	1.3e-06	1H.05	n/a	11/04/02 T06205 4e-80 hypothetical protein pBH6-17 - barley emb|CAA74594.1| hypothetical protein [Hordeum vulgare]	0
EBem08_SQ002_L02_s_at	3.85e-05	7.82e-05	2H.67	1.31e-05	1.48e-05	1H.05	n/a	<none>	0
Contig14073_at	3.85e-05	7.82e-05	2H.67	0.00022373	0.000200738	1H.05	n/a	11/08/02 BAB33020.1 1e-44 OJ1174_D05.12 [Oryza sativa (japonica cultivar-group)]	0
Contig9524_at	4.16e-05	8.35e-05	2H.67	4.38e-07	7.35e-07	1H.05	n/a	11/07/02 NP_565499.1 3e-18 expressed protein; protein id: At2g21180.1	0
Contig14076_at	4.33e-05	8.64e-05	2H.67	0.000627408	0.000510074	1H.05	n/a	11/07/02 T12184 1e-20 probable transcription factor - fava bean emb|CAA66482.1| (X97908) transcription factor [Vicia faba]	0
HVSMEn0012L05r2_at	4.38e-05	8.69e-05	2H.67	9.63e-06	1.13e-05	1H.05	n/a	11/04/02 BAB63550.1 5e-06 (AP003222) contains EST AU164995(E12113)~similar to Oryza sativa chromosome 1	0
Contig6755_s_at	4.73e-05	9.3e-05	2H.67	8.76e-07	1.3e-06	1H.05	n/a	11/07/02 AAK92639.1 e-123 (AC079633) Putative phosphoinositide phosphatase [Oryza sativa] [Oryza sativa (japonica cultivar-group)]	0
Contig12553_at	4.82e-05	9.46e-05	2H.67	1.62e-05	1.81e-05	1H.05	n/a	11/04/02 AAG50724.1 1e-38 (AC079041) ABC transporter	0
Contig8537_at	5.21e-05	0.000101765	2H.67	0.000816987	0.000647303	1H.05	n/a	10/27/02 BAB19328.1 8e-38 (AP003044) hypothetical protein [Oryza sativa (japonica cultivar-group)]	0
Contig10495_s_at	5.3e-05	0.000103189	2H.67	8.76e-07	1.3e-06	1H.05	n/a	11/08/02 AAL86463.1 9e-30 (AC077693) unknown protein [Oryza sativa (japonica cultivar-group)]	0
Contig950_at	5.47e-05	0.000105828	2H.67	2.5e-05	2.66e-05	1H.05	n/a	11/08/02 P13194 6e-22 PHOTOSYSTEM I REACTION CENTRE SUBUNIT IV PRECURSOR (PHOTOSYSTEM I 10.8 KD POLYPEPTIDE) (PSI-E)	0
Contig7585_at	5.6e-05	0.000107963	2H.67	9.85e-05	9.41e-05	1H.05	iPacMan	10/27/02 AAF81222.1 2e-47 (AF254577) RPB5d [Brassica napus]	0
Contig5134_at	5.74e-05	0.000110273	2H.67	3.06e-06	4.05e-06	1H.05	n/a	11/06/02 P29185 e-122 CHAPERONIN CPN60-1	0
Contig7123_at	6.52e-05	0.000123583	2H.67	0.000763135	0.000608176	1H.05	n/a	<none>	0
HF06A04r_at	6.57e-05	0.00012426	2H.67	4.38e-07	7.35e-07	1H.05	PacMan	<none>	0
Contig8047_at	6.57e-05	0.00012426	2H.67	0.000121716	0.000114252	1H.05	n/a	10/13/02 NP_565759.1 7e-60 expressed protein; protein id: At2g32970.1	0
Contig8073_at	6.7e-05	0.000126374	2H.67	4.38e-07	7.35e-07	1H.05	n/a	11/07/02 AAD46403.1 8e-56 ethylene-responsive elongation factor EF-Ts precursor [Lycopersicon esculentum]	0
Contig9900_at	7.62e-05	0.000141989	2H.67	0.000277583	0.000244639	1H.05	PacMan	10/13/02 NP_198741.1 3e-48 (NM_123287) F-box protein family; protein id: At5g39250.1	0
Contig8990_at	7.97e-05	0.00014784	2H.67	4.51e-05	4.63e-05	1H.05	n/a	11/06/02 AAL84315.1 e-109 (AC073556) putative protein tyrosine-serine-threonine kinase [Oryza sativa (japonica cultivar-group)]	0	AT1G14370
Contig10797_at	9.06e-05	0.000166116	2H.67	4.38e-07	7.35e-07	1H.05	n/a	11/06/02 NP_568148.1 5e-73 (NM_120590) E2	0
HVSMEb0001A08r2_at	9.11e-05	0.000166643	2H.67	4.38e-07	7.35e-07	1H.05	iPacMan	01/29/03 NP_568398.1 1e-47 putative protein; protein id: At5g20680.1	0
Contig13194_at	9.19e-05	0.000167967	2H.67	4.38e-07	7.35e-07	1H.05	n/a	11/07/02 NP_683315.1 4e-47 (NM_148474) unknown protein; protein id: At1g20225.1	0
Contig3836_at	9.33e-05	0.000169885	2H.67	4.38e-07	7.35e-07	1H.05	n/a	11/06/02 BAB84395.1 8e-87 P0529E05.11 [Oryza sativa (japonica cultivar-group)]	0
Contig5465_at	9.59e-05	0.00017373	2H.67	4.38e-07	7.35e-07	1H.05	n/a	10/26/02 NP_200854.1 4e-15 protein transport protein subunit - like; protein id: At5g60460.1 [Arabidopsis thaliana]	0
Contig13729_at	0.000101576	0.000183014	2H.67	0.000165499	0.000152491	1H.05	n/a	10/02/02 BAB03409.1 2e-74 unnamed protein product [Oryza sativa (japonica cultivar-group)]	0
rbags21p24_at	0.00010289	0.000185079	2H.67	7.01e-06	8.5e-06	1H.05	n/a	10/02/02 AAL58916.1 1e-23 (AF462827) AT3g54650/T5N23_10 [Arabidopsis thaliana] gb|AAM98270.1| (AY142006) At3g54650/T5N23_10 [Arabidopsis thaliana]	0
S0001000056H02F1_at	0.000108144	0.000192693	2H.67	0.000278459	0.000245238	1H.05	n/a	<none>	0
Contig3838_s_at	0.000110333	0.000196367	2H.67	4.38e-07	7.35e-07	1H.05	iPacMan	10/13/02 NP_195785.1 6e-10 Macrophage migration inhibitory factor (MIF) family; protein id: At5g01650.1	0
Contig2640_s_at	0.000130911	0.000228729	2H.67	1.88e-05	2.05e-05	1H.05	n/a	11/06/02 BAB32502.1 8e-75 (AB044747) 1-aminocyclopropane-1-carboxylate oxidase [Phyllostachys edulis]	0
Contig1230_at	0.000138354	0.000239355	2H.67	8.76e-07	1.3e-06	1H.05	n/a	11/06/02 BAA23746.2 e-161 bpw3 [Hordeum vulgare subsp. vulgare]	0
Contig16046_at	0.000152802	0.00026195	2H.67	4.38e-07	7.35e-07	1H.05	n/a	<none>	0
Contig3409_at	0.000165499	0.000279383	2H.67	7.44e-06	8.87e-06	1H.05	n/a	11/06/02 NP_196597.1 1e-48 polyadenylate-binding protein II (PAB2)	0
HZ01B01u_at	0.000186953	0.000311186	2H.67	4.38e-07	7.35e-07	1H.05	n/a	11/06/02 CAD41257.1 7e-26 (AL606627) OSJNBa0067K08.21 [Oryza sativa (japonica cultivar-group)]	0
Contig12906_at	0.000196147	0.000324188	2H.67	0.000314361	0.000273471	1H.05	n/a	11/06/02 NP_195908.1 3e-63 putative protein; protein id: At5g02880.1 [Arabidopsis thaliana] pir||T48309 hypothetical protein F9G14.190 - Arabidopsis thaliana	0
Contig1373_at	0.000225919	0.000366967	2H.67	4.38e-07	7.35e-07	1H.05	n/a	11/08/02 NP_197235.1 e-112 glutamate decarboxylase 1 (GAD 1); protein id: At5g17330.1	0
rbags15d03_at	0.000254378	0.000408392	2H.67	0.00101051	0.000782506	1H.05	n/a	<none>	0
Contig9725_at	0.000302539	0.000476225	2H.67	3.94e-06	5.17e-06	1H.05	n/a	11/07/02 BAB89160.1 6e-72 (AP003445) contains EST C20248(E11741)~similar to Arabidopsis thaliana chromosome3	0
Contig11806_at	0.000319615	0.000500051	2H.67	4.38e-07	7.35e-07	1H.05	n/a	11/06/02 CAD41532.1 3e-54 (AL606629) OSJNBb0091E11.1 [Oryza sativa (japonica cultivar-group)]	0
Contig9982_at	0.00032049	0.000501016	2H.67	0.000257443	0.000228239	1H.05	n/a	11/06/02 AAG13441.1 2e-64 putative Ste20-related protein kinase [Oryza sativa (japonica cultivar-group)]	0
Contig8327_at	0.000320928	0.000501396	2H.67	4.38e-07	7.35e-07	1H.05	n/a	11/08/02 NP_567945.1 1e-45 protein kinase - like protein; protein id: At4g33950.1	0
Contig5147_at	0.000349387	0.000541376	2H.67	0.000146235	0.000136042	1H.05	n/a	11/06/02 AAM01146.1 e-102 (AC108884) Putative F-box protein family [Oryza sativa (japonica cultivar-group)]	0
Contig5150_s_at	0.000361208	0.000557016	2H.67	5.25e-06	6.66e-06	1H.05	n/a	10/29/02 NP_181718.1 3e-33 (NM_129751) putative DNA binding protein; protein id: At2g41870.1	0
Contig6305_at	0.00036296	0.000559159	2H.67	8.76e-07	1.3e-06	1H.05	n/a	11/06/02 BAB84399.1 e-121 P0529E05.15 [Oryza sativa (japonica cultivar-group)]	0
HVSMEf0023A03f_s_at	0.000383975	0.000585127	2H.67	4.38e-07	7.35e-07	1H.05	iPacMan	<none>	0
Contig15950_at	0.000395359	0.000600463	2H.67	2.19e-06	2.97e-06	1H.05	n/a	11/08/02 BAB07996.1 1e-12 (AP002525) putative zinc finger protein [Oryza sativa (japonica cultivar-group)]	0
Contig9724_at	0.000458406	0.000684659	2H.67	0.000158056	0.000146301	1H.05	n/a	10/13/02 BAC06932.1 2e-76 (AP003759) putative outward-rectifying potassium channel KCO1 [Oryza sativa (japonica cultivar-group)]	0
Contig13634_at	0.000535026	0.000785003	2H.67	4.38e-07	7.35e-07	1H.05	n/a	<none>	0
Contig8850_at	0.000561296	0.000819815	2H.67	0.000695709	0.000560218	1H.05	n/a	10/13/02 NP_567015.1 e-112 spliceosomal - like protein; protein id: At3g55200.1 [Arabidopsis thaliana]	0
HVSMEf0020J20f2_s_at	0.000573117	0.000834403	2H.67	5.91e-05	5.9e-05	1H.05	n/a	11/08/02 P43279 1e-08 NADP-DEPENDENT MALIC ENZYME	0
Contig16902_at	0.000597198	0.000864096	2H.67	8.76e-07	1.3e-06	1H.05	n/a	10/02/02 CAD44839.1 1e-61 (AJ506741) beta 1	0
Contig6791_at	0.000607706	0.000876023	2H.67	0.00122154	0.000930726	1H.05	n/a	11/06/02 AAF78379.1 8e-83 (AC069551) T10O22.24 [Arabidopsis thaliana]	0
Contig15882_s_at	4.38e-07	1.99e-06	2H.68	4.38e-07	7.35e-07	1H.05	n/a	11/04/02 AAF64042.1 6e-79 (AF229813) fatty acid alpha-oxidase [Oryza sativa]	0
Contig6516_at	4.38e-07	1.99e-06	2H.68	4.38e-07	7.35e-07	1H.05	PacMan	11/06/02 BAA82306.1 8e-59 (AB027752) peroxidase [Nicotiana tabacum]	0
Contig10440_at	4.38e-07	1.99e-06	2H.68	8.76e-07	1.3e-06	1H.05	n/a	11/08/02 NP_568475.1 4e-13 putative protein; protein id: At5g25570.1	0
Contig12382_at	4.38e-07	1.99e-06	2H.68	8.76e-07	1.3e-06	1H.05	n/a	11/04/02 BAB89703.1 1e-35 (AP003269) putative dermal glycoprotein precursor [Oryza sativa (japonica cultivar-group)]	0
Contig6570_at	4.38e-07	1.99e-06	2H.68	0.000167688	0.000154236	1H.05	n/a	10/26/02 S35193 1e-43 oxidase lip19 - rice emb|CAA40596.1| basic/leucine zipper protein [Oryza sativa]	0
Contig14385_at	8.76e-07	2.7e-06	2H.68	4.38e-07	7.35e-07	1H.05	n/a	11/06/02 BAB89620.1 5e-95 (AP003258) hypothetical protein~similar to Arabidopsis thaliana chromosome 1	0
Contig15140_at	8.76e-07	2.7e-06	2H.68	4.38e-07	7.35e-07	1H.05	n/a	<none>	0
Contig15786_at	8.76e-07	2.7e-06	2H.68	4.38e-07	7.35e-07	1H.05	n/a	10/29/02 NP_191747.1 1e-71 (NM_116053) cytochrome p450 (CYP78A9); protein id: At3g61880.1	0
Contig24167_at	8.76e-07	2.7e-06	2H.68	4.38e-07	7.35e-07	1H.05	n/a	10/27/02 CAC05504.1 2e-43 (AL391716) calcium lipid binding protein-like [Arabidopsis thaliana]	0
Contig4516_at	8.76e-07	2.7e-06	2H.68	4.38e-07	7.35e-07	1H.05	iPacMan	10/29/02 BAA81880.1 6e-93 MADS box-like protein [Oryza sativa (japonica cultivar-group)]	0
Contig5528_at	8.76e-07	2.7e-06	2H.68	4.38e-07	7.35e-07	1H.05	n/a	11/06/02 BAA94975.1 1e-76 AMP-binding protein [Arabidopsis thaliana]	0
HR01G01r_at	8.76e-07	2.7e-06	2H.68	4.38e-07	7.35e-07	1H.05	n/a	11/06/02 AAK39593.1 3e-04 putative cytochrome [Oryza sativa]	0
AJ400138_at	8.76e-07	2.7e-06	2H.68	8.76e-07	1.3e-06	1H.05	n/a	11/06/02 CAB77546.1 2e-38 (AJ400138) chitinase [Hordeum vulgare subsp. vulgare]	0
Contig5165_at	8.76e-07	2.7e-06	2H.68	6.57e-06	8.06e-06	1H.05	iPacMan	10/13/02 NP_191519.1 7e-52 putative protein; protein id: At3g59600.1	0
Contig5644_at	8.76e-07	2.7e-06	2H.68	1.88e-05	2.05e-05	1H.05	n/a	10/27/02 AAF86353.1 e-128 (AF283668) serine/threonine protein phosphatase PP2A-5 catalytic subunit [Oryza sativa subsp. indica] [Oryza sativa	0
HM10P11r_s_at	8.76e-07	2.7e-06	2H.68	6.7e-05	6.59e-05	1H.05	n/a	<none>	0
Contig14371_at	8.76e-07	2.7e-06	2H.68	0.000675569	0.000545826	1H.05	n/a	10/25/02 T02135 3e-056 hypothetical protein F8K4.10 - Arabidopsis thaliana gb|AAC28508.1| (AC004392) ESTs gb|AA728658 and gb|N95943 come from this gene.	0
Contig15223_at	8.76e-07	2.7e-06	2H.68	0.000703152	0.000565485	1H.05	n/a	10/27/02 NP_071584.1 1e-34 (NM_022248) glucokinase-associated dual specificity phosphatase [Rattus norvegicus]	0
Contig11413_s_at	1.31e-06	3.63e-06	2H.68	4.38e-07	7.35e-07	1H.05	iPacMan	<none>	0
Contig1597_s_at	1.31e-06	3.63e-06	2H.68	4.38e-07	7.35e-07	1H.05	PacMan	10/26/02 AAL73394.1 e-108 glutathione transferase [Hordeum vulgare subsp. vulgare]	0
HVSMEf0013H13r2_at	1.31e-06	3.63e-06	2H.68	4.38e-07	7.35e-07	1H.05	n/a	<none>	0
HVSMEn0017P13r2_at	1.31e-06	3.63e-06	2H.68	4.38e-07	7.35e-07	1H.05	PacMan	11/04/02 T05907 5e-14 glycine hydroxymethyltransferase (EC 2.1.2.1) - barley (fragment) emb|CAA03953.1| partial sequence	0
Contig9095_at	1.31e-06	3.63e-06	2H.68	1.31e-06	1.85e-06	1H.05	n/a	11/06/02 NP_199598.1 2e-43 putative protein; protein id: At5g47870.1	0
HS06E04u_s_at	1.31e-06	3.63e-06	2H.68	1.31e-06	1.85e-06	1H.05	iPacMan	11/04/02 AAG36871.1 4e-06 protein kinase CK2 regulatory subunit CK2B3 [Zea mays]	1
Contig9777_at	1.31e-06	3.63e-06	2H.68	6.13e-06	7.53e-06	1H.05	n/a	10/28/02 AAK55772.1 e-120 Unknown protein [Oryza sativa]	0
EBro04_SQ002_I16_s_at	1.75e-06	4.74e-06	2H.68	4.38e-07	7.35e-07	1H.05	n/a	11/06/02 BAB89354.1 .027 ubiquitin-conjugating enzyme OsUBC5a [Oryza sativa (japonica cultivar-group)]	0
Contig11232_at	1.75e-06	4.74e-06	2H.68	1.31e-06	1.85e-06	1H.05	n/a	11/06/02 NP_196245.1 8e-14 (NM_120710) B-type cyclin	1
Contig16618_at	2.63e-06	6.83e-06	2H.68	4.38e-07	7.35e-07	1H.05	n/a	11/06/02 BAB32997.1 2e-47 (AP003105) putative zinc-finger protein [Oryza sativa (japonica cultivar-group)]	0
Contig6761_at	2.63e-06	6.83e-06	2H.68	4.38e-07	7.35e-07	1H.05	n/a	11/06/02 AAN33182.1 3e-70 (AF543419) major facilitator superfamily antiporter [Oryza sativa (japonica cultivar-group)]	0
Contig4453_at	3.06e-06	7.95e-06	2H.68	1.75e-05	1.91e-05	1H.05	n/a	01/29/03 AAL34937.1 e-108 Putative purple acid phosphatase [Oryza sativa]	0
Contig17595_at	3.94e-06	1.01e-05	2H.68	9.19e-06	1.08e-05	1H.05	iPacMan	10/13/02 NP_198887.1 7e-71 (NM_123436) zinc finger - like protein; protein id: At5g40710.1 [Arabidopsis thaliana]	0
EBma04_SQ002_L13_s_at	6.13e-06	1.52e-05	2H.68	4.38e-07	7.35e-07	1H.05	PacMan	<none>	0
Contig22099_at	7.01e-06	1.72e-05	2H.68	0.000103765	9.87e-05	1H.05	n/a	11/08/02 NP_178299.1 3e-15 (NM_126251) putative inositol polyphosphate-5-phosphatase; protein id: At2g01900.1 [Arabidopsis thaliana]	0
Contig8803_at	1.14e-05	2.67e-05	2H.68	8.76e-07	1.3e-06	1H.05	n/a	10/02/02 BAB12700.1 8e-97 (AP002746) putative pollen specific protein SF21 [Oryza sativa (japonica cultivar-group)]	0
Contig17131_at	1.36e-05	3.12e-05	2H.68	2.19e-06	2.97e-06	1H.05	n/a	11/07/02 BAB90310.1 8e-42 (AP003436) putative Rho GDP-dissociation inhibitor [Oryza sativa (japonica cultivar-group)]	0
HVSMEn0016K19r2_at	1.36e-05	3.12e-05	2H.68	0.0010197	0.00078904	1H.05	n/a	<none>	0
Contig3253_at	1.58e-05	3.54e-05	2H.68	9.19e-06	1.08e-05	1H.05	n/a	10/29/02 BAC16011.1 4e-38 contains EST AU095653(S21808)~similar to Arabidopsis thaliana chromosome5	0
Contig19139_at	1.84e-05	4.07e-05	2H.68	2.67e-05	2.82e-05	1H.05	n/a	11/07/02 NP_199011.1 1e-26 (NM_123561) unknown protein; protein id: At5g41960.1 [Arabidopsis thaliana]	0
HVSMEg0002A17r2_at	1.93e-05	4.23e-05	2H.68	1.31e-06	1.85e-06	1H.05	n/a	<none>	0
Contig5888_at	2.1e-05	4.53e-05	2H.68	4.38e-07	7.35e-07	1H.05	n/a	10/26/02 BAB88645.1 e-125 (AB078882) alternative oxidase [Triticum aestivum]	0
HVSMEf0021O16r2_x_at	2.15e-05	4.6e-05	2H.68	4.68e-05	4.78e-05	1H.05	n/a	11/08/02 BAB63467.1 9e-22 putative aspartate transaminase [Oryza sativa (japonica cultivar-group)]	0
HVSMEb0012C16r2_s_at	2.28e-05	4.85e-05	2H.68	2.19e-06	2.97e-06	1H.05	n/a	11/08/02 AAL34937.1 1e-38 Putative purple acid phosphatase [Oryza sativa]	0
Contig4090_s_at	3.02e-05	6.29e-05	2H.68	4.38e-07	7.35e-07	1H.05	n/a	11/06/02 P25777 1e-80 Oryzain beta chain precursor pir||KHRZOB oryzain (EC 3.4.22.-) beta precursor - rice	0
Contig1644_at	3.55e-05	7.25e-05	2H.68	4.38e-07	7.35e-07	1H.05	iPacMan	11/08/02 AAC78103.1 e-102 Rieske Fe-S precursor protein [Oryza sativa]	0
Contig1430_at	4.38e-05	8.69e-05	2H.68	4.38e-07	7.35e-07	1H.05	n/a	11/06/02 BAB89354.1 4e-83 ubiquitin-conjugating enzyme OsUBC5a [Oryza sativa (japonica cultivar-group)]	0
Contig7265_s_at	4.38e-05	8.69e-05	2H.68	8.76e-07	1.3e-06	1H.05	iPacMan	11/08/02 AAG36871.1 1e-94 protein kinase CK2 regulatory subunit CK2B3 [Zea mays]	0
Contig9092_at	4.38e-05	8.69e-05	2H.68	0.00012697	0.000119041	1H.05	n/a	11/06/02 NP_683279.1 2e-31 unknown protein; protein id: At1g05785.1 [Arabidopsis thaliana] dbj|BAC43432.1| unknown protein [Arabidopsis thaliana]	0
Contig8652_at	5.34e-05	0.000103937	2H.68	4.38e-07	7.35e-07	1H.05	n/a	11/08/02 AAC24001.1 2e-89 isoflavone reductase related protein [Pyrus communis]	0
Contig7782_at	5.56e-05	0.000107414	2H.68	1.31e-05	1.48e-05	1H.05	n/a	10/13/02 NP_194900.1 1e-24 Transcription factor II homolog; protein id: At4g31720.1	0
Contig8910_at	5.74e-05	0.000110273	2H.68	0.000525394	0.000435336	1H.05	n/a	10/04/02 NP_172520.1 6e-52 unknown protein; protein id: At1g10500.1 [Arabidopsis thaliana]	0
Contig3261_at	6.3e-05	0.00012029	2H.68	4.38e-07	7.35e-07	1H.05	iPacMan	11/06/02 Q9XJ54 3e-54 Nuclear transport factor 2 (NTF-2) dbj|BAA81910.1| nuclear transport factor 2 (NTF2) [Oryza sativa (japonica	0
Contig16923_at	6.92e-05	0.000130187	2H.68	5.65e-05	5.66e-05	1H.05	n/a	11/08/02 BAB21275.1 6e-36 putative ABC transporter protein [Oryza sativa (japonica cultivar-group)]	0
HVSMEa0001E11r2_x_at	7.36e-05	0.00013779	2H.68	4.38e-07	7.35e-07	1H.05	n/a	11/08/02 BAB64115.1 4e-10 (AP003235) putative aspartate aminotransferase [Oryza sativa (japonica cultivar-group)]	0
Contig5570_s_at	9.06e-05	0.000166116	2H.68	4.38e-07	7.35e-07	1H.05	n/a	10/27/02 NP_192727.1 6e-12 putative protein; protein id: At4g09890.1 [Arabidopsis thaliana] pir||T03993 hypothetical protein T5L19.20 - Arabidopsis thaliana	0
Contig6622_at	0.000104203	0.000187137	2H.68	1.31e-06	1.85e-06	1H.05	n/a	10/27/02 AAK39571.1 3e-82 putative gamma-lyase [Oryza sativa]	0
Contig2177_at	0.000132224	0.000230607	2H.68	1.93e-05	2.09e-05	1H.05	n/a	11/08/02 P23993 6e-52 Photosystem I reaction center subunit XI	0
HW02N11u_at	0.000174256	0.000293014	2H.68	4.38e-07	7.35e-07	1H.05	n/a	11/04/02 NP_195843.1 1e-24 (NM_120301) putative protein; protein id: At5g02230.1	0
Contig6984_s_at	0.000176445	0.000296052	2H.68	0.000666812	0.000539517	1H.05	n/a	11/06/02 NP_180035.1 8e-25 putative RSZp22 splicing factor; protein id: At2g24590.1 [Arabidopsis thaliana]	0
Contig7433_s_at	0.000179072	0.00029968	2H.68	4.38e-07	7.35e-07	1H.05	n/a	11/06/02 BAB61735.1 e-122 (AB058923) protein kinase HvPKABA1 [Hordeum vulgare subsp. vulgare] dbj|BAB61736.1| (AB058924) protein kinase HvPKABA1 [Hordeum vulgare subs	0
Contig15072_at	0.000193082	0.000319601	2H.68	1.75e-05	1.91e-05	1H.05	n/a	<none>	0
Contig14743_at	0.000204904	0.00033629	2H.68	4.38e-07	7.35e-07	1H.05	PacMan	<none>	0
Contig12592_at	0.000218476	0.000355923	2H.68	2.19e-06	2.97e-06	1H.05	n/a	11/06/02 BAB17163.1 3e-73 P0698A04.24 [Oryza sativa (japonica cultivar-group)] dbj|BAB07940.2| P0684C01.1 [Oryza sativa (japonica cultivar-group)]	0
HVSMEg0001I10f_s_at	0.000221979	0.000361097	2H.68	4.38e-07	7.35e-07	1H.05	iPacMan	11/08/02 BAB86520.1 5e-04 ribosomal protein L28-like [Oryza sativa (japonica cultivar-group)] dbj|BAB92329.1| ribosomal protein L28-like [Oryza sativa (japonica culti	0
Contig3723_at	0.000235552	0.000380694	2H.68	4.38e-07	7.35e-07	1H.05	n/a	10/13/02 NP_178071.1 e-105 glyceraldehyde-3-phosphate dehydrogenase	0
Contig14618_at	0.000251313	0.000403806	2H.68	8.76e-07	1.3e-06	1H.05	n/a	11/06/02 AAF79409.1 4e-25 (AC068197) F16A14.27 [Arabidopsis thaliana]	0
Contig14640_at	0.000260508	0.000417107	2H.68	8.76e-07	1.3e-06	1H.05	n/a	11/07/02 NP_566081.1 1e-45 (NM_130223) expressed protein; protein id: At2g46580.1	0
Contig14392_at	0.000297723	0.000469217	2H.68	4.38e-07	7.35e-07	1H.05	n/a	10/13/02 BAB08348.1 2e-72 (AB015475) serine protease-like protein [Arabidopsis thaliana]	0
Contig7450_at	0.000299475	0.000471689	2H.68	4.38e-07	7.35e-07	1H.05	n/a	11/08/02 NP_199517.1 6e-10 putative protein; protein id: At5g47060.1 [Arabidopsis thaliana]	1
Contig4209_at	0.00032049	0.000501016	2H.68	8.76e-07	1.3e-06	1H.05	iPacMan	11/08/02 NP_192673.1 2e-18 putative protein; protein id: At4g09350.1 [Arabidopsis thaliana] pir||T17134 hypothetical protein T30A10.110 - Arabidopsis thaliana	0
Contig14721_at	0.000353327	0.000546387	2H.68	4.38e-07	7.35e-07	1H.05	iPacMan	11/08/02 T51132 8e-06 probable glutamate receptor [imported] - Arabidopsis thaliana gb|AAD09174.1| (AF079999) putative glutamate receptor [Arabidopsis thaliana]	0
HY09P21u_s_at	0.000364711	0.000561522	2H.68	7.44e-06	8.87e-06	1H.05	iPacMan	<none>	0
Contig9841_at	0.0003831	0.000584023	2H.68	7.44e-06	8.87e-06	1H.05	n/a	10/02/02 AAM26680.1 7e-12 At1g19870/F6F9_18 [Arabidopsis thaliana] gb|AAN46862.1| At1g19870/F6F9_18 [Arabidopsis thaliana]	0
Contig10590_at	0.000390981	0.000594164	2H.68	2.71e-05	2.86e-05	1H.05	n/a	11/06/02 CAA77084.1 9e-83 alpha-N-acetylglucosaminidase [Nicotiana tabacum]	0
Contig8578_s_at	0.000409807	0.000618763	2H.68	4.38e-07	7.35e-07	1H.05	iPacMan	01/29/03 NP_568850.1 6e-18 bHLH protein; protein id: At5g57150.1	0
Contig9453_at	0.000412434	0.000622001	2H.68	0.000149737	0.000139012	1H.05	n/a	11/06/02 NP_564250.1 1e-57 (NM_102417) expressed protein; protein id: At1g26550.1	0
Contig2257_s_at	0.000418564	0.000630262	2H.68	0.000991681	0.000769927	1H.05	n/a	10/29/02 AAM00285.1 7e-59 putative EREBP-type transcription factor [Oryza sativa]	0
Contig3376_at	0.000669439	0.000952765	2H.68	3.06e-06	4.05e-06	1H.05	n/a	11/06/02 AAG52003.1 1e-86 (AC012563) putative trehalose-6-phosphate synthase; 46897-44149 [Arabidopsis thaliana]	0
Contig6086_at	0.000684325	0.000970737	2H.68	4.38e-07	7.35e-07	1H.05	iPacMan	01/29/03 CAD40675.1 e-112 OSJNBb0118P14.13 [Oryza sativa (japonica cultivar-group)]	0
Contig6097_at	8.76e-07	2.7e-06	2H.63	4.38e-07	7.35e-07	1H.06	n/a	11/07/02 BAB92644.1 e-100 (AP003431) putative signal recognition particle 72KD protein [Oryza sativa (japonica cultivar-group)]	0
HO04H12S_s_at	8.76e-07	2.7e-06	2H.63	4.38e-07	7.35e-07	1H.06	iPacMan	<none>	0
EBpi01_SQ005_H01_at	2.63e-06	6.83e-06	2H.63	8.76e-07	1.3e-06	1H.06	PacMan	<none>	0
Contig14708_at	3.94e-06	1.01e-05	2H.63	8.76e-07	1.3e-06	1H.06	n/a	11/06/02 NP_565523.1 1e-67 (NM_127765) expressed protein; protein id: At2g21960.1	0
Contig2294_at	2.41e-05	5.11e-05	2H.63	4.82e-06	6.22e-06	1H.06	n/a	01/29/03 BAA92214.1 e-139 unnamed protein product [Oryza sativa (japonica cultivar-group)] dbj|BAB40983.1| shaggy-related protein kinase gamma [Oryza sativa]	0
Contig5030_at	3.02e-05	6.29e-05	2H.63	1.93e-05	2.09e-05	1H.06	iPacMan	11/06/02 O22101 e-115 Ferrochelatase II	0
HA03P17u_x_at	7.09e-05	0.000133418	2H.63	5.74e-05	5.74e-05	1H.06	n/a	<none>	0
Contig12769_at	9.81e-05	0.000177281	2H.63	4.38e-07	7.35e-07	1H.06	n/a	11/06/02 T07712 1e-57 probable ABC-type transport protein T23J7.60 - Arabidopsis thaliana emb|CAB41856.1| (AL049746) ABC-type transport-like protein [Arabidopsis	0
rbaal22m22_s_at	0.000154991	0.00026453	2H.63	0.000353327	0.000303948	1H.06	n/a	<none>	1
Contig4591_at	0.000198774	0.00032762	2H.63	4.38e-07	7.35e-07	1H.06	iPacMan	09/30/02 NP_567672.1 2e-92 putative protein; protein id: At4g22890.1	0
Contig18844_at	0.000354203	0.000547632	2H.63	0.000113835	0.000107434	1H.06	n/a	10/13/02 BAB39231.1 1e-79 (AP002869) hypothetical protein~similar to Arabidopsis thaliana chromosome 5	0
Contig13172_at	0.000413748	0.00062386	2H.63	4.38e-07	7.35e-07	1H.06	iPacMan	11/06/02 AAN06859.1 1e-44 (AC105729) Unknown protein [Oryza sativa (japonica cultivar-group)]	0
Contig24335_at	0.000470228	0.000700018	2H.63	4.38e-07	7.35e-07	1H.06	n/a	<none>	0
Contig1198_at	0.000685201	0.000971267	2H.63	7.44e-06	8.87e-06	1H.06	iPacMan	10/04/02 Q40677 e-117 Fructose-bisphosphate aldolase	0
Contig7157_at	0.000687828	0.00097392	2H.63	0.000675131	0.000545825	1H.06	n/a	10/26/02 NP_567875.1 5e-65 putative zinc finger protein; protein id: At4g31420.1	0
Contig1846_s_at	0.000699649	0.00098921	2H.63	0.000208844	0.000188707	1H.06	n/a	10/13/02 Q43206 e-134 Catalase 1 pir||T06478 catalase (EC 1.11.1.6) - wheat	1
Contig5842_s_at	8.76e-07	2.7e-06	2H.65	3.06e-06	4.05e-06	1H.06	n/a	11/06/02 T03825 1e-61 myb protein homolog - rice emb|CAA72217.1| (Y11414) myb [Oryza sativa (japonica cultivar-group)]	0
Contig13197_at	8.76e-07	2.7e-06	2H.65	5.25e-06	6.66e-06	1H.06	n/a	11/06/02 BAB92303.1 2e-82 (AP003253) hypothetical protein~similar to Arabidopsis thaliana chromosome 4	0
Contig7360_s_at	8.76e-07	2.7e-06	2H.65	0.000584938	0.000478468	1H.06	n/a	11/08/02 AAM74066.1 e-103 CONSTANS-like protein [Hordeum vulgare]	0
Contig24041_at	3.5e-06	9e-06	2H.65	8.76e-07	1.3e-06	1H.06	n/a	11/07/02 BAB92270.1 9e-23 (AP003232) putative glucosyltransferase [Oryza sativa (japonica cultivar-group)]	0
Contig13949_at	5.69e-06	1.43e-05	2H.65	0.000418564	0.00035562	1H.06	iPacMan	11/08/02 CAD40857.1 3e-20 OSJNBa0064H22.2 [Oryza sativa (japonica cultivar-group)]	0
Contig12434_at	1.4e-05	3.21e-05	2H.65	0.000932136	0.000729579	1H.06	n/a	10/27/02 NP_567861.1 2e-47 WRKY family transcription factor; protein id: At4g30930.1	0
Contig194_s_at	3.63e-05	7.42e-05	2H.65	0.000744746	0.00059534	1H.06	iPacMan	11/08/02 AAA80589.1 e-111 chlorophyll a/b binding protein	0
Contig5351_at	0.000121716	0.000214456	2H.65	8.76e-06	1.03e-05	1H.06	n/a	11/08/02 NP_566588.1 1e-80 expressed protein; protein id: At3g17800.1	0
HVSMEa0005F07r2_s_at	0.000212785	0.000347529	2H.65	4.38e-07	7.35e-07	1H.06	n/a	<none>	0
Contig2262_at	0.000218476	0.000355923	2H.65	4.38e-07	7.35e-07	1H.06	iPacMan	10/02/02 BAA87823.1 e-145 unnamed protein product [Oryza sativa (japonica cultivar-group)] dbj|BAA89564.1| unnamed protein product [Oryza sativa (japonica cultivar-gr	0
Contig8236_at	0.000579247	0.000841427	2H.65	4.38e-07	7.35e-07	1H.06	iPacMan	11/06/02 NP_564667.1 2e-77 thylakoid lumen 18.3 kDa protein; protein id: At1g54780.1	0
HVSMEk0017E01r2_s_at	4.38e-07	1.99e-06	2H.66	4.38e-07	7.35e-07	1H.06	PacMan	<none>	0
Contig6569_s_at	4.38e-07	1.99e-06	2H.66	8.76e-07	1.3e-06	1H.06	n/a	10/02/02 CAD40664.1 e-118 (AL607005) OSJNBb0118P14.2 [Oryza sativa (japonica cultivar-group)]	0
Contig20846_at	4.38e-07	1.99e-06	2H.66	5.69e-06	7.17e-06	1H.06	PacMan	11/06/02 AAL32677.1 6e-84 Unknown protein [Arabidopsis thaliana] gb|AAM47978.1| unknown protein [Arabidopsis thaliana]	1
Contig13298_at	4.38e-07	1.99e-06	2H.66	0.00049387	0.000412988	1H.06	iPacMan	<none>	0
Contig1871_at	8.76e-07	2.7e-06	2H.66	4.38e-07	7.35e-07	1H.06	n/a	11/08/02 NP_196153.1 1e-67 (NM_120616) peroxidase	1
Contig9448_at	8.76e-07	2.7e-06	2H.66	4.38e-07	7.35e-07	1H.06	n/a	11/06/02 NP_195826.1 6e-45 (NM_120284) putative protein; protein id: At5g02060.1 [Arabidopsis thaliana]	0
Contig8997_at	8.76e-07	2.7e-06	2H.66	8.76e-07	1.3e-06	1H.06	PacMan	01/29/03 BAC20124.1 5e-22 contains ESTs D49322(S16545)	0
Contig5784_s_at	8.76e-07	2.7e-06	2H.66	6.35e-05	6.29e-05	1H.06	n/a	10/27/02 NP_194032.1 6e-91 (NM_118430) putative protein; protein id: At4g23010.1 [Arabidopsis thaliana]	0
HK04F07r_at	8.76e-07	2.7e-06	2H.66	8.27e-05	8.01e-05	1H.06	n/a	<none>	0
Contig19228_at	8.76e-07	2.7e-06	2H.66	0.000418564	0.00035562	1H.06	n/a	11/08/02 BAC06907.1 6e-22 (AP003702) hypothetical protein~predicted by FGENESH etc. [Oryza sativa (japonica cultivar-group)]	0
Contig7388_at	8.76e-07	2.7e-06	2H.66	0.00080429	0.000638293	1H.06	n/a	11/06/02 NP_201074.1 5e-66 peptide transporter [Arabidopsis thaliana]	0
Contig23607_at	8.76e-07	2.7e-06	2H.66	0.000982486	0.000763641	1H.06	n/a	11/08/02 NP_194377.1 2e-26 putative protein; protein id: At4g26470.1 [Arabidopsis thaliana] pir||T05057 hypothetical protein M3E9.100 - Arabidopsis thaliana	0
Contig10877_at	1.31e-06	3.63e-06	2H.66	1.31e-06	1.85e-06	1H.06	n/a	11/07/02 NP_179996.1 2e-30 (NM_127980) putative carbonyl reductase; protein id: At2g24190.1 [Arabidopsis thaliana]	0
Contig8862_at	1.75e-06	4.74e-06	2H.66	8.76e-07	1.3e-06	1H.06	n/a	11/04/02 AAK96863.1 3e-28 (AY054672) putative protein [Arabidopsis thaliana]	0
Contig7359_at	2.63e-06	6.83e-06	2H.66	2.19e-06	2.97e-06	1H.06	n/a	10/02/02 T04136 e-125 cell death suppressor protein lls1 - maize	0
Contig11785_at	4.82e-06	1.22e-05	2H.66	4.38e-07	7.35e-07	1H.06	n/a	10/02/02 NP_564444.1 8e-49 (NM_103157) Expressed protein; protein id: At1g34350.1	0
Contig4367_s_at	4.82e-06	1.22e-05	2H.66	0.00021979	0.000197429	1H.06	iPacMan	10/31/02 NP_192768.1 2e-30 putative protein; protein id: At4g10300.1	1
Contig2884_at	5.25e-06	1.32e-05	2H.66	4.38e-07	7.35e-07	1H.06	n/a	10/27/02 CAA10616.1 5e-71 eukaryotic translation initiation factor 5 [Zea mays]	0
Contig1774_at	1.14e-05	2.67e-05	2H.66	2.19e-06	2.97e-06	1H.06	iPacMan	01/29/03 NP_188060.1 e-113 glycolate oxidase	1
HV_CEb0017D17f_at	1.4e-05	3.21e-05	2H.66	7.44e-06	8.87e-06	1H.06	n/a	11/08/02 BAA94238.1 1e-39 unnamed protein product [Oryza sativa (japonica cultivar-group)] dbj|BAB55732.1| OSJNBa0038J17.24 [Oryza sativa (japonica cultivar-group)]	0
Contig8769_at	1.58e-05	3.54e-05	2H.66	0.000465849	0.000392175	1H.06	n/a	10/29/02 AAG51881.1 9e-58 (AC016162) unknown protein; 79476-81015 [Arabidopsis thaliana]	0
Contig7022_at	2.1e-05	4.53e-05	2H.66	9.19e-06	1.08e-05	1H.06	PacMan	10/13/02 Q9XGT7 e-113 Serine/threonine protein phosphatase PP2A-3 catalytic subunit gb|AAD41126.1|AF159061_1 serine/threonine protein phosphatase PP2A-3 catalytic	0
Contig24110_at	3.28e-05	6.75e-05	2H.66	4.38e-07	7.35e-07	1H.06	n/a	11/04/02 NP_179401.1 1e-53 (NM_127366) unknown protein; protein id: At2g18100.1 [Arabidopsis thaliana]	0
Contig7751_at	4.03e-05	8.12e-05	2H.66	6.13e-06	7.53e-06	1H.06	n/a	11/08/02 NP_683570.1 1e-57 (NM_148728) hypothetical protein; protein id: At3g16565.1 [Arabidopsis thaliana]	0
HW06A08u_s_at	4.03e-05	8.12e-05	2H.66	1.18e-05	1.34e-05	1H.06	n/a	11/04/02 AAF04455.1 2e-07 UDP-glucose dehydrogenase [Populus tremula x Populus tremuloides]	0
Contig11418_at	4.86e-05	9.53e-05	2H.66	4.38e-07	7.35e-07	1H.06	n/a	<none>	0
Contig24930_s_at	4.86e-05	9.53e-05	2H.66	7.09e-05	6.94e-05	1H.06	n/a	11/08/02 CAD36515.1 2e-49 putative beta-glycosidase [Oryza sativa (japonica cultivar-group)]	0
Contig7955_s_at	5.34e-05	0.000103937	2H.66	5.6e-05	5.62e-05	1H.06	n/a	11/07/02 BAB92579.1 5e-99 putative receptor kinase [Oryza sativa (japonica cultivar-group)]	0
Contig9794_at	5.43e-05	0.000105191	2H.66	4.38e-07	7.35e-07	1H.06	n/a	<none>	0
HVSMEn0015O15f_s_at	6.44e-05	0.000122313	2H.66	4.38e-07	7.35e-07	1H.06	n/a	11/08/02 BAB89740.1 8e-36 putative respiratory burst oxidase protein [Oryza sativa (japonica cultivar-group)]	0
HV08O08u_s_at	0.000120403	0.000212675	2H.66	0.000267075	0.00023621	1H.06	n/a	<none>	0
HVSMEn0024D12r2_at	0.000154553	0.000264074	2H.66	0.00125525	0.000953859	1H.06	n/a	<none>	0
Contig6192_at	0.000161996	0.000274729	2H.66	3.06e-06	4.05e-06	1H.06	n/a	<none>	0
Contig1815_at	0.000184326	0.000307408	2H.66	4.38e-07	7.35e-07	1H.06	iPacMan	11/08/02 AAA18206.1 3e-95 (U01103) PSI type III chlorophyll a/b-binding protein [Arabidopsis thaliana]	0
Contig6183_at	0.000197898	0.000326803	2H.66	3.28e-05	3.44e-05	1H.06	n/a	11/06/02 AAB47766.1 8e-70 (U88061) SNF5 homolog BSH [Arabidopsis thaliana]	0
Contig13781_at	0.000200088	0.000329434	2H.66	1.31e-06	1.85e-06	1H.06	n/a	10/27/02 BAA81843.1 5e-38 (AB026295) Similar to Gossypium barbadense Sea Island proline-rich cell wall protein gene complete cds.(U04267) [Oryza	0
Contig8677_at	0.000234238	0.000378967	2H.66	1.31e-05	1.48e-05	1H.06	n/a	10/13/02 NP_190019.1 4e-84 putative protein; protein id: At3g44330.1 [Arabidopsis thaliana] pir||T47423 hypothetical protein T22K7.10 - Arabidopsis thaliana	0
Contig4756_at	0.000312172	0.000490091	2H.66	4.38e-07	7.35e-07	1H.06	iPacMan	10/04/02 AAM77678.1 e-134 (AF521190) nonphosphorylating glyceraldehyde-3-phosphate dehydrogenase [Triticum aestivum]	0
HY03N03T_at	0.000315674	0.000495188	2H.66	2.19e-06	2.97e-06	1H.06	n/a	01/29/03 BAB91787.1 4e-13 putative zinc finger protein [Oryza sativa (japonica cultivar-group)]	0
Contig14069_at	0.000326182	0.000508783	2H.66	4.38e-07	7.35e-07	1H.06	iPacMan	<none>	0
HZ45O16r_at	0.000409369	0.000618223	2H.66	4.38e-07	7.35e-07	1H.06	n/a	<none>	0
Contig10063_at	0.000457968	0.000684138	2H.66	4.38e-07	7.35e-07	1H.06	n/a	10/29/02 NP_190175.1 1e-80 (NM_114458) putative protein; protein id: At3g45890.1 [Arabidopsis thaliana]	0
Contig12316_at	0.000492119	0.000728542	2H.66	4.38e-07	7.35e-07	1H.06	PacMan	11/06/02 NP_566228.1 3e-50 L-allo-threonine aldolase	0
Contig5943_s_at	0.000512259	0.000755611	2H.66	0.00101883	0.000788557	1H.06	PacMan	10/13/02 T50649 1e-63 elicitor-responsive gene 3 [imported] - rice gb|AAC35866.1| elicitor-responsive gene-3 [Oryza sativa]	0
Contig2868_at	0.000512697	0.000755968	2H.66	8.76e-07	1.3e-06	1H.06	iPacMan	11/06/02 BAB62533.1 e-145 peroxisome type ascorbate peroxidase [Hordeum vulgare subsp. vulgare]	0
rbaal23d16_s_at	0.000521891	0.000768646	2H.66	4.38e-07	7.35e-07	1H.06	n/a	<none>	0
Contig3663_at	0.000535464	0.000785496	2H.66	0.000179072	0.000163505	1H.06	n/a	11/04/02 AAD39584.1 6e-37 T10O24.24 [Arabidopsis thaliana]	0
Contig10303_s_at	0.000554728	0.000811295	2H.66	0.000454028	0.000383151	1H.06	n/a	10/13/02 NP_198372.1 2e-40 putative protein; protein id: At5g35220.1	0
Contig1198_x_at	0.000555166	0.000811781	2H.66	8.76e-07	1.3e-06	1H.06	iPacMan	10/04/02 Q40677 e-117 Fructose-bisphosphate aldolase	0
Contig14026_at	0.000564798	0.000823842	2H.66	1.71e-05	1.88e-05	1H.06	n/a	10/13/02 AAM65392.1 4e-59 (AY087839) NAM protein	0
Contig2300_s_at	0.000611208	0.000879761	2H.66	3.06e-06	4.05e-06	1H.06	n/a	11/06/02 AAF90200.1 e-102 chlorophyll a/b-binding protein precursor [Hordeum vulgare]	0
Contig17908_at	0.000694833	0.000983299	2H.66	4.38e-07	7.35e-07	1H.06	n/a	11/06/02 NP_187817.1 2e-73 (NM_112045) unknown protein; protein id: At3g12100.1 [Arabidopsis thaliana]	0
Contig16748_at	4.38e-07	1.99e-06	2H.67	4.38e-07	7.35e-07	1H.06	PacMan	<none>	0
Contig23889_at	4.38e-07	1.99e-06	2H.67	4.38e-07	7.35e-07	1H.06	n/a	11/06/02 AAK92642.1 7e-31 (AC079634) Putative transmembrane protein [Oryza sativa] [Oryza sativa (japonica cultivar-group)]	1
Contig9151_at	4.38e-07	1.99e-06	2H.67	8.76e-07	1.3e-06	1H.06	PacMan	10/02/02 NP_172777.1 2e-90 (NM_101188) actin-like protein; protein id: At1g13180.1	0
Contig16157_at	4.38e-07	1.99e-06	2H.67	1.31e-06	1.85e-06	1H.06	n/a	10/13/02 T03263 1e-84 calcium-dependent protein kinase (EC 2.7.1.-) 7 - maize dbj|BAA13232.1| (D87042) Calcium-dependent protein kinase [Zea mays]	0
Contig15476_at	4.38e-07	1.99e-06	2H.67	1.62e-05	1.81e-05	1H.06	n/a	11/06/02 BAC20673.1 3e-49 serine/threonine kinase-like protein [Oryza sativa (japonica cultivar-group)]	0
HVSMEm0019L10r2_at	4.38e-07	1.99e-06	2H.67	5.3e-05	5.35e-05	1H.06	n/a	<none>	0
Contig10409_s_at	4.38e-07	1.99e-06	2H.67	5.78e-05	5.78e-05	1H.06	n/a	<none>	0
Contig17768_at	4.38e-07	1.99e-06	2H.67	0.000231173	0.000207001	1H.06	n/a	11/04/02 T51421 9e-71 L-aspartate oxidase-like protein - Arabidopsis thaliana emb|CAC01875.1| (AL391149) L-aspartate oxidase-like protein [Arabidopsis thaliana]	0
Contig12981_at	4.38e-07	1.99e-06	2H.67	0.000549912	0.000453252	1H.06	n/a	11/08/02 NP_200904.1 3e-56 putative protein; protein id: At5g60960.1	0
Contig5584_at	4.38e-07	1.99e-06	2H.67	0.000658056	0.000533398	1H.06	n/a	10/13/02 NP_188634.1 5e-92 membrane import protein	0
Contig3299_s_at	8.76e-07	2.7e-06	2H.67	4.38e-07	7.35e-07	1H.06	PacMan	01/29/03 AAC72193.1 e-110 pyruvate dehydrogenase E1 beta subunit isoform 2 [Zea mays]	0
Contig12134_at	8.76e-07	2.7e-06	2H.67	7.01e-06	8.5e-06	1H.06	n/a	11/08/02 NP_182045.1 8e-47 cis-Golgi SNARE protein	0
HF25E23r_at	8.76e-07	2.7e-06	2H.67	5.04e-05	5.1e-05	1H.06	n/a	10/27/02 AAK09232.1 4e-34 (AC084320) unknown protein [Oryza sativa (japonica cultivar-group)]	0
Contig15063_s_at	8.76e-07	2.7e-06	2H.67	5.34e-05	5.38e-05	1H.06	n/a	11/06/02 BAB19082.1 2e-88 (AP002744) putative cytochrome P450 [Oryza sativa (japonica cultivar-group)]	0
Contig21897_at	8.76e-07	2.7e-06	2H.67	0.000120403	0.000113053	1H.06	n/a	11/07/02 NP_195501.1 2e-50 putative protein; protein id: At4g37880.1 [Arabidopsis thaliana] pir||T06035 hypothetical protein T28I19.160 - Arabidopsis thaliana	0
Contig10444_at	8.76e-07	2.7e-06	2H.67	0.000155867	0.00014436	1H.06	n/a	01/29/03 BAC16706.1 4e-88 hypothetical protein~similar to Arabidopsis thaliana chromosome1	0
Contig20269_at	8.76e-07	2.7e-06	2H.67	0.000271016	0.000239221	1H.06	n/a	<none>	0
HA11G19u_at	8.76e-07	2.7e-06	2H.67	0.000920753	0.000721752	1H.06	n/a	10/31/02 NP_563668.1 4e-08 (NM_100168) expressed protein; protein id: At1g02870.1	0
Contig17635_at	8.76e-07	2.7e-06	2H.67	0.00117688	0.000899766	1H.06	n/a	<none>	0
Contig11309_s_at	1.75e-06	4.74e-06	2H.67	0.000516199	0.000429309	1H.06	n/a	<none>	0
Contig7101_at	1.75e-06	4.74e-06	2H.67	0.00106392	0.000819308	1H.06	n/a	11/08/02 AAM50015.1 4e-17 SD04737p [Drosophila melanogaster]	0
Contig10354_at	6.13e-06	1.52e-05	2H.67	1.49e-05	1.67e-05	1H.06	n/a	11/06/02 AAK18834.1 1e-31 putative alpha-coat protein [Oryza sativa]	0
Contig12054_at	1.05e-05	2.49e-05	2H.67	1.31e-06	1.85e-06	1H.06	n/a	11/08/02 AAG10424.1 5e-48 (AF251012) GGDP synthase [Tagetes erecta]	0
Contig15375_at	2.06e-05	4.44e-05	2H.67	0.000328809	0.000284813	1H.06	n/a	11/06/02 AAL59033.1 9e-85 (AC087182) hypothetical protein [Oryza sativa]	0
Contig17806_at	2.19e-05	4.68e-05	2H.67	0.000434326	0.000368063	1H.06	n/a	<none>	0
Contig23399_at	2.32e-05	4.93e-05	2H.67	1.14e-05	1.3e-05	1H.06	n/a	11/06/02 NP_057136.1 5e-09 (NM_016052) CGI-115 protein [Homo sapiens] gb|AAD34110.1|AF151873_1 (AF151873) CGI-115 protein [Homo sapiens]	0
HA12B04u_at	8.14e-05	0.000150728	2H.67	6.13e-06	7.53e-06	1H.06	n/a	10/31/02 BAB86070.1 2e-45 (AP003418) hypothetical protein~similar to Arabidopsis thaliana chromosome 3	0
Contig16122_at	9.11e-05	0.000166643	2H.67	0.000460157	0.000387905	1H.06	n/a	10/02/02 AAN05533.1 8e-93 (AC027038) putative WD domain containing protein [Oryza sativa (japonica cultivar-group)]	0
Contig20318_at	0.000139229	0.000240386	2H.67	0.000912872	0.000715933	1H.06	n/a	10/13/02 NP_171835.1 7e-18 hypothetical protein; protein id: At1g03360.1 [Arabidopsis thaliana]	0
Contig10627_at	0.000261383	0.00041825	2H.67	4.82e-06	6.22e-06	1H.06	n/a	11/06/02 BAB86424.1 2e-84 (AP003221) contains ESTs AU165675(E3969)	0
Contig8622_at	0.000457968	0.000684138	2H.67	1.75e-05	1.91e-05	1H.06	n/a	10/02/02 AAM13871.1 2e-44 putative ATP-dependent RNA helicase [Arabidopsis thaliana]	0
Contig4056_at	0.00058056	0.00084286	2H.67	7.01e-06	8.5e-06	1H.06	n/a	11/04/02 P32937 7e-46 Pathogenesis-related protein 1A/1B precursor pir||S18033 pathogenesis-related protein 1a precursor - barley	0
Contig11742_at	0.000672942	0.000957046	2H.67	6.96e-05	6.83e-05	1H.06	n/a	10/26/02 NP_568216.1 5e-68 (NM_121014) ribsomal protein - like; protein id: At5g09770.1	0
Contig5755_at	0.000685201	0.000971267	2H.67	0.000382662	0.00032716	1H.06	n/a	10/29/02 BAB84432.1 4e-71 putative nuclear RNA binding protein A [Oryza sativa (japonica cultivar-group)]	0
Contig15898_at	4.38e-07	1.99e-06	2H.68	7.27e-05	7.1e-05	1H.06	n/a	<none>	0
Contig16341_s_at	8.76e-07	2.7e-06	2H.68	5.04e-05	5.1e-05	1H.06	n/a	10/31/02 NP_196890.1 4e-22 (NM_121389) putative protein; protein id: At5g13860.1 [Arabidopsis thaliana]	0
Contig13901_at	8.76e-07	2.7e-06	2H.68	0.000698336	0.000562045	1H.06	n/a	11/08/02 AAM12328.1 3e-90 putative glutathione S-transferase [Oryza sativa (japonica cultivar-group)]	0
Contig11413_at	3.5e-06	9e-06	2H.68	8.76e-07	1.3e-06	1H.06	n/a	<none>	0
HW06K22u_s_at	5.25e-06	1.32e-05	2H.68	4.38e-07	7.35e-07	1H.06	n/a	<none>	0
Contig26350_at	1.75e-05	3.89e-05	2H.68	4.38e-07	7.35e-07	1H.06	n/a	11/07/02 BAA77836.1 1e-51 extensive homology to FT (FLOWERING LOCUS T	0
Contig12473_at	1.93e-05	4.23e-05	2H.68	6.22e-05	6.17e-05	1H.06	n/a	11/06/02 NP_190493.1 2e-58 putative protein; protein id: At3g49240.1	0
Contig24413_at	3.06e-05	6.37e-05	2H.68	0.00130385	0.000986597	1H.06	n/a	<none>	0
HI05A17u_x_at	5.6e-05	0.000107963	2H.68	0.000197898	0.000179543	1H.06	n/a	11/06/02 Q42829 8e-36 S-adenosylmethionine decarboxylase proenzyme (AdoMetDC) (SamDC) [Contains: S-adenosylmethionine decarboxylase alpha	0
Contig6587_s_at	0.000154553	0.000264074	2H.68	2.19e-06	2.97e-06	1H.06	n/a	11/08/02 CAD40930.1 7e-43 (AL606598) OSJNBa0033G16.9 [Oryza sativa (japonica cultivar-group)]	0
HVSMEb0014C02r2_s_at	0.000162434	0.00027517	2H.68	1.31e-06	1.85e-06	1H.06	iPacMan	11/08/02 Q41739 .003 Thiazole biosynthetic enzyme 1-2	0
Contig2114_s_at	0.000502627	0.000742677	2H.68	3.06e-06	4.05e-06	1H.06	n/a	11/04/02 S61406 e-113 peroxidase (EC 1.11.1.7) 2 precursor - wheat emb|CAA59485.1| (X85228) peroxidase [Triticum aestivum]	0
Contig5410_at	0.000595009	0.000861411	2H.68	4.38e-07	7.35e-07	1H.06	iPacMan	11/07/02 NP_195447.1 2e-24 putative protein; protein id: At4g37300.1	0
Contig1208_s_at	0.000612084	0.000880039	2H.68	1.75e-06	2.42e-06	1H.06	n/a	11/06/02 AAF23819.1 e-132 chlorophyll a/b binding protein precursor [Hordeum vulgare]	0
Contig5028_s_at	0.000613835	0.000882393	2H.68	4.38e-07	7.35e-07	1H.06	iPacMan	11/06/02 NP_564589.1 3e-07 photosystem II 5 KD protein; protein id: At1g51400.1	0
Contig18586_at	0.00066725	0.000950173	2H.68	5.69e-06	7.17e-06	1H.06	n/a	11/07/02 NP_179394.1 6e-58 (NM_127359) putative peptide methionine sulfoxide reductase; protein id: At2g18030.1 [Arabidopsis thaliana]	0
Contig391_at	1.31e-06	3.63e-06	2H.63	0.000104203	9.91e-05	1H.07	n/a	11/07/02 AAF69802.1 e-100 (AF195869) malate dehydrogenase [Vitis vinifera]	0
baak4o13_s_at	5.74e-05	0.000110273	2H.63	0.000885726	0.000696214	1H.07	n/a	<none>	0
Contig24928_at	8.76e-07	2.7e-06	2H.65	1.71e-05	1.88e-05	1H.07	n/a	<none>	0
Contig11915_at	8.76e-07	2.7e-06	2H.65	0.000524518	0.000434726	1H.07	PacMan	11/06/02 NP_195409.1 3e-64 (NM_119855) putative protein; protein id: At4g36910.1 [Arabidopsis thaliana]	0
HVSMEb0017B20r2_at	8.76e-07	2.7e-06	2H.66	4.38e-07	7.35e-07	1H.07	n/a	11/08/02 NP_567050.1 7e-24 putative protein; protein id: At3g57540.1	0
Contig16351_at	8.76e-07	2.7e-06	2H.66	0.000324431	0.000281371	1H.07	iPacMan	<none>	0
rbaal0d01_at	2.19e-06	5.83e-06	2H.66	1.66e-05	1.84e-05	1H.07	n/a	<none>	0
Contig1341_at	7.01e-06	1.72e-05	2H.66	5.6e-05	5.62e-05	1H.07	n/a	10/29/02 BAA81759.1 2e-50 Similar to sequence of BAC F7G19 from Arabidopsis thaliana. (AC000106) [Oryza sativa (japonica cultivar-group)]	0
Contig4341_s_at	3.5e-05	7.18e-05	2H.66	0.0010035	0.000777755	1H.07	iPacMan	10/02/02 P93436 e-136 ALCOHOL DEHYDROGENASE CLASS III (GLUTATHIONE-DEPENDENT FORMALDEHYDE DEHYDROGENASE) (FDH) (FALDH) (GSH-FDH)	0
Contig4994_s_at	4.07e-05	8.18e-05	2H.66	8.76e-07	1.3e-06	1H.07	n/a	<none>	0
Contig10075_at	7.44e-05	0.000139161	2H.66	0.000938266	0.000733643	1H.07	iPacMan	01/29/03 AAM74281.1 3e-83 Putative oxidoreductase [Oryza sativa (japonica cultivar-group)]	0
Contig5309_at	0.000141856	0.000244594	2H.66	4.38e-07	7.35e-07	1H.07	n/a	01/29/03 BAB62566.1 e-113 OSJNBa0089K24.24 [Oryza sativa (japonica cultivar-group)]	0
HVSMEh0088M04f_x_at	0.000291594	0.000460777	2H.66	4.38e-07	7.35e-07	1H.07	n/a	<none>	0
Contig21256_at	0.000532399	0.000782484	2H.66	1.05e-05	1.22e-05	1H.07	PacMan	<none>	0
Contig1294_at	0.000655867	0.000935685	2H.66	4.38e-07	7.35e-07	1H.07	n/a	10/31/02 Q42971 e-126 Enolase (2-phosphoglycerate dehydratase) (2-phospho-D-glycerate hydro-lyase) (OSE1)	0
Contig2455_at	4.38e-07	1.99e-06	2H.67	1.31e-06	1.85e-06	1H.07	n/a	10/25/02 BAB93247.1 3e-060 (AP003246) putative glutathione S-transferase [Oryza sativa (japonica cultivar-group)]	0
Contig22314_at	4.38e-07	1.99e-06	2H.67	0.000448336	0.000378961	1H.07	PacMan	11/06/02 Q941R4 6e-07 GDP-mannose transporter emb|CAC69066.1| (AJ314836) GDP-Mannose transporter [Arabidopsis thaliana]	0
HA12N13u_s_at	8.76e-07	2.7e-06	2H.67	7.44e-06	8.87e-06	1H.07	iPacMan	10/31/02 AAK55847.1 8e-06 (AF266463) RNA polymerase subunit [Manihot esculenta]	0
Contig13113_at	8.76e-07	2.7e-06	2H.67	0.000382662	0.00032716	1H.07	n/a	11/08/02 AAK20060.1 e-109 (AC025783) putative protein phosphatase 2C [Oryza sativa (japonica cultivar-group)]	0
Contig12524_at	2.19e-06	5.83e-06	2H.67	4.38e-07	7.35e-07	1H.07	n/a	<none>	0
Contig21166_at	1.58e-05	3.54e-05	2H.67	6.13e-05	6.09e-05	1H.07	n/a	10/02/02 NP_199918.1 4e-32 calcium-binding transporter-like protein; protein id: At5g51050.1 [Arabidopsis thaliana]	0
HM08O22r_s_at	2.06e-05	4.44e-05	2H.67	2.63e-05	2.78e-05	1H.07	n/a	<none>	0
Contig9971_at	4.64e-05	9.14e-05	2H.67	0.00017732	0.000162166	1H.07	n/a	11/08/02 AAL87189.1 5e-82 putative amino acid transport protein AAP2 [Oryza sativa (japonica cultivar-group)]	0
Contig6480_at	5.82e-05	0.000111818	2H.67	7.44e-06	8.87e-06	1H.07	n/a	11/08/02 AAM60860.1 1e-72 4-methyl-5(b-hydroxyethyl)-thiazole monophosphate biosynthesis protein	0
Contig9523_at	0.000197023	0.000325496	2H.67	0.00015937	0.000147429	1H.07	n/a	10/27/02 NP_563717.1 3e-25 (NM_100357) expressed protein; protein id: At1g04790.1	0
Contig12219_at	8.76e-07	2.7e-06	2H.68	8.76e-07	1.3e-06	1H.07	PacMan	<none>	0
Contig8563_at	8.76e-07	2.7e-06	2H.68	8.76e-07	1.3e-06	1H.07	n/a	11/06/02 NP_200630.1 1e-39 similar to unknown protein (pir||T34863); protein id: At5g58220.1	1
Contig18641_at	0.00032049	0.000501016	2H.68	4.38e-07	7.35e-07	1H.07	n/a	01/29/03 S61408 e-110 peroxidase (EC 1.11.1.7) 4 precursor - wheat emb|CAA59487.1| peroxidase [Triticum aestivum]	0
EBro03_SQ003_J21_at	1.18e-05	2.75e-05	2H.63	0.000204028	0.000184729	1H.08	n/a	11/06/02 BAB63623.1 2e-19 (AP003263) putative peroxidase [Oryza sativa (japonica cultivar-group)]	0
Contig18255_at	1.97e-05	4.29e-05	2H.63	6.57e-06	8.06e-06	1H.08	iPacMan	<none>	0
Contig4930_at	3.55e-05	7.25e-05	2H.63	0.000625219	0.000508559	1H.08	n/a	11/08/02 CAC44501.1 9e-99 beta-galactosidase [Fragaria x ananassa]	0
HZ37P10r_at	0.000133538	0.000232636	2H.63	3.68e-05	3.83e-05	1H.08	n/a	11/04/02 AAG50774.1 2e-15 (AC079288) receptor protein kinase	0
Contig19690_at	0.000477671	0.000709869	2H.63	0.000478108	0.000401308	1H.08	n/a	10/27/02 BAB32946.1 3e-78 (AP002908) contains ESTs AU101316(E10232)	0
Contig17284_at	8.76e-07	2.7e-06	2H.65	1.71e-05	1.88e-05	1H.08	PacMan	11/06/02 BAB19121.1 4e-62 putative cytochrome P450 [Oryza sativa (japonica cultivar-group)]	0
Contig6659_s_at	1.31e-06	3.63e-06	2H.65	4.38e-07	7.35e-07	1H.08	n/a	10/27/02 BAB62623.1 e-112 putative sphingosine-1-phosphate lyase [Oryza sativa (japonica cultivar-group)]	0
Contig9937_at	1.31e-06	3.63e-06	2H.65	5.91e-05	5.9e-05	1H.08	n/a	11/06/02 NP_567343.1 6e-62 (NM_116967) F-box protein family	0
Contig5484_at	7.22e-05	0.000135493	2H.65	0.000399299	0.000340408	1H.08	n/a	11/08/02 NP_196884.1 4e-79 putative protein; protein id: At5g13800.1	0
Contig8701_at	8.14e-05	0.000150728	2H.65	8.76e-07	1.3e-06	1H.08	iPacMan	11/08/02 AAK82437.1 3e-13 (AC091247) unknown protein [Oryza sativa]	0
Contig3728_at	0.000262697	0.00041957	2H.65	0.00025613	0.000227235	1H.08	n/a	11/08/02 BAA84612.1 5e-88 unnamed protein product [Oryza sativa (japonica cultivar-group)]	0
Contig16306_at	4.38e-07	1.99e-06	2H.66	4.38e-07	7.35e-07	1H.08	n/a	10/31/02 NP_175266.1 3e-38 hypothetical protein; protein id: At1g48320.1 [Arabidopsis thaliana]	0
Contig19364_at	4.38e-07	1.99e-06	2H.66	4.38e-07	7.35e-07	1H.08	PacMan	10/27/02 CAC20852.1 4e-82 (AJ298245) geranyl diphosphat synthase [Quercus robur]	0
HT09L21r_at	4.38e-07	1.99e-06	2H.66	1.93e-05	2.09e-05	1H.08	n/a	10/26/02 BAB63494.1 2e-20 P0002B05.14 [Oryza sativa (japonica cultivar-group)]	0
Contig17276_at	4.38e-07	1.99e-06	2H.66	0.000118651	0.000111592	1H.08	n/a	10/29/02 NP_200978.1 4e-52 (NM_125564) ABC transporter family protein; protein id: At5g61700.1 [Arabidopsis thaliana]	0
Contig21100_at	8.76e-07	2.7e-06	2H.66	4.38e-07	7.35e-07	1H.08	n/a	11/06/02 AAM97116.1 2e-12 (AY136451) putative protein [Arabidopsis thaliana]	0
Contig2241_at	8.76e-07	2.7e-06	2H.66	4.38e-07	7.35e-07	1H.08	n/a	11/07/02 S53102 9e-37 proteinase inhibitor - barley pir||S71555 proteinase inhibitor-related protein bsi1 precursor - barley	0
Contig3253_s_at	8.76e-07	2.7e-06	2H.66	4.38e-07	7.35e-07	1H.08	n/a	10/29/02 BAC16011.1 4e-38 contains EST AU095653(S21808)~similar to Arabidopsis thaliana chromosome5	0
HY07L14u_at	8.76e-07	2.7e-06	2H.66	4.38e-07	7.35e-07	1H.08	n/a	11/07/02 BAB68088.1 2e-06 (AP003560) putative flavonol glucosyltransferase [Oryza sativa (japonica cultivar-group)]	0
Contig9343_s_at	8.76e-07	2.7e-06	2H.66	6.13e-06	7.53e-06	1H.08	n/a	11/08/02 BAB93328.1 1e-50 OJ1117_G01.11 [Oryza sativa (japonica cultivar-group)]	0
Contig14437_at	8.76e-07	2.7e-06	2H.66	3.85e-05	3.99e-05	1H.08	iPacMan	10/29/02 BAA85392.1 3e-20 ESTs AU029294(E30104)	0
Contig6150_at	8.76e-07	2.7e-06	2H.66	0.000109895	0.000103982	1H.08	n/a	11/08/02 BAB93184.1 5e-59 P0031D02.12 [Oryza sativa (japonica cultivar-group)]	0
Contig12585_at	8.76e-07	2.7e-06	2H.66	0.000282837	0.000248744	1H.08	iPacMan	11/08/02 BAB11372.1 5e-09 (AB017068) contains similarity to nonsense-mediated mRNA decay trans-acting factors~gene_id:MJG14.22 [Arabidopsis	0
Contig5020_s_at	8.76e-07	2.7e-06	2H.66	0.000635727	0.000516234	1H.08	n/a	11/08/02 BAC15484.1 1e-75 contains ESTs AU091627(C0596)	0
rbaal21g04_s_at	1.31e-06	3.63e-06	2H.66	6.13e-06	7.53e-06	1H.08	n/a	<none>	0
Contig14946_at	1.31e-06	3.63e-06	2H.66	1.31e-05	1.48e-05	1H.08	n/a	11/06/02 AAD30124.1 2e-93 (AF135455) phytochrome A supressor spa1 [Arabidopsis thaliana]	0
Contig16255_s_at	1.31e-06	3.63e-06	2H.66	0.000333187	0.000288366	1H.08	n/a	11/06/02 AAN39330.1 7e-30 (AF543195) telomere binding protein TBP1 [Nicotiana glutinosa]	0
Contig13928_at	1.75e-06	4.74e-06	2H.66	0.000386602	0.000330393	1H.08	n/a	11/08/02 BAB64269.1 4e-33 P0005H10.6 [Oryza sativa (japonica cultivar-group)] dbj|BAB89574.1| P0446B05.23 [Oryza sativa (japonica cultivar-group)]	0
Contig7074_s_at	2.63e-06	6.83e-06	2H.66	1.09e-05	1.26e-05	1H.08	n/a	10/02/02 CAA65536.1 e-101 sulphate transporter protein [Sporobolus stapfianus]	0	AT1G23090
Contig1698_at	6.13e-06	1.52e-05	2H.66	1.31e-06	1.85e-06	1H.08	n/a	10/13/02 AAF80560.1 e-101 omega-6 fatty acid desaturase [Sesamum indicum]	0
HB26N23r_at	7.01e-06	1.72e-05	2H.66	1.31e-06	1.85e-06	1H.08	n/a	10/31/02 NP_196837.1 5e-04 (NM_121336) putative protein; protein id: At5g13330.1 [Arabidopsis thaliana]	0
Contig7712_at	7.88e-06	1.91e-05	2H.66	4.38e-07	7.35e-07	1H.08	n/a	11/08/02 AAK15441.1 4e-97 putative nitrate transporter [Oryza sativa (japonica cultivar-group)]	0
Contig7691_at	9.63e-06	2.3e-05	2H.66	0.000831436	0.000657835	1H.08	n/a	11/06/02 NP_671871.1 5e-63 auxin-regulated protein; protein id: At2g21620.1	0
HI15L07r_s_at	1.18e-05	2.75e-05	2H.66	6.13e-06	7.53e-06	1H.08	n/a	11/04/02 CAC04010.1 .022 (AL391394) possible kinesin [Leishmania major]	0
Contig18178_at	2.5e-05	5.28e-05	2H.66	0.000144921	0.000134901	1H.08	iPacMan	11/04/02 NP_566899.1 7e-12 (NM_114690) putative protein; protein id: At3g48200.1	0
Contig23732_at	3.33e-05	6.82e-05	2H.66	4.38e-07	7.35e-07	1H.08	n/a	<none>	0
Contig12876_at	4.03e-05	8.12e-05	2H.66	4.38e-07	7.35e-07	1H.08	n/a	10/27/02 NP_187412.1 1e-26 unknown protein; protein id: At3g07560.1	0
Contig16761_at	5.21e-05	0.000101765	2H.66	1.66e-05	1.84e-05	1H.08	n/a	11/08/02 BAA96158.1 7e-62 unnamed protein product [Oryza sativa (japonica cultivar-group)] dbj|BAA96200.1| unnamed protein product [Oryza sativa (japonica cultivar-gr	0
Contig25828_at	6.26e-05	0.000119573	2H.66	8.76e-07	1.3e-06	1H.08	iPacMan	11/07/02 AAL35744.1 3e-07 (AY061990) fortune-1 [Cycas edentata]	0
HVSMEb0002H03r2_s_at	6.92e-05	0.000130187	2H.66	1.18e-05	1.34e-05	1H.08	n/a	01/29/03 NP_190998.1 3e-16 synaptobrevin -like protein; protein id: At3g54300.1 [Arabidopsis thaliana]	0
Contig15276_at	9.28e-05	0.000169247	2H.66	4.38e-07	7.35e-07	1H.08	n/a	10/29/02 BAB62547.1 1e-45 OSJNBa0089K24.2 [Oryza sativa (japonica cultivar-group)]	0
Contig3600_s_at	0.000106392	0.000190185	2H.66	4.68e-05	4.78e-05	1H.08	n/a	10/04/02 BAA96762.1 1e-06 (AP002521) ESTs AU056822(S20908)	0
Contig11659_at	0.000121278	0.000213977	2H.66	0.000142732	0.000133001	1H.08	n/a	11/06/02 NP_568521.1 2e-46 putative protein; protein id: At5g32440.1	0
Contig14511_at	0.000121716	0.000214456	2H.66	3.85e-05	3.99e-05	1H.08	iPacMan	<none>	0
HW06C04u_s_at	0.000124781	0.000218909	2H.66	4.38e-07	7.35e-07	1H.08	n/a	<none>	0
Contig10205_at	0.000132224	0.000230607	2H.66	5.25e-06	6.66e-06	1H.08	n/a	<none>	0
Contig15347_at	0.00014317	0.00024653	2H.66	1.75e-06	2.42e-06	1H.08	n/a	01/29/03 Q42463 2e-56 DCL PROTEIN	0
Contig5466_s_at	0.000161559	0.000274227	2H.66	0.000110771	0.000104763	1H.08	n/a	10/27/02 NP_200854.1 3e-18 protein transport protein subunit - like; protein id: At5g60460.1 [Arabidopsis thaliana]	0
Contig5214_at	0.000225044	0.000365621	2H.66	4.86e-05	4.94e-05	1H.08	n/a	10/02/02 BAB86142.1 e-115 putative zinc finger protein [Oryza sativa (japonica cultivar-group)]	0
Contig11655_at	0.000235114	0.000380225	2H.66	4.38e-07	7.35e-07	1H.08	n/a	10/26/02 BAB63820.1 1e-81 (AP003627) contains EST D47569(S13151)~similar to Arabidopsis thaliana protein F12L6.31~unknown protein [Oryza sativa	0
Contig19066_at	0.000245622	0.000395729	2H.66	9.19e-06	1.08e-05	1H.08	n/a	<none>	1
HVSMEc0005D12r2_s_at	0.000261383	0.00041825	2H.66	4.38e-07	7.35e-07	1H.08	n/a	<none>	0
Contig18656_at	0.000307793	0.000483806	2H.66	4.38e-07	7.35e-07	1H.08	n/a	<none>	0
Contig950_s_at	0.000309545	0.000486164	2H.66	4.38e-07	7.35e-07	1H.08	iPacMan	11/08/02 P13194 6e-22 PHOTOSYSTEM I REACTION CENTRE SUBUNIT IV PRECURSOR (PHOTOSYSTEM I 10.8 KD POLYPEPTIDE) (PSI-E)	0
Contig4811_s_at	0.000412434	0.000622001	2H.66	9.11e-05	8.75e-05	1H.08	n/a	11/04/02 BAA83350.1 4e-98 (AP000391) Similar to Arabidopsis thaliana BAC F15P23 (AF128392) [Oryza sativa (japonica cultivar-group)]	0
Contig10655_s_at	0.000545534	0.000799056	2H.66	8.76e-07	1.3e-06	1H.08	n/a	11/08/02 AAL47004.1 3e-25 (AF448811) unknown [Davidia involucrata]	0
Contig3565_s_at	0.000590192	0.000854919	2H.66	4.38e-07	7.35e-07	1H.08	n/a	11/04/02 BAA95828.1 6e-42 ESTs D47168(S12332)	0
Contig3420_at	0.000622154	0.000892361	2H.66	8.06e-05	7.82e-05	1H.08	n/a	11/08/02 BAC16172.1 e-107 casein kinase II alpha subunit [Oryza sativa (japonica cultivar-group)]	0
Contig20361_at	0.000682574	0.000969141	2H.66	4.38e-07	7.35e-07	1H.08	n/a	<none>	0
Contig13221_at	4.38e-07	1.99e-06	2H.67	1.58e-05	1.76e-05	1H.08	PacMan	11/06/02 CAD41134.1 8e-83 (AL606613) OSJNBa0084K20.14 [Oryza sativa (japonica cultivar-group)]	0
rbaal12n12_s_at	4.38e-07	1.99e-06	2H.67	0.000644483	0.000522667	1H.08	n/a	01/29/03 NP_201399.1 6e-52 putative protein; protein id: At5g65980.1 [Arabidopsis thaliana] dbj|BAB10403.1| gb|AAD32907.1~gene_id:K2A18.4~strong similarity to unknown	0
Contig4515_at	8.76e-07	2.7e-06	2H.67	0.000766199	0.000610463	1H.08	n/a	11/08/02 BAA96170.1 e-116 unnamed protein product [Oryza sativa (japonica cultivar-group)]	0
Contig20162_at	1.31e-06	3.63e-06	2H.67	1.75e-06	2.42e-06	1H.08	n/a	10/27/02 NP_187215.1 1e-62 (NM_111437) protein phosphatase 2C (PP2C)	0
HVSMEl0007C14r2_at	7.01e-06	1.72e-05	2H.67	0.000478546	0.000401568	1H.08	n/a	11/04/02 P17770 1e-32 Aromatic-L-amino-acid decarboxylase (AADC) (DOPA decarboxylase) (Tryptophan decarboxylase)	0
Contig11709_at	1.49e-05	3.37e-05	2H.67	5.6e-05	5.62e-05	1H.08	n/a	11/04/02 CAD28151.1 4e-87 (AJ438338) glucosyltransferase [Triticum aestivum]	0
HVSMEm0012P04r2_s_at	3.02e-05	6.29e-05	2H.67	1.49e-05	1.67e-05	1H.08	iPacMan	11/04/02 NP_495976.1 .014 (NM_063575) Zinc finger	0
HY07N03u_at	7.31e-05	0.000137003	2H.67	0.000306918	0.000267964	1H.08	n/a	<none>	0
HVSMEi0010I05r2_x_at	0.000404553	0.000611785	2H.67	0.00119221	0.000910148	1H.08	n/a	<none>	0
Contig6517_at	8.76e-07	2.7e-06	2H.68	1.31e-06	1.85e-06	1H.08	n/a	10/29/02 Q9LKJ3 e-113 Alpha-glucan phosphorylase	0
Contig5196_at	8.76e-07	2.7e-06	2H.68	4.25e-05	4.38e-05	1H.08	n/a	11/06/02 BAB90447.1 e-111 putative CTP synthase [Oryza sativa (japonica cultivar-group)]	0
Contig11077_at	8.76e-07	2.7e-06	2H.68	0.000243433	0.000217202	1H.08	n/a	10/29/02 AAF63659.1 1e-14 (AF118115) MFP1 attachment factor 1 [Glycine max]	0
Contig12893_at	2.63e-06	6.83e-06	2H.68	0.000327058	0.000283453	1H.08	n/a	11/08/02 BAB67963.1 e-114 (AP003328) putative polygalacturonase [Oryza sativa (japonica cultivar-group)]	0
Contig6573_at	1.01e-05	2.41e-05	2H.68	0.000116025	0.000109302	1H.08	n/a	11/06/02 BAB64676.1 3e-73 P0697C12.11 [Oryza sativa (japonica cultivar-group)] dbj|BAB90058.1| OSJNBb0049O23.17 [Oryza sativa (japonica cultivar-group)]	0
Contig11741_at	3.9e-05	7.9e-05	2H.68	7.01e-06	8.5e-06	1H.08	n/a	11/06/02 BAB21082.1 1e-95 (AP002819) contains ESTs C23588(S12831)	0
Contig14034_at	9.98e-05	0.00018011	2H.68	0.000952276	0.000743205	1H.08	n/a	11/06/02 AAK49438.1 3e-83 (AF272346) phytase [Glycine max]	0
HT07A03u_at	0.000224606	0.000364987	2H.68	6.48e-05	6.39e-05	1H.08	PacMan	<none>	0
Contig23336_at	0.000251313	0.000403806	2H.68	0.000308231	0.000268774	1H.08	n/a	<none>	0
HVSMEf0007H14r2_s_at	0.000637478	0.000912649	2H.68	4.38e-07	7.35e-07	1H.08	n/a	<none>	0
Contig845_s_at	0.000674693	0.00095936	2H.68	4.38e-07	7.35e-07	1H.08	n/a	10/13/02 S45370 6e-50 nonspecific lipid transfer protein Cw-18 precursor - barley emb|CAA48622.1| Cw-18 peptide	0
HB14O12r_at	1.75e-06	4.74e-06	2H.66	0.0792132	0.0373203	1H.01	n/a	<none>	0
Contig20014_at	7.44e-06	1.82e-05	2H.66	0.0551545	0.0275201	1H.01	PacMan	<none>	0
HVSMEn0009C19r2_at	0.000266637	0.000425074	2H.66	0.0158065	0.0092148	1H.01	n/a	<none>	0
Contig2358_s_at	4.38e-07	1.99e-06	2H.67	0.104306	0.0470936	1H.01	n/a	11/08/02 NP_614190.1 9e-11 prdicted regulatory protein consisting of a uncharacterized conserved domain fused to a CBS domain [Methanopyrus	0
HVSMEf0023D17f_s_at	8.76e-07	2.7e-06	2H.68	0.151032	0.0639138	1H.01	n/a	<none>	0
HVSMEk0005L21r2_s_at	6.13e-06	1.52e-05	2H.68	0.406736	0.140556	1H.01	n/a	<none>	0
Contig7545_at	4.38e-07	1.99e-06	2H.66	0.00285595	0.00200879	1H.02	n/a	10/13/02 NP_568363.1 3e-47 putative protein; protein id: At5g18400.1	0
Contig4779_s_at	1.58e-05	3.54e-05	2H.66	0.0129418	0.00772901	1H.02	n/a	10/13/02 NP_190939.1 2e-12 (NM_115231) putative protein; protein id: At3g53710.1 [Arabidopsis thaliana]	0
Contig10943_at	4.38e-07	1.99e-06	2H.67	0.0108266	0.00660378	1H.02	n/a	11/06/02 NP_181411.2 3e-44 (NM_129434) unknown protein; protein id: At2g38770.1	0
Contig15192_s_at	1.31e-06	3.63e-06	2H.68	0.0369361	0.0193781	1H.02	n/a	11/04/02 NP_568458.1 5e-25 putative protein; protein id: At5g24810.1	0
Contig7966_at	0.000335814	0.000522543	2H.63	0.0148813	0.00874577	1H.03	n/a	<none>	0
Contig7235_at	8.76e-07	2.7e-06	2H.65	0.0909667	0.041998	1H.03	n/a	10/02/02 NP_192203.1 2e-79 hypothetical protein; protein id: At4g02940.1	0
Contig131_at	9.59e-05	0.00017373	2H.65	0.138428	0.0594265	1H.03	iPacMan	11/06/02 1101277A 8e-40 histone H4	0
EBes01_SQ004_M24_at	4.38e-07	1.99e-06	2H.66	0.00736558	0.00469012	1H.03	n/a	10/13/02 NP_194529.1 6e-16 (NM_118938) putative protein; protein id: At4g28000.1 [Arabidopsis thaliana]	0
Contig13902_at	8.76e-07	2.7e-06	2H.66	0.00213879	0.00154623	1H.03	PacMan	10/29/02 NP_186948.1 2e-38 putative N-acetlytransferase; protein id: At3g02980.1 [Arabidopsis thaliana]	0
Contig14465_at	8.76e-07	2.7e-06	2H.66	0.0121121	0.00727934	1H.03	n/a	11/08/02 NP_179550.2 6e-70 (NM_127518) potassium/proton antiporter family; protein id: At2g19600.1	0
Contig10458_s_at	8.76e-07	2.7e-06	2H.66	0.0569733	0.0282901	1H.03	n/a	<none>	0
Contig15352_at	8.76e-07	2.7e-06	2H.66	0.0925083	0.0425748	1H.03	n/a	11/06/02 NP_187733.1 3e-33 arginine-tRNA-protein transferase	0
HU05L02u_s_at	1.31e-06	3.63e-06	2H.66	0.195332	0.0787214	1H.03	n/a	11/04/02 BAA93000.1 2e-06 unnamed protein product [Oryza sativa (japonica cultivar-group)]	0
Contig235_at	1.75e-06	4.74e-06	2H.66	0.0316296	0.0169473	1H.03	PacMan	10/27/02 AAF64241.1 8e-44 cytosolic glyceraldehyde-3-phosphate dehydrogenase GAPDH [Triticum aestivum]	0
Contig18478_at	8.32e-06	2.01e-05	2H.66	0.00309019	0.00215563	1H.03	n/a	01/29/03 AAM63721.1 3e-09 unknown [Arabidopsis thaliana]	0
Contig20324_at	8.32e-06	2.01e-05	2H.66	0.00559982	0.00366568	1H.03	n/a	11/04/02 NP_186948.1 4e-21 putative N-acetlytransferase; protein id: At3g02980.1 [Arabidopsis thaliana]	0
Contig4867_s_at	1.36e-05	3.12e-05	2H.66	0.00776094	0.00491338	1H.03	PacMan	10/13/02 CAA98160.1 3e-98 RAB1C [Lotus japonicus]	0
Contig11532_at	1.36e-05	3.12e-05	2H.66	0.00859369	0.00538046	1H.03	n/a	11/06/02 AAL58279.1 3e-71 (AC068923) putative kinase [Oryza sativa (japonica cultivar-group)]	0
Contig2589_at	1.58e-05	3.54e-05	2H.66	0.0153174	0.00897567	1H.03	PacMan	10/02/02 NP_196854.1 4e-84 (NM_121353) putative protein; protein id: At5g13500.1	0
Contig15163_at	1.58e-05	3.54e-05	2H.66	0.0259072	0.0142889	1H.03	n/a	11/06/02 T47808 2e-19 allyl alcohol dehydrogenase-like protein - Arabidopsis thaliana emb|CAB75803.1| allyl alcohol dehydrogenase-like protein [Arabidopsis thalia	0
Contig14089_at	1.71e-05	3.81e-05	2H.66	0.00908581	0.00564818	1H.03	n/a	11/06/02 AAM65108.1 7e-67 putative LEA protein [Arabidopsis thaliana]	0
Contig11836_at	1.93e-05	4.23e-05	2H.66	0.00190806	0.00139375	1H.03	n/a	11/06/02 NP_564177.1 e-114 (NM_102112) putative invertase; protein id: At1g22650.1	1
Contig8277_at	2.32e-05	4.93e-05	2H.66	0.160782	0.067305	1H.03	n/a	11/06/02 NP_200130.1 2e-89 (NM_124697) polypyrimidine tract-binding protein (PTB)	0
rbaal38a10_at	8.58e-05	0.000158226	2H.66	0.269596	0.1016	1H.03	n/a	<none>	0
Contig13204_at	9.54e-05	0.00017322	2H.66	0.00436777	0.00293782	1H.03	n/a	11/08/02 NP_192753.1 2e-13 (NM_117083) putative protein; protein id: At4g10150.1 [Arabidopsis thaliana]	1
Contig8554_at	0.000198336	0.000327107	2H.66	0.0235569	0.0131373	1H.03	n/a	10/02/02 NP_565615.1 2e-98 (NM_128165) G-protein beta family; protein id: At2g26060.1	0
Contig12233_at	0.000256567	0.000411394	2H.66	0.130787	0.0567101	1H.03	n/a	11/07/02 NP_191612.1 4e-29 (NM_115917) GATA zinc finger protein; protein id: At3g60530.1	0
bags7h06_at	0.000344571	0.000534556	2H.66	0.00167819	0.00123798	1H.03	n/a	10/02/02 NP_201267.1 9e-06 invertase inhibitor homolog (emb|CAA73335.1); protein id: At5g64620.1	0
Contig3878_at	0.000378284	0.000579077	2H.66	0.465234	0.155692	1H.03	n/a	10/02/02 AAK09235.1 3e-47 putative actin-depolymerizing factor [Oryza sativa (japonica cultivar-group)]	0
Contig12234_at	0.000523643	0.000770785	2H.66	0.0859067	0.0399988	1H.03	n/a	11/06/02 NP_194186.1 3e-91 clathrin coat assembly like protein; protein id: At4g24550.1	0
Contig8089_at	1.49e-05	3.37e-05	2H.67	0.713628	0.21495	1H.03	n/a	01/29/03 NP_171802.1 3e-73 unknown protein; protein id: At1g03030.1 [Arabidopsis thaliana]	0
Contig2825_at	0.000114711	0.000203457	2H.67	0.026264	0.0144704	1H.03	n/a	10/29/02 NP_201319.1 3e-79 trehalose-6-phosphate phosphatase; protein id: At5g65140.1 [Arabidopsis thaliana]	0
Contig14751_at	0.000422504	0.000635083	2H.67	0.116389	0.0515674	1H.03	n/a	11/06/02 NP_197343.1 8e-72 (NM_121847) putative protein; protein id: At5g18420.1 [Arabidopsis thaliana]	0
Contig13030_s_at	1.31e-06	3.63e-06	2H.68	0.00451138	0.00302304	1H.03	n/a	11/08/02 AAK63861.1 5e-79 AT5g06530/F15M7_6 [Arabidopsis thaliana] gb|AAN72282.1| At5g06530/F15M7_6 [Arabidopsis thaliana]	0
Contig10761_at	1.75e-06	4.74e-06	2H.68	0.035366	0.018672	1H.03	n/a	10/02/02 NP_174427.1 e-111 leucine-rich repeat transmembrane protein kinase	0
Contig21390_at	2.98e-05	6.23e-05	2H.68	0.297894	0.110139	1H.03	n/a	11/06/02 BAB86053.1 3e-35 (AP003347) contains ESTs D47573(S13155)	0
Contig26114_at	0.000233362	0.000378104	2H.68	0.582305	0.18483	1H.03	n/a	<none>	0
Contig13030_at	0.000266637	0.000425074	2H.68	0.0319855	0.0171049	1H.03	n/a	11/08/02 AAK63861.1 5e-79 AT5g06530/F15M7_6 [Arabidopsis thaliana] gb|AAN72282.1| At5g06530/F15M7_6 [Arabidopsis thaliana]	0
Contig22595_at	0.000551226	0.000806782	2H.63	0.0125477	0.00751447	1H.04	n/a	11/06/02 NP_568202.1 1e-19 (NM_120945) expressed protein; protein id: At5g08580.1	0
Contig23802_at	2.8e-05	5.9e-05	2H.65	0.0120941	0.00726925	1H.04	n/a	10/31/02 CAD40853.1 4e-73 (AL606615) OSJNBa0086B14.25 [Oryza sativa (japonica cultivar-group)]	0
Contig11134_at	4.38e-07	1.99e-06	2H.66	0.141893	0.0606318	1H.04	n/a	11/08/02 AAD34615.1 5e-36 (AF153283) putative progesterone-binding protein homolog [Arabidopsis thaliana]	0
Contig8156_at	4.38e-07	1.99e-06	2H.66	0.491591	0.162385	1H.04	n/a	11/08/02 NP_564488.1 1e-73 (NM_103512) expressed protein; protein id: At1g43860.1	0
Contig10455_at	8.76e-07	2.7e-06	2H.66	0.00272898	0.00192815	1H.04	PacMan	10/02/02 BAC15951.1 6e-63 contains ESTs AU101010(C62839)	0
Contig6399_at	8.76e-07	2.7e-06	2H.66	0.00485639	0.00322865	1H.04	n/a	10/13/02 AAF21191.1 9e-91 (AC013483) putative RNA-binding protein [Arabidopsis thaliana]	0
HVSMEg0005B12r2_at	8.76e-07	2.7e-06	2H.66	0.0143179	0.00844608	1H.04	n/a	11/08/02 BAB40147.1 5e-31 (AP002910) hypothetical protein~similar toArabidopsis thaliana chromosome 1	0
Contig10459_at	8.76e-07	2.7e-06	2H.66	0.0406138	0.0210745	1H.04	n/a	<none>	0
Contig1164_at	1.31e-06	3.63e-06	2H.66	0.00231261	0.0016583	1H.04	n/a	10/13/02 S56687 3e-53 histone H2B153 - wheat dbj|BAA07159.1| protein H2B153 [Triticum aestivum]	0
Contig17628_at	2.19e-06	5.83e-06	2H.66	0.0014225	0.00106773	1H.04	n/a	10/28/02 BAB86081.1 7e-081 (AP003418) hypothetical protein~similar to Arabidopsis thaliana chromosome 1	0
Contig1562_s_at	2.63e-06	6.83e-06	2H.66	0.0295355	0.0159858	1H.04	n/a	01/29/03 BAB67890.1 2e-78 putative Ubiquitin carrier protein UBC7 [Oryza sativa (japonica cultivar-group)]	0
Contig17955_at	3.5e-06	9e-06	2H.66	0.0801856	0.0377131	1H.04	PacMan	10/27/02 NP_568507.1 7e-91 putative protein; protein id: At5g28350.1	0
Contig10757_at	1.14e-05	2.67e-05	2H.66	0.141672	0.0605533	1H.04	n/a	<none>	0
Contig17201_at	2.06e-05	4.44e-05	2H.66	0.849135	0.24341	1H.04	n/a	10/02/02 NP_200196.1 7e-61 putative protein; protein id: At5g53850.1 [Arabidopsis thaliana] dbj|BAB10715.1| contains similarity to enolase-phosphatase~gene_id:K19P17.1	0
Contig17247_at	2.1e-05	4.53e-05	2H.66	0.0347929	0.0184018	1H.04	n/a	11/07/02 AAD16139.1 9e-05 (AF096299) DNA-binding protein 2 [Nicotiana tabacum]	0
rbags16j18_s_at	3.68e-05	7.5e-05	2H.66	0.106113	0.0477892	1H.04	n/a	10/02/02 T01694 2e-30 calcium-dependent protein kinase-related kinase - maize (fragment) dbj|BAA22410.1| (D38452) calcium-dependent protein kinase-related kinase	0
Contig18940_at	3.72e-05	7.58e-05	2H.66	0.00802276	0.00506224	1H.04	n/a	11/06/02 AAF34418.1 2e-32 (AF172282) putative phosphatidylinositol 4-kinase [Oryza sativa]	0
Contig1907_s_at	6.52e-05	0.000123583	2H.66	0.177133	0.0726974	1H.04	n/a	11/07/02 NP_193014.2 2e-11 auxilin-like protein; protein id: At4g12780.1	0
Contig8207_at	0.000156305	0.000266596	2H.66	0.0132202	0.00787427	1H.04	PacMan	10/13/02 CAD40853.1 2e-87 (AL606615) OSJNBa0086B14.25 [Oryza sativa (japonica cultivar-group)]	0
Contig17096_at	0.000162434	0.00027517	2H.66	0.109674	0.049103	1H.04	n/a	11/07/02 T02033 2e-58 calcium/calmodulin-dependent protein kinase homolog - maize gb|AAB47181.1| calcium/calmodulin-dependent protein kinase homolog|CaM kinase	0
Contig4729_at	0.000567425	0.000826738	2H.66	0.00314185	0.00218752	1H.04	n/a	11/07/02 BAB40979.1 e-116 putative plastidic ATP/ADP-transporter [Oryza sativa (japonica cultivar-group)]	0
Contig26215_at	8.76e-07	2.7e-06	2H.67	0.127971	0.0556823	1H.04	n/a	11/07/02 AAM91808.1 8e-39 (AY133874) unknown protein [Arabidopsis thaliana]	0
HF01A04w_s_at	1.31e-06	3.63e-06	2H.67	0.0388848	0.0202795	1H.04	n/a	<none>	0
Contig17135_s_at	1.31e-06	3.63e-06	2H.67	0.0532938	0.0267366	1H.04	n/a	<none>	0
HU05B08u_s_at	3.06e-06	7.95e-06	2H.67	0.0118818	0.0071657	1H.04	n/a	11/04/02 NP_194317.1 5e-07 putative protein [Arabidopsis thaliana]	0
Contig19281_at	1.93e-05	4.23e-05	2H.67	0.0168017	0.00973153	1H.04	n/a	<none>	0
Contig12862_at	1.97e-05	4.29e-05	2H.67	0.00287566	0.00202061	1H.04	n/a	10/02/02 NP_188490.1 2e-73 (NM_112746) DEAD/DEAH box RNA helicase protein	0
Contig22351_at	4.33e-05	8.64e-05	2H.67	0.0665998	0.0322814	1H.04	n/a	<none>	0
Contig19521_at	0.000283275	0.000449375	2H.67	0.551819	0.177495	1H.04	n/a	11/06/02 AAB60758.1 2e-12 (AC000375) F19K23.4 gene product [Arabidopsis thaliana]	0
HU09E20u_s_at	0.000185201	0.000308536	2H.68	0.0662417	0.0321253	1H.04	n/a	11/04/02 NP_300059.1 2e-04 (NC_002488) 50S ribosomal protein L34 [Xylella fastidiosa 9a5c] sp|Q9P9T9|RL34_XYLFA 50S ribosomal protein L34	0
Contig15445_at	0.000609457	0.000877893	2H.68	0.00220009	0.00158597	1H.04	n/a	11/08/02 BAA33062.1 3e-25 (AB017273) low-molecular-weight heat shock protein [Cuscuta japonica]	0
Contig11278_at	4.38e-07	1.99e-06	2H.63	0.00291594	0.00204547	1H.05	n/a	11/06/02 NP_196591.2 2e-98 (NM_121067) protein serine/threonine kinase-like protein; protein id: At5g10290.1	0
Contig10276_at	4.38e-07	1.99e-06	2H.63	0.0648375	0.0315494	1H.05	n/a	10/31/02 NP_174350.2 e-103 (NM_102799) UDP-galactose 4-epimerase-like protein; protein id: At1g30620.1	0
Contig13913_at	2.19e-06	5.83e-06	2H.63	0.00655035	0.00421647	1H.05	n/a	11/08/02 AAF75814.1 3e-63 (AC011000) Contains similarity to a tetracycline resistance efflux protein from Pasteurella haemolytica gb|Y16103 and	0
Contig14805_at	4.82e-06	1.22e-05	2H.63	0.0363699	0.0191373	1H.05	n/a	10/13/02 BAA84809.1 5e-59 ESTs AU078277(S1084)	0
HX01L18w_at	6.13e-06	1.52e-05	2H.63	0.0488533	0.0247529	1H.05	n/a	<none>	0
Contig1223_at	8.32e-06	2.01e-05	2H.63	0.0320569	0.0171372	1H.05	n/a	11/07/02 AAD28761.1 e-104 plasma membrane intrinsic protein [Zea mays]	0
Contig17119_at	9.63e-06	2.3e-05	2H.63	0.0368739	0.0193504	1H.05	n/a	11/04/02 NP_565523.1 2e-37 (NM_127765) expressed protein; protein id: At2g21960.1	0
Contig11799_at	1.49e-05	3.37e-05	2H.63	0.00518608	0.00342384	1H.05	n/a	10/25/02 BAB62636.1 2e-053 (AP003610) contains ESTs C73493(E4244)	0
Contig10110_at	2.89e-05	6.08e-05	2H.63	0.0305674	0.0164576	1H.05	n/a	10/29/02 NP_194716.1 1e-42 putative protein; protein id: At4g29870.1	0
Contig10854_s_at	4.86e-05	9.53e-05	2H.63	0.00783537	0.00495727	1H.05	PacMan	10/13/02 BAB86087.1 e-117 putative protein kinase [Oryza sativa (japonica cultivar-group)]	0
HT05J08u_at	5.6e-05	0.000107963	2H.63	0.00236033	0.00168884	1H.05	PacMan	11/04/02 AAL73562.1 2e-61 (AC079632) Putative receptor-like protein kinase [Oryza sativa] gb|AAM08636.1|AC108883_9 (AC108883) Putative receptor-like protein kinase [O	0
Contig9237_at	0.000136165	0.000236043	2H.63	0.00363835	0.00249028	1H.05	n/a	10/27/02 AAK73157.1 e-120 putative protein kinase [Oryza sativa]	0
Contig1390_3_s_at	0.000186515	0.000310524	2H.63	0.0173174	0.0100006	1H.05	n/a	Actin	0
Contig5106_at	0.000190455	0.000315725	2H.63	0.0428021	0.0220746	1H.05	n/a	11/06/02 AAM93679.1 1e-58 unknown protein [Oryza sativa (japonica cultivar-group)]	0
Contig17603_at	0.000227671	0.000369579	2H.63	0.0046007	0.00307598	1H.05	n/a	10/02/02 BAB63546.1 2e-16 (AP003222) putative mitogen-activated protein kinase [Oryza sativa (japonica cultivar-group)]	0
Contig11346_at	0.000259632	0.000415877	2H.63	0.027458	0.015029	1H.05	n/a	10/28/02 AAF24961.1 2e-017 (AC012375) T22C5.15 [Arabidopsis thaliana]	0
Contig7044_at	0.000345884	0.000536486	2H.63	0.00362347	0.00248226	1H.05	n/a	10/26/02 BAB89751.1 e-122 P0506B12.23 [Oryza sativa (japonica cultivar-group)]	0
HT08G18u_s_at	0.000371716	0.000571284	2H.63	0.0534093	0.026786	1H.05	n/a	11/04/02 A53045 2e-58 translation initiation factor eIF-1A - wheat (fragment)	0
HVSMEf0013D09r2_at	0.000397986	0.000603269	2H.63	0.00719396	0.00459392	1H.05	n/a	<none>	0
Contig12407_at	0.000441331	0.000661455	2H.63	0.134157	0.0579229	1H.05	n/a	11/07/02 AAM64770.1 2e-24 (AY087214) unknown [Arabidopsis thaliana]	0
Contig21858_at	8.76e-07	2.7e-06	2H.65	0.00137259	0.00103349	1H.05	n/a	<none>	0
Contig24236_at	8.76e-07	2.7e-06	2H.65	0.00250263	0.0017818	1H.05	n/a	11/06/02 BAB64129.1 4e-74 P0443D08.8 [Oryza sativa (japonica cultivar-group)]	0
Contig7076_s_at	8.76e-07	2.7e-06	2H.65	0.0275683	0.0150775	1H.05	n/a	01/29/03 NP_191972.1 7e-19 putative potassium/H+ antiporter; protein id: At4g00630.1 [Arabidopsis thaliana]	0
Contig13020_at	8.76e-07	2.7e-06	2H.65	0.0344089	0.0182187	1H.05	n/a	<none>	0
rbags22i06_at	8.76e-07	2.7e-06	2H.65	0.249414	0.095582	1H.05	PacMan	10/02/02 BAB90382.1 2e-32 B1065E10.33 [Oryza sativa (japonica cultivar-group)]	0
Contig4897_at	8.76e-07	2.7e-06	2H.65	0.653793	0.201137	1H.05	n/a	11/06/02 BAA94238.1 5e-82 unnamed protein product [Oryza sativa (japonica cultivar-group)] dbj|BAB55732.1| OSJNBa0038J17.24 [Oryza sativa (japonica cultivar-group)]	0
Contig12027_at	1.31e-06	3.63e-06	2H.65	0.122417	0.0537475	1H.05	n/a	10/25/02 NP_565333.1 4e-060 hypothetical protein; protein id: At2g06010.1	0
Contig18967_at	2.19e-06	5.83e-06	2H.65	0.0248551	0.0137632	1H.05	n/a	10/13/02 BAB89852.1 3e-81 putative casein kinase [Oryza sativa (japonica cultivar-group)]	0
Contig9993_at	2.63e-06	6.83e-06	2H.65	0.0128682	0.00769021	1H.05	n/a	11/07/02 NP_190235.1 3e-74 (NM_114518) arm repeat containing protein homolog; protein id: At3g46510.1	0
Contig18089_at	3.5e-06	9e-06	2H.65	0.00633275	0.00409324	1H.05	PacMan	11/04/02 BAC07147.1 5e-17 (AP004347) contains ESTs AU094020(E1880)	0
HVSMEk0002N06r2_at	9.63e-06	2.3e-05	2H.65	0.0227277	0.0127316	1H.05	iPacMan	<none>	0
Contig3835_s_at	1.36e-05	3.12e-05	2H.65	0.00658275	0.00423602	1H.05	n/a	10/27/02 BAB68060.1 e-112 putative PGPD14 protein (pollen germination related protein) [Oryza sativa (japonica cultivar-group)]	0
Contig1321_at	3.68e-05	7.5e-05	2H.65	0.00486252	0.00323204	1H.05	n/a	10/29/02 P13565 5e-80 CALMODULIN sp|P29612|CALM_ORYSA CALMODULIN	0
rbaal40o20_at	5.87e-05	0.000112547	2H.65	0.233214	0.0907083	1H.05	n/a	10/04/02 AAM12978.1 1e-22 (AY092979) transporter-like protein [Arabidopsis thaliana] gb|AAM91200.1| (AY128800) transporter-like protein [Arabidopsis thaliana]	0
Contig18808_s_at	0.000100263	0.000180816	2H.65	0.00159676	0.00118321	1H.05	n/a	10/27/02 NP_196328.1 2e-15 (NM_120793) putative protein; protein id: At5g07110.1	0
Contig1106_s_at	0.000154553	0.000264074	2H.65	0.0794452	0.0374127	1H.05	n/a	11/07/02 S04863 7e-87 ubiquitin precursor - maize (fragment) prf||1604470A poly-ubiquitin [Zea mays]	0
Contig5175_at	0.00025394	0.000407773	2H.65	0.103469	0.0467835	1H.05	n/a	09/30/02 NP_568382.1 3e-44 Expressed protein; protein id: At5g19855.1	0
Contig19622_at	0.000319615	0.000500051	2H.65	0.0172408	0.00996426	1H.05	n/a	11/08/02 BAB01275.1 4e-31 (AB023046) histidine-containing phosphotransfer protein-like [Arabidopsis thaliana]	0
Contig20801_at	0.000384413	0.000585679	2H.65	0.121208	0.0533514	1H.05	n/a	10/02/02 NP_195278.2 2e-33 putative protein; protein id: At4g35530.1	0
Contig426_at	0.000471979	0.000702085	2H.65	0.10227	0.0463283	1H.05	n/a	10/04/02 BAA90623.1 2e-95 (AP001129) ESTs AU033004(S0924)	0
Contig19809_at	0.000553415	0.00080968	2H.65	0.0443721	0.0227643	1H.05	n/a	11/06/02 NP_563667.1 8e-14 (NM_100167) expressed protein; protein id: At1g02860.1	0
Contig11556_at	0.000578371	0.00084047	2H.65	0.032313	0.0172505	1H.05	n/a	<none>	0
HU08C07u_at	4.38e-07	1.99e-06	2H.66	0.00132574	0.00100147	1H.05	n/a	11/04/02 AAB53390.1 .14 (U85970) middle molecular weight neurofilament protein NF-M(2) [Xenopus laevis]	0
Contig9684_at	4.38e-07	1.99e-06	2H.66	0.00254641	0.00181101	1H.05	n/a	10/27/02 BAC10056.1 5e-85 putative PRLI-interacting factor G [Oryza sativa (japonica cultivar-group)]	0
Contig21325_at	4.38e-07	1.99e-06	2H.66	0.00534501	0.00351763	1H.05	n/a	11/04/02 AAC62624.1 7e-05 (AF064787) rac GTPase activating protein 1 [Lotus japonicus]	0
Contig24931_at	4.38e-07	1.99e-06	2H.66	0.010398	0.00637526	1H.05	n/a	10/27/02 NP_174323.1 9e-53 auxin response transcription factor(ARF6); protein id: At1g30330.1	0
Contig11224_at	8.76e-07	2.7e-06	2H.66	0.00136996	0.00103163	1H.05	n/a	10/13/02 NP_180571.1 6e-62 putative unknown protein	1
Contig12544_s_at	8.76e-07	2.7e-06	2H.66	0.00392338	0.00266584	1H.05	n/a	11/04/02 CAD40812.1 2e-49 (AL606592) OSJNBa0006B20.3 [Oryza sativa (japonica cultivar-group)]	0
Contig5371_s_at	8.76e-07	2.7e-06	2H.66	0.0043056	0.00289974	1H.05	n/a	10/02/02 AAD49420.1 e-111 amine oxidase [Canavalia lineata]	0
HW02M24u_s_at	8.76e-07	2.7e-06	2H.66	0.00557837	0.00365355	1H.05	n/a	01/29/03 NP_188935.1 2e-12 ADP-ribosylation factor	0
Contig17453_at	8.76e-07	2.7e-06	2H.66	0.00909282	0.00565085	1H.05	n/a	11/06/02 NP_189475.1 2e-77 (NM_113754) P-glycoprotein	0
Contig8431_at	8.76e-07	2.7e-06	2H.66	0.0285249	0.0155282	1H.05	n/a	10/27/02 BAB92342.1 5e-32 histone H1-like protein [Oryza sativa (japonica cultivar-group)]	0
Contig2253_s_at	8.76e-07	2.7e-06	2H.66	0.0366904	0.0192712	1H.05	n/a	10/29/02 AAM93216.1 3e-28 histone H1-like protein HON101 [Zea mays]	0
Contig11228_at	8.76e-07	2.7e-06	2H.66	0.0658437	0.0319669	1H.05	n/a	10/13/02 BAB89081.1 2e-82 dnaJ-like protein [Oryza sativa (japonica cultivar-group)]	0
HVSMEk0004K15r2_at	8.76e-07	2.7e-06	2H.66	0.0844711	0.0394236	1H.05	n/a	10/02/02 NP_194115.1 2e-16 (NM_118515) putative protein; protein id: At4g23840.1 [Arabidopsis thaliana]	0
EBed01_SQ002_O23_s_at	8.76e-07	2.7e-06	2H.66	0.128778	0.0559826	1H.05	n/a	10/13/02 NP_197221.1 7e-28 putative protein; protein id: At5g17190.1	0
Contig7484_at	8.76e-07	2.7e-06	2H.66	0.488297	0.161502	1H.05	n/a	11/06/02 T06214 e-148 probable b-keto acyl reductase (EC 1.1.-.-) - barley gb|AAB82766.1| b-keto acyl reductase [Hordeum vulgare]	1
Contig21387_at	1.31e-06	3.63e-06	2H.66	0.00156042	0.00115916	1H.05	n/a	11/08/02 BAB40322.1 2e-46 cytochrome P450 [Triticum aestivum]	0
HU12K14u_at	1.31e-06	3.63e-06	2H.66	0.00310595	0.00216566	1H.05	n/a	11/04/02 NP_199844.1 2e-28 (NM_124413) putative protein; protein id: At5g50330.1 [Arabidopsis thaliana]	0
Contig8998_at	1.31e-06	3.63e-06	2H.66	0.0172417	0.00996426	1H.05	n/a	11/08/02 NP_197498.1 3e-72 lipophosphoglycan biosynthetic protein - like; protein id: At5g19980.1 [Arabidopsis thaliana]	0
Contig12113_at	1.31e-06	3.63e-06	2H.66	0.0353748	0.0186732	1H.05	n/a	10/04/02 CAD12836.1 e-115 diphosphonucleotide phosphatase 1 [Lupinus luteus]	0
Contig19657_at	1.31e-06	3.63e-06	2H.66	0.0401812	0.0208794	1H.05	n/a	<none>	0
HF08D05r_at	1.31e-06	3.63e-06	2H.66	0.0785078	0.0370633	1H.05	n/a	10/31/02 CAA46515.1 4e-04 (X65546) proline-rich antigen [Mycobacterium leprae]	0
Contig17591_at	1.75e-06	4.74e-06	2H.66	0.00478284	0.00318686	1H.05	n/a	10/27/02 T06264 7e-70 3-dehydroquinate dehydratase (EC 4.2.1.10) / shikimate 5-dehydrogenase (EC 1.1.1.25) - tomato	0
Contig7401_at	1.75e-06	4.74e-06	2H.66	0.153771	0.0648875	1H.05	PacMan	10/02/02 AAD46032.1 7e-96 (AC007519) Strong similarity to F16N3.17 from Arabidopsis thalian BAC gb|AC007519. [Arabidopsis thaliana]	0
Contig17252_at	2.19e-06	5.83e-06	2H.66	0.0027049	0.0019133	1H.05	iPacMan	11/07/02 NP_177525.2 7e-16 (NM_106044) hydroxyproline-rich glycoprotein-related; protein id: At1g73840.1	0
Contig14075_at	2.19e-06	5.83e-06	2H.66	0.154427	0.0651291	1H.05	PacMan	11/06/02 CAC40030.1 1e-93 (AJ310842) P-type ATPase [Hordeum vulgare]	1
Contig20224_at	2.63e-06	6.83e-06	2H.66	0.00218608	0.00157732	1H.05	n/a	11/06/02 AAF79248.1 2e-42 F10B6.9 [Arabidopsis thaliana]	0
Contig7830_s_at	2.63e-06	6.83e-06	2H.66	0.0306563	0.0164941	1H.05	n/a	11/07/02 AAG12987.1 7e-74 sucrose transporter-like protein [Lycopersicon esculentum]	0
Contig20730_s_at	4.82e-06	1.22e-05	2H.66	0.022352	0.0125432	1H.05	n/a	<none>	0
Contig8337_at	6.13e-06	1.52e-05	2H.66	0.01075	0.00656344	1H.05	n/a	11/06/02 BAC01213.1 1e-83 (AP003270) putative ATGP1 [Oryza sativa (japonica cultivar-group)]	0
Contig5628_at	7.01e-06	1.72e-05	2H.66	0.00755867	0.00479794	1H.05	iPacMan	11/06/02 NP_195463.1 4e-99 putative protein; protein id: At4g37470.1	0
Contig1239_s_at	7.01e-06	1.72e-05	2H.66	0.138704	0.0595208	1H.05	n/a	11/08/02 T04368 6e-31 plasma membrane intrinsic protein BPW2 - barley	0
Contig14951_at	7.88e-06	1.91e-05	2H.66	0.00325788	0.00225801	1H.05	iPacMan	11/07/02 AAM77037.1 8e-70 histone acetyltransferase complex component [Zea mays]	0
Contig4778_at	1.05e-05	2.49e-05	2H.66	0.0064225	0.0041427	1H.05	n/a	11/08/02 NP_181291.1 4e-53 (NM_129310) putative ADP ribosylation factor 1 GTPase activating protein; protein id: At2g37550.1	0
Contig19922_at	1.66e-05	3.73e-05	2H.66	0.0843511	0.0393735	1H.05	n/a	11/07/02 NP_067424.1 3e-14 (NM_021449) cDNA sequence AF229032; novel lethal gene [Mus musculus]	0
Contig10086_at	1.71e-05	3.81e-05	2H.66	0.00333975	0.0023076	1H.05	n/a	11/08/02 BAB86427.1 1e-69 (AP003221) hypothetical protein [Oryza sativa (japonica cultivar-group)]	0
Contig12333_at	2.15e-05	4.6e-05	2H.66	0.512748	0.167841	1H.05	n/a	11/07/02 NP_200912.1 4e-14 (NM_125497) putative protein; protein id: At5g61040.1 [Arabidopsis thaliana]	0
Contig6640_at	2.98e-05	6.23e-05	2H.66	0.00511121	0.00337904	1H.05	n/a	01/29/03 NP_188947.1 1e-74 hypothetical protein; protein id: At3g23070.1 [Arabidopsis thaliana]	0
Contig14669_at	3.24e-05	6.67e-05	2H.66	0.00263923	0.0018698	1H.05	n/a	10/02/02 CAD41259.1 8e-70 (AL606627) OSJNBa0067K08.23 [Oryza sativa (japonica cultivar-group)]	0
Contig7613_at	5.08e-05	9.94e-05	2H.66	0.00482443	0.00321174	1H.05	n/a	01/29/03 BAC41892.1 1e-29 unknown protein [Arabidopsis thaliana]	0
Contig15069_at	5.95e-05	0.000114199	2H.66	0.188779	0.0766082	1H.05	n/a	10/13/02 NP_200323.1 4e-48 putative protein; protein id: At5g55120.1	0
Contig12551_at	6.35e-05	0.000120946	2H.66	0.0121751	0.00731442	1H.05	n/a	11/08/02 NP_567351.1 7e-39 (NM_117077) expressed protein; protein id: At4g10090.1	0
Contig11640_at	6.44e-05	0.000122313	2H.66	0.00474693	0.00316592	1H.05	iPacMan	11/08/02 NP_565372.1 8e-77 expressed protein; protein id: At2g15290.1	0
Contig7297_at	6.44e-05	0.000122313	2H.66	0.0207653	0.0117522	1H.05	iPacMan	10/27/02 NP_194590.2 9e-49 (NM_119003) putative protein; protein id: At4g28610.1	0
HY10I05u_at	6.7e-05	0.000126374	2H.66	0.12809	0.0557301	1H.05	n/a	<none>	0
Contig4369_at	6.92e-05	0.000130187	2H.66	0.00970096	0.00599455	1H.05	iPacMan	11/07/02 NP_192768.1 1e-23 putative protein; protein id: At4g10300.1	0
rbaal1l23_s_at	0.000112084	0.000199346	2H.66	0.64501	0.199259	1H.05	iPacMan	10/02/02 BAB21484.1 3e-30 (AB042935) chloroplast RelA homologue 1 [Oryza sativa (japonica cultivar-group)]	0
HW08K02u_at	0.000132224	0.000230607	2H.66	0.00372329	0.00254175	1H.05	n/a	11/08/02 AAK01713.1 3e-04 (AF332876) zinc finger transcription factor ZF1 [Oryza sativa] gb|AAL34135.1|AC090713_22 (AC090713) zinc finger transcription factor ZF1 [Or	0
Contig12566_at	0.000133975	0.000233031	2H.66	0.0240171	0.0133523	1H.05	n/a	11/04/02 AAL79794.1 4e-65 hypothetical protein [Oryza sativa]	0
Contig14452_at	0.000134413	0.000233635	2H.66	0.00690499	0.00442519	1H.05	n/a	11/08/02 NP_173602.1 3e-84 (NM_102032) hypothetical protein; protein id: At1g21840.1 [Arabidopsis thaliana]	0
rbaal36n07_at	0.000148424	0.000255009	2H.66	0.0743358	0.0354546	1H.05	n/a	11/08/02 AAD46029.1 6e-33 (AC007519) F16N3.14 [Arabidopsis thaliana]	0
Contig9160_s_at	0.000153678	0.000263217	2H.66	0.0386055	0.0201533	1H.05	n/a	10/02/02 AAF28764.1 3e-96 (AF218381) small GTP binding protein RACDP [Oryza sativa subsp. japonica] [Oryza sativa (japonica cultivar-group)]	0
Contig8393_at	0.00015718	0.000267499	2H.66	0.00614711	0.00398353	1H.05	n/a	10/02/02 BAB10751.1 2e-32 (AB010695) myosin heavy chain [Arabidopsis thaliana]	0
Contig14119_at	0.000168126	0.000283632	2H.66	0.0110048	0.00670007	1H.05	n/a	10/28/02 NP_196469.1 4e-052 (NM_120937) putative protein; protein id: At5g08520.1	0
Contig17195_at	0.000205341	0.000336651	2H.66	0.00185989	0.00136127	1H.05	iPacMan	11/08/02 NP_193587.1 5e-40 (NM_117966) putative protein; protein id: At4g18520.1 [Arabidopsis thaliana]	0
Contig20118_at	0.000231611	0.00037566	2H.66	0.147384	0.0625991	1H.05	n/a	10/13/02 BAB21185.1 e-101 (AP002909) hypothetical protein~similar to Arabidopsis thaliana chromosome 5	0
HU05A05u_s_at	0.000262259	0.000419217	2H.66	0.173845	0.0716061	1H.05	n/a	11/04/02 BAB84399.1 6e-33 P0529E05.15 [Oryza sativa (japonica cultivar-group)]	0
Contig6762_at	0.000316988	0.000496845	2H.66	0.160761	0.067305	1H.05	n/a	11/08/02 NP_190339.1 4e-65 putative protein; protein id: At3g47550.1 [Arabidopsis thaliana] pir||T45715 hypothetical protein F1P2.100 - Arabidopsis thaliana	0
Contig14742_x_at	0.00033669	0.0005238	2H.66	0.00330692	0.00228794	1H.05	n/a	11/04/02 NP_181234.1 8e-25 (NM_129253) putative glucosyltransferase; protein id: At2g36970.1	0
Contig9281_at	0.00036296	0.000559159	2H.66	0.618517	0.193248	1H.05	n/a	10/29/02 AAL58180.1 3e-86 putative acyltransferase [Oryza sativa]	0
Contig9147_at	0.000381786	0.000583284	2H.66	0.00723073	0.00461505	1H.05	n/a	11/06/02 NP_566368.1 2e-36 expressed protein; protein id: At3g10110.1	0
HW02P03u_x_at	0.000395359	0.000600463	2H.66	0.00808493	0.00509736	1H.05	n/a	<none>	0
Contig14742_at	0.000410683	0.000619601	2H.66	0.0267758	0.0147097	1H.05	n/a	11/04/02 NP_181234.1 8e-25 (NM_129253) putative glucosyltransferase; protein id: At2g36970.1	0
Contig13242_at	0.000463222	0.000690253	2H.66	0.366768	0.129723	1H.05	n/a	11/08/02 NP_194913.1 1e-57 (NM_119335) putative protein; protein id: At4g31850.1 [Arabidopsis thaliana]	0
Contig6406_at	0.000514448	0.000758117	2H.66	0.00257793	0.0018299	1H.05	n/a	11/06/02 AAM64536.1 6e-73 (AY086973) putative indole-3-glycerol phosphate synthase [Arabidopsis thaliana]	0
Contig4679_s_at	0.000528459	0.000777431	2H.66	0.0104961	0.00642909	1H.05	iPacMan	11/08/02 CAC69935.1 3e-96 monodehydroascorbate reductase [Hordeum vulgare subsp. vulgare]	0
Contig9369_s_at	4.38e-07	1.99e-06	2H.67	0.00138835	0.00104473	1H.05	PacMan	10/13/02 NP_179692.1 .030 (NM_127665) pEARLI 4 protein; protein id: At2g20960.1	0
Contig1270_at	4.38e-07	1.99e-06	2H.67	0.00165937	0.00122496	1H.05	PacMan	10/29/02 P50299 e-125 S-adenosylmethionine synthetase 1 (Methionine adenosyltransferase 1) (AdoMet synthetase 1)	0
HV_CEb0008G16f_s_at	4.38e-07	1.99e-06	2H.67	0.00177671	0.00130466	1H.05	n/a	11/08/02 CAD39335.1 2e-66 OSJNBa0094O15.3 [Oryza sativa (japonica cultivar-group)]	0
Contig18530_s_at	4.38e-07	1.99e-06	2H.67	0.00205341	0.00149071	1H.05	n/a	<none>	0
Contig13093_at	4.38e-07	1.99e-06	2H.67	0.00223161	0.00160647	1H.05	n/a	11/06/02 NP_566430.2 7e-40 RRM-containing protein; protein id: At3g12640.1 [Arabidopsis thaliana]	0
Contig25401_at	4.38e-07	1.99e-06	2H.67	0.00278546	0.00196451	1H.05	n/a	11/08/02 BAC06228.1 4e-20 (AP003227) hypothetical protein~similar to Arabidopsis thaliana chromosome 1	0
HVSMEi0009J18r2_at	4.38e-07	1.99e-06	2H.67	0.00335946	0.00231968	1H.05	n/a	<none>	0
Contig3362_at	4.38e-07	1.99e-06	2H.67	0.00623511	0.00403763	1H.05	n/a	10/26/02 BAA89798.1 5e-78 (AB028183) OsNAC4 protein [Oryza sativa] dbj|BAB64820.1| (AP003411) development regulation gene OsNAC4 [Oryza sativa	1
Contig12827_at	4.38e-07	1.99e-06	2H.67	0.0146042	0.0086004	1H.05	n/a	10/27/02 CAD37114.1 4e-40 (AL662942) OSJNBa0033H08.3 [Oryza sativa (japonica cultivar-group)]	0
Contig5367_at	4.38e-07	1.99e-06	2H.67	0.0326178	0.0173939	1H.05	n/a	11/06/02 BAC20790.1 e-109 (AP005182) contains ESTs AU056959(S21019)	0
Contig15506_at	4.38e-07	1.99e-06	2H.67	0.046609	0.0237542	1H.05	n/a	10/26/02 NP_565671.1 1e-51 (NM_128397) expressed protein; protein id: At2g28370.1	0
HS07I12u_x_at	4.38e-07	1.99e-06	2H.67	0.112517	0.0501502	1H.05	PacMan	11/04/02 NP_195566.1 3e-05 monooxygenase 2 (MO2); protein id: At4g38540.1 [Arabidopsis thaliana]	0
Contig13357_at	4.38e-07	1.99e-06	2H.67	0.133388	0.0576625	1H.05	n/a	11/08/02 NP_177870.1 8e-46 (NM_106395) unknown protein; protein id: At1g77460.1 [Arabidopsis thaliana]	0
Contig736_at	8.76e-07	2.7e-06	2H.67	0.00244702	0.00174668	1H.05	n/a	11/06/02 NP_566119.1 6e-54 putative putative sister-chromatide cohesion protein; protein id: At2g47980.1	0
Contig19619_at	8.76e-07	2.7e-06	2H.67	0.0024838	0.0017697	1H.05	n/a	11/06/02 NP_195817.1 1e-46 (NM_120275) putative protein; protein id: At5g01970.1	0
Contig15478_at	8.76e-07	2.7e-06	2H.67	0.00276532	0.00195185	1H.05	n/a	11/07/02 AAL77113.1 1e-16 (AF474373) hypothetical protein [Hordeum vulgare] [Hordeum vulgare subsp. vulgare]	0
Contig12607_at	8.76e-07	2.7e-06	2H.67	0.0029063	0.00203963	1H.05	iPacMan	10/27/02 CAD41402.1 5e-93 OJ000223_09.14 [Oryza sativa (japonica cultivar-group)]	0
Contig12752_at	8.76e-07	2.7e-06	2H.67	0.00389974	0.00265064	1H.05	n/a	11/08/02 NP_196440.1 4e-24 (NM_120906) PWWP domain protein; protein id: At5g08230.1 [Arabidopsis thaliana]	0
Contig20510_at	8.76e-07	2.7e-06	2H.67	0.00904246	0.00562347	1H.05	n/a	11/04/02 NP_175691.1 4e-24 putative oxidoreductase; protein id: At1g52820.1 [Arabidopsis thaliana]	0
EBro08_SQ005_M24_at	8.76e-07	2.7e-06	2H.67	0.00941156	0.00583099	1H.05	n/a	11/06/02 AAB65826.1 6e-26 (U59812) ornithine decarboxylase [Nicotiana tabacum]	0
Contig16898_at	8.76e-07	2.7e-06	2H.67	0.0137973	0.0081783	1H.05	n/a	11/08/02 AAG53944.1 9e-52 (AF304461) quinone-oxidoreductase QR1 [Triphysaria versicolor]	0
Contig18789_at	8.76e-07	2.7e-06	2H.67	0.0152478	0.00893906	1H.05	n/a	10/02/02 S65572 1e-37 pattern-formation protein GNOM - Arabidopsis thaliana gb|AAA91150.1| (U36432) GNOM gene product [Arabidopsis thaliana]	0
HF25L15r_at	8.76e-07	2.7e-06	2H.67	0.0195284	0.0111299	1H.05	n/a	<none>	0
Contig8810_at	8.76e-07	2.7e-06	2H.67	0.021933	0.012335	1H.05	n/a	10/13/02 NP_173164.1 3e-53 hypothetical protein; protein id: At1g17210.1 [Arabidopsis thaliana] pir||C86308 F20D23.9 protein - Arabidopsis thaliana	0
Contig14131_at	8.76e-07	2.7e-06	2H.67	0.0772973	0.0366077	1H.05	n/a	11/07/02 NP_566998.1 4e-39 (NM_115295) putative protein; protein id: At3g54350.1 [Arabidopsis thaliana]	0
Contig11653_s_at	8.76e-07	2.7e-06	2H.67	0.123697	0.0541989	1H.05	n/a	11/04/02 BAC10139.1 6e-30 (AP004339) hypothetical protein~predicted by GENSCAN etc. [Oryza sativa (japonica cultivar-group)]	0
Contig26489_at	8.76e-07	2.7e-06	2H.67	0.200676	0.0804761	1H.05	n/a	11/07/02 NP_194800.1 2e-17 (NM_119217) putative protein; protein id: At4g30710.1 [Arabidopsis thaliana]	0
Contig11653_at	8.76e-07	2.7e-06	2H.67	0.358285	0.127385	1H.05	n/a	11/04/02 BAC10139.1 6e-30 (AP004339) hypothetical protein~predicted by GENSCAN etc. [Oryza sativa (japonica cultivar-group)]	0
Contig17518_at	1.31e-06	3.63e-06	2H.67	0.00220665	0.00159015	1H.05	PacMan	11/08/02 BAA83554.1 2e-70 (AP000399) Similar to hexose carrier protein HEX6 &RCCHCP_1 (Q07423) [Oryza sativa (japonica cultivar-group)]	0
Contig19553_at	1.31e-06	3.63e-06	2H.67	0.00327364	0.00226743	1H.05	n/a	10/02/02 BAB63787.1 1e-23 (AP003607) contains ESTs AU062627(C12685)	0
Contig25630_at	1.31e-06	3.63e-06	2H.67	0.00351313	0.0024146	1H.05	n/a	11/08/02 NP_196794.1 5e-53 (NM_121293) putative protein; protein id: At5g12900.1 [Arabidopsis thaliana]	0
Contig3892_at	1.31e-06	3.63e-06	2H.67	0.00440455	0.00296096	1H.05	iPacMan	10/13/02 NP_193037.1 1e-71 putative protein; protein id: At4g13010.1	0
Contig26634_at	1.31e-06	3.63e-06	2H.67	0.00452495	0.00303045	1H.05	n/a	<none>	0
Contig15614_at	1.31e-06	3.63e-06	2H.67	0.113107	0.0503662	1H.05	n/a	11/06/02 BAB63704.1 9e-53 (AP003289) contains ESTs C99526(E20351)	0
Contig2700_x_at	1.75e-06	4.74e-06	2H.67	0.0156138	0.00912033	1H.05	n/a	11/08/02 NP_200459.1 6e-04 (NM_125031) putative protein; protein id: At5g56480.1 [Arabidopsis thaliana]	0
Contig6985_at	1.75e-06	4.74e-06	2H.67	0.0267316	0.0146879	1H.05	n/a	10/27/02 NP_566288.1 9e-36 (NM_111537) expressed protein; protein id: At3g06610.1	0
HVSMEc0001A03r2_at	2.63e-06	6.83e-06	2H.67	0.00601488	0.00390796	1H.05	n/a	<none>	0
Contig14965_at	6.13e-06	1.52e-05	2H.67	0.00823205	0.00517968	1H.05	n/a	10/26/02 AAG60189.1 3e-66 (AC084763) hypothetical protein [Oryza sativa]	0
Contig695_s_at	6.13e-06	1.52e-05	2H.67	0.0315757	0.0169204	1H.05	n/a	11/08/02 HSWT41 3e-42 histone H4 (TH091) - wheat gb|AAA34292.1| histone H4	0
Contig10750_at	7.01e-06	1.72e-05	2H.67	0.0085591	0.0053639	1H.05	n/a	11/07/02 NP_566676.1 8e-35 (NM_113012) GATA zinc finger protein; protein id: At3g21175.1	0
Contig24381_at	1.14e-05	2.67e-05	2H.67	0.0052084	0.00343677	1H.05	iPacMan	<none>	0
Contig3835_at	1.14e-05	2.67e-05	2H.67	0.323803	0.117747	1H.05	n/a	10/27/02 BAB68060.1 e-112 putative PGPD14 protein (pollen germination related protein) [Oryza sativa (japonica cultivar-group)]	0
Contig8938_at	1.49e-05	3.37e-05	2H.67	0.373238	0.131492	1H.05	n/a	10/02/02 AAK98757.1 8e-80 Putative translation initiation factor 2B beta subunit [Oryza sativa]	0
Contig16695_at	1.58e-05	3.54e-05	2H.67	0.0625963	0.0306303	1H.05	n/a	<none>	0
rbaal1f12_s_at	1.84e-05	4.07e-05	2H.67	0.0239908	0.0133389	1H.05	n/a	<none>	0
Contig7114_at	1.93e-05	4.23e-05	2H.67	0.00277495	0.0019582	1H.05	n/a	10/13/02 NP_180285.1 9e-89 (NM_128275) putative chromosome associated protein; protein id: At2g27170.1 [Arabidopsis thaliana]	0
Contig24870_at	1.97e-05	4.29e-05	2H.67	0.0751304	0.0357519	1H.05	n/a	<none>	0
Contig14053_at	2.06e-05	4.44e-05	2H.67	0.711503	0.214486	1H.05	n/a	10/02/02 NP_200005.1 1e-39 putative protein; protein id: At5g51920.1 [Arabidopsis thaliana]	0
Contig15918_at	3.02e-05	6.29e-05	2H.67	0.0406414	0.0210853	1H.05	n/a	10/13/02 NP_565702.1 8e-21 putative C3HC4 zinc finger protein; protein id: At2g30580.1	0
Contig15042_at	3.98e-05	8.07e-05	2H.67	0.00939098	0.00581997	1H.05	n/a	10/27/02 BAB85325.1 2e-65 (AP003448) similar to tRNA isopentenyltransferase [Oryza sativa (japonica cultivar-group)]	0
Contig13779_at	4.03e-05	8.12e-05	2H.67	0.019194	0.010969	1H.05	n/a	10/27/02 AAM08748.1 1e-68 Unknown protein [Oryza sativa (japonica cultivar-group)]	0
Contig8052_at	5.52e-05	0.000106648	2H.67	0.00148073	0.00110679	1H.05	n/a	<none>	0
HO14E18S_at	6.26e-05	0.000119573	2H.67	0.918351	0.257462	1H.05	n/a	11/06/02 CAC40990.1 5e-22 (AJ404328) ABC1 protein [Nicotiana plumbaginifolia]	0
Contig20382_at	6.79e-05	0.000127933	2H.67	0.0128621	0.00768728	1H.05	n/a	10/13/02 CAD39513.1 2e-19 (AL662934) OSJNBa0027O01.1 [Oryza sativa (japonica cultivar-group)]	0
Contig14778_at	7.27e-05	0.000136248	2H.67	0.00308406	0.00215159	1H.05	n/a	11/06/02 AAG60201.1 7e-85 (AC084763) putative casein kinase II beta subunit [Oryza sativa]	0
Contig9036_at	7.71e-05	0.000143345	2H.67	0.00555735	0.00364092	1H.05	n/a	11/08/02 AAK84476.1 5e-22 (AF275345) unknown [Lycopersicon esculentum]	0
Contig4306_s_at	9.54e-05	0.00017322	2H.67	0.0491379	0.0248789	1H.05	n/a	11/04/02 BAC07063.1 9e-17 (AP004009) hypothetical protein~predicted by FGENESH etc. [Oryza sativa (japonica cultivar-group)]	0
Contig7176_at	0.000106392	0.000190185	2H.67	0.0664886	0.0322325	1H.05	n/a	11/06/02 AAF07837.1 2e-78 (AC010871) unknown protein [Arabidopsis thaliana]	0
Contig4982_at	0.000124781	0.000218909	2H.67	0.360637	0.128003	1H.05	n/a	11/04/02 AAM93681.1 4e-60 putative ribosomal protein [Oryza sativa (japonica cultivar-group)]	0
Contig15737_at	0.000130911	0.000228729	2H.67	0.00169352	0.00124855	1H.05	n/a	<none>	0
rbags1c11_at	0.000132224	0.000230607	2H.67	0.0165823	0.00961427	1H.05	PacMan	10/02/02 AAG34846.1 1e-30 (AF244703) glutathione S-transferase GST 38 [Zea mays]	0
HE01O15u_at	0.000149299	0.000256286	2H.67	0.262161	0.0993902	1H.05	n/a	11/06/02 AAM61574.1 7e-16 (AY085016) EDGP precursor [Arabidopsis thaliana]	0
Contig6135_s_at	0.000151926	0.000260506	2H.67	0.209919	0.083387	1H.05	n/a	11/06/02 BAB64614.1 2e-34 (AP003214) putative hexose transporter [Oryza sativa (japonica cultivar-group)]	0
Contig8999_at	0.000157618	0.000268126	2H.67	0.0438507	0.0225392	1H.05	n/a	10/27/02 NP_192193.1 1e-45 small nuclear riboprotein Sm-D1-like protein; protein id: At4g02840.1	0
Contig12943_at	0.000177758	0.000298062	2H.67	0.118729	0.0524521	1H.05	n/a	11/08/02 AAL31067.1 e-102 putative DNA ligase [Oryza sativa]	0
Contig5877_at	0.000240806	0.000388293	2H.67	0.0356988	0.0188332	1H.05	n/a	10/27/02 NP_200377.1 2e-40 (NM_124948) putative protein; protein id: At5g55660.1 [Arabidopsis thaliana]	0
Contig4868_at	0.000273643	0.000435255	2H.67	0.0213144	0.0120238	1H.05	n/a	11/06/02 NP_566968.1 6e-66 E2	0
Contig22935_at	0.000288967	0.000457279	2H.67	0.0853585	0.0397755	1H.05	n/a	11/07/02 NP_567387.1 2e-15 putative protein; protein id: At4g12070.1	0
Contig624_at	0.000305604	0.000480658	2H.67	0.00550087	0.00360694	1H.05	n/a	11/06/02 AAL26573.1 e-118 putative fructokinase II [Oryza sativa]	0
Contig6716_at	0.000323993	0.000505572	2H.67	0.127021	0.0553613	1H.05	n/a	01/29/03 BAB11979.1 e-119 MGDG synthase type A [Glycine max]	0
Contig15374_at	0.000370403	0.000569379	2H.67	0.01557	0.009099	1H.05	n/a	<none>	0
HB17M03r_at	0.0003831	0.000584023	2H.67	0.0161471	0.00939239	1H.05	n/a	<none>	0
Contig5206_s_at	0.000459282	0.000685702	2H.67	0.555434	0.178334	1H.05	n/a	11/04/02 AAB70398.1 2e-37 (AC000106) Strong similarity to Oryza NADPH oxidase (gb|X93301). [Arabidopsis thaliana]	0
Contig12741_at	0.000491681	0.000728033	2H.67	0.276749	0.10374	1H.05	n/a	11/08/02 BAB02757.1 2e-12 (AB022217) gene_id:MGL6.12~unknown protein [Arabidopsis thaliana]	0
Contig8456_at	0.000589755	0.000854445	2H.67	0.0217513	0.012246	1H.05	n/a	11/06/02 NP_564471.1 2e-77 (NM_103321) expressed protein; protein id: At1g36320.1	0
Contig5793_at	0.0006169	0.00088614	2H.67	0.0552968	0.0275801	1H.05	n/a	<none>	0
Contig19346_at	0.000705341	0.000996347	2H.67	0.0298087	0.0161058	1H.05	n/a	<none>	0
Contig3919_at	4.38e-07	1.99e-06	2H.68	0.0195039	0.0111187	1H.05	n/a	10/27/02 AAL73561.1 7e-98 (AC079632) Putative ethylene-inducible protein [Oryza sativa] gb|AAM08638.1|AC108883_11 (AC108883) Putative pyridoxine/pyridoxal 5-phosphate	1
baak1h04_s_at	8.76e-07	2.7e-06	2H.68	0.00285464	0.0020081	1H.05	n/a	<none>	0
Contig11181_at	8.76e-07	2.7e-06	2H.68	0.00727583	0.00463957	1H.05	n/a	11/08/02 BAB62620.1 e-103 (AP003610) hypothetical protein~similar to Arabidopsis thaliana chromosome 5	0
Contig12188_s_at	8.76e-07	2.7e-06	2H.68	0.254068	0.097027	1H.05	n/a	10/04/02 NP_172455.1 3e-65 (NM_100858) shaggy-like protein kinase	0
Contig9006_at	8.76e-07	2.7e-06	2H.68	0.283932	0.105918	1H.05	n/a	01/29/03 AAK71314.1 6e-90 papain-like cysteine peptidase XBCP3 [Arabidopsis thaliana]	0
Contig5645_at	1.31e-06	3.63e-06	2H.68	0.00881436	0.00549772	1H.05	iPacMan	10/02/02 BAB39899.1 8e-78 hypothetical protein~similar to Arabidopsis thaliana chromosome 3	0
Contig10966_at	1.31e-06	3.63e-06	2H.68	0.0411252	0.0212939	1H.05	n/a	10/27/02 NP_191739.1 5e-42 (NM_116045) hypothetical protein; protein id: At3g61800.1 [Arabidopsis thaliana]	0
Contig16601_at	1.31e-06	3.63e-06	2H.68	0.165089	0.0687506	1H.05	n/a	11/08/02 BAB62592.1 2e-57 (AP003255) hypothetical protein~similar to Arabidopsis thaliana chromosome 3	0
Contig8712_at	1.58e-05	3.54e-05	2H.68	0.0446594	0.0228891	1H.05	n/a	11/08/02 P46279 8e-91 DNA-DIRECTED RNA POLYMERASE II 19 KD POLYPEPTIDE (RNA POLYMERASE II SUBUNIT 5)	0
Contig410_x_at	4.33e-05	8.64e-05	2H.68	0.00255429	0.00181538	1H.05	n/a	11/08/02 P17784 e-113 Fructose-bisphosphate aldolase	0
HVSMEg0011P04r2_at	7.14e-05	0.000134013	2H.68	0.0460385	0.0235113	1H.05	n/a	<none>	0
Contig7960_at	0.000134851	0.000234081	2H.68	0.0955289	0.0437014	1H.05	n/a	11/06/02 BAC15996.1 e-102 putative MSP1(mitochondrial sorting of proteins) protein homolog [Oryza sativa (japonica cultivar-group)]	0
Contig2255_at	0.000179072	0.00029968	2H.68	0.0050915	0.00336766	1H.05	n/a	11/06/02 AAM00285.1 4e-67 putative EREBP-type transcription factor [Oryza sativa]	0
Contig1000_at	0.00018345	0.000306278	2H.68	0.0322298	0.0172149	1H.05	n/a	10/04/02 AAD17232.1 1e-24 S-adenosylmethionine decarboxylase precursor [Triticum aestivum]	0
Contig8369_at	0.000188704	0.000313696	2H.68	0.0119225	0.0071861	1H.05	n/a	11/08/02 AAD22495.3 4e-20 APETALA2 protein homolog HAP2 [Hyacinthus orientalis]	0
Contig9718_at	0.000237741	0.000383912	2H.68	0.00335683	0.00231838	1H.05	n/a	10/02/02 BAA92902.1 e-103 unnamed protein product [Oryza sativa (japonica cultivar-group)] dbj|BAA96608.1| unnamed protein product [Oryza sativa (japonica cultivar-gr	0
Contig21090_at	0.000262697	0.00041957	2H.68	0.00324037	0.00224711	1H.05	n/a	<none>	0
Contig450_at	0.000323993	0.000505572	2H.68	0.218584	0.0860861	1H.05	n/a	11/06/02 T05905 2e-93 ids-4 protein - barley dbj|BAA03206.1| (D14161) ORF [Hordeum vulgare subsp. vulgare]	0
Contig7577_at	0.000381348	0.000583191	2H.68	0.0523616	0.0263027	1H.05	n/a	10/27/02 AAF97273.1 4e-91 (AC034106) F2H15.16 [Arabidopsis thaliana]	0
Contig938_s_at	0.000496059	0.000733533	2H.68	0.0276843	0.0151225	1H.05	n/a	11/08/02 A05005 5e-26 ribulose-bisphosphate carboxylase (EC 4.1.1.39) small chain precursor (clone 234) - wheat (fragment)	0
Contig8844_at	8.76e-07	2.7e-06	2H.63	0.00349475	0.00240249	1H.06	n/a	10/02/02 NP_568941.1 e-119 putative protein; protein id: At5g61840.1	0
Contig10275_s_at	8.76e-07	2.7e-06	2H.63	0.0159899	0.0093064	1H.06	n/a	<none>	0
Contig7391_at	2.28e-05	4.85e-05	2H.63	0.127169	0.0554179	1H.06	n/a	11/07/02 NP_199015.1 3e-71 putative protein; protein id: At5g42000.1 [Arabidopsis thaliana] dbj|BAB08433.1| gene_id:MJC20.10~pir||T39307~similar to unknown protein	0
Contig4187_at	2.41e-05	5.11e-05	2H.63	0.00356874	0.00244906	1H.06	n/a	10/27/02 BAB12570.1 e-126 (AB039671) alpha-galactosidase [Oryza sativa (japonica cultivar-group)]	0
rbaal33e01_s_at	3.28e-05	6.75e-05	2H.63	0.0272176	0.0149131	1H.06	n/a	<none>	0
Contig9767_at	3.94e-05	7.98e-05	2H.63	0.0462815	0.0236142	1H.06	n/a	10/31/02 AAL31080.1 2e-47 unknown protein [Oryza sativa] gb|AAN04159.1| Unknown protein [Oryza sativa (japonica cultivar-group)]	0
Contig15632_at	0.000117776	0.000208606	2H.63	0.00472592	0.00315296	1H.06	PacMan	10/13/02 NP_176557.1 5e-17 (NM_105047) putative protein kinase; protein id: At1g63700.1 [Arabidopsis thaliana]	0
Contig18043_at	0.000253503	0.000407155	2H.63	0.00208406	0.00150963	1H.06	n/a	10/28/02 NP_197702.1 5e-042 (NM_122217) putative protein; protein id: At5g23110.1 [Arabidopsis thaliana]	0
EBro08_SQ004_I20_at	8.76e-07	2.7e-06	2H.65	0.0836112	0.039066	1H.06	n/a	11/06/02 BAC10139.1 7e-17 (AP004339) hypothetical protein~predicted by GENSCAN etc. [Oryza sativa (japonica cultivar-group)]	0
Contig10193_at	1.31e-06	3.63e-06	2H.65	0.100172	0.045546	1H.06	n/a	11/06/02 T04363 1e-60 FIERG2 protein - rice gb|AAC04628.1| Os-FIERG2 gene product [Oryza sativa]	0
Contig14172_at	8.32e-06	2.01e-05	2H.65	0.00612259	0.00396887	1H.06	n/a	10/26/02 BAC10116.1 2e-05 putative caltractin [Oryza sativa (japonica cultivar-group)] dbj|BAC16033.1| putative caltractin [Oryza sativa (japonica cultivar-group)]	0
Contig8797_at	4.38e-05	8.69e-05	2H.65	0.00967294	0.00597873	1H.06	n/a	11/06/02 NP_190258.1 2e-85 chloroplast import-associated channel protein homolog; protein id: At3g46740.1 [Arabidopsis thaliana]	0
Contig6435_at	0.000120403	0.000212675	2H.65	0.0139492	0.00825116	1H.06	PacMan	10/28/02 NP_195500.1 e-117 (NM_119948) phosphoenolpyruvate carboxykinase (ATP) -like protein; protein id: At4g37870.1	0
Contig1488_at	4.38e-07	1.99e-06	2H.66	0.0045845	0.00306613	1H.06	n/a	10/26/02 BAB90223.1 5e-31 (AP003409) hypothetical protein [Oryza sativa (japonica cultivar-group)]	0
Contig8996_s_at	4.38e-07	1.99e-06	2H.66	0.00492469	0.00326816	1H.06	n/a	11/06/02 BAC20124.1 9e-22 contains ESTs D49322(S16545)	0
Contig6648_at	4.38e-07	1.99e-06	2H.66	0.0177982	0.0102471	1H.06	n/a	<none>	0
Contig8655_at	8.76e-07	2.7e-06	2H.66	0.00230473	0.0016534	1H.06	n/a	10/25/02 NP_193391.1 1e-079 hypothetical protein; protein id: At4g16580.1 [Arabidopsis thaliana]	0
Contig16447_at	8.76e-07	2.7e-06	2H.66	0.0114737	0.00694906	1H.06	n/a	11/06/02 AAC79507.1 3e-98 (U96439) aminoalcoholphosphotransferase [Pimpinella brachycarpa]	0
Contig3844_at	8.76e-07	2.7e-06	2H.66	0.0163559	0.00950239	1H.06	PacMan	11/04/02 BAA84612.1 2e-85 unnamed protein product [Oryza sativa (japonica cultivar-group)]	0
Contig14940_at	8.76e-07	2.7e-06	2H.66	0.020014	0.0113784	1H.06	n/a	01/29/03 T14822 2e-74 probable serine/threonine protein kinase (EC 2.7.1.-) SNFL3 - sorghum	0
Contig10187_at	8.76e-07	2.7e-06	2H.66	0.0737618	0.0352184	1H.06	n/a	11/08/02 NP_003478.1 3e-10 (NM_003487) TBP-associated factor 15 isoform 2; TAF15 RNA polymerase II	0
HT11C12u_s_at	8.76e-07	2.7e-06	2H.66	0.115872	0.0513918	1H.06	n/a	<none>	0
Contig17924_at	8.76e-07	2.7e-06	2H.66	0.121789	0.0535469	1H.06	n/a	11/07/02 NP_193530.1 2e-17 (NM_117906) putative protein; protein id: At4g17960.1	0
Contig15162_at	1.31e-06	3.63e-06	2H.66	0.00271935	0.00192221	1H.06	n/a	11/06/02 NP_564677.1 1e-11 expressed protein; protein id: At1g55160.1	0
Contig14032_at	1.31e-06	3.63e-06	2H.66	0.0113292	0.00687419	1H.06	PacMan	11/06/02 NP_565832.1 9e-34 (NM_129161) expressed protein; protein id: At2g36020.1	0
Contig11795_at	5.25e-06	1.32e-05	2H.66	0.087591	0.0406343	1H.06	n/a	10/13/02 NP_566837.1 7e-48 (NM_113763) expressed protein; protein id: At3g28430.1	0
Contig15281_at	1.75e-05	3.89e-05	2H.66	0.0293038	0.0158811	1H.06	n/a	10/26/02 AAF82148.1 2e-54 (AC034256) EST gb|N38213 comes from this gene. [Arabidopsis thaliana]	0
Contig13479_at	2.15e-05	4.6e-05	2H.66	0.0583748	0.0288829	1H.06	n/a	11/08/02 NP_198698.1 2e-84 transporter -like protein; protein id: At5g38820.1 [Arabidopsis thaliana]	0
Contig10150_at	3.94e-05	7.98e-05	2H.66	0.0208481	0.0117905	1H.06	n/a	11/07/02 AAL77106.1 2e-07 unknown [Hordeum vulgare]	0
Contig1904_at	5.34e-05	0.000103937	2H.66	0.00572329	0.00373829	1H.06	n/a	11/08/02 NP_193013.1 1e-61 (NM_117346) auxilin-like protein; protein id: At4g12770.1 [Arabidopsis thaliana]	0
Contig18984_s_at	5.47e-05	0.000105828	2H.66	0.0374982	0.0196352	1H.06	n/a	11/07/02 AAM22701.1 7e-47 (AC098693) Putative CAO protein [Oryza sativa (japonica cultivar-group)]	0
Contig9696_s_at	7.14e-05	0.000134013	2H.66	0.123187	0.0540174	1H.06	n/a	10/29/02 NP_564147.1 1e-84 expressed protein; protein id: At1g21680.1	0
Contig24930_at	0.000116462	0.000206422	2H.66	0.136149	0.0586495	1H.06	n/a	11/08/02 CAD36515.1 2e-49 putative beta-glycosidase [Oryza sativa (japonica cultivar-group)]	0
Contig12506_at	0.000190017	0.000315608	2H.66	0.0126786	0.00758561	1H.06	n/a	10/27/02 AAK39587.1 2e-69 putative sphingosine kinase [Oryza sativa]	0
Contig12676_at	0.000206655	0.00033859	2H.66	0.196826	0.0791756	1H.06	n/a	01/29/03 AAF86517.1 8e-18 F21B7.22 [Arabidopsis thaliana]	0
HS14L06r_at	0.000265762	0.000424203	2H.66	0.00359238	0.00246258	1H.06	n/a	<none>	0
Contig4723_at	0.000296848	0.000468218	2H.66	0.150133	0.0636052	1H.06	n/a	11/08/02 NP_198917.1 6e-21 putative protein; protein id: At5g41010.1	0
Contig11079_at	0.000354641	0.000548199	2H.66	0.00631655	0.00408361	1H.06	n/a	11/08/02 AAK01176.1 4e-42 RNA-binding protein [Triticum aestivum]	0
HVSMEb0013I11r2_s_at	0.00045359	0.000678514	2H.66	0.00236734	0.00169289	1H.06	n/a	<none>	0
Contig3108_at	0.000461909	0.000689093	2H.66	0.0363533	0.0191317	1H.06	PacMan	01/29/03 AAN87739.1 1e-42 Unknown protein [Oryza sativa (japonica cultivar-group)]	0
Contig12094_at	0.000485114	0.000719686	2H.66	0.0920407	0.0423968	1H.06	iPacMan	11/04/02 AAK84681.1 3e-66 expansin-like protein 1 [Oryza sativa]	0
Contig8030_at	0.000577058	0.000839192	2H.66	0.0264733	0.0145665	1H.06	n/a	11/04/02 NP_563987.1 1e-15 expressed protein; protein id: At1g16000.1	0
Contig18299_at	4.38e-07	1.99e-06	2H.67	0.00213398	0.00154346	1H.06	n/a	11/07/02 NP_569037.1 1e-20 expressed protein; protein id: At5g66540.1	0
HVSMEa0015G15r2_s_at	4.38e-07	1.99e-06	2H.67	0.00327977	0.00227042	1H.06	n/a	11/08/02 BAA89798.1 3e-16 (AB028183) OsNAC4 protein [Oryza sativa] dbj|BAB64820.1| (AP003411) development regulation gene OsNAC4 [Oryza sativa	1
Contig18861_s_at	4.38e-07	1.99e-06	2H.67	0.0123275	0.00739815	1H.06	n/a	<none>	0
Contig14705_at	4.38e-07	1.99e-06	2H.67	0.0187999	0.0107615	1H.06	n/a	11/06/02 AAK96856.1 9e-67 putative GTP-binding protein (extra large) [Arabidopsis thaliana]	0
Contig9429_s_at	4.38e-07	1.99e-06	2H.67	0.0365092	0.019196	1H.06	n/a	11/07/02 BAB86447.1 4e-92 P0406G08.7 [Oryza sativa (japonica cultivar-group)]	0
HVSMEl0014B21r2_at	4.38e-07	1.99e-06	2H.67	0.274648	0.10315	1H.06	n/a	11/04/02 BAC20768.1 8e-06 (AP004664) putative cell death associated protein [Oryza sativa (japonica cultivar-group)]	0
Contig7674_at	8.76e-07	2.7e-06	2H.67	0.00232312	0.00166462	1H.06	n/a	11/06/02 NP_568939.1 7e-54 (NM_125571) Peter Pan - like protein; protein id: At5g61770.1	0
Contig11517_at	8.76e-07	2.7e-06	2H.67	0.0148397	0.00872516	1H.06	n/a	10/27/02 AAG12252.1 6e-69 (AF205131) guanylate kinase [Lilium longiflorum]	0
Contig14574_at	8.76e-07	2.7e-06	2H.67	0.0274685	0.0150334	1H.06	n/a	11/06/02 XP_127746.1 3e-11 (XM_127746) RIKEN cDNA 2610207P08 [Mus musculus] dbj|BAB27913.1| (AK011914) data source:SPTR	0
Contig21316_at	8.76e-07	2.7e-06	2H.67	0.138395	0.0594206	1H.06	n/a	<none>	0
Contig11381_at	8.76e-07	2.7e-06	2H.67	0.331066	0.119796	1H.06	n/a	11/06/02 BAA90635.1 1e-39 EST D23066(C2127) corresponds to a region of the predicted gene.~hypothetical protein [Oryza sativa (japonica	0
Contig2592_at	8.76e-07	2.7e-06	2H.67	0.579404	0.184253	1H.06	n/a	11/07/02 NP_196647.1 3e-64 putative protein; protein id: At5g10860.1	0
Contig13652_at	1.31e-06	3.63e-06	2H.67	0.00262303	0.00185896	1H.06	n/a	10/27/02 AAG46169.1 e-108 (AC018727) unknown protein [Oryza sativa]	0
Contig13355_at	1.31e-06	3.63e-06	2H.67	0.0054479	0.00357632	1H.06	n/a	11/07/02 BAB90265.1 2e-55 (AP003432) contains ESTs C25973(C11401)	0
Contig3757_at	2.63e-06	6.83e-06	2H.67	0.0080035	0.0050511	1H.06	n/a	10/02/02 NP_187892.1 e-101 (NM_112122) nucleolar protein	0
Contig7148_at	4.82e-06	1.22e-05	2H.67	0.0160022	0.00931242	1H.06	n/a	11/06/02 AAM67086.1 6e-39 (AY088773) unknown [Arabidopsis thaliana]	0
Contig19551_at	5.25e-06	1.32e-05	2H.67	0.0227579	0.0127416	1H.06	n/a	<none>	0
Contig10151_s_at	1.97e-05	4.29e-05	2H.67	0.0363139	0.0191126	1H.06	n/a	<none>	0
Contig6421_at	2.06e-05	4.44e-05	2H.67	0.0599776	0.0295312	1H.06	n/a	10/13/02 AAF40112.1 1e-71 constitutive photomorphogenic 11 [Oryza sativa subsp. indica]	0
Contig8685_at	2.19e-05	4.68e-05	2H.67	0.00257881	0.0018299	1H.06	n/a	11/06/02 AAK49589.1 2e-59 (AF372873) At2g26590/T9J22.26 [Arabidopsis thaliana]	0
Contig8757_at	4.99e-05	9.78e-05	2H.67	0.181363	0.0741707	1H.06	n/a	10/29/02 CAD33925.1 9e-61 (AJ489610) proline rich protein 3 [Cicer arietinum]	0
Contig11272_at	0.000102452	0.000184548	2H.67	0.00885945	0.00552282	1H.06	n/a	11/04/02 NP_198824.1 5e-29 (NM_123371) putative protein; protein id: At5g40080.1 [Arabidopsis thaliana]	0
Contig13742_at	0.000158056	0.000268517	2H.67	0.00178459	0.00131014	1H.06	n/a	10/13/02 CAD41024.1 7e-88 (AL606706) OSJNBb0086G13.8 [Oryza sativa (japonica cultivar-group)]	0
Contig12644_at	0.000184326	0.000307408	2H.67	0.172745	0.0712562	1H.06	n/a	10/29/02 AAK96490.1 3e-05 (AY052297) AT5g67300/K8K14_2 [Arabidopsis thaliana] gb|AAL31250.1| (AY061923) AT5g67300/K8K14_2 [Arabidopsis thaliana]	0
Contig14599_at	4.38e-07	1.99e-06	2H.68	0.091595	0.042232	1H.06	n/a	10/02/02 NP_190931.2 3e-28 (NM_115223) putative protein; protein id: At3g53630.1	0
Contig1050_s_at	8.76e-07	2.7e-06	2H.68	0.00338704	0.00233542	1H.06	n/a	11/07/02 CAA66667.1 e-117 polyubiquitin [Pinus sylvestris]	0
Contig10682_at	1.31e-06	3.63e-06	2H.68	0.0288809	0.0156844	1H.06	n/a	10/25/02 NP_566942.1 2e-026 expressed protein; protein id: At3g51010.1	0
Contig16388_at	1.71e-05	3.81e-05	2H.68	0.00615192	0.00398624	1H.06	n/a	<none>	0
Contig11452_at	6.48e-05	0.000123115	2H.68	0.00173555	0.00127743	1H.06	n/a	11/06/02 NP_192450.1 4e-13 (NM_116780) U3 snoRNP-associated-related; protein id: At4g05410.1	0
Contig22417_at	7.62e-05	0.000141989	2H.68	0.0778432	0.0368125	1H.06	n/a	11/04/02 BAB63597.1 8e-06 (AP003239) hypothetical protein [Oryza sativa (japonica cultivar-group)]	0
Contig4450_at	0.000573555	0.000834569	2H.68	0.0458831	0.0234357	1H.06	n/a	11/06/02 AAK51570.1 6e-57 (AC022352) Conserved hypothetical protein [Oryza sativa] [Oryza sativa (japonica cultivar-group)]	0
Contig25293_at	8.76e-07	2.7e-06	2H.63	0.126707	0.0552702	1H.07	n/a	10/29/02 CAC40036.1 2e-59 P-type ATPase [Hordeum vulgare]	0
Contig6454_at	9.37e-05	0.000170642	2H.63	0.00192601	0.00140473	1H.07	n/a	10/26/02 NP_567599.2 9e-49 (NM_118157) zinc-finger protein Lsd1; protein id: At4g20380.1	0
HT06L23u_at	0.000183888	0.000306876	2H.63	0.240004	0.0928054	1H.07	n/a	11/04/02 P28757 1e-31 Superoxide dismutase [Cu-Zn] 2 pir||S21136 superoxide dismutase (EC 1.15.1.1) (Cu-Zn) sodB - rice	0
HVSMEa0015G15r2_at	8.76e-07	2.7e-06	2H.65	0.00176226	0.00129511	1H.07	n/a	11/08/02 BAA89798.1 3e-16 (AB028183) OsNAC4 protein [Oryza sativa] dbj|BAB64820.1| (AP003411) development regulation gene OsNAC4 [Oryza sativa	0
Contig21793_at	0.000111208	0.00019788	2H.65	0.00163923	0.00121138	1H.07	n/a	11/06/02 CAB77055.1 1e-20 (Y18788) putative TFIIIA (or kruppel)-like zinc finger protein [Medicago sativa]	0
Contig9911_s_at	1.31e-06	3.63e-06	2H.66	0.00894439	0.00556967	1H.07	n/a	11/08/02 NP_200749.1 6e-42 putative Rab5-interacting protein - like; protein id: At5g59410.1 [Arabidopsis thaliana]	0
Contig4442_at	3.59e-05	7.34e-05	2H.66	0.00372855	0.00254505	1H.07	n/a	11/04/02 NP_564996.1 1e-43 Ca2+-binding EF-hand common family protein	0
Contig11078_at	4.16e-05	8.35e-05	2H.66	0.0362281	0.0190738	1H.07	n/a	10/02/02 AAF17236.1 e-104 (AF178976) adenosine-5-phosphosulfate kinase [Zea mays]	0
Contig11948_at	6.39e-05	0.000121631	2H.66	0.0257933	0.0142303	1H.07	n/a	10/02/02 NP_567710.1 8e-49 (NM_118617) brefeldin A-sensitive Golgi protein - like; protein id: At4g24840.1	0
Contig12805_at	0.000134851	0.000234081	2H.66	0.00312128	0.00217513	1H.07	iPacMan	11/08/02 NP_197455.1 8e-75 putative protein; protein id: At5g19540.1	0
Contig8289_s_at	0.000139229	0.000240386	2H.66	0.243096	0.0937081	1H.07	n/a	10/13/02 NP_180645.2 2e-84 (NM_128640) unknown protein; protein id: At2g30880.1	0
Contig25107_at	0.000230736	0.000374318	2H.66	0.0283568	0.015444	1H.07	n/a	<none>	0
Contig4022_at	0.000251313	0.000403806	2H.66	0.0668104	0.0323635	1H.07	iPacMan	10/04/02 BAB90300.1 8e-68 putative thioredoxin [Oryza sativa (japonica cultivar-group)]	0
Contig10160_at	0.000619089	0.000888624	2H.66	0.00149212	0.00111397	1H.07	n/a	11/04/02 NP_191067.1 3e-62 putative protein; protein id: At3g55070.1	0
HVSMEg0018F23r2_at	4.38e-07	1.99e-06	2H.67	0.0645184	0.031421	1H.07	n/a	10/02/02 AAC34989.1 1e-27 (AF042333) 24-methylene lophenol C24(1)methyltransferase [Oryza sativa] [Oryza sativa (japonica cultivar-group)]	0
Contig16658_at	8.76e-07	2.7e-06	2H.67	0.00234369	0.0016779	1H.07	n/a	11/07/02 XP_125873.2 6e-06 (XM_125873) similar to KIAA0946 protein [Homo sapiens] [Mus musculus]	0
Contig10777_at	2.19e-06	5.83e-06	2H.67	0.0594041	0.0293129	1H.07	n/a	11/08/02 BAB63821.1 2e-75 (AP003627) hypothetical protein~similar to Arabidopsis thaliana chromosome 3	1
Contig4565_s_at	7.01e-06	1.72e-05	2H.67	0.0776488	0.0367409	1H.07	n/a	10/04/02 BAB89601.1 3e-72 P0446G04.25 [Oryza sativa (japonica cultivar-group)] dbj|BAB92910.1| P0460C04.2 [Oryza sativa (japonica cultivar-group)]	0
Contig21767_at	4.03e-05	8.12e-05	2H.67	0.285689	0.106444	1H.07	n/a	<none>	0
Contig22623_at	4.33e-05	8.64e-05	2H.67	0.0801335	0.0376992	1H.07	n/a	11/07/02 BAA95827.1 3e-24 (AP002069) Similar to Prunus armeniaca ethylene-forming-enzyme-like dioxygenase. (U97530) [Oryza sativa (japonica	0
Contig9099_at	0.000268389	0.000427602	2H.67	0.0109409	0.00666699	1H.07	n/a	11/04/02 BAC05575.1 3e-63 protein phosphatase 2C-like protein [Oryza sativa (japonica cultivar-group)]	0
Contig8837_at	3.5e-06	9e-06	2H.68	0.00298468	0.00208994	1H.07	n/a	11/04/02 NP_564013.1 2e-08 expressed protein; protein id: At1g17080.1	0
Contig17619_at	6.13e-06	1.52e-05	2H.68	0.0778953	0.0368324	1H.07	n/a	10/26/02 AAD55502.1 3e-80 (AC008148) Unknown protein [Arabidopsis thaliana]	0
Contig8959_at	1.49e-05	3.37e-05	2H.68	0.279349	0.104551	1H.07	n/a	11/04/02 AAL79800.1 1e-50 unknown protein [Oryza sativa]	0
HF13O18r_at	8.06e-05	0.000149322	2H.68	0.136266	0.0586875	1H.07	n/a	10/27/02 BAB62640.1 2e-20 contains ESTs AU069042(C51821)	0
Contig13986_at	0.00040718	0.000615037	2H.68	0.00370315	0.0025291	1H.07	n/a	11/04/02 BAB21276.1 e-113 putative ABC transporter protein [Oryza sativa (japonica cultivar-group)]	0	AT1G59870
rbaal1k11_s_at	2.63e-06	6.83e-06	2H.63	0.0358783	0.0189087	1H.08	n/a	11/08/02 P13729 .002 Salivary glue protein SGS-3 precursor pir||S01358 salivary glue protein sgs-3 precursor - fruit fly (Drosophila	0
Contig12533_at	3.5e-06	9e-06	2H.63	0.0189593	0.0108448	1H.08	n/a	11/06/02 NP_568787.1 e-103 (NM_124696) FtsH protease	0
Contig6727_at	0.000215412	0.0003513	2H.63	0.00727014	0.00463689	1H.08	n/a	11/08/02 BAB64793.1 2e-37 (AP003301) putative AP2-domain DNA-binding protein [Oryza sativa (japonica cultivar-group)]	0
Contig16211_at	1.05e-05	2.49e-05	2H.65	0.204237	0.0816427	1H.08	n/a	11/04/02 NP_194935.1 3e-48 (NM_119359) putative protein; protein id: At4g32070.1 [Arabidopsis thaliana]	0
Contig3058_at	3.24e-05	6.67e-05	2H.65	0.0034676	0.0023854	1H.08	n/a	11/04/02 BAB08818.1 4e-14 contains similarity to ATFP3~gene_id:MLE2.16 [Arabidopsis thaliana]	0
Contig9942_at	0.000464536	0.000691944	2H.65	0.0669496	0.0324159	1H.08	n/a	10/13/02 NP_174733.1 5e-52 (NM_103197) MAGE protein	0
Contig4984_at	8.76e-07	2.7e-06	2H.66	0.0589396	0.0291278	1H.08	n/a	10/27/02 AAK98716.1 e-103 Hypothetical protein [Oryza sativa]	0
Contig12940_at	8.76e-07	2.7e-06	2H.66	0.128738	0.0559768	1H.08	n/a	11/06/02 AAM08622.1 3e-15 (AC107314) Putative AP2 domain transcriptional regulator [Oryza sativa (japonica cultivar-group)]	0
Contig4741_s_at	1.31e-06	3.63e-06	2H.66	0.00133231	0.00100594	1H.08	n/a	11/04/02 BAB55659.1 e-108 KNOX family class 2 homeodomain protein [Oryza sativa (japonica cultivar-group)]	0
Contig7723_at	1.75e-06	4.74e-06	2H.66	0.142251	0.0607472	1H.08	n/a	10/13/02 NP_563985.1 1e-71 (NM_101456) cis-Golgi SNARE protein	1
Contig12715_at	7.88e-06	1.91e-05	2H.66	0.0290573	0.0157679	1H.08	n/a	10/27/02 BAB21075.1 4e-87 P0501G01.4 [Oryza sativa (japonica cultivar-group)]	0
Contig7804_at	1.05e-05	2.49e-05	2H.66	0.00346366	0.00238348	1H.08	n/a	11/06/02 NP_566029.1 7e-90 F-box protein family	0
Contig17679_at	1.14e-05	2.67e-05	2H.66	0.0701081	0.0337329	1H.08	n/a	11/06/02 NP_197750.1 2e-51 (NM_122266) putative protein; protein id: At5g23600.1 [Arabidopsis thaliana]	0
HVSMEa0019B22f2_at	1.31e-05	3.05e-05	2H.66	0.00148467	0.00110921	1H.08	PacMan	<none>	0
Contig20005_at	2.19e-05	4.68e-05	2H.66	0.214216	0.0847175	1H.08	n/a	<none>	0
Contig16542_at	2.71e-05	5.73e-05	2H.66	0.0177977	0.0102471	1H.08	n/a	<none>	0
rbaal15p09_s_at	4.03e-05	8.12e-05	2H.66	0.153376	0.0647643	1H.08	n/a	01/29/03 NP_194735.2 1e-18 putative protein; protein id: At4g30060.1	0
Contig7695_s_at	4.64e-05	9.14e-05	2H.66	0.897498	0.253181	1H.08	n/a	11/06/02 AAM61511.1 4e-05 (AY084950) unknown [Arabidopsis thaliana]	0
Contig13777_at	5.47e-05	0.000105828	2H.66	0.170761	0.0706074	1H.08	n/a	01/29/03 BAB01706.1 1e-47 gb|AAD43149.1~gene_id:K13E13.21~strong similarity to unknown protein [Arabidopsis thaliana]	0
Contig16182_at	0.000107706	0.000192222	2H.66	0.00350569	0.00240975	1H.08	n/a	11/04/02 NP_174375.1 1e-26 spot 3 protein and vacuolar sorting receptor homolog	0
Contig24721_at	0.000113835	0.000202043	2H.66	0.00573511	0.00374406	1H.08	n/a	11/04/02 AAG51161.1 4e-39 (AC074025) cytochrome P450	0
Contig15369_at	0.000120841	0.000213302	2H.66	0.0446475	0.0228849	1H.08	n/a	10/27/02 NP_568246.1 7e-41 bZIP protein HY5; protein id: At5g11260.1	0
Contig15773_at	0.000137916	0.000238705	2H.66	0.00202539	0.00147224	1H.08	n/a	10/28/02 NP_565890.1 3e-006 (NM_129403) Expressed protein; protein id: At2g38465.1	0
HVSMEh0083J23r2_s_at	0.000155429	0.000265219	2H.66	0.135915	0.0585609	1H.08	n/a	<none>	0
Contig14512_at	0.000198774	0.00032762	2H.66	0.00134194	0.00101273	1H.08	n/a	<none>	0
Contig10436_at	0.000328809	0.000512467	2H.66	0.0138726	0.00821515	1H.08	PacMan	10/29/02 CAB75505.1 9e-59 VIP1 protein [Avena fatua]	0
HVSMEi0001E15r2_s_at	0.000686077	0.000972152	2H.66	0.00134457	0.00101434	1H.08	n/a	<none>	0
Contig11437_s_at	4.38e-07	1.99e-06	2H.67	0.0321966	0.017203	1H.08	n/a	<none>	0
Contig15849_at	4.38e-07	1.99e-06	2H.67	0.0646471	0.031469	1H.08	n/a	<none>	0
HW04A09u_s_at	8.76e-07	2.7e-06	2H.67	0.00630516	0.00407751	1H.08	n/a	11/04/02 NP_191859.1 1e-04 (NM_116165) putative protein; protein id: At3g63000.1	0
Contig7820_s_at	1.31e-06	3.63e-06	2H.67	0.00309676	0.00215949	1H.08	n/a	11/08/02 BAB85359.1 4e-61 P0519D04.18 [Oryza sativa (japonica cultivar-group)]	0
Contig13959_at	2.63e-06	6.83e-06	2H.67	0.0533651	0.0267681	1H.08	n/a	10/25/02 BAB64680.1 7e-016 (AP003296) hypothetical protein~similar to Oryza sativa chromosome 6	0
Contig9472_at	7.88e-06	1.91e-05	2H.67	0.0281344	0.0153362	1H.08	n/a	11/06/02 AAF36491.1 e-120 HAK2 [Hordeum vulgare]	0
HVSMEi0013L12r2_s_at	5.43e-05	0.000105191	2H.67	0.0162675	0.00945539	1H.08	PacMan	<none>	0
HI09N21r_s_at	0.000105079	0.000188272	2H.67	0.00388967	0.00264465	1H.08	n/a	<none>	0
Contig13669_at	0.000303853	0.000478098	2H.67	0.009588	0.0059315	1H.08	n/a	10/13/02 AAM19033.1 1e-10 (AC084748) putative transposase [Oryza sativa (japonica cultivar-group)]	0
HVSMEl0005L22r2_at	0.000406742	0.000614495	2H.67	0.0158056	0.0092148	1H.08	n/a	10/02/02 AAG13529.1 7e-35 (AC023240) putative secretory protein [Oryza sativa]	0
Contig2202_at	0.000437828	0.000656587	2H.67	0.037778	0.0197668	1H.08	n/a	10/27/02 NP_197342.1 6e-77 (NM_121846) putative protein; protein id: At5g18410.1 [Arabidopsis thaliana]	0
HY08H20u_s_at	4.38e-07	1.99e-06	2H.68	0.0690902	0.0333029	1H.08	n/a	11/04/02 NP_567911.1 3e-04 (NM_119447) putative protein; protein id: At4g32930.1	0
Contig5907_at	8.76e-07	2.7e-06	2H.68	0.0117649	0.00710478	1H.08	n/a	10/29/02 BAC21345.1 e-103 putative bZIP transcription factor [Oryza sativa (japonica cultivar-group)]	0
HVSMEb0004H19f_at	8.76e-07	2.7e-06	2H.68	0.0859627	0.0400124	1H.08	n/a	<none>	0
Contig4564_at	1.31e-06	3.63e-06	2H.68	0.0373397	0.0195655	1H.08	n/a	10/29/02 BAB89601.1 3e-73 P0446G04.25 [Oryza sativa (japonica cultivar-group)] dbj|BAB92910.1| P0460C04.2 [Oryza sativa (japonica cultivar-group)]	0
Contig11967_at	2.19e-06	5.83e-06	2H.68	0.00420578	0.00283923	1H.08	n/a	11/04/02 NP_180723.2 1e-76 trithorax-like protein 1; protein id: At2g31650.1	0
HW02G06T_s_at	1.84e-05	4.07e-05	2H.68	0.00329772	0.00228209	1H.08	n/a	11/04/02 NP_682592.1 .085 CBS domain protein [Thermosynechococcus elongatus BP-1] dbj|BAC09354.1| CBS domain protein [Thermosynechococcus elongatus BP-1]	0
Contig13587_at	0.000319615	0.000500051	2H.68	0.00977977	0.00603642	1H.08	n/a	10/26/02 AAG60198.1 3e-75 (AC084763) putative calcineurin [Oryza sativa]	0
Contig13800_at	0.0003669	0.000564667	2H.68	0.582428	0.184841	1H.08	n/a	11/07/02 BAB82454.1 e-102 D-protein [Hordeum vulgare]	0
Contig1650_at	0.000397548	0.00060296	2H.68	0.0253581	0.0140231	1H.08	n/a	11/08/02 CAC85913.1 e-131 phosphoglucomutase [Triticum aestivum]	0
HVSMEb0001J13r2_at	0.000549912	0.000805012	2H.68	0.48017	0.159458	1H.08	n/a	11/08/02 AAM13860.1 4e-11 unknown protein [Arabidopsis thaliana]	0
Contig6521_at	0.000617776	0.000886904	2H.68	0.522654	0.170354	1H.08	n/a	11/08/02 Q01482 7e-12 WIR1A PROTEIN pir||T06988 pathogen-induced protein WIR1A - wheat	0
HVSMEg0003O11r2_at	0.000647548	0.000925012	2H.68	0.0163686	0.009508	1H.08	n/a	<none>	0
Contig4415_at	4.38e-07	1.99e-06	2H.65	0.000457093	0.000385581	1H.09	n/a	11/07/02 NP_172536.1 1e-27 (NM_100942) unknown protein; protein id: At1g10660.1 [Arabidopsis thaliana]	0
Contig18817_at	2.1e-05	4.53e-05	2H.65	0.000173818	0.000159475	1H.09	n/a	11/07/02 NP_179220.1 1e-19 leucine-rich repeat transmembrane protein kinase	0
Contig20643_at	8.49e-05	0.000156798	2H.65	0.000531086	0.000439238	1H.09	n/a	11/08/02 NP_201542.1 2e-10 (NM_126141) putative protein; protein id: At5g67410.1 [Arabidopsis thaliana]	0
Contig6569_at	4.38e-07	1.99e-06	2H.66	1.31e-06	1.85e-06	1H.09	n/a	10/02/02 CAD40664.1 e-118 (AL607005) OSJNBb0118P14.2 [Oryza sativa (japonica cultivar-group)]	0
Contig4575_s_at	4.38e-07	1.99e-06	2H.66	1.01e-05	1.17e-05	1H.09	n/a	10/04/02 CAD39335.1 e-117 OSJNBa0094O15.3 [Oryza sativa (japonica cultivar-group)]	0
Contig6945_at	8.76e-07	2.7e-06	2H.66	4.38e-07	7.35e-07	1H.09	n/a	10/29/02 AAK94021.1 6e-91 pyridoxal kinase-like protein SOS4 [Arabidopsis thaliana]	0
HW08D24u_at	8.76e-07	2.7e-06	2H.66	0.000332749	0.000288067	1H.09	n/a	<none>	0
Contig18584_at	1.31e-06	3.63e-06	2H.66	0.000731611	0.000585963	1H.09	PacMan	11/06/02 NP_201297.1 9e-22 (NM_125891) COP1-interacting protein CIP8; protein id: At5g64920.1	0
HW01E18u_at	8.84e-05	0.000162489	2H.66	0.000869527	0.00068434	1H.09	n/a	<none>	0
Contig20433_at	4.38e-07	1.99e-06	2H.67	7.4e-05	7.22e-05	1H.09	n/a	01/29/03 NP_197857.2 3e-27 putative protein; protein id: At5g24690.1	0
HW07P08u_s_at	4.38e-07	1.99e-06	2H.67	0.000104641	9.94e-05	1H.09	n/a	<none>	0
Contig21576_at	4.38e-07	1.99e-06	2H.67	0.000409807	0.000348938	1H.09	n/a	<none>	0
Contig18445_at	8.76e-07	2.7e-06	2H.67	3.02e-05	3.17e-05	1H.09	n/a	11/04/02 AAM94304.1 4e-54 (AF527808) receptor-like kinase [Sorghum bicolor]	0
Contig8332_at	8.76e-07	2.7e-06	2H.67	0.000516199	0.000429309	1H.09	n/a	10/02/02 AAL87186.1 1e-84 unknown [Oryza sativa (japonica cultivar-group)]	0
EBro02_SQ007_J14_at	3.24e-05	6.67e-05	2H.67	1.75e-05	1.91e-05	1H.09	n/a	<none>	0
Contig15965_at	0.000108144	0.000192693	2H.67	0.000985113	0.000765493	1H.09	n/a	11/08/02 BAA83554.1 7e-26 (AP000399) Similar to hexose carrier protein HEX6 &RCCHCP_1 (Q07423) [Oryza sativa (japonica cultivar-group)]	0
Contig12537_at	0.000159807	0.000271373	2H.67	0.00120096	0.000916497	1H.09	n/a	10/29/02 AAK84474.1 5e-64 (AF275345) suppressor-like protein [Lycopersicon esculentum]	0
Contig8069_at	9.63e-06	2.3e-05	2H.68	0.000415499	0.000353304	1H.09	n/a	11/08/02 NP_195781.1 7e-70 (NM_120239) putative protein; protein id: At5g01610.1	0
Contig18064_at	1.31e-06	3.63e-06	2H.63	0.0157504	0.00918726	1H.09	n/a	11/06/02 NP_680750.1 2e-10 (NM_148384) Expressed protein; protein id: At4g29905.1	0
Contig15139_at	2.06e-05	4.44e-05	2H.63	0.00383143	0.00261101	1H.09	n/a	11/06/02 AAM10312.1 5e-21 At1g61040/T7P1_17 [Arabidopsis thaliana]	0
HVSMEb0006K18r2_at	3.59e-05	7.34e-05	2H.63	0.296163	0.109575	1H.09	n/a	11/08/02 BAC15514.1 1e-08 NADPH-dependent HC-toxin reductase-like protein [Oryza sativa (japonica cultivar-group)]	0
Contig6322_at	4.38e-07	1.99e-06	2H.65	0.113807	0.0506204	1H.09	n/a	11/06/02 NP_199057.1 1e-77 (NM_123607) putative protein; protein id: At5g42420.1 [Arabidopsis thaliana]	0
Contig7686_at	8.76e-07	2.7e-06	2H.65	0.248924	0.0954291	1H.09	n/a	10/02/02 AAK50581.1 e-105 (AC084404) unknown protein [Oryza sativa]	0
Contig7766_at	2.15e-05	4.6e-05	2H.65	0.0157824	0.00920333	1H.09	n/a	11/08/02 A45510 1e-97 probable protein kinase - maize (fragment) gb|AAA33509.1| protein kinase	0
Contig8924_at	4.38e-07	1.99e-06	2H.66	0.00256874	0.00182399	1H.09	n/a	<none>	0
HS07J15u_at	4.38e-07	1.99e-06	2H.66	0.125498	0.0548691	1H.09	PacMan	11/04/02 BAB90506.1 8e-57 (AP003760) putative GTP-binding protein [Oryza sativa (japonica cultivar-group)]	0
HW01M18u_s_at	4.38e-07	1.99e-06	2H.66	0.216112	0.0852787	1H.09	n/a	<none>	0
Contig6047_at	8.76e-07	2.7e-06	2H.66	0.00867994	0.00542713	1H.09	n/a	<none>	0
Contig19026_at	1.31e-06	3.63e-06	2H.66	0.00358888	0.00246045	1H.09	n/a	11/08/02 T45671 1e-29 ATP-dependent RNA helicase-like protein - Arabidopsis thaliana emb|CAB68189.1| (AL137082) ATP-dependent RNA helicase-like protein [Arabidops	0
Contig12800_s_at	1.31e-06	3.63e-06	2H.66	0.0280897	0.0153172	1H.09	PacMan	11/07/02 NP_568662.1 2e-42 (NM_124004) putative protein; protein id: At5g46340.1	0
Contig16315_at	2.19e-06	5.83e-06	2H.66	0.047563	0.0241794	1H.09	iPacMan	<none>	0
Contig395_s_at	6.13e-06	1.52e-05	2H.66	0.00333012	0.00230145	1H.09	n/a	11/04/02 P51823 e-100 ADP-RIBOSYLATION FACTOR pir||T52341 ADP-ribosylation factor [imported] - rice	0
Contig13131_at	1.18e-05	2.75e-05	2H.66	0.00425263	0.00286838	1H.09	n/a	11/06/02 CAD41335.1 4e-15 (AL662946) oj991113_30.17 [Oryza sativa (japonica cultivar-group)]	0
Contig7711_s_at	2.63e-05	5.55e-05	2H.66	0.137942	0.0592953	1H.09	n/a	10/26/02 CAC00545.1 6e-65 (AJ277085) putative low-affinity nitrate transporter [Nicotiana plumbaginifolia]	0
Contig13400_at	0.000134413	0.000233635	2H.66	0.0712053	0.0341777	1H.09	n/a	10/26/02 NP_197350.1 5e-77 (NM_121854) putative protein; protein id: At5g18490.1	0
Contig7242_at	0.000159807	0.000271373	2H.66	0.00161121	0.0011932	1H.09	n/a	10/13/02 NP_180219.1 2e-72 putative membrane transporter; protein id: At2g26510.1	0
Contig15911_at	0.000200525	0.000329734	2H.66	0.00743126	0.00472761	1H.09	n/a	10/13/02 CAC05659.1 3e-09 (AJ293030) RBP2 protein [Brassica oleracea var. capitata]	0
Contig10880_at	0.000272329	0.000433433	2H.66	0.0542412	0.0271293	1H.09	n/a	11/07/02 NP_567120.1 8e-60 arginine/serine-rich splicing factor	0
Contig25692_at	0.000347198	0.000538199	2H.66	0.0509798	0.0256621	1H.09	n/a	10/02/02 AAK73150.1 2e-85 (AC079022) putative SCARECROW gene regulator [Oryza sativa]	0
Contig10800_at	4.38e-07	1.99e-06	2H.67	0.0254137	0.0140477	1H.09	n/a	10/27/02 Q9XGT7 e-101 Serine/threonine protein phosphatase PP2A-3 catalytic subunit gb|AAD41126.1|AF159061_1 serine/threonine protein phosphatase PP2A-3 catalytic	0
Contig9578_s_at	4.38e-07	1.99e-06	2H.67	0.0256764	0.0141704	1H.09	n/a	10/02/02 BAB90379.1 e-106 ankyrin-like protein [Oryza sativa (japonica cultivar-group)]	0
Contig9166_at	4.38e-07	1.99e-06	2H.67	0.148879	0.0631339	1H.09	n/a	10/27/02 T04508 1e-45 hypothetical protein F8F16.230 - Arabidopsis thaliana emb|CAA16544.1| (AL021633) hypothetical protein [Arabidopsis thaliana]	0
Contig14199_at	4.38e-07	1.99e-06	2H.67	0.357907	0.127294	1H.09	n/a	11/06/02 BAB92347.1 1e-90 lysine decarboxylase-like protein [Oryza sativa (japonica cultivar-group)]	0
Contig7894_at	8.76e-07	2.7e-06	2H.67	0.00244615	0.00174625	1H.09	PacMan	11/06/02 NP_565351.1 7e-60 (NM_126855) putative protein kinase; protein id: At2g11520.1	1
Contig14311_at	4.82e-06	1.22e-05	2H.67	0.03182	0.0170309	1H.09	n/a	10/29/02 AAK50581.1 3e-22 (AC084404) unknown protein [Oryza sativa]	0
Contig16680_at	1.14e-05	2.67e-05	2H.67	0.119406	0.0527131	1H.09	n/a	<none>	0
Contig9423_at	5.3e-05	0.000103189	2H.67	0.00640324	0.0041324	1H.09	n/a	11/08/02 NP_197874.1 3e-04 putative protein; protein id: At5g24920.1 [Arabidopsis thaliana]	0
Contig15193_at	7.84e-05	0.000145543	2H.67	0.614843	0.192407	1H.09	PacMan	11/06/02 NP_568458.1 6e-18 putative protein; protein id: At5g24810.1	0
Contig15200_at	0.000123905	0.000217521	2H.67	0.271087	0.102063	1H.09	n/a	<none>	0
Contig10753_at	9.19e-06	2.21e-05	2H.68	0.758878	0.224465	1H.09	n/a	11/07/02 AAD39596.1 1e-67 Contains similarity to gb|CAB16841 trichohyalin like protein from Arabidopsis thaliana. [Oryza sativa]	0
Contig14666_at	0.000190455	0.000315725	2H.68	0.0362662	0.0190923	1H.09	n/a	11/08/02 CAC40809.1 9e-73 (AJ295945) Xet3 protein [Festuca pratensis]	0
rbags1k09_s_at	0.0002338	0.000378497	2H.68	0.269352	0.10155	1H.09	n/a	<none>	0
Contig1226_at	0.000251313	0.000403806	2H.68	0.131473	0.0569603	1H.09	n/a	11/06/02 BAA23745.2 e-152 bpw2 [Hordeum vulgare subsp. vulgare]	0
HU12E11u_s_at	0.000481173	0.000714251	2H.66	0.000919001	0.000720469	1H.10	n/a	11/04/02 P42211 1e-34 Aspartic proteinase precursor pir||JS0732 aspartic proteinase (EC 3.4.23.-) - rice	0
Contig13561_at	4.38e-07	1.99e-06	2H.63	0.172564	0.0711981	1H.10	n/a	11/06/02 AAG37354.1 1e-05 (AY009938) Mla1 [Hordeum vulgare] [Hordeum vulgare subsp. vulgare] gb|AAG37356.1| (AY009939) Mla1 [Hordeum vulgare] [Hordeum vulgare subsp.	0
Contig23974_at	7.79e-05	0.000144799	2H.66	0.503098	0.165314	1H.10	n/a	<none>	0
Contig5872_at	0.000179947	0.00030082	2H.66	0.0136362	0.00809045	1H.10	n/a	10/13/02 CAB65537.1 1e-98 Toc34-1 protein [Zea mays]	0
Contig16573_at	8.76e-07	2.7e-06	2H.67	0.00821366	0.00517071	1H.10	n/a	11/08/02 AAG51343.1 1e-12 (AC012562) hypothetical protein; 82071-85833 [Arabidopsis thaliana]	0
Contig16607_at	8.76e-07	2.7e-06	2H.67	0.223426	0.0875633	1H.10	n/a	11/08/02 NP_190046.2 8e-69 (NM_114328) putative protein; protein id: At3g44600.1	0
Contig11251_at	8.76e-07	2.7e-06	2H.67	0.400403	0.138804	1H.10	n/a	10/13/02 AAL49957.1 4e-42 (AY069920) GTP cyclohydrolase I [Lycopersicon esculentum]	0
Contig6035_s_at	1.05e-05	2.49e-05	2H.68	0.0719663	0.0344927	1H.10	n/a	11/06/02 AAM64629.1 2e-39 COP8 (constitutive photomorphogenic) homolog [Arabidopsis thaliana]	0
HA11O05u_at	1.36e-05	3.12e-05	2H.65	0.0527662	0.0264825	1H.11	n/a	10/31/02 AAK98703.1 1e-55 Putative PAP-specific phosphatase [Oryza sativa]	1
Contig2358_at	8.76e-07	2.7e-06	2H.67	0.37178	0.131088	1H.11	n/a	11/08/02 NP_614190.1 9e-11 prdicted regulatory protein consisting of a uncharacterized conserved domain fused to a CBS domain [Methanopyrus	0
Contig5857_at	8.76e-07	2.7e-06	2H.68	0.109103	0.0489175	1H.11	n/a	11/06/02 NP_566883.1 2e-64 putative protein; protein id: At3g46220.1	0
HU12P21u_x_at	0.000186077	0.000309861	2H.68	0.222828	0.0874001	1H.11	n/a	11/04/02 S57787 2e-07 hypothetical protein 2 (clone ES1A) - barley emb|CAA55483.1| contains EGF-like sequences [Hordeum vulgare]	0
Contig8857_at	3.5e-06	9e-06	2H.65	0.000189142	0.000172122	1H.13	n/a	10/31/02 AAK84451.1 2e-39 (AC087192) putative indole-3-acetic acid-regulated protein [Oryza sativa (japonica cultivar-group)]	0
Contig13706_at	1.75e-06	4.74e-06	2H.65	0.115623	0.0512969	1H.14	PacMan	11/07/02 NP_191209.1 2e-06 (NM_115508) putative protein; protein id: At3g56500.1 [Arabidopsis thaliana]	0
Contig25716_at	9.72e-05	0.000175862	2H.67	0.623343	0.194344	1H.14	n/a	11/07/02 Q9M5Q1 6e-51 Galactoside 2-L-fucosyltransferase (Xyloglucan alpha-(1	0
Contig14304_at	4.38e-07	1.99e-06	2H.67	0.0633796	0.0309555	1H.17	n/a	11/06/02 AAM12330.1 9e-70 (AC091680) putative glutathione S-transferase [Oryza sativa (japonica cultivar-group)]	0
Contig1068_at	8.76e-07	2.7e-06	2H.65	0.364221	0.128972	1H.18	n/a	10/29/02 BAB23509.1 1e-04 (AK004727) data source:MGD	0
Contig20559_at	0.000119527	0.000211466	2H.66	0.282591	0.10551	1H.18	n/a	11/06/02 NP_196838.1 2e-04 (NM_121337) putative protein; protein id: At5g13340.1 [Arabidopsis thaliana]	0
Contig22987_at	4.38e-05	8.69e-05	2H.67	0.0455814	0.0232987	1H.18	n/a	10/27/02 BAB86411.1 4e-54 (AP003221) contains ESTs AU102090(C10231)	0
Contig9023_at	1.31e-06	3.63e-06	2H.68	0.242971	0.0936804	1H.18	n/a	11/08/02 AAK20050.1 8e-96 putative zinc finger protein [Oryza sativa (japonica cultivar-group)]	0
Contig7405_at	0.000538967	0.000790035	2H.67	0.372242	0.131229	1H.19	n/a	10/13/02 NP_196186.1 4e-78 signal recognition particle receptor beta subunit-like protein; protein id: At5g05670.1 [Arabidopsis thaliana]	0
Contig24281_at	0.000341068	0.000529972	2H.68	0.685184	0.208489	1H.20	n/a	<none>	0
Contig20245_at	8.76e-07	2.7e-06	2H.65	0.134606	0.0580766	1H.23	n/a	11/04/02 BAB92819.1 5e-63 (AP003934) putative phospholipase D-like protein [Oryza sativa (japonica cultivar-group)]	0
Contig9040_at	8.76e-07	2.7e-06	2H.67	0.0618537	0.0303158	1H.23	n/a	11/08/02 NP_191860.1 4e-62 (NM_116166) putative protein; protein id: At3g63010.1 [Arabidopsis thaliana]	0
Contig23204_at	8.76e-07	2.7e-06	2H.67	4.38e-07	7.35e-07	1H.24	n/a	<none>	0
Contig13863_at	4.38e-07	1.99e-06	2H.65	6.52e-05	6.43e-05	1H.25	n/a	11/06/02 BAB02964.1 1e-59 (AP000419) contains similarity to receptor protein kinase~gene_id:MVI11.14 [Arabidopsis thaliana]	0
Contig15241_at	0.000204904	0.00033629	2H.65	0.215066	0.0849677	1H.25	n/a	10/29/02 BAA89800.1 3e-26 (AB028185) OsNAC6 protein [Oryza sativa] gb|AAK17067.1| (AF254558) NAC6 [Oryza sativa] [Oryza sativa (japonica	0
Contig7652_s_at	1.31e-05	3.05e-05	2H.68	9.63e-06	1.13e-05	1H.26	n/a	10/02/02 BAC07004.1 1e-39 transcription factor-like protein [Oryza sativa (japonica cultivar-group)]	0
Contig6076_s_at	0.00032049	0.000501016	2H.66	0.0610604	0.0299842	1H.26	n/a	11/08/02 BAB63606.1 4e-62 P0403C05.28 [Oryza sativa (japonica cultivar-group)] dbj|BAC10752.1| OSJNBb0053G03.1 [Oryza sativa (japonica cultivar-group)]	0
Contig6076_at	0.000458844	0.000685181	2H.66	0.0891755	0.0412776	1H.26	n/a	11/08/02 BAB63606.1 4e-62 P0403C05.28 [Oryza sativa (japonica cultivar-group)] dbj|BAC10752.1| OSJNBb0053G03.1 [Oryza sativa (japonica cultivar-group)]	0
Contig6960_at	0.00066725	0.000950173	2H.66	0.161982	0.0676996	1H.26	n/a	10/02/02 BAA82372.1 9e-42 (AP000366) hypothetical protein [Oryza sativa (japonica cultivar-group)]	0
Contig3834_at	4.38e-07	1.99e-06	2H.67	0.0568835	0.0282607	1H.26	n/a	<none>	0
Contig10477_at	3.28e-05	6.75e-05	2H.67	0.0440306	0.0226132	1H.26	n/a	11/06/02 T06215 e-153 glucan endo-1	0
EBem10_SQ001_J14_s_at	1.31e-06	3.63e-06	2H.68	0.577723	0.183841	1H.26	n/a	10/13/02 AAD39596.1 6e-11 Contains similarity to gb|CAB16841 trichohyalin like protein from Arabidopsis thaliana. [Oryza sativa]	0
Contig15704_at	8.76e-07	2.7e-06	2H.66	0.0031887	0.00221398	1H.27	n/a	10/26/02 BAC16037.1 7e-13 (AP004316) hypothetical protein~predicted by FGENESH etc. [Oryza sativa (japonica cultivar-group)]	0
Contig9509_at	0.000114273	0.000202774	2H.67	0.183717	0.0749229	1H.28	n/a	10/28/02 BAB90287.1 8e-080 (AP003436) contains EST D22118(C10369)~similar to Arabidopsis thaliana chromosome 3	0
HD07I22r_s_at	0.00018345	0.000306278	2H.68	0.375508	0.132157	1H.28	n/a	10/31/02 NP_082460.1 5e-08 (NM_028184) RIKEN cDNA 2210010N10 [Mus musculus] dbj|BAB25842.1| (AK008702) data source:SPTR	0
Contig12757_at	0.000609019	0.000877589	2H.68	0.717332	0.215744	1H.29	n/a	11/07/02 BAB68059.1 7e-33 (AP003453) hypothetical protein [Oryza sativa (japonica cultivar-group)]	0
Contig13083_at	6.13e-06	1.52e-05	2H.67	0.000101138	9.64e-05	1H.30	PacMan	10/02/02 NP_196154.1 2e-24 putative protein; protein id: At5g05350.1 [Arabidopsis thaliana]	0
Contig14591_at	0.000274956	0.000436985	2H.67	0.121914	0.0535852	1H.30	n/a	11/06/02 NP_567434.1 4e-36 Expressed protein; protein id: At4g14600.1	0
Contig1154_s_at	5.39e-05	0.000104553	2H.65	4.38e-07	7.35e-07	1H.32	n/a	10/02/02 P05621 1e-57 Histone H2B.2 pir||HSWT2B histone H2B.2 - wheat	0
Contig3100_at	2.19e-05	4.68e-05	2H.68	9.19e-06	1.08e-05	1H.34	n/a	11/08/02 BAB84432.1 9e-58 putative nuclear RNA binding protein A [Oryza sativa (japonica cultivar-group)]	0
Contig7505_at	1.4e-05	3.21e-05	2H.66	0.00166068	0.00122578	1H.34	PacMan	11/07/02 S42864 2e-30 protein kinase (EC 2.7.1.-) - common ice plant (fragment)	1
Contig11203_at	0.000259632	0.000415877	2H.66	0.000794658	0.00063153	1H.35	iPacMan	10/13/02 NP_191085.1 4e-58 (NM_115383) putative protein; protein id: At3g55250.1	0
Contig7435_at	8.76e-07	2.7e-06	2H.65	0.533234	0.173009	1H.35	n/a	11/06/02 T06209 e-105 probable bis(5-nucleosyl)-tetraphosphatase (asymmetrical) (EC 3.6.1.17) - barley	0
Contig11242_at	0.000492557	0.000728911	2H.66	0.0252268	0.0139554	1H.37	n/a	11/06/02 BAC00744.1 7e-62 (AP004613) hypothetical protein~similar to Arabidopsis thaliana chromosome 4	0
Contig10168_at	1.75e-06	4.74e-06	2H.67	0.14714	0.0625191	1H.37	n/a	11/04/02 BAB93351.1 1e-23 B1131B07.13 [Oryza sativa (japonica cultivar-group)]	0
[truncated: 20,842 more rows]
