# Supplementary material for: Interchromosomal Transfer of Immune Regulation During Infection of Barley with the Powdery Mildew Pathogen
Source: G3 (Bethesda). 2017 Aug 8;7(10):3317–29. doi: 10.1534/g3.117.300125 (PMC5633382; doi:10.1534/g3.117.300125)
Supplement: Supplementary file 9 [file 3317TableS7.xlsx]

## Sheet: Description
Inter-chromosomal transfer of immune regulation during infection of barley with the powdery mildew pathogen. P Surana, R Xu, G Fuerst, A Chapman, D Nettleton, R Wise. 2017.
Table S7. Differential expression results for comparison between CI 16151 (Mla1) and CI 16155 (Mla13) in BB4 and between QSM progeny groups (Mla1, mlLa) and (mla1, mlLa) in BB96.
The table lists all 22,840 probe sets in the Barley1 Affymetrix GeneChip along with the significance level in p- and q-values at 16 and 32 HAI.

## Sheet: BB4 vs. BB96
Affymetrix Barley1 GeneChip Probe Set ID	CI 16151 (Mla1) vs. CI 16155 (Mla13) in BB4				(Mla1, mlLa) vs. (mla1, mlLa) QSM progeny groups in BB96				Descriptive Annotation
	p-value 16 HAI	q-value 16 HAI	p-value 32 HAI	q-value 32 HAI	p-value 16 HAI	q-value 16 HAI	p-value 32 HAI	q-value 32 HAI
1200459_Reg_88-1740_at	0.861955	0.746084	0.927748	0.325117	0.254705	0.999296	0.120452	0.147157	From cloning vector pGL3-Basic
1289374_Reg_826-1545_at	0.1605	0.492003	0.736345	0.276706	0.345638	0.999296	0.089963	0.122847	Cloning vector phGFP-S65T
149174_Reg_66-1115_at	0.717099	0.716307	0.0427599	0.027498	0.92704	0.999296	0.144645	0.164879	K. pneumoniae bromoxynil-specific nitrilase (bxn) gene
150775_Reg_211-1236_at	0.945183	0.759632	0.69887	0.266475	0.602001	0.999296	0.00855272	0.0295407	Plasmid pJR225 (from E.coli) hygromycin B phosphotransferase (hgh) gene
23381122_R_1101-1898_at	0.513841	0.656916	0.699693	0.266668	0.0802478	0.999296	0.00520165	0.0215611	From binary vector pGV4042
2623978_R_1403-2212_at	0.55358	0.670816	0.32313	0.149402	0.0674762	0.999296	0.395134	0.30012	Synthetic DNA containing kanamycin and geneticin (G418) resistance gene in Escherichia coli plasmid pFA6a-GFPS65T-kanMX6
40321-46140.AF427791_x_at	0.915206	0.753921	0.157482	0.0838207	0.554261	0.999296	0.311178	0.260746	NA
48446_Reg_1231-2205_at	0.226689	0.534794	0.767271	0.285303	0.61538	0.999296	0.00555239	0.0224693	V.harveyi luxA and luxB genes for luciferase alpha and beta subunits
48446_Reg_137-1204_at	0.461399	0.639548	0.246421	0.120526	0.438575	0.999296	0.194856	0.197908	From V. harveyi luxA and luxB genes for luciferase alpha and beta subunits
74797-75570.AF427791_x_at	0.958858	0.762091	0.818051	0.298674	0.343829	0.999296	0.142651	0.163552	NA
8829-9073.AF427791_x_at	0.606131	0.686067	0.870914	0.31127	0.635335	0.999296	0.352471	0.280478	NA
9507414_R_4264-4644_at	0.348318	0.595935	0.165499	0.0873288	0.375456	0.999296	0.151947	0.169711	From complete sequence of plasmid pRL1063a
A00196.1_at	0.51235	0.656448	0.73986	0.277799	0.733586	0.999296	0.465909	0.330836	A00196 Synthetic uidA gene for beta-glucuronidase (GUS)
A06498.1_s_at	0.194915	0.516576	0.310805	0.144789	0.519789	0.999296	0.0877705	0.120935	Artificial sequence for nopaline synthase
AB011264_at	0.758583	0.72661	0.71099	0.269843	0.736835	0.999296	0.00943452	0.0313693	11/06/02 BAA74581.1 0.0 (AB011264) nicochianamine synthase 3 [Hordeum vulgare subsp. vulgare]
AB011266_at	0.957656	0.761775	0.779818	0.28877	0.148453	0.999296	0.991199	0.498801	11/06/02 BAA74583.1 0.0 (AB011266) nicotianamine Synthase 4 [Hordeum vulgare subsp. vulgare]
AB019525_at	0.441163	0.633857	0.0444327	0.0284494	0.70815	0.999296	0.71705	0.419436	11/06/02 BAA74587.1 0.0 (AB019525) nicotianamine synthase 7 [Hordeum vulgare subsp. vulgare]
AB024007_at	0.530352	0.662984	0.870362	0.311132	0.944782	0.999296	0.0986176	0.129847	11/06/02 BAB07798.1 e-104 (AB024007) IDS3 [Hordeum vulgare subsp. vulgare]
AF016328_at	0.222154	0.531541	0.000503428	0.000507438	0.87842	0.999296	0.903154	0.476436	11/06/02 AAB02259.1 2e-67 permatin precursor
AF026538_at	0.875162	0.749475	0.000563602	0.000563141	0.347841	0.999296	0.132053	0.155963	11/06/02 A59232 e-161 ABA-responsive protein - barley gb|AAD09343.1| (AF026538) ABA-responsive protein [Hordeum vulgare]
AF032680_at	0.360168	0.600722	0.659042	0.255612	0.750123	0.999296	0.577291	0.373193	11/06/02 T04384 e-100 NBS-LRR type resistance protein - barley (fragment) gb|AAB96977.1| (AF032680) NBS-LRR type resistance protein [Hordeum vulgare]
AF032681_at	0.707895	0.714231	0.695238	0.265441	0.492305	0.999296	0.327707	0.268906	11/06/02 T04385 3e-54 NBS-LRR type resistance protein - barley (fragment) gb|AAB96978.1| (AF032681) NBS-LRR type resistance protein [Hordeum vulgare]
AF032682_at	0.316833	0.582312	0.206772	0.10473	0.814979	0.999296	0.395927	0.300416	11/06/02 T04389 e-126 NBS-LRR type resistance protein - barley (fragment) gb|AAB96979.1| (AF032682) NBS-LRR type resistance protein [Hordeum vulgare]
AF032683_at	0.547866	0.669115	0.467909	0.198673	0.219441	0.999296	0.401372	0.302981	11/06/02 T04390 0.0 NBS-LRR type resistance protein - barley (fragment) gb|AAB96980.1| (AF032683) NBS-LRR type resistance protein [Hordeum vulgare] [Hordeum
AF032685_at	0.299148	0.572201	0.169288	0.0889693	0.730823	0.999296	0.284853	0.248258	11/06/02 T04392 e-100 NBS-LRR type resistance protein - barley (fragment) gb|AAB96982.1| (AF032685) NBS-LRR type resistance protein [Hordeum vulgare]
AF032686_at	0.63897	0.694886	0.430441	0.186377	0.0475592	0.999296	0.0566745	0.092884	11/06/02 T04393 e-157 NBS-LRR type resistance protein - barley (fragment) gb|AAB96983.1| (AF032686) NBS-LRR type resistance protein [Hordeum vulgare]
AF032687_at	0.462346	0.639662	0.468629	0.198914	0.838162	0.999296	0.565039	0.368423	11/06/02 T04394 e-152 NBS-LRR type resistance protein - barley (fragment) gb|AAB96984.1| (AF032687) NBS-LRR type resistance protein [Hordeum vulgare]
AF039024_at	0.589188	0.682356	0.350092	0.159067	0.559461	0.999296	0.503843	0.345583	11/06/02 T04395 2e-38 probable phospholipid transfer protein - barley gb|AAC28263.1| 7 kDa lipid transfer protein [Hordeum vulgare]
AF052395_at	0.125445	0.468731	0.692501	0.264733	0.401086	0.999296	0.0263813	0.0586139	11/06/02 T04396 3e-99 Rlch5 protein - barley (fragment) gb|AAC26501.1| (AF052395) resistance protein [Hordeum vulgare] [Hordeum vulgare
AF052396_at	0.163722	0.494521	0.21808	0.109435	0.236755	0.999296	0.00327822	0.0162989	11/06/02 T04397 e-103 Rlch4 protein - barley (fragment) gb|AAC26502.1| (AF052396) resistance protein [Hordeum vulgare] [Hordeum vulgare
AF052397_at	0.163466	0.494508	0.134224	0.0732716	0.75574	0.999296	0.405421	0.304671	11/06/02 T04398 e-103 hypothetical protein - barley (fragment) gb|AAC26503.1| (AF052397) resistance protein [Hordeum vulgare] [Hordeum vulgare
AF064561_at	0.70965	0.714252	0.836386	0.303295	0.595621	0.999296	0.0982429	0.129517	11/06/02 AAC69754.1 0.0 (AF064561) starch branching enzyme IIb [Hordeum vulgare] [Hordeum vulgare subsp. vulgare]
AF069331_at	0.349718	0.596423	0.562403	0.227618	0.600288	0.999296	0.0396724	0.0746699	11/06/02 AAC96100.2 2e-23 low temperature induced protein [Hordeum vulgare]
AF069331_s_at	0.36191	0.600929	0.015558	0.0113108	0.533348	0.999296	0.216144	0.210549	11/06/02 AAC96100.2 2e-23 low temperature induced protein [Hordeum vulgare]
AF085165_at	4.33008e-14	7.62247e-11	1.53676e-07	3.08643e-07	0.00227699	0.231255	6.03554e-09	1.97353e-06	11/06/02 AAD44030.1 e-147 (AF085165) receptor-like kinase LRK10 [Hordeum vulgare] [Hordeum vulgare subsp. vulgare]
AF085166_at	0.494577	0.651716	1.06869e-13	8.58319e-13	0.000329926	0.051969	2.39895e-06	0.000195573	11/06/02 AAD44031.1 0.0 receptor-like kinase [Hordeum vulgare]
AF085166_x_at	0.639433	0.695047	2.84781e-15	3.53646e-14	2.50387e-07	0.000136163	5.30651e-11	3.19633e-08	11/06/02 AAD44031.1 0.0 receptor-like kinase [Hordeum vulgare]
AF091115_at	0.439655	0.633656	0.759389	0.283113	0.57087	0.999296	0.0257105	0.0578308	11/06/02 AAD28363.1 0.0 (AF091115) putative high affinity nitrate transporter [Hordeum vulgare] [Hordeum vulgare subsp. vulgare]
AF100770_at	0.178614	0.505044	0.0457344	0.029156	0.809646	0.999296	0.00016315	0.00249956	11/06/02 AAD46419.1 0.0 (AF100770) receptor-like kinase [Hordeum vulgare]
AF108009_at	0.0799441	0.42487	0.644235	0.251446	0.851878	0.999296	0.218309	0.211875	11/06/02 AAD46470.1 2e-37 (AF108009) HV1PST [Hordeum vulgare]
AF108010_at	0.588725	0.682356	0.0423483	0.0272648	0.0960652	0.999296	0.0232562	0.0542897	11/06/02 AAD46471.1 0.0 (AF108010) Hv1LRR2 [Hordeum vulgare]
AF108015_at	0.866807	0.746949	0.163391	0.0864876	0.762375	0.999296	0.0290749	0.0620333	11/06/02 AAD46476.1 e-117 (AF108015) YPL943 [Hordeum vulgare]
AF109193_at	0.38584	0.61274	0.311518	0.145065	0.939797	0.999296	0.0983935	0.129671	11/06/02 AAF23356.1 3e-64 (AF109193) ECA1 protein [Hordeum vulgare] [Hordeum vulgare subsp. vulgare]
AF129480_at	0.00846551	0.270194	0.195539	0.099976	0.328822	0.999296	0.129196	0.153778	11/06/02 AAF36492.1 e-109 (AF129480) HAK1B [Hordeum vulgare] [Hordeum vulgare subsp. vulgare]
AF134152_at	0.999805	0.770659	0.0792264	0.0468676	0.647412	0.999296	0.336165	0.272679	11/06/02 AAD55362.1 9e-81 (AF134152) cysteine protease [Hordeum vulgare] [Hordeum vulgare subsp. vulgare]
AF134153_at	0.132624	0.473588	0.614793	0.243131	0.541997	0.999296	0.28014	0.245807	11/06/02 AAD55363.1 3e-92 (AF134153) cysteine protease [Hordeum vulgare] [Hordeum vulgare subsp. vulgare]
AF146269_at	0.850915	0.743969	0.448083	0.192065	0.18648	0.999296	0.104143	0.134567	11/06/02 AAF21362.1 e-156 (AF146269) resistance gene analog PIC22 [Oryza sativa]
AF146270_at	0.257926	0.550686	0.753701	0.28164	0.359719	0.999296	0.0600995	0.0960222	11/06/02 AAF21363.1 8e-94 (AF146270) resistance gene analog PIC23 [Oryza sativa]
AF146271_at	0.427416	0.628566	0.24826	0.121202	0.577194	0.999296	0.456401	0.326699	11/06/02 AAF21364.1 2e-48 (AF146271) resistance gene analog PIC24 [Oryza sativa]
AF146272_at	0.121727	0.465951	0.399024	0.176144	0.5688	0.999296	0.905883	0.477384	11/06/02 AAF21365.1 7e-84 (AF146272) resistance gene analog PIC25 [Hordeum vulgare]
AF146272_s_at	0.374211	0.60729	0.0479499	0.0303998	0.45076	0.999296	0.0792487	0.113384	11/06/02 AAF21365.1 7e-84 (AF146272) resistance gene analog PIC25 [Hordeum vulgare]
AF146273_at	0.0171194	0.310548	0.490916	0.206071	0.956045	0.999296	0.774941	0.438138	11/06/02 AAF21366.1 3e-55 (AF146273) resistance gene analog PIC25-1 [Hordeum vulgare]
AF146274_at	0.374092	0.607223	0.0018522	0.0016672	0.381164	0.999296	0.165803	0.179249	11/06/02 AAF21367.1 3e-48 (AF146274) resistance gene analog PIC26 [Hordeum vulgare]
AF250937_s_at	0.49489	0.651755	0.515952	0.213834	0.708231	0.999296	0.391773	0.298571	11/06/02 AAG00429.1 e-104 (AF250937) germin E [Hordeum vulgare]
AF254799_CDS-2_at	0.498008	0.653256	0.0778522	0.0461878	0.827982	0.999296	0.821153	0.452659	11/06/02 AAF90122.1 e-145 (AF254799) tonoplast intrinsic protein 2 [Hordeum vulgare]
AF273681.1_s_at	0.494754	0.651755	0.346619	0.157857	0.831666	0.999296	0.0370437	0.0713472	Pseudomonas syringae pv. syringae strain 7B12 APH(3 ) streptomycin phosphotransferase (strA) gene
AF348460_at	0.735694	0.72053	0.0200628	0.0141646	0.390573	0.999296	0.00535026	0.0219354	11/06/02 AAL02091.1 3e-25 (AF348460) cryptochrome 2 [Hordeum vulgare]
AF414172_at	0.733773	0.719822	0.466861	0.198304	0.262227	0.999296	0.0389643	0.073841	11/06/02 AAL07812.1 0.0 (AF414172) NBS-LRR-like protein [Hordeum vulgare] [Hordeum vulgare subsp. vulgare]
AF414174_at	0.871571	0.748797	0.506879	0.211072	0.606603	0.999296	0.58918	0.377159	11/06/02 AAL07813.1 0.0 (AF414174) NBS-LRR-like protein [Hordeum vulgare] [Hordeum vulgare subsp. vulgare]
AF414175_at	0.219058	0.529509	0.587901	0.2353	0.380717	0.999296	0.896728	0.474899	11/06/02 AAL07814.1 0.0 (AF414175) NBS-LRR-like protein [Hordeum vulgare] [Hordeum vulgare subsp. vulgare]
AF414176_at	0.489987	0.651148	0.226389	0.112748	0.494273	0.999296	0.0361317	0.0704923	11/06/02 AAL07815.1 0.0 (AF414176) NBS-LRR-like protein [Hordeum vulgare] [Hordeum vulgare subsp. vulgare]
AF414177_at	0.37698	0.608657	0.0601348	0.0369645	0.393936	0.999296	0.0123903	0.0370236	11/06/02 AAL07816.1 0.0 (AF414177) NBS-LRR-like protein [Hordeum vulgare] [Hordeum vulgare subsp. vulgare]
AF414179_at	0.694509	0.710843	0.0268137	0.0183156	0.917576	0.999296	0.0515336	0.0877901	11/06/02 AAL07817.1 0.0 (AF414179) NBS-LRR-like protein [Hordeum vulgare] [Hordeum vulgare subsp. vulgare]
AF427791_CDS-10_at	0.802474	0.735611	0.571329	0.230241	0.940103	0.999296	0.0843408	0.117942	11/06/02 AAM22819.1 0.0 (AF427791) RGH2B [Hordeum vulgare] gb|AAM22820.1|AF427791_11 (AF427791) RGH2A [Hordeum vulgare]
AF427791_CDS-12_at	0.16613	0.496263	0.649402	0.252842	0.244249	0.999296	0.08021	0.1142	11/06/02 AAM22821.1 8e-83 (AF427791) HV80H14.11B [Hordeum vulgare] gb|AAM22822.1|AF427791_13 (AF427791) HV80H14.11A [Hordeum vulgare]
AF427791_CDS-13_at	0.843665	0.742322	0.0253316	0.0174361	0.0691665	0.999296	0.162458	0.177088	11/06/02 AAM22823.1 1e-50 (AF427791) HV80H14.10B [Hordeum vulgare] gb|AAM22824.1|AF427791_15 (AF427791) HV80H14.10A [Hordeum vulgare]
AF427791_CDS-14_at	0.0572012	0.390415	0.00056405	0.000563444	0.581691	0.999296	0.0904544	0.123253	11/06/02 AAM08613.1 e-124 (AC107314) Putative disease resistance gene [Oryza sativa (japonica cultivar-group)]
AF427791_CDS-2_at	0.0802325	0.425376	0.48382	0.203876	0.903998	0.999296	0.207021	0.205094	11/06/02 AAM22835.1 2e-29 (AF427791) hv711N16.15 [Hordeum vulgare]
AF427791_CDS-23_at	0.413113	0.622462	0.542516	0.221872	0.741882	0.999296	0.13799	0.159954	11/06/02 AAM22825.1 2e-86 (AF427791) HV80H14.8 [Hordeum vulgare]
AF427791_CDS-25_at	0.0213737	0.322081	0.0350222	0.0231168	0.247903	0.999296	0.719889	0.420353	11/06/02 AAM22827.1 2e-34 CI2E [Hordeum vulgare]
AF427791_CDS-3_at	0.569667	0.67597	0.109859	0.0618977	0.333683	0.999296	0.0380226	0.0725974	11/06/02 AAM22811.1 6e-57 (AF427791) HV711N16.14 [Hordeum vulgare]
AF427791_CDS-9_at	0.945599	0.759632	0.06193	0.0378828	0.528184	0.999296	0.245964	0.227204	11/06/02 AAM22817.1 e-119 (AF427791) HV80H14.14B [Hordeum vulgare] gb|AAM22818.1|AF427791_9 (AF427791) hv80H14.14a [Hordeum vulgare]
AF442489_at	0.715464	0.715825	0.580111	0.23293	0.248262	0.999296	0.153848	0.171026	11/06/02 AAM13419.1 e-111 (AF442489) CRT/DRE binding factor 2 [Hordeum vulgare subsp. vulgare]
AF474072_CDS-1_at	0.298746	0.572201	0.85433	0.307268	0.666688	0.999296	0.269842	0.240196	11/06/02 AAM13439.1 0.0 (AF474072) similar to putative receptor protein kinase from A. thaliana [Hordeum vulgare subsp. vulgare]
AF474072_CDS-2_at	0.634592	0.693811	0.454821	0.194327	0.0297756	0.896756	0.00324553	0.0162413	11/06/02 AAM13440.1 2e-80 (AF474072) Hypothetical protein [Hordeum vulgare subsp. vulgare]
AF474072_CDS-4_at	0.0174274	0.311372	0.735804	0.276542	0.474468	0.999296	0.118065	0.14543	11/06/02 AAM13442.1 2e-71 (AF474072) similar to A. thaliana C3HC4-type RING zinc finger protein AB005237 [Hordeum vulgare subsp. vulgare]
AF474373_CDS-1_at	0.444115	0.634945	0.562918	0.227732	0.720534	0.999296	0.596546	0.379645	11/06/02 AAL77104.1 3e-96 (AF474373) putative leucine aminopeptidase [Hordeum vulgare] [Hordeum vulgare subsp. vulgare]
AF474373_CDS-10_at	0.210118	0.52317	0.0776708	0.0461134	0.442601	0.999296	0.98009	0.496383	<none>
AF474373_CDS-2_at	0.0433727	0.37207	0.215052	0.108194	0.893039	0.999296	0.796636	0.444859	11/06/02 AAL77105.1 6e-70 (AF474373) unknown [Hordeum vulgare] [Hordeum vulgare subsp. vulgare]
AF474373_CDS-4_at	0.47532	0.644757	0.226656	0.112845	0.508545	0.999296	0.196684	0.198986	11/06/02 AAL77107.1 e-102 (AF474373) hypothetical protein [Hordeum vulgare] [Hordeum vulgare subsp. vulgare]
AF474373_CDS-5_at	0.729746	0.719239	0.938124	0.327416	0.782475	0.999296	0.767044	0.435761	11/06/02 AAL77108.1 7e-80 (AF474373) hypothetical protein [Hordeum vulgare] [Hordeum vulgare subsp. vulgare]
AF474373_CDS-8_at	0.123228	0.467224	0.589608	0.235814	0.274975	0.999296	0.860194	0.464261	11/06/02 AAL77111.1 1e-58 (AF474373) hypothetical protein [Hordeum vulgare] [Hordeum vulgare subsp. vulgare]
AF474982_CDS-2_at	0.210838	0.523465	0.487461	0.204923	0.405813	0.999296	0.104725	0.135065	11/06/02 AAL85698.1 3e-91 (AF474982) hypothetical protein [Hordeum vulgare subsp. vulgare]
AF474982_CDS-3_at	0.674378	0.705632	0.82737	0.301216	0.712228	0.999296	0.0646365	0.100398	11/06/02 AAL85699.1 6e-47 (AF474982) hypothetical protein [Hordeum vulgare subsp. vulgare]
AF509747.1_at	0.0837931	0.432474	0.392304	0.173801	0.901332	0.999296	0.00146693	0.00985804	---
AFFX-BioB-3_at	0.787513	0.73235	0.831474	0.302287	0.605322	0.999296	0.85756	0.463486	NA
AFFX-BioB-5_at	0.0526272	0.38598	0.226985	0.11298	0.0895613	0.999296	0.771822	0.437325	NA
AFFX-BioB-M_at	0.591665	0.682886	0.335731	0.153992	0.331994	0.999296	0.886125	0.471575	NA
AFFX-BioC-3_at	0.357751	0.600386	0.420024	0.182954	0.233186	0.999296	0.969627	0.493435	NA
AFFX-BioC-5_at	0.308981	0.578326	0.776122	0.287716	0.635434	0.999296	0.557275	0.365731	NA
AFFX-BioDn-3_at	0.417755	0.625073	0.240853	0.118312	0.79689	0.999296	0.874556	0.468557	NA
AFFX-BioDn-5_at	0.576177	0.677975	0.562113	0.227575	0.304818	0.999296	0.819805	0.452256	NA
AFFX-CreX-3_at	0.392132	0.615013	0.54765	0.223327	0.794753	0.999296	0.988454	0.498077	NA
AFFX-CreX-5_at	0.797109	0.7349	0.582462	0.233662	0.751094	0.999296	0.571934	0.371269	NA
AFFX-DapX-3_at	0.355723	0.600334	0.140249	0.0760337	0.178994	0.999296	0.0443054	0.0799898	NA
AFFX-DapX-5_at	0.066299	0.407732	0.0381711	0.024921	0.899711	0.999296	0.551685	0.363548	NA
AFFX-DapX-M_at	0.535131	0.664074	0.219078	0.109815	0.798353	0.999296	0.0999172	0.13088	NA
AFFX-LysX-3_at	0.729225	0.719222	0.117817	0.0655965	0.146578	0.999296	0.0379374	0.0725557	NA
AFFX-LysX-5_at	0.158867	0.490204	0.295306	0.138968	0.369544	0.999296	0.734082	0.424945	NA
AFFX-LysX-M_at	0.404417	0.619532	0.00700644	0.00558411	0.398696	0.999296	0.633451	0.391379	NA
AFFX-PheX-3_at	0.540453	0.666192	0.510446	0.212161	0.196624	0.999296	0.512778	0.349064	NA
AFFX-PheX-5_at	0.174187	0.501144	0.161908	0.0858471	0.94753	0.999296	0.334705	0.271943	NA
AFFX-PheX-M_at	0.120485	0.46431	0.0985018	0.0565169	0.756006	0.999296	0.692997	0.41155	NA
AFFX-r2-Bs-dap-3_at	0.452383	0.636836	0.0978824	0.0562127	0.810585	0.999296	0.921944	0.481634	NA
AFFX-r2-Bs-dap-5_at	0.438298	0.63281	0.405543	0.17834	0.456496	0.999296	0.0210182	0.0512015	NA
AFFX-r2-Bs-dap-M_at	0.368543	0.603615	0.186375	0.0962283	0.40722	0.999296	0.771058	0.437109	NA
AFFX-r2-Bs-lys-3_at	0.445794	0.635399	0.405758	0.178401	0.378019	0.999296	0.601554	0.381221	NA
AFFX-r2-Bs-lys-5_at	0.231217	0.536406	0.269176	0.129285	0.469485	0.999296	0.577961	0.37339	NA
AFFX-r2-Bs-lys-M_at	0.0775601	0.421846	0.42782	0.1855	0.930071	0.999296	0.141109	0.162417	NA
AFFX-r2-Bs-phe-3_at	0.665211	0.702718	0.753756	0.281647	0.675074	0.999296	0.0870319	0.120226	NA
AFFX-r2-Bs-phe-5_at	0.0102702	0.27614	0.806549	0.295748	0.929883	0.999296	0.741068	0.42739	NA
AFFX-r2-Bs-phe-M_at	0.607088	0.686229	0.546828	0.223167	0.686908	0.999296	0.0602333	0.0961822	NA
AFFX-r2-Bs-thr-3_s_at	0.554449	0.671047	0.574171	0.231126	0.0551655	0.999296	0.507245	0.34714	NA
AFFX-r2-Bs-thr-5_s_at	0.816763	0.737759	0.85119	0.306633	0.389149	0.999296	0.91728	0.48036	NA
AFFX-r2-Bs-thr-M_s_at	0.371248	0.605321	0.51344	0.213065	0.125962	0.999296	0.0284925	0.0613893	NA
AFFX-r2-Ec-bioB-3_at	0.446913	0.635849	0.848942	0.306295	0.276347	0.999296	0.881715	0.470344	NA
AFFX-r2-Ec-bioB-5_at	0.586209	0.681045	0.253052	0.123026	0.68697	0.999296	0.256063	0.232524	NA
AFFX-r2-Ec-bioB-M_at	0.387655	0.613317	0.526596	0.21698	0.0402706	0.959105	0.89039	0.473053	NA
AFFX-r2-Ec-bioC-3_at	0.862774	0.746084	0.191752	0.0984319	0.0885706	0.999296	0.863357	0.465278	NA
AFFX-r2-Ec-bioC-5_at	0.591334	0.682842	0.66236	0.256492	0.271078	0.999296	0.846603	0.460281	NA
AFFX-r2-Ec-bioD-3_at	0.590839	0.682715	0.0228724	0.0159191	0.321746	0.999296	0.958627	0.490789	NA
AFFX-r2-Ec-bioD-5_at	0.64174	0.69605	0.524263	0.21629	0.252832	0.999296	0.690481	0.410887	NA
AFFX-r2-P1-cre-3_at	0.823631	0.73911	0.716916	0.271594	0.54835	0.999296	0.568518	0.369773	NA
AFFX-r2-P1-cre-5_at	0.813844	0.736937	0.354271	0.16062	0.624614	0.999296	0.914584	0.479628	NA
AFFX-ThrX-3_at	0.226172	0.534196	0.382289	0.1704	0.158031	0.999296	0.022552	0.0532486	NA
AFFX-ThrX-5_at	0.90689	0.75358	0.234458	0.11582	0.22523	0.999296	0.138694	0.160496	NA
AFFX-ThrX-M_at	0.534142	0.663711	0.300718	0.14104	0.856217	0.999296	0.685887	0.409367	NA
AFFX-TrpnX-3_at	0.547046	0.668838	0.153507	0.082113	0.0888888	0.999296	0.725811	0.422315	NA
AFFX-TrpnX-5_at	0.466531	0.64186	0.0834397	0.0489664	0.550026	0.999296	0.0358417	0.0702472	NA
AFFX-TrpnX-M_at	0.214056	0.526152	0.882433	0.314207	0.8149	0.999296	0.212656	0.208474	NA
AJ000237_s_at	0.803241	0.735668	0.00853266	0.00665563	0.889855	0.999296	0.410532	0.306819	11/06/02 T05917 7e-28 hypothetical protein - barley (fragment) emb|CAA03962.1| unnamed protein product [Hordeum vulgare subsp. vulgare]
AJ009762.1_at	0.342974	0.5928	0.441579	0.189788	0.785884	0.999296	0.882043	0.470396	TAE9762 Triticum aestivum mRNA for thioredoxin H
AJ132968.1_s_at	0.442572	0.634484	0.359661	0.162629	0.937794	0.999296	0.0282087	0.0610386	Corynebacterium glutamicum cat gene
AJ222781_at	0.900282	0.752842	6.58301e-05	7.86674e-05	0.13868	0.999296	0.000228996	0.00303595	11/06/02 BAB90120.1 3e-19 putative heme A farnesyltransferase homolog [Oryza sativa (japonica cultivar-group)]
AJ222781_x_at	0.849377	0.743607	0.000308532	0.000324406	0.503432	0.999296	0.00322312	0.0161601	11/06/02 BAB90120.1 3e-19 putative heme A farnesyltransferase homolog [Oryza sativa (japonica cultivar-group)]
AJ236837_at	0.499497	0.653544	0.202199	0.102815	0.672534	0.999296	0.106516	0.136234	<none>
AJ249928_at	0.178356	0.504582	0.0164157	0.0118702	0.0124274	0.649595	0.0491149	0.0852321	11/06/02 CAB89518.1 6e-79 (AJ249928) hordoindoline-b [Hordeum vulgare]
AJ250283_at	0.389058	0.613996	0.129937	0.0712659	0.943151	0.999296	0.802504	0.44653	11/06/02 CAB71337.1 e-117 putative calcium binding EF-hand protein [Hordeum vulgare subsp. vulgare]
AJ303111_at	0.433432	0.63137	0.751281	0.280991	0.117191	0.999296	0.585574	0.375881	11/06/02 CAC19668.1 3e-36 (AJ303111) putative lectin [Hordeum vulgare subsp. vulgare]
AJ303111_s_at	0.773156	0.729734	3.19027e-05	4.0673e-05	0.561861	0.999296	0.964414	0.492468	11/06/02 CAC19668.1 3e-36 (AJ303111) putative lectin [Hordeum vulgare subsp. vulgare]
AJ303355_at	0.967349	0.764377	1.7691e-14	1.74198e-13	0.817929	0.999296	0.316956	0.263581	11/06/02 CAC24845.1 e-115 (AJ303355) MCB2 protein [Hordeum vulgare subsp. vulgare]
AJ311603_at	0.0496595	0.381572	0.11303	0.0634203	0.903088	0.999296	0.333815	0.271562	11/06/02 CAC33831.1 e-158 (AJ311603) putative nuclease [Hordeum vulgare subsp. vulgare]
AJ400138_at	0.932412	0.757243	2.84469e-10	1.013e-09	0.417114	0.999296	0.0146932	0.0412752	11/06/02 CAB77546.1 2e-38 (AJ400138) chitinase [Hordeum vulgare subsp. vulgare]
AJ421947.1_s_at	0.107013	0.454556	0.0157808	0.0114557	0.717913	0.999296	0.329608	0.269654	TAE421947 Triticum aestivum mRNA for NADPH-thioredoxin reductase (ntr gene)
AY009939_CDS-2_s_at	1.74355e-32	1.02309e-28	1.79131e-34	3.49244e-31	6.37828e-11	9.10499e-08	2.38864e-10	1.24258e-07	11/06/02 AAG37354.1 0.0 (AY009938) Mla1 [Hordeum vulgare] [Hordeum vulgare subsp. vulgare] gb|AAG37356.1| (AY009939) Mla1 [Hordeum vulgare] [Hordeum vulgare subsp.
AY013246_CDS-5_at	0.258685	0.551275	0.545446	0.222743	0.662041	0.999296	0.0118272	0.0360372	11/06/02 AAG49003.1 0.0 (AY013246) putative ABC transporter [Hordeum vulgare subsp. vulgare]
AY103457.1_at	0.932427	0.757243	0.701709	0.267218	0.43403	0.999296	0.814615	0.45077	Vibrio cholerae class I integron aminoglycoside 3 -adenyl transferase (aadA1) gene
AY103457.1_s_at	0.124654	0.468055	0.10173	0.0580151	0.176141	0.999296	0.173197	0.183992	Vibrio cholerae class I integron aminoglycoside 3 -adenyl transferase (aadA1) gene
baak12b08_s_at	0.566388	0.675274	4.82513e-05	5.91935e-05	0.833497	0.999296	0.386783	0.296366	01/29/03 BAC45072.1 1e-20 putative 60S ribosomal protein L38 [Oryza sativa (japonica cultivar-group)]
baak12g08_s_at	0.603361	0.685589	0.0743898	0.0444197	0.995879	0.999846	0.441259	0.319963	01/29/03 NP_176927.1 2e-14 F12A21.27; protein id: At1g67600.1
baak12i08_at	0.371186	0.605321	0.207932	0.105181	0.105545	0.999296	0.627784	0.389348	01/29/03 BAB92583.1 1e-16 putative 1
baak12i08_s_at	0.549712	0.669587	0.301273	0.141248	0.245571	0.999296	0.183087	0.190433	01/29/03 BAB92583.1 1e-16 putative 1
baak13l10_s_at	0.368243	0.603408	3.44176e-09	9.64807e-09	0.106255	0.999296	0.0201349	0.0499531	01/29/03 AAM94294.1 6e-05 putative stripe rust resistance protein Yr10 [Sorghum bicolor]
baak16l04_x_at	0.457503	0.638118	2.64999e-07	5.06786e-07	0.966498	0.999296	0.895022	0.474347	11/08/02 P04782 3e-37 Chlorophyll A-B binding protein 25
baak18e05_s_at	0.412718	0.622308	8.84052e-06	1.25375e-05	0.630105	0.999296	0.104012	0.134451	<none>
baak18l03_x_at	0.76086	0.72661	0.000208195	0.000226259	0.902418	0.999296	0.473209	0.333597	<none>
baak19c18_at	0.570028	0.67597	0.487951	0.205084	0.650132	0.999296	0.826459	0.454446	<none>
baak19i22_s_at	0.108921	0.455055	3.12913e-13	2.20274e-12	0.682024	0.999296	0.000492416	0.00491319	<none>
baak1b18_at	0.399419	0.618071	1.544e-08	3.78769e-08	0.465586	0.999296	0.574703	0.37212	11/08/02 P07369 9e-72 Chlorophyll A-B binding protein 3C
baak1b18_x_at	0.455892	0.637436	1.07229e-08	2.719e-08	0.345702	0.999296	0.580417	0.374166	11/08/02 P07369 9e-72 Chlorophyll A-B binding protein 3C
baak1e23_at	0.0194468	0.316974	7.27657e-05	8.62681e-05	0.520953	0.999296	0.117419	0.144962	11/08/02 S38255 2e-32 plastocyanin precursor - barley emb|CAA68696.1| plastocyanin precursor [Hordeum vulgare]
baak1f24_at	0.490527	0.651168	2.87667e-06	4.4716e-06	0.0992417	0.999296	0.0292476	0.0622278	<none>
baak1h04_at	0.403881	0.619532	0.300722	0.14104	0.143382	0.999296	0.292079	0.251936	<none>
baak1h04_s_at	0.411821	0.622086	5.17783e-07	9.37593e-07	0.209954	0.999296	0.750419	0.430246	<none>
baak1k18_at	0.750345	0.725303	5.37202e-07	9.7e-07	0.30335	0.999296	0.493559	0.341589	11/08/02 NP_174996.1 2e-05 glyceraldehyde-3-phosphate dehydrogenase; protein id: At1g42970.1
baak1k18_s_at	0.380628	0.610514	2.4817e-10	8.96842e-10	0.242529	0.999296	0.00174488	0.0109842	11/08/02 NP_174996.1 2e-05 glyceraldehyde-3-phosphate dehydrogenase; protein id: At1g42970.1
baak1o23_s_at	0.714022	0.715465	7.31642e-05	8.66879e-05	0.448138	0.999296	0.00319069	0.016111	<none>
baak1p18_at	0.309203	0.578556	0.59074	0.236097	0.302261	0.999296	0.0207801	0.050838	01/29/03 AAM09564.1 9e-16 REP14 [Secale cereale]
baak1p18_s_at	0.244935	0.543795	0.0277917	0.0189091	0.131549	0.999296	0.516028	0.350422	01/29/03 AAM09564.1 9e-16 REP14 [Secale cereale]
baak20j05_s_at	0.740906	0.722255	2.15918e-12	1.23996e-11	0.736776	0.999296	0.000595077	0.00551721	01/29/03 NP_177760.1 2e-22 unknown protein; protein id: At1g76340.1 [Arabidopsis thaliana] pir||H96790 unknown protein F15M4.16 [imported] - Arabidopsis thaliana
baak20o05_at	0.376025	0.608286	0.114172	0.0639182	0.824843	0.999296	0.0238385	0.055088	<none>
baak20o05_s_at	0.314637	0.580969	0.336789	0.154372	0.858405	0.999296	0.166729	0.179825	<none>
baak21d06_s_at	0.288248	0.567519	8.69739e-10	2.79241e-09	0.878569	0.999296	7.71539e-05	0.0015383	<none>
baak23m11_s_at	0.56367	0.67511	1.33276e-08	3.32013e-08	0.394271	0.999296	0.00636929	0.0245597	<none>
baak24a02_s_at	0.885142	0.750904	0.0056366	0.0045904	0.366601	0.999296	0.00271899	0.0145476	09/30/02 AAF74220.1 3e-20 fructose 1
baak26d07_at	0.000704774	0.106038	3.96166e-06	6.00612e-06	0.174208	0.999296	0.724748	0.421977	<none>
baak26h09_x_at	0.532023	0.663418	0.0433707	0.027854	0.710207	0.999296	0.453184	0.32519	01/29/03 A24039 2e-18 chlorophyll a/b-binding protein 1A precursor - tomato (fragments) prf||1204205A protein 1A
baak29a08_s_at	0.19197	0.514831	0.000213623	0.000231737	0.582616	0.999296	0.452152	0.324806	01/29/03 NP_190841.1 3e-05 ubiquinol--cytochrome-c reductase-like protein; protein id: At3g52730.1
baak2o06_x_at	0.0708902	0.414889	6.82939e-08	1.47616e-07	0.252339	0.999296	0.0573375	0.093462	01/29/03 P05347 .001 Ribulose bisphosphate carboxylase small chain
baak32n13_at	0.931111	0.757222	0.36051	0.162899	0.155971	0.999296	0.837549	0.457652	11/08/02 P04779 8e-26 Chlorophyll A-B binding protein 13
baak33c23_at	0.160692	0.492214	0.00172442	0.00156264	0.767639	0.999296	0.0399707	0.0750355	<none>
baak33m21_at	0.542184	0.666847	0.00967017	0.00743068	0.589995	0.999296	0.0908243	0.123566	11/08/02 NP_568951.1 1e-18 (NM_125606) putative protein; protein id: At5g62130.1
baak34e14_at	0.575366	0.677716	0.918288	0.323007	0.592029	0.999296	0.911113	0.478828	<none>
baak36d21_at	0.67052	0.704561	0.0139759	0.010294	0.770111	0.999296	0.895866	0.474596	<none>
baak38i16_s_at	0.550306	0.670078	1.24309e-10	4.77791e-10	0.376727	0.999296	0.0715876	0.106842	<none>
baak3a05_s_at	0.0466578	0.377281	0.0119627	0.00897387	0.861595	0.999296	0.48172	0.337023	<none>
baak3d17_at	0.00245588	0.183187	3.552e-09	9.92144e-09	0.625785	0.999296	0.0568619	0.0929915	<none>
baak3f15_at	0.00999093	0.27614	0.188198	0.0969984	0.86261	0.999296	0.405544	0.304723	<none>
baak44j17_at	0.0313243	0.350037	0.000178752	0.000196562	0.951113	0.999296	0.41291	0.307706	<none>
baak45d05_s_at	0.159777	0.491578	0.404578	0.178015	0.726952	0.999296	0.0785086	0.112748	<none>
baak45d05_x_at	0.569914	0.67597	0.352479	0.159938	0.152549	0.999296	0.0882711	0.121376	<none>
baak46e09_s_at	0.323163	0.584798	0.624197	0.245852	0.3449	0.999296	8.22735e-06	0.000418478	<none>
baak46p14_s_at	0.214561	0.526305	3.05375e-15	3.75632e-14	0.246561	0.999296	4.34205e-05	0.00108873	11/08/02 AAL13304.1 1e-04 leucine zipper-containing protein [Euphorbia esula]
baak4a13_at	0.72169	0.717427	0.0860256	0.0502947	0.789683	0.999296	0.988301	0.498022	<none>
baak4c06_at	0.208573	0.521758	5.72802e-07	1.02837e-06	0.0831527	0.999296	0.00188009	0.0114788	<none>
baak4i08_at	0.0437023	0.372251	0.0794498	0.0469784	0.971788	0.999296	0.535749	0.357639	01/29/03 NP_568394.1 3e-06 monogalactosyldiacylglycerol synthase; protein id: At5g20410.1
baak4o13_s_at	0.887353	0.751421	2.97441e-05	3.82021e-05	0.708198	0.999296	0.00580426	0.0231358	<none>
baal1j07_at	0.319111	0.583471	0.749486	0.280574	0.75541	0.999296	0.078392	0.112671	10/02/02 P41115 2e-83 40S RIBOSOMAL PROTEIN S11 pir||JC2499 ribosomal protein S11 - African clawed frog
baal20h20_at	0.0212486	0.321349	0.000937677	0.00089791	0.702997	0.999296	0.331398	0.270495	<none>
baal21h16_at	0.529794	0.662721	0.691008	0.264389	0.598827	0.999296	0.097464	0.12907	11/08/02 BAB16888.1 1e-32 OsCDPK7 [Oryza sativa (japonica cultivar-group)]
baal21h16_s_at	0.200923	0.51869	0.000130682	0.000147701	0.774545	0.999296	0.695053	0.412001	11/08/02 BAB16888.1 1e-32 OsCDPK7 [Oryza sativa (japonica cultivar-group)]
baal31g17_at	0.718073	0.716374	0.74207	0.278428	0.503146	0.999296	0.966231	0.492758	<none>
baal31g17_s_at	0.0446963	0.374672	9.68453e-05	0.000112373	0.381048	0.999296	0.313111	0.261666	<none>
baal34n21_x_at	0.369953	0.60474	0.972299	0.335038	0.654035	0.999296	0.692202	0.411253	<none>
baal35a07_x_at	0.252974	0.548638	0.0791032	0.046809	0.148533	0.999296	0.131103	0.155337	<none>
bags12a06_at	0.412559	0.622268	0.660501	0.255975	0.577856	0.999296	0.00745834	0.0272183	10/02/02 HSWT41 2e-23 histone H4 (TH091) - wheat gb|AAA34292.1| histone H4
bags16h04_at	0.0515608	0.385191	0.759422	0.283113	0.171375	0.999296	0.380941	0.294106	10/02/02 AAD39600.1 9e-69 Similar to gb|U43629 integral membrane protein from Beta vulgaris and is a member of the sugar transporter family
bags19i05_at	0.661223	0.702111	0.405363	0.178272	0.826402	0.999296	0.7776	0.438843	10/02/02 AAK73121.2 4e-54 (AF391808) RIRE gag/pol protein [Zea mays]
bags23d05_s_at	0.0765309	0.421268	9.57548e-11	3.76578e-10	0.825446	0.999296	0.0547412	0.0910659	10/02/02 BAB92346.1 1e-18 putative casein kinase I [Oryza sativa (japonica cultivar-group)]
bags30h06_at	0.453515	0.636836	0.0289591	0.0195992	0.184553	0.999296	0.347623	0.278168	10/13/02 NP_180005.2 2e-41 putative prolylcarboxypeptidase; protein id: At2g24280.1
bags32b18_at	0.246941	0.545057	0.568837	0.229476	0.173779	0.999296	0.017354	0.0455105	10/13/02 NP_189475.1 3e-86 (NM_113754) P-glycoprotein
bags33d23_at	0.0440084	0.372891	0.320428	0.148443	0.319875	0.999296	0.286426	0.249125	<none>
bags33n10_at	0.538356	0.66547	0.0396129	0.0257417	0.387929	0.999296	0.146847	0.166441	<none>
bags4j01_at	0.776387	0.730504	0.771876	0.28655	0.278779	0.999296	0.03563	0.0700953	10/02/02 NP_566478.1 8e-20 (NM_112267) expressed protein; protein id: At3g14110.1
bags4n02_at	0.59292	0.683386	0.0254632	0.017519	0.746069	0.999296	0.174168	0.184548	10/02/02 HSWT41 3e-39 histone H4 (TH091) - wheat gb|AAA34292.1| histone H4
bags7h06_at	0.439948	0.633663	3.99946e-07	7.39281e-07	0.865268	0.999296	0.313512	0.261781	10/02/02 NP_201267.1 9e-06 invertase inhibitor homolog (emb|CAA73335.1); protein id: At5g64620.1
bah21p16_at	0.759357	0.72661	0.281834	0.134003	0.313505	0.999296	0.462449	0.329318	01/27/03 T01703 1e-056 cytochrome-c oxidase (EC 1.9.3.1) chain II - maize mitochondrion emb|CAA24093.1| cytochrome oxidase subunit II [Zea mays]
bah24p14_at	0.803705	0.735719	0.00123085	0.0011515	0.163351	0.999296	0.0302275	0.0634981	<none>
bah28h09_at	0.973444	0.766164	0.233697	0.115551	0.715409	0.999296	0.640056	0.393437	10/13/02 CAB59893.1 5e-25 GPX12Hv
bah36j17_s_at	0.60647	0.686162	2.02656e-17	4.45194e-16	0.29492	0.999296	0.00219187	0.0125802	<none>
basd0c03_s_at	0.58333	0.680129	1.33349e-24	2.97124e-22	0.990833	0.999488	5.59433e-05	0.0012628	10/13/02 CAA44974.1 5e-10 (X63374) 3-phosphoshikimate 1-carboxyvinyltransferase; EPSP-synthase [Zea mays]
basd11o19_x_at	0.929782	0.757222	0.150455	0.0806863	0.755048	0.999296	0.79561	0.444596	11/07/02 NP_189984.1 2e-27 ribosomal S29 -like protein; protein id: At3g43980.1
basd18o16_at	0.409983	0.621579	0.0121128	0.00907251	0.741503	0.999296	0.00651792	0.0249245	11/07/02 AAL77110.1 1e-52 unknown [Hordeum vulgare]
basd21o15_at	0.168188	0.497513	0.790329	0.291348	0.620779	0.999296	0.75751	0.432776	10/13/02 BAB56021.1 9e-14 (AP003076) contains ESTs C73715(E20247)
basd23g06_s_at	0.578131	0.67825	1.06596e-06	1.81071e-06	0.880504	0.999296	0.538468	0.358638	<none>
basd24a19_at	0.914843	0.753911	0.122976	0.0680604	0.652626	0.999296	0.896782	0.474906	<none>
ChlorContig11_s_at	0.0487082	0.379733	0.522192	0.215675	0.282601	0.999296	0.286215	0.249018	01/27/03 NP_084748.1 3e-013 hypothetical protein [Oenothera elata subsp. hookeri] ref|NP_084760.1| hypothetical protein [Oenothera elata subsp. hookeri]
ChlorContig11_x_at	0.115825	0.459179	0.437046	0.188525	0.516058	0.999296	0.908968	0.478217	01/27/03 NP_084748.1 3e-013 hypothetical protein [Oenothera elata subsp. hookeri] ref|NP_084760.1| hypothetical protein [Oenothera elata subsp. hookeri]
ChlorContig14_at	0.00499984	0.241339	0.00197099	0.00176556	0.522932	0.999296	0.314434	0.262341	01/27/03 1603356H 4e-094 photosystem II 43kD protein
ChlorContig17_s_at	0.94506	0.759632	0.859457	0.308425	0.528326	0.999296	0.863471	0.465306	01/27/03 P41096 e-129 CHLOROPLAST 50S RIBOSOMAL PROTEIN L2
ChlorContig2_x_at	0.908194	0.75358	0.180662	0.093821	0.232425	0.999296	0.00538417	0.0220006	01/27/03 NP_084748.1 1e-010 hypothetical protein [Oenothera elata subsp. hookeri] ref|NP_084760.1| hypothetical protein [Oenothera elata subsp. hookeri]
ChlorContig3_at	0.33214	0.588269	0.357646	0.161821	0.782883	0.999296	0.327135	0.268667	01/27/03 O98691 e-150 NADH-plastoquinone oxidoreductase 49 kDa subunit
ChlorContig4_at	0.829112	0.740126	0.321689	0.148895	0.66783	0.999296	0.380837	0.294094	01/27/03 S60184 9e-078 photosystem I protein A2 - garden snapdragon chloroplast
ChlorContig6_at	0.172424	0.499821	0.911472	0.321101	0.070977	0.999296	0.606323	0.38275	01/27/03 1603356CM 7e-030 trnA intron ORF 109
ChlorContig9_at	0.317182	0.582505	0.473343	0.200338	0.403534	0.999296	0.296453	0.254005	01/27/03 AAM08574.1 2e-012 Hypothetical protein [Oryza sativa (japonica cultivar-group)] gb|AAM10760.1|AC112514_13 Hypothetical protein [Oryza sativa]
Contig1000_at	0.617183	0.689079	0.0129354	0.00961749	0.287739	0.999296	0.246332	0.227439	10/04/02 AAD17232.1 1e-24 S-adenosylmethionine decarboxylase precursor [Triticum aestivum]
Contig10000_at	0.61947	0.689079	0.00350256	0.00298265	0.388641	0.999296	0.651442	0.397165	10/02/02 BAA96759.1 4e-44 (AP002521) EST D25138(R3286) corresponds to a region of the predicted gene.~Similar to Pinus taeda
Contig10000_s_at	0.243451	0.54289	0.0325463	0.0216955	0.392514	0.999296	0.742254	0.427855	10/02/02 BAA96759.1 4e-44 (AP002521) EST D25138(R3286) corresponds to a region of the predicted gene.~Similar to Pinus taeda
Contig10001_at	0.793179	0.733955	0.00104608	0.000992578	0.152999	0.999296	0.00989464	0.032354	01/29/03 AAK54296.1 e-109 putative RNase [Oryza sativa (japonica cultivar-group)]
Contig10004_at	0.603276	0.685589	0.814599	0.297739	0.214791	0.999296	0.84976	0.461177	11/08/02 AAK63884.1 7e-28 Putative thaumatin-like protein [Oryza sativa]
Contig10006_at	0.81196	0.736664	0.0334217	0.0221786	0.888616	0.999296	0.788606	0.442324	10/13/02 AAF24564.1 3e-77 (AC007764) F22C12.12 [Arabidopsis thaliana]
Contig10007_at	0.751348	0.725439	0.184152	0.0953471	0.59326	0.999296	0.162917	0.177309	10/27/02 AAC39445.1 1e-88 (U77366) pasticcino 1-D [Arabidopsis thaliana]
Contig10008_at	0.71635	0.716159	0.592677	0.236689	0.684192	0.999296	0.338067	0.273563	10/29/02 NP_198863.1 2e-30 (NM_123411) putative protein; protein id: At5g40470.1
Contig10009_at	0.918857	0.754683	2.31369e-08	5.47439e-08	0.422902	0.999296	0.35811	0.283198	11/08/02 NP_191135.1 4e-98 (NM_115434) putative protein; protein id: At3g55760.1 [Arabidopsis thaliana]
Contig10010_at	0.946111	0.759632	9.73658e-08	2.04173e-07	0.528046	0.999296	0.0017389	0.0109707	11/04/02 NP_196049.1 8e-07 (NM_120511) glycine-rich protein; protein id: At5g04290.1 [Arabidopsis thaliana]
Contig10011_at	0.274531	0.560716	0.395147	0.174773	0.839798	0.999296	0.0357046	0.0701254	10/13/02 O82040 5e-37 Polcalcin Phl p 7 (Calcium-binding pollen allergen Phl p 7) (P7) emb|CAA76887.1| (Y17835) p7 protein [Phleum pratense]
Contig10012_at	0.207566	0.521555	0.906881	0.320048	0.465702	0.999296	0.147918	0.167128	11/06/02 NP_197851.1 8e-24 (NM_122371) unknown protein; protein id: At5g24630.1 [Arabidopsis thaliana]
Contig10013_at	0.371769	0.605516	0.741282	0.278194	0.847382	0.999296	0.616033	0.386032	10/13/02 AAM47583.1 e-114 putative protein kinase [Sorghum bicolor]
Contig10013_s_at	0.401538	0.618546	0.175329	0.0915209	0.724539	0.999296	0.316586	0.263368	10/13/02 AAM47583.1 e-114 putative protein kinase [Sorghum bicolor]
Contig10014_at	0.344387	0.593495	0.395794	0.175012	0.953707	0.999296	0.321523	0.26591	<none>
Contig10015_at	0.546236	0.668266	0.0119893	0.00899211	0.8147	0.999296	0.815056	0.45084	10/02/02 NP_187567.1 e-101 (NM_111790) unknown protein; protein id: At3g09560.1 [Arabidopsis thaliana]
Contig10017_at	0.605385	0.686044	5.90483e-07	1.05739e-06	0.859734	0.999296	0.552588	0.363976	11/06/02 BAB89540.1 e-120 putative GTP-binding protein [Oryza sativa (japonica cultivar-group)]
Contig10018_at	0.804585	0.735768	0.20377	0.103466	0.127613	0.999296	0.051628	0.0878856	10/29/02 BAB89601.1 2e-79 P0446G04.25 [Oryza sativa (japonica cultivar-group)] dbj|BAB92910.1| P0460C04.2 [Oryza sativa (japonica cultivar-group)]
Contig10020_at	0.153076	0.488308	5.65011e-12	2.92778e-11	0.874633	0.999296	0.0608663	0.0968148	11/08/02 NP_174274.1 6e-41 hypothetical protein; protein id: At1g29810.1 [Arabidopsis thaliana]
Contig10022_at	0.532602	0.66353	0.145907	0.0786365	0.585215	0.999296	0.446284	0.322279	11/06/02 BAC21356.1 2e-05 (AP003816) putative glycine-rich cell wall protein precursor [Oryza sativa (japonica cultivar-group)]
Contig10025_s_at	0.439857	0.633663	7.88036e-09	2.05607e-08	0.660451	0.999296	0.689269	0.410432	10/13/02 NP_568200.1 2e-72 (NM_120940) putative protein; protein id: At5g08540.1
Contig10027_at	0.0494819	0.381168	5.51726e-07	9.94844e-07	0.278626	0.999296	1.07927e-05	0.000500054	01/29/03 CAD41325.1 1e-98 oj991113_30.7 [Oryza sativa (japonica cultivar-group)]
Contig10029_at	0.876598	0.749968	0.613824	0.242809	0.711565	0.999296	0.0314371	0.0650034	10/29/02 NP_175807.1 6e-26 heat-shock protein
Contig1003_at	0.785941	0.732231	0.0177542	0.0127241	0.883454	0.999296	0.422335	0.311646	10/13/02 BAB91927.1 e-122 putativeelongation factor 2 [Oryza sativa (japonica cultivar-group)]
Contig10030_at	0.941213	0.758882	0.000526639	0.000528715	0.940928	0.999296	0.0218571	0.0524739	11/06/02 BAB39241.1 6e-66 (AP002869) putative lipase homolog [Oryza sativa (japonica cultivar-group)]
Contig10031_at	0.0344843	0.350386	0.0508133	0.0319782	0.965325	0.999296	0.33397	0.27163	10/02/02 AAG54079.1 1e-68 (AY017415) nuclear cap-binding protein CBP80 [Oryza sativa subsp. japonica] [Oryza sativa (japonica cultivar-group)]
Contig10032_at	0.976092	0.76665	1.47538e-11	6.96396e-11	0.607155	0.999296	0.645273	0.395184	10/25/02 NP_179027.1 1e-040 (NM_126983) hypothetical protein; protein id: At2g14110.1 [Arabidopsis thaliana]
Contig10034_at	0.061476	0.396118	0.23409	0.115704	0.801859	0.999296	0.00987339	0.0323296	10/02/02 NP_564409.1 8e-71 (NM_103012) alcohol dehydrogenase
Contig10035_at	0.692479	0.710843	0.0130845	0.00970893	0.698023	0.999296	0.103836	0.134321	11/07/02 NP_200011.1 9e-37 putative protein; protein id: At5g51980.1 [Arabidopsis thaliana] dbj|BAB11046.1| contains similarity to myosin heavy chain kinase~gene_id:MS
Contig10036_at	0.00913368	0.273622	0.471683	0.199863	0.374617	0.999296	0.280768	0.24615	11/06/02 BAC10132.1 5e-63 hypothetical protein~predicted by GENSCAN etc. [Oryza sativa (japonica cultivar-group)]
Contig10037_at	0.910108	0.75358	0.341496	0.156026	0.663257	0.999296	0.205308	0.203884	11/06/02 BAB61155.1 4e-42 B1045D11.23 [Oryza sativa (japonica cultivar-group)] dbj|BAB61158.1| B1111C09.3 [Oryza sativa (japonica cultivar-group)]
Contig10038_at	0.265096	0.556261	2.21221e-09	6.45032e-09	0.684277	0.999296	0.953118	0.489615	11/08/02 BAC16039.1 7e-90 protein phosphatase 2C-like [Oryza sativa (japonica cultivar-group)]
Contig10039_at	0.895889	0.752136	0.0942978	0.0543889	0.993079	0.999846	0.142099	0.163114	10/27/02 BAB92217.1 e-101 putative protein kinase [Oryza sativa (japonica cultivar-group)]
Contig1004_x_at	0.0633753	0.401694	5.17811e-07	9.37593e-07	0.387293	0.999296	0.645479	0.395246	11/06/02 BAA35162.1 7e-80 ribulose-1
Contig10040_at	0.452797	0.636836	7.78633e-06	1.11602e-05	0.967228	0.999296	0.274664	0.242753	10/27/02 NP_182264.1 2e-80 (NM_130310) putative dimethyladenosine transferase; protein id: At2g47420.1
Contig10041_at	0.0944628	0.444257	2.72913e-05	3.53721e-05	0.664532	0.999296	0.32628	0.268283	10/02/02 BAB89734.1 1e-92 (AP003271) putative uncharacterized hypothalamus protein HT010 [Oryza sativa (japonica cultivar-group)]
Contig10043_at	0.39319	0.615979	0.548708	0.223539	0.023582	0.832526	0.00105771	0.00795332	10/02/02 BAA95630.1 e-108 (AB042521) aspartate kinase [Oryza sativa]
Contig10044_at	0.204348	0.519579	0.0111406	0.00841463	0.952536	0.999296	0.284006	0.247868	11/07/02 NP_195615.1 3e-29 (NM_120064) putative protein; protein id: At4g39040.1 [Arabidopsis thaliana]
Contig10045_at	0.305007	0.575601	1.68851e-10	6.30048e-10	0.52549	0.999296	6.43147e-05	0.00135802	10/13/02 BAB09253.1 8e-97 DNA helicase-like [Arabidopsis thaliana]
Contig10046_at	0.502959	0.654442	0.0698854	0.0420402	0.509055	0.999296	0.287352	0.249608	10/02/02 AAD29835.2 8e-05 putative SNF2 subfamily transcription regulator [Arabidopsis thaliana]
Contig10047_at	0.658159	0.701454	0.699875	0.266702	0.0842392	0.999296	0.365881	0.287018	11/06/02 NP_218284.1 2e-07 (NC_000962) hypothetical protein Rv3767c [Mycobacterium tuberculosis H37Rv]
Contig10050_s_at	0.0544722	0.388063	0.00127297	0.00118654	0.13828	0.999296	0.0327898	0.0667725	10/28/02 NP_191425.1 1e-033 (NM_115728) putative protein; protein id: At3g58660.1
Contig10051_at	0.962391	0.762774	0.000158167	0.000175885	0.663533	0.999296	0.00657388	0.0250698	<none>
Contig10052_at	0.70106	0.712618	3.64826e-25	1.05375e-22	0.545983	0.999296	0.00805321	0.0284292	10/13/02 BAB33412.1 6e-12 putative senescence-associated protein [Pisum sativum]
Contig10053_at	0.810082	0.736473	3.44437e-08	7.85419e-08	0.566037	0.999296	0.0711238	0.106471	11/06/02 BAB64275.1 2e-95 (AP004127) putative aldose reductase [Oryza sativa (japonica cultivar-group)]
Contig10054_at	0.0775005	0.421846	0.000492601	0.000497359	0.666483	0.999296	0.856927	0.463275	10/02/02 BAB64275.1 3e-36 (AP004127) putative aldose reductase [Oryza sativa (japonica cultivar-group)]
Contig10054_s_at	0.28674	0.566634	1.23915e-09	3.81208e-09	0.697874	0.999296	0.182949	0.190324	10/02/02 BAB64275.1 3e-36 (AP004127) putative aldose reductase [Oryza sativa (japonica cultivar-group)]
Contig10055_at	0.123072	0.467224	0.129047	0.0708765	0.53355	0.999296	0.25673	0.232853	10/27/02 NP_173086.1 1e-81 (NM_101502) membrane protein common family; protein id: At1g16360.1 [Arabidopsis thaliana]
Contig10057_at	0.333109	0.588269	1.64739e-21	1.14708e-19	0.752987	0.999296	0.0230971	0.0540671	10/27/02 Q43360 3e-83 PIR7B PROTEIN pir||S47087 pir7b protein - rice
Contig10057_s_at	0.290306	0.56917	8.53126e-21	4.58841e-19	0.447202	0.999296	0.18231	0.189857	10/27/02 Q43360 3e-83 PIR7B PROTEIN pir||S47087 pir7b protein - rice
Contig10058_at	0.183293	0.508206	0.736967	0.276859	0.75067	0.999296	0.0972932	0.128958	11/06/02 NP_199404.1 1e-36 (NM_123960) putative protein; protein id: At5g45920.1 [Arabidopsis thaliana]
Contig10061_s_at	0.00438202	0.228313	0.63368	0.248495	0.157558	0.999296	0.725207	0.422178	10/13/02 AAL14629.1 1e-54 growth-on protein GRO10 [Euphorbia esula]
Contig10062_at	0.316215	0.581904	2.41454e-17	5.20523e-16	0.850944	0.999296	0.000938672	0.00738831	10/02/02 AAG13625.1 3e-67 putative cytochrome b-561 [Oryza sativa (japonica cultivar-group)] gb|AAN05553.1| putative cytochrome [Oryza sativa (japonica cultivar-group
Contig10063_at	0.678257	0.706481	1.17852e-09	3.65706e-09	0.246142	0.999296	0.0250811	0.0568684	10/29/02 NP_190175.1 1e-80 (NM_114458) putative protein; protein id: At3g45890.1 [Arabidopsis thaliana]
Contig10064_at	0.0318764	0.350386	8.53696e-07	1.47718e-06	0.967005	0.999296	0.00798353	0.0283825	11/06/02 BAB19072.1 2e-38 beta-adaptin-like protein A [Oryza sativa (japonica cultivar-group)]
Contig10065_at	0.00155264	0.157589	0.506422	0.210927	0.340614	0.999296	0.00268918	0.0144442	11/06/02 NP_199062.1 3e-36 (NM_123612) brain and reproductive organ-expressed protein-like; protein id: At5g42470.1 [Arabidopsis thaliana]
Contig10066_at	0.74659	0.724123	0.00134619	0.00124743	0.470597	0.999296	0.00514084	0.0214474	10/13/02 O65781 4e-90 UDP-glucose 4-epimerase GEPI48 (Galactowaldenase) (UDP-galactose 4-epimerase)
Contig10067_s_at	0.124102	0.467224	3.01871e-08	6.95679e-08	0.695449	0.999296	0.0251718	0.0569775	10/13/02 NP_197639.1 5e-14 (NM_122152) putative protein; protein id: At5g22470.1 [Arabidopsis thaliana]
Contig10068_at	0.997735	0.770308	0.377142	0.168704	0.456934	0.999296	0.419545	0.310333	10/29/02 NP_197639.1 3e-67 (NM_122152) putative protein; protein id: At5g22470.1 [Arabidopsis thaliana]
Contig10070_at	0.0090295	0.273622	0.0236857	0.0164221	0.920155	0.999296	0.160249	0.175499	10/13/02 BAB61227.1 5e-81 (AP003257) hypothetical protein~similar to Arabidopsis thaliana chromosome 2
Contig10071_at	0.0495225	0.381168	2.88027e-11	1.27048e-10	0.429467	0.999296	0.1051	0.135326	10/13/02 NP_190766.1 8e-14 hypothetical protein; protein id: At3g51980.1
Contig10071_s_at	0.00576296	0.248648	3.29481e-13	2.3107e-12	0.563328	0.999296	0.0356918	0.0701122	10/13/02 NP_190766.1 8e-14 hypothetical protein; protein id: At3g51980.1
Contig10072_at	0.0676896	0.409758	0.148887	0.0799856	0.765057	0.999296	0.413104	0.307756	11/04/02 NP_190766.1 2e-30 hypothetical protein; protein id: At3g51980.1
Contig10074_at	0.170562	0.499215	0.0053014	0.00433962	0.107934	0.999296	8.89073e-06	0.000438576	10/27/02 T03968 4e-38 probable transcription factor - rice emb|CAA71844.1| RAPB protein [Oryza sativa (indica cultivar-group)]
Contig10075_at	0.336628	0.589988	1.69311e-07	3.36662e-07	0.905867	0.999296	6.35422e-05	0.0013478	01/29/03 AAM74281.1 3e-83 Putative oxidoreductase [Oryza sativa (japonica cultivar-group)]
Contig10076_at	0.427071	0.628339	0.257042	0.124554	0.776944	0.999296	0.0422152	0.0776113	10/02/02 CAB90209.1 1e-86 (AJ277162) putative Cdc2-related protein kinase CRK2 [Beta vulgaris]
Contig10078_at	0.170721	0.499215	1.58624e-12	9.41435e-12	0.7891	0.999296	0.000135666	0.00220907	11/06/02 AAM01137.1 e-103 (AC108884) Putative Transcription initiation factor IIE
Contig10079_at	0.825899	0.739459	0.296603	0.139452	0.668851	0.999296	0.526312	0.354364	10/13/02 NP_190926.1 6e-97 diaminopimelate epimerase - like protein; protein id: At3g53580.1 [Arabidopsis thaliana]
Contig1008_x_at	0.037447	0.360472	0.00209604	0.00186748	0.523017	0.999296	0.582074	0.374737	11/07/02 NP_172533.1 9e-10 (NM_100939) ADP-ribosylation factor
Contig10080_at	0.558173	0.672408	8.37715e-06	1.19237e-05	0.816141	0.999296	0.198723	0.199988	11/08/02 BAB39766.1 e-109 (AB050885) OsTATC [Oryza sativa (japonica cultivar-group)] dbj|BAB64068.1| (AP003203) OsTATC [Oryza sativa (japonica cultivar-group)]
Contig10081_at	0.83737	0.741455	6.51837e-09	1.72906e-08	0.998219	0.999846	0.0114405	0.0352682	11/08/02 NP_196881.1 1e-74 putative protein; protein id: At5g13770.1 [Arabidopsis thaliana] dbj|BAB10598.1| emb|CAB69839.1~gene_id:MXE10.4~similar to unknown protein
Contig10082_at	0.110294	0.456564	0.445321	0.191133	0.681745	0.999296	0.387563	0.296744	10/13/02 NP_190811.1 4e-16 (NM_115103) putative protein; protein id: At3g52430.1
Contig10084_at	0.489416	0.651096	0.0101893	0.00777822	0.367549	0.999296	0.0286025	0.0614725	11/08/02 BAB56016.1 e-102 (AP003076) putative (1-4)-beta-mannan endohydrolase [Oryza sativa (japonica cultivar-group)]
Contig10085_at	0.409416	0.621531	0.171624	0.0899359	0.894439	0.999296	0.444208	0.321419	10/02/02 AAK50128.1 7e-95 (AC087797) unknown protein [Oryza sativa]
Contig10086_at	0.747329	0.724239	2.3345e-05	3.06962e-05	0.0402359	0.959105	0.0019277	0.0116481	11/08/02 BAB86427.1 1e-69 (AP003221) hypothetical protein [Oryza sativa (japonica cultivar-group)]
Contig10087_at	0.00200057	0.1656	0.509827	0.211987	0.645643	0.999296	0.147297	0.166666	10/27/02 BAC20797.1 2e-72 contains EST AU173803(R3795)~integral membrane protein-like [Oryza sativa (japonica cultivar-group)]
Contig10090_at	0.615305	0.68886	0.0148809	0.0108654	0.937548	0.999296	0.0994391	0.130538	11/08/02 BAC20797.1 6e-47 contains EST AU173803(R3795)~integral membrane protein-like [Oryza sativa (japonica cultivar-group)]
Contig10090_s_at	0.0036535	0.212962	0.138746	0.0753712	0.847283	0.999296	0.14658	0.166274	11/08/02 BAC20797.1 6e-47 contains EST AU173803(R3795)~integral membrane protein-like [Oryza sativa (japonica cultivar-group)]
Contig10091_at	0.117916	0.461501	0.0348404	0.0230065	0.969276	0.999296	0.556188	0.365391	11/08/02 NP_194498.1 2e-72 putative protein; protein id: At4g27680.1
Contig10092_at	0.0527974	0.386775	0.188521	0.0971455	0.820888	0.999296	0.685355	0.409156	11/08/02 NP_200166.1 5e-29 26S proteasome regulatory particle chain RPT6-like protein; protein id: At5g53540.1
Contig10092_s_at	0.02803	0.344024	0.00430337	0.00359665	0.774618	0.999296	0.348905	0.278825	11/08/02 NP_200166.1 5e-29 26S proteasome regulatory particle chain RPT6-like protein; protein id: At5g53540.1
Contig10093_at	0.160283	0.492003	4.25305e-07	7.82262e-07	0.178604	0.999296	0.659132	0.399715	11/07/02 AAK16543.1 2e-64 (AF332374) 9S ribosomal protein [Zea mays] gb|AAK16544.1|AF332375_1 (AF332375) 9S ribosomal protein [Zea mays]
Contig10093_s_at	0.324327	0.585467	4.94093e-09	1.34541e-08	0.248644	0.999296	0.150168	0.16867	11/07/02 AAK16543.1 2e-64 (AF332374) 9S ribosomal protein [Zea mays] gb|AAK16544.1|AF332375_1 (AF332375) 9S ribosomal protein [Zea mays]
Contig10094_at	0.996537	0.770029	0.108407	0.0612361	0.33354	0.999296	0.530258	0.355758	10/29/02 AAK16543.1 3e-64 (AF332374) 9S ribosomal protein [Zea mays] gb|AAK16544.1|AF332375_1 (AF332375) 9S ribosomal protein [Zea mays]
Contig10095_at	0.814649	0.737164	3.04594e-06	4.70658e-06	0.678563	0.999296	0.342127	0.275436	11/07/02 NP_179688.1 1e-48 unknown protein; protein id: At2g20920.1
Contig10096_at	0.733163	0.719822	0.120767	0.0669856	0.261704	0.999296	0.684905	0.409016	<none>
Contig10097_at	0.421614	0.626332	0.163853	0.0866791	0.220832	0.999296	0.215209	0.210062	<none>
Contig10098_s_at	0.464934	0.641267	0.000696167	0.000682395	0.57514	0.999296	0.458459	0.327537	<none>
Contig10099_at	0.103766	0.453036	0.000135262	0.000152524	0.93151	0.999296	0.752549	0.430906	10/13/02 NP_172112.1 e-122 (NM_100503) elongation factor Tu family protein; protein id: At1g06220.1 [Arabidopsis thaliana]
Contig101_at	0.22299	0.531653	1.57862e-19	6.06454e-18	0.225616	0.999296	9.75846e-05	0.00179272	10/26/02 AAL26574.1 e-113 putative fructokinase I [Oryza sativa] dbj|BAB90210.1| putative fructokinase I [Oryza sativa (japonica cultivar-group)]
Contig1010_at	8.04053e-05	0.0283083	0.0306603	0.0206003	0.0863222	0.999296	0.0221464	0.0528143	11/06/02 CAB71340.2 3e-34 putative proteinase inhibitor [Hordeum vulgare subsp. vulgare]
Contig10100_at	0.244839	0.543795	1.4153e-06	2.34787e-06	0.572515	0.999296	0.383965	0.295254	10/29/02 NP_193897.1 4e-97 (NM_118286) spliceosome associated protein - like; protein id: At4g21660.1 [Arabidopsis thaliana]
Contig10101_at	0.000224311	0.0526487	0.00828369	0.00648608	0.0199462	0.796454	0.278274	0.24495	10/13/02 AAM54151.1 e-103 unknown protein [Oryza sativa (japonica cultivar-group)] gb|AAN04968.1| unknown protein [Oryza sativa (japonica cultivar-group)]
Contig10102_at	0.176985	0.503367	0.000315832	0.000331546	0.540282	0.999296	0.669097	0.40312	10/27/02 AAM63847.1 9e-51 (AY086798) putative DNA-binding protein [Arabidopsis thaliana]
Contig10104_at	0.670065	0.704386	0.342532	0.156389	0.290107	0.999296	0.00377387	0.0176718	10/29/02 NP_198627.1 5e-75 (NM_123171) anti-silencing factor 1-like protein; protein id: At5g38110.1
Contig10105_at	0.584564	0.680355	0.11527	0.0644022	0.660187	0.999296	0.320076	0.26525	10/27/02 NP_173150.1 4e-62 (NM_101567) tuftelin-interacting-like protein; protein id: At1g17070.1 [Arabidopsis thaliana]
Contig10107_at	0.435106	0.631947	0.0723381	0.0433252	0.839127	0.999296	0.131532	0.155588	11/06/02 NP_173150.1 5e-68 (NM_101567) tuftelin-interacting-like protein; protein id: At1g17070.1 [Arabidopsis thaliana]
Contig10108_at	0.83557	0.741297	0.344437	0.157087	0.401727	0.999296	0.352942	0.280736	10/13/02 P41153 3e-49 HEAT SHOCK FACTOR PROTEIN HSF8 (HEAT SHOCK TRANSCRIPTION FACTOR 8) (HSTF 8) (HEAT STRESS TRANSCRIPTION FACTOR)
Contig10108_s_at	0.474179	0.644504	0.108829	0.0614388	0.82074	0.999296	0.4878	0.339727	10/13/02 P41153 3e-49 HEAT SHOCK FACTOR PROTEIN HSF8 (HEAT SHOCK TRANSCRIPTION FACTOR 8) (HSTF 8) (HEAT STRESS TRANSCRIPTION FACTOR)
Contig10109_at	0.718	0.716374	0.116708	0.065081	0.0582188	0.999296	0.0145969	0.041136	01/29/03 AAN52741.1 1e-46 Putative heat shock factor 3 [Oryza sativa (japonica cultivar-group)]
Contig10110_at	0.0142451	0.297113	3.0268e-06	4.68257e-06	0.907698	0.999296	0.117293	0.144887	10/29/02 NP_194716.1 1e-42 putative protein; protein id: At4g29870.1
Contig10110_s_at	0.101093	0.449468	0.0214587	0.0150277	1.66222e-05	0.00468705	9.81089e-05	0.00179649	10/29/02 NP_194716.1 1e-42 putative protein; protein id: At4g29870.1
Contig10112_at	0.356273	0.600334	2.76876e-05	3.58381e-05	0.996347	0.999846	0.449846	0.323812	10/29/02 AAM08542.1 4e-34 (AC079935) Putative homeodomain leucine zipper protein [Oryza sativa] [Oryza sativa (japonica cultivar-group)]
Contig10113_at	0.00766873	0.2669	0.638669	0.249911	0.918885	0.999296	0.486362	0.339133	10/02/02 NP_199542.1 4e-57 putative protein; protein id: At5g47310.1 [Arabidopsis thaliana] dbj|BAA97165.1| contains similarity to EREBP-4~gene_id:MQL5.17 [Arabidopsis
Contig10114_at	0.759474	0.72661	0.0340194	0.022535	0.915761	0.999296	0.0527568	0.088934	<none>
Contig10115_at	0.754108	0.725635	1.16821e-14	1.22123e-13	0.723219	0.999296	0.000346784	0.00391396	10/13/02 NP_199633.1 1e-62 indole-3-glycerol phosphate synthase; protein id: At5g48220.1
Contig10116_at	0.0434186	0.37207	0.102899	0.0585998	0.659017	0.999296	0.725445	0.422225	10/29/02 NP_197048.1 3e-67 (NM_121548) putative protein; protein id: At5g15440.1 [Arabidopsis thaliana]
Contig10118_at	0.0675701	0.409758	3.38515e-05	4.29679e-05	0.254797	0.999296	0.135726	0.158517	11/06/02 AAM64298.1 6e-26 (AY086221) unknown [Arabidopsis thaliana]
Contig10119_at	0.150799	0.487819	0.992161	0.339515	0.939619	0.999296	0.839858	0.458462	11/06/02 BAB84851.1 2e-33 (AP003216) chloroplast nucleoid DNA-binding protein cnd41-like [Oryza sativa (japonica cultivar-group)]
Contig1012_s_at	0.743223	0.723116	0.0136455	0.0100678	0.702024	0.999296	0.914066	0.479557	11/07/02 AAB18209.1 4e-79 chlorophyll a/b-binding protein WCAB precursor [Triticum aestivum]
Contig10122_at	0.00938195	0.275419	0.159345	0.0846624	0.207798	0.999296	0.656682	0.398863	10/13/02 AAL68843.1 e-106 (AF466199) aminoalcoholphosphotransferase [Sorghum bicolor]
Contig10124_at	0.54353	0.66718	0.377846	0.168958	0.567489	0.999296	0.391834	0.298597	10/13/02 AAG46181.1 3e-90 (AC018727) putative ankyrin protein [Oryza sativa]
Contig10125_s_at	0.186797	0.511124	1.32328e-11	6.29639e-11	0.583943	0.999296	0.000942141	0.00740543	<none>
Contig10126_at	0.177695	0.503947	2.31644e-10	8.43293e-10	0.793945	0.999296	0.000258504	0.00330183	<none>
Contig10127_at	0.101914	0.450504	0.341154	0.155905	0.560601	0.999296	0.0091068	0.030726	11/06/02 NP_176927.1 1e-56 F12A21.27; protein id: At1g67600.1
Contig10128_at	0.0116583	0.281531	2.80991e-05	3.63045e-05	0.367494	0.999296	0.0176698	0.0460838	10/27/02 NP_177392.1 5e-85 unknown protein; protein id: At1g72480.1 [Arabidopsis thaliana] pir||A96749 unknown protein T10D10.5 [imported] - Arabidopsis thaliana
Contig10129_at	0.681914	0.708187	0.170308	0.0893846	0.381858	0.999296	0.541121	0.35961	11/06/02 NP_196721.1 2e-12 putative protein; protein id: At5g11600.1 [Arabidopsis thaliana] pir||T48519 hypothetical protein F15N18.190 - Arabidopsis thaliana
Contig1013_s_at	0.977739	0.766795	6.24116e-09	1.66515e-08	0.793164	0.999296	0.000446797	0.00461547	11/04/02 T06177 6e-92 ribulose-bisphosphate carboxylase activase (EC 6.3.4.-) A1 - barley gb|AAA63163.1| (M55449) ribulose 1
Contig10130_at	0.164792	0.495203	4.91298e-17	9.65099e-16	0.373675	0.999296	0.000275328	0.00342871	11/08/02 BAC19952.1 3e-87 putative aldo/keto reductase [Oryza sativa (japonica cultivar-group)]
Contig10131_at	0.726412	0.718596	0.00259595	0.00226655	0.305628	0.999296	0.395144	0.30012	10/13/02 T51503 9e-63 valine--tRNA ligase-like protein - Arabidopsis thaliana emb|CAC01835.1| (AL391147) valine--tRNA ligase-like protein [Arabidopsis thaliana]
Contig10131_s_at	0.752382	0.725439	0.00357772	0.00303836	0.298071	0.999296	0.408032	0.305649	10/13/02 T51503 9e-63 valine--tRNA ligase-like protein - Arabidopsis thaliana emb|CAC01835.1| (AL391147) valine--tRNA ligase-like protein [Arabidopsis thaliana]
Contig10134_s_at	0.56427	0.675231	0.0159268	0.011552	0.719484	0.999296	0.142432	0.163382	11/08/02 NP_568623.1 1e-09 (NM_123692) expressed protein; protein id: At5g43260.1
Contig10135_at	0.826365	0.739459	0.128272	0.0705363	0.557788	0.999296	0.532761	0.356559	10/29/02 NP_568088.1 7e-13 (NM_120213) putative protein; protein id: At5g01350.1
Contig10136_s_at	0.645969	0.69729	0.00365321	0.00309775	0.780617	0.999296	0.445127	0.321862	10/02/02 NP_568088.1 3e-08 (NM_120213) putative protein; protein id: At5g01350.1
Contig10137_at	0.76721	0.728365	0.874134	0.312164	0.0704974	0.999296	0.892918	0.473702	10/27/02 NP_649379.1 2e-05 (NM_141122) CG7133 gene product [Drosophila melanogaster] gb|AAF51805.2| (AE003596) CG7133-PA [Drosophila melanogaster]
Contig10140_s_at	0.451807	0.636836	0.000355223	0.00036912	0.408992	0.999296	0.602909	0.381593	<none>
Contig10142_at	0.448654	0.636249	0.000942663	0.000902353	0.699532	0.999296	0.0845057	0.118115	10/29/02 CAD39778.1 2e-95 OSJNBa0060B20.12 [Oryza sativa (japonica cultivar-group)]
Contig10144_at	0.955754	0.761521	8.45599e-17	1.55165e-15	0.148467	0.999296	4.37583e-06	0.000276312	11/08/02 AAD55611.1 1e-71 (AC008016) Contains PF|00561 alpha/beta hydrolase fold. [Arabidopsis thaliana]
Contig10144_s_at	0.829482	0.740301	1.61248e-13	1.2197e-12	0.266453	0.999296	3.41735e-05	0.00093564	11/08/02 AAD55611.1 1e-71 (AC008016) Contains PF|00561 alpha/beta hydrolase fold. [Arabidopsis thaliana]
Contig10146_at	0.92723	0.756618	0.00390006	0.0032904	0.323974	0.999296	0.101313	0.132149	10/02/02 NP_568157.1 3e-53 (NM_120634) expressed protein; protein id: At5g05520.1
Contig10147_at	0.453082	0.636836	0.0121567	0.00909843	0.885271	0.999296	0.206753	0.204891	<none>
Contig10147_s_at	0.315401	0.581257	9.4027e-10	2.98932e-09	0.875478	0.999296	0.560734	0.366942	<none>
Contig10148_at	0.329004	0.587072	0.00023401	0.000251857	0.997105	0.999846	0.833665	0.456665	10/29/02 AAF91322.1 1e-95 (AF244888) receptor-like protein kinase 1 [Glycine max]
Contig10149_at	0.0690973	0.4133	0.390492	0.173176	0.892452	0.999296	0.192985	0.196698	10/02/02 CAD40654.1 e-111 OSJNBa0073L04.11 [Oryza sativa (japonica cultivar-group)]
Contig10150_at	0.807476	0.736332	4.81556e-05	5.9104e-05	0.332349	0.999296	0.633375	0.391353	11/07/02 AAL77106.1 2e-07 unknown [Hordeum vulgare]
Contig10151_s_at	0.908177	0.75358	8.29519e-05	9.73529e-05	0.432114	0.999296	0.815687	0.450971	<none>
Contig10152_at	0.975694	0.766567	5.899e-15	6.66725e-14	0.92924	0.999296	0.0103095	0.0331291	11/06/02 NP_193034.1 3e-59 (NM_117367) putative protein; protein id: At4g12980.1
Contig10154_at	0.07925	0.424157	0.410724	0.180009	0.465082	0.999296	0.0168474	0.0446731	11/06/02 BAB90253.1 e-121 putative glycerol-3-phosphate dehydrogenase [Oryza sativa (japonica cultivar-group)]
Contig10156_at	0.124388	0.467479	0.0133501	0.009875	0.903024	0.999296	0.0179539	0.0464977	10/27/02 NP_173031.2 2e-36 (NM_101447) unknown protein; protein id: At1g15790.1
Contig10156_s_at	0.0768047	0.421622	0.0396951	0.0257879	0.276358	0.999296	0.174572	0.184784	10/27/02 NP_173031.2 2e-36 (NM_101447) unknown protein; protein id: At1g15790.1
Contig10157_at	0.0438787	0.372251	0.0150831	0.0109953	0.862633	0.999296	0.0226851	0.0534524	11/06/02 NP_198832.1 2e-69 (NM_123380) ankyrin repeat protein EMB506; protein id: At5g40160.1
Contig10158_at	0.695322	0.710843	0.0110068	0.00832405	0.524732	0.999296	0.806145	0.447783	11/08/02 NP_565853.1 3e-52 Expressed protein; protein id: At2g36885.1
Contig10159_at	0.0591481	0.393732	0.630046	0.247431	0.869692	0.999296	0.97856	0.495792	<none>
Contig10160_at	0.873841	0.749212	1.92514e-06	3.10323e-06	0.0944986	0.999296	0.00586385	0.0232612	11/04/02 NP_191067.1 3e-62 putative protein; protein id: At3g55070.1
Contig10161_at	0.0448691	0.375166	0.137457	0.0747542	0.605534	0.999296	0.0436294	0.0792942	10/27/02 BAA92399.1 e-106 unnamed protein product [Oryza sativa (japonica cultivar-group)] dbj|BAB03446.1| unnamed protein product [Oryza sativa (japonica cultivar-gr
Contig10162_s_at	0.453076	0.636836	1.09612e-06	1.8571e-06	0.244912	0.999296	0.000672171	0.00597718	10/02/02 CAB55411.1 1e-25 zhb0003.1 [Oryza sativa (indica cultivar-group)]
Contig10164_at	0.104812	0.453599	0.00187268	0.00168427	0.30462	0.999296	0.881766	0.470349	10/29/02 BAC07086.1 2e-98 5-formyltetrahydrofolate cyclo-ligase-like protein [Oryza sativa (japonica cultivar-group)]
Contig10165_at	0.134796	0.475221	2.89893e-08	6.7065e-08	0.948611	0.999296	0.0603104	0.0962651	10/02/02 AAF79316.1 5e-67 (AC002304) F14J16.15 [Arabidopsis thaliana]
Contig10166_at	0.113789	0.45842	0.0062788	0.00505951	0.990868	0.999488	0.725677	0.422259	10/27/02 AAM63075.1 1e-44 (AY085862) putative inositol hexaphosphate kinase [Arabidopsis thaliana]
Contig10167_at	0.100678	0.449311	0.547221	0.223246	0.668159	0.999296	0.777799	0.438843	11/08/02 BAB93351.1 6e-43 B1131B07.13 [Oryza sativa (japonica cultivar-group)]
Contig10168_at	0.243234	0.542857	0.774246	0.287211	0.783869	0.999296	0.972045	0.494138	11/04/02 BAB93351.1 1e-23 B1131B07.13 [Oryza sativa (japonica cultivar-group)]
Contig10169_at	0.386166	0.612864	2.22352e-15	2.82417e-14	0.864212	0.999296	0.00305318	0.015662	10/27/02 NP_179920.1 4e-89 hypothetical protein; protein id: At2g23390.1
Contig1017_at	0.779412	0.731157	8.91223e-09	2.29762e-08	0.53532	0.999296	0.00414997	0.0187947	11/06/02 Q40073 1e-83 Ribulose bisphosphate carboxylase/oxygenase activase A
Contig10170_at	0.692377	0.710843	0.00055752	0.000557635	0.762383	0.999296	0.566238	0.368932	11/06/02 NP_191822.1 4e-13 (NM_116128) putative protein; protein id: At3g62630.1
Contig10171_at	0.628882	0.691693	0.128885	0.0708084	0.910077	0.999296	0.381249	0.294213	11/06/02 NP_564389.1 2e-50 expressed protein; protein id: At1g32160.1
Contig10172_at	0.949844	0.760373	0.000424202	0.000433974	0.58465	0.999296	0.211872	0.208027	11/08/02 BAA89799.1 4e-21 (AB028184) OsNAC5 protein [Oryza sativa]
Contig10173_at	0.104037	0.453097	0.22663	0.112839	0.775517	0.999296	0.67405	0.404878	11/04/02 T03248 3e-33 calmodulin-binding protein - maize (fragment) gb|AAA33446.1| calmodulin-binding protein
Contig10174_at	0.15988	0.491578	0.256445	0.124303	0.873016	0.999296	0.611389	0.384409	10/27/02 NP_566034.1 1e-22 expressed protein; protein id: At2g45060.1
Contig10175_at	0.112459	0.456952	0.011494	0.00866058	0.963432	0.999296	0.886777	0.471834	11/07/02 NP_197746.1 3e-47 (NM_122262) putative protein; protein id: At5g23550.1 [Arabidopsis thaliana]
Contig10178_at	0.211677	0.524228	0.179805	0.0934569	0.574566	0.999296	0.019794	0.0493534	10/29/02 AAM08521.1 1e-12 (AC068654) Putative retroelement [Oryza sativa] [Oryza sativa (japonica cultivar-group)]
Contig10179_s_at	0.638836	0.694872	0.00360543	0.00305989	0.734607	0.999296	0.24574	0.227133	<none>
Contig10182_at	0.914998	0.753911	0.114723	0.0641622	0.138606	0.999296	0.18139	0.189408	11/07/02 BAB93292.1 e-111 (AP003329) putative ABC transporter [Oryza sativa (japonica cultivar-group)]
Contig10183_at	0.0158282	0.304871	0.000323226	0.000338578	0.105147	0.999296	0.00923917	0.031008	11/07/02 NP_567149.1 7e-96 (NM_116216) putative protein; protein id: At3g63510.1
Contig10185_at	0.180286	0.506348	0.883623	0.314516	0.00811519	0.519191	0.00264385	0.0142781	10/13/02 BAB55508.1 4e-53 peptidase-like protein [Oryza sativa (japonica cultivar-group)]
Contig10186_at	0.362401	0.601232	0.361677	0.163304	0.486363	0.999296	0.216872	0.210978	10/27/02 BAB01750.1 8e-52 (AP000603) N6-DNA-methyltransferase-like protein [Arabidopsis thaliana]
Contig10187_at	0.626843	0.691166	0.000223827	0.000241664	0.968226	0.999296	0.795951	0.444678	11/08/02 NP_003478.1 3e-10 (NM_003487) TBP-associated factor 15 isoform 2; TAF15 RNA polymerase II
Contig10188_at	0.488284	0.650714	1.80048e-06	2.91919e-06	0.359851	0.999296	0.700761	0.413841	11/06/02 NP_176549.1 2e-81 unknown protein; protein id: At1g63610.1 [Arabidopsis thaliana]
Contig10189_at	0.0542709	0.387713	0.00238795	0.00210402	0.375125	0.999296	0.849666	0.461177	11/06/02 AAG52423.1 8e-24 (AC011622) unknown protein; 83181-85105 [Arabidopsis thaliana]
Contig1019_at	0.0177449	0.311439	0.169415	0.0890177	0.479682	0.999296	0.783714	0.440443	10/13/02 AAF71272.1 e-134 ribulose bisphosphate carboxylase activase B [Triticum aestivum]
Contig10190_at	0.274106	0.56052	0.00533605	0.00436449	0.33041	0.999296	0.854338	0.462575	10/02/02 BAB39295.1 6e-59 (AP002971) hypothetical protein [Oryza sativa (japonica cultivar-group)]
Contig10191_s_at	0.706769	0.714189	0.00032057	0.000336112	0.838803	0.999296	0.0019834	0.0118988	10/26/02 NP_200466.1 7e-07 (NM_125038) putative protein; protein id: At5g56550.1 [Arabidopsis thaliana]
Contig10192_at	0.892299	0.751712	0.000184038	0.00020192	0.697394	0.999296	0.00229822	0.0129822	11/04/02 NP_200466.1 2e-06 (NM_125038) putative protein; protein id: At5g56550.1 [Arabidopsis thaliana]
Contig10193_at	0.912104	0.753874	0.00243546	0.00214226	0.105821	0.999296	0.0883436	0.121432	11/06/02 T04363 1e-60 FIERG2 protein - rice gb|AAC04628.1| Os-FIERG2 gene product [Oryza sativa]
Contig10196_at	0.21816	0.528562	9.46858e-09	2.42615e-08	0.471814	0.999296	0.36302	0.285478	11/06/02 AAL58279.1 e-110 (AC068923) putative kinase [Oryza sativa (japonica cultivar-group)]
Contig10197_at	0.920946	0.754986	0.0101414	0.00774621	0.223771	0.999296	0.36453	0.286371	10/29/02 AAL71858.1 8e-64 (AY074788) molybdenum cofactor sulfurase [Lycopersicon esculentum]
Contig10199_at	0.65085	0.699142	0.207687	0.105078	0.281651	0.999296	0.062041	0.0980094	11/06/02 AAF97958.1 3e-32 (AC000103) F21J9.12 [Arabidopsis thaliana]
Contig102_at	0.361599	0.600929	0.980426	0.336708	0.147057	0.999296	0.696915	0.412678	11/06/02 NP_195713.1 1e-59 histone H3.3; protein id: At4g40030.1
Contig10200_at	0.84375	0.742352	0.0557813	0.0346158	0.946522	0.999296	0.062947	0.0989784	11/07/02 BAA92986.1 e-105 unnamed protein product [Oryza sativa (japonica cultivar-group)]
Contig10202_at	0.7219	0.717427	0.066815	0.0404428	0.397818	0.999296	0.0426732	0.0781647	01/29/03 T03582 e-100 probable replication protein A1 - rice gb|AAB71836.1| replication protein A1 [Oryza sativa]
Contig10203_at	0.139902	0.479979	1.35376e-16	2.35132e-15	0.223418	0.999296	0.00634998	0.0244935	11/06/02 CAD40835.1 8e-11 OSJNBa0086B14.7 [Oryza sativa (japonica cultivar-group)]
Contig10204_s_at	0.615884	0.688946	1.04005e-07	2.16517e-07	0.256952	0.999296	0.381468	0.29425	<none>
Contig10205_at	0.272981	0.559616	3.44553e-09	9.65173e-09	0.327789	0.999296	0.322909	0.266613	<none>
Contig10206_at	0.282052	0.563864	0.141421	0.0766052	0.53239	0.999296	0.215964	0.210469	<none>
Contig10206_s_at	0.629609	0.69193	0.313794	0.145951	0.905916	0.999296	0.54675	0.361817	<none>
Contig10207_at	0.0877037	0.437376	0.781911	0.289241	0.0148503	0.718074	0.370935	0.289317	11/07/02 AAD02252.1 1e-80 (AF043086) dehydrin 11 [Hordeum vulgare] [Hordeum vulgare subsp. vulgare]
Contig10207_s_at	0.396398	0.616559	0.510915	0.21231	0.776271	0.999296	0.60127	0.381062	11/07/02 AAD02252.1 1e-80 (AF043086) dehydrin 11 [Hordeum vulgare] [Hordeum vulgare subsp. vulgare]
Contig10209_at	0.540298	0.666094	1.75378e-13	1.31132e-12	0.456857	0.999296	0.000854083	0.00698684	11/06/02 NP_566319.1 2e-60 (NM_111655) auxin-regulated protein; protein id: At3g07760.2
Contig1021_at	0.479532	0.646411	0.132724	0.0726052	0.716238	0.999296	0.243818	0.226058	<none>
Contig10213_x_at	0.355592	0.600334	0.000803636	0.000779993	0.0489926	0.999296	0.772081	0.437428	11/08/02 AAN17392.1 5e-22 (AC099739) Putative mitotic control protein dis3 [Oryza sativa (japonica cultivar-group)]
Contig10215_at	0.0777784	0.421846	0.404896	0.178135	0.227651	0.999296	0.0779606	0.112412	10/13/02 NP_180733.2 6e-65 (NM_128732) hypothetical protein; protein id: At2g31740.1
Contig10216_at	0.373822	0.607065	4.43134e-10	1.50778e-09	0.634203	0.999296	0.147026	0.166531	11/06/02 CAD40856.1 1e-62 OSJNBa0064H22.1 [Oryza sativa (japonica cultivar-group)]
Contig10218_at	0.436496	0.632251	0.845423	0.305484	0.485257	0.999296	0.296767	0.254085	<none>
Contig10220_s_at	0.595559	0.684018	0.00771895	0.00608851	0.168932	0.999296	0.814699	0.450795	11/04/02 AAL50981.1 5e-46 (AF453322) zinc finger protein LSD1 [Brassica oleracea]
Contig10221_at	0.0917848	0.441321	0.00359253	0.00304928	0.851789	0.999296	0.0453477	0.0811187	11/04/02 NP_180714.2 1e-29 (NM_128713) unknown protein; protein id: At2g31560.1
Contig10222_at	0.651239	0.699142	0.636666	0.249366	0.953468	0.999296	0.427677	0.314336	11/08/02 NP_193961.1 6e-72 (NM_118356) putative protein; protein id: At4g22300.1 [Arabidopsis thaliana]
Contig10223_at	0.408564	0.621245	0.112745	0.0632924	0.692585	0.999296	0.131618	0.155658	11/08/02 BAC15986.1 8e-09 contains ESTs D41314(S3726)
Contig10224_at	0.0729113	0.417805	0.121379	0.0672771	0.311556	0.999296	0.603114	0.381639	10/29/02 AAD18097.1 6e-26 (AC006416) T31J12.4 [Arabidopsis thaliana]
Contig10225_s_at	0.289404	0.568379	0.320943	0.148611	0.429075	0.999296	0.018854	0.0478619	11/04/02 BAC16038.1 1e-43 contains ESTs AU100718(C12270)
Contig10226_at	0.842412	0.742213	0.000991192	0.000944863	0.256369	0.999296	0.000382611	0.00419825	10/13/02 BAC16038.1 1e-65 contains ESTs AU100718(C12270)
Contig1023_at	0.384989	0.61274	8.30931e-07	1.44163e-06	0.619477	0.999296	0.694169	0.411763	11/06/02 P49027 e-115 GUANINE NUCLEOTIDE-BINDING PROTEIN BETA SUBUNIT-LIKE PROTEIN (GPB-LR) (RWD)
Contig10231_at	0.659115	0.701624	0.657371	0.255117	0.81308	0.999296	0.112425	0.140772	10/13/02 T03024 4e-39 calcium-dependent protein kinase (EC 2.7.1.-)
Contig10232_at	0.12329	0.467224	1.86699e-10	6.89717e-10	0.88703	0.999296	0.00870685	0.0298786	11/06/02 NP_201385.2 2e-63 unknown protein; protein id: At5g65840.1
Contig10233_at	0.658926	0.701624	0.262657	0.126747	5.70602e-05	0.0138194	1.61452e-05	0.00061033	11/08/02 AAF91282.1 5e-19 (AF233342) DNA-binding protein p24 [Solanum tuberosum]
Contig10233_s_at	0.0897688	0.439222	1.01654e-07	2.12139e-07	0.246009	0.999296	0.066558	0.102066	11/08/02 AAF91282.1 5e-19 (AF233342) DNA-binding protein p24 [Solanum tuberosum]
Contig10235_at	0.836881	0.741408	0.704792	0.268039	0.202043	0.999296	0.80378	0.447044	<none>
Contig10237_at	0.136526	0.477162	1.68662e-12	9.91951e-12	0.217797	0.999296	0.00881625	0.0301006	10/02/02 AAM22751.1 8e-37 one helix protein [Deschampsia antarctica]
Contig10237_s_at	0.0840323	0.432474	4.97494e-12	2.61969e-11	0.0342334	0.936422	8.66114e-05	0.00165756	10/02/02 AAM22751.1 8e-37 one helix protein [Deschampsia antarctica]
Contig10238_at	0.345956	0.594209	0.155185	0.0827845	0.796014	0.999296	0.168729	0.181265	01/29/03 AAM22751.1 1e-40 one helix protein [Deschampsia antarctica]
Contig1024_at	0.958874	0.762091	5.34941e-05	6.50117e-05	0.754472	0.999296	0.861583	0.464716	10/04/02 P49199 1e-87 40S RIBOSOMAL PROTEIN S8 pir||T04082 probable ribosomal protein S8 - rice
Contig10240_at	0.356161	0.600334	0.389098	0.172705	0.217841	0.999296	0.122024	0.148406	10/02/02 CAD40841.1 6e-19 OSJNBa0086B14.13 [Oryza sativa (japonica cultivar-group)]
Contig10241_at	0.298994	0.572201	0.0132038	0.00978152	0.209143	0.999296	0.00459263	0.0199545	11/04/02 AAM13167.1 1e-61 (AY093168) unknown protein [Arabidopsis thaliana]
Contig10242_at	0.852662	0.744174	0.250964	0.122252	0.188848	0.999296	0.370212	0.289049	11/06/02 NP_193624.1 1e-07 (NM_118005) putative protein; protein id: At4g18890.1
Contig10245_at	0.984873	0.768218	2.09645e-18	5.83907e-17	0.634537	0.999296	0.00264242	0.0142781	10/29/02 NP_176113.1 9e-40 disease resistance response protein-related/ dirigent protein-related; protein id: At1g58170.1 [Arabidopsis
Contig10246_s_at	0.00417781	0.225436	2.07031e-06	3.31735e-06	0.428798	0.999296	0.0069188	0.0258828	<none>
Contig10247_at	0.00321686	0.203171	0.00236642	0.00208741	0.313936	0.999296	0.0656639	0.10132	10/02/02 AAK16647.1 4e-81 (AF139835) F-box containing protein TIR1 [Populus tremula x Populus tremuloides]
Contig10248_at	0.314556	0.580969	2.31698e-05	3.04966e-05	0.737835	0.999296	0.664125	0.40123	10/13/02 BAC15982.1 2e-79 (AP004300) putative 60S ribosome subunit biogenesis protein [Oryza sativa (japonica cultivar-group)]
Contig10249_at	0.412396	0.622183	0.0198843	0.0140526	0.146392	0.999296	0.842334	0.459116	10/13/02 NP_568696.1 8e-46 receptor-like protein kinase; protein id: At5g48380.1
Contig1025_s_at	0.00910902	0.273622	0.000144666	0.000161864	0.941067	0.999296	0.448766	0.323398	11/06/02 P17816 7e-07 Glycine-rich cell wall structural protein precursor pir||S10334 glycine-rich protein precursor - barley
Contig10250_at	0.0354797	0.354836	1.29071e-06	2.15772e-06	0.0726897	0.999296	0.0863764	0.119767	10/29/02 BAB92191.1 e-110 (AP003077) putative TATA binding protein-associated factor [Oryza sativa (japonica cultivar-group)]
Contig10250_s_at	0.00661703	0.257706	4.71762e-06	7.04942e-06	0.0564994	0.999296	0.22881	0.218101	10/29/02 BAB92191.1 e-110 (AP003077) putative TATA binding protein-associated factor [Oryza sativa (japonica cultivar-group)]
Contig10252_s_at	0.0386172	0.362753	5.29725e-08	1.17195e-07	0.982939	0.99936	0.0716767	0.106908	11/06/02 NP_442740.1 e-04 (NC_000911) RNA binding protein [Synechocystis sp. PCC 6803] sp|Q57014|RBPA_SYNY3 Putative RNA-binding protein rbpA
Contig10253_at	0.105852	0.454339	7.9628e-09	2.0748e-08	0.949638	0.999296	0.025622	0.0576998	11/08/02 BAB64741.1 7e-79 P0560B06.2 [Oryza sativa (japonica cultivar-group)]
Contig10254_s_at	0.851375	0.744018	1.06598e-07	2.21626e-07	0.438281	0.999296	0.181738	0.189583	10/27/02 NP_195917.1 2e-71 (NM_120375) putative protein; protein id: At5g02970.1
Contig10256_at	0.259259	0.551344	0.086509	0.0505549	0.232593	0.999296	0.248547	0.228473	11/06/02 NP_568607.1 4e-41 expressed protein; protein id: At5g42570.1
Contig10257_at	0.81379	0.736937	0.0164478	0.0118912	0.831473	0.999296	0.114722	0.142819	11/06/02 BAB17189.1 9e-76 P0407B12.26 [Oryza sativa (japonica cultivar-group)]
Contig10257_s_at	0.981003	0.767482	3.53647e-05	4.46705e-05	0.888709	0.999296	0.0430092	0.0785913	11/06/02 BAB17189.1 9e-76 P0407B12.26 [Oryza sativa (japonica cultivar-group)]
Contig10258_at	0.813668	0.736937	0.10707	0.0606254	0.452584	0.999296	0.167531	0.180384	10/29/02 AAM62904.1 3e-56 (AY085685) outer membrane lipoprotein-like [Arabidopsis thaliana]
Contig10258_s_at	0.986168	0.768317	0.438258	0.188854	0.823511	0.999296	0.150901	0.169063	10/29/02 AAM62904.1 3e-56 (AY085685) outer membrane lipoprotein-like [Arabidopsis thaliana]
Contig10261_s_at	0.156066	0.489689	0.155003	0.0827156	0.854567	0.999296	0.235436	0.221814	<none>
Contig10262_at	0.86252	0.746084	0.157848	0.0839869	0.829394	0.999296	0.117089	0.144742	11/08/02 AAM65577.1 4e-15 (AY088031) globulin-like protein [Arabidopsis thaliana]
Contig10263_at	0.00947978	0.275419	0.441465	0.189771	0.772786	0.999296	0.373396	0.290544	10/02/02 NP_172255.1 8e-11 (NM_100650) globulin-like protein; protein id: At1g07750.1
Contig10264_at	0.0705779	0.414318	4.10721e-07	7.57941e-07	0.989714	0.999428	0.1111	0.139751	11/06/02 BAA88183.1 4e-88 unnamed protein product [Oryza sativa (japonica cultivar-group)]
Contig10265_at	0.805331	0.73596	0.631566	0.247853	0.761193	0.999296	0.522058	0.352817	10/02/02 NP_197822.1 8e-48 (NM_122342) putative protein; protein id: At5g24340.1 [Arabidopsis thaliana]
Contig10267_at	0.042347	0.371562	0.12754	0.0701829	0.707097	0.999296	0.26728	0.238695	10/13/02 NP_197801.1 4e-17 (NM_122318) unknown protein; protein id: At5g24130.1 [Arabidopsis thaliana]
Contig10268_at	0.393425	0.616049	1.07215e-11	5.2128e-11	0.3337	0.999296	0.0475405	0.0834471	10/27/02 AAK20054.1 e-115 putative cytochrome P450 monooxygenase [Oryza sativa (japonica cultivar-group)]
Contig10269_at	0.56608	0.675231	0.204624	0.103804	0.807272	0.999296	0.540716	0.359454	11/06/02 NP_565735.1 4e-85 (NM_128767) putative CCR4-associated factor; protein id: At2g32070.1
Contig10270_at	0.946292	0.759668	1.05026e-14	1.11437e-13	0.793771	0.999296	0.000694015	0.00609565	10/29/02 AAN05523.1 2e-79 (AC027038) unknown protein [Oryza sativa (japonica cultivar-group)]
Contig10271_at	0.000379116	0.0749862	2.22894e-07	4.3262e-07	0.340046	0.999296	0.0119671	0.0362801	10/13/02 AAL24425.1 4e-69 GTP-binding protein typA (tyrosine phosphorylated protein A) [Arabidopsis thaliana]
Contig10272_at	0.174823	0.501533	2.72966e-06	4.27119e-06	0.38992	0.999296	0.182122	0.189774	11/08/02 AAM18732.1 1e-96 putative kelch-containing protein [Oryza sativa (japonica cultivar-group)]
Contig10274_at	0.810439	0.736473	3.36407e-06	5.16846e-06	0.212673	0.999296	0.520339	0.352016	11/08/02 CAD30694.1 1e-59 (AJ459251) fatty acyl coA reductase [Triticum aestivum] emb|CAD30695.1| (AJ459252) fatty acyl coA reductase [Triticum aestivum]
Contig10275_s_at	0.15172	0.48814	6.54321e-05	7.82398e-05	0.174045	0.999296	0.292231	0.252011	<none>
Contig10276_at	0.552102	0.670232	1.66648e-05	2.25239e-05	0.493263	0.999296	0.0441702	0.0798963	10/31/02 NP_174350.2 e-103 (NM_102799) UDP-galactose 4-epimerase-like protein; protein id: At1g30620.1
Contig10278_at	0.703549	0.713048	0.739621	0.277722	0.529679	0.999296	0.375854	0.29179	10/27/02 BAB86205.1 1e-51 (AP003735) hypothetical protein~similar to Arabidopsis thaliana chromosome 5
Contig10279_at	0.249406	0.546802	0.0262491	0.0179835	0.342945	0.999296	0.58203	0.374737	10/27/02 AAM66057.1 9e-54 (AY088523) unknown [Arabidopsis thaliana]
Contig10280_at	0.359263	0.600722	6.97544e-06	1.00907e-05	0.210045	0.999296	0.0232634	0.0542897	10/29/02 AAK55785.1 3e-67 Putative nucleic acid binding protein [Oryza sativa]
Contig10281_at	0.173014	0.500283	9.01145e-08	1.90152e-07	0.758268	0.999296	0.251519	0.230032	11/06/02 BAB63630.1 8e-58 putative syntaxin [Oryza sativa (japonica cultivar-group)]
Contig10282_at	0.0260044	0.336569	0.00901022	0.00697857	0.458982	0.999296	0.359787	0.283951	11/08/02 BAA83352.1 e-126 ESTs AU067992(C11433)
Contig10283_at	0.553565	0.670816	1.71578e-06	2.79347e-06	0.346867	0.999296	0.846069	0.46007	<none>
Contig10283_x_at	0.184225	0.509267	1.35804e-06	2.26011e-06	0.753735	0.999296	0.862724	0.465069	<none>
Contig10284_at	0.54078	0.666229	2.0523e-06	3.29255e-06	0.908228	0.999296	0.765099	0.435023	01/29/03 NP_191190.2 1e-95 glycosyl hydrolase family 27 (alpha-galactosidase/melibiase); protein id: At3g56310.1
Contig10285_at	0.271056	0.558348	1.70528e-15	2.25022e-14	0.831198	0.999296	0.0141565	0.040322	11/06/02 AAK53863.1 8e-92 (AC016781) Putative protein with similarity to putative prostate cancer tumor suppressor [Homo sapiens] [Oryza sativa]
Contig10286_at	0.465701	0.641621	8.84712e-11	3.50449e-10	0.567644	0.999296	0.0112719	0.0349965	11/06/02 AAM62578.1 3e-20 unknown [Arabidopsis thaliana]
Contig10287_at	0.855895	0.744658	0.0189063	0.0134308	0.397429	0.999296	0.664632	0.40137	11/06/02 NP_567771.1 3e-06 (NM_118872) expressed protein; protein id: At4g27380.1
Contig10288_at	0.422658	0.626829	6.87633e-08	1.48507e-07	0.23556	0.999296	0.398958	0.301835	10/27/02 AAM22812.1 e-113 (AF427791) BPM [Hordeum vulgare]
Contig10289_at	0.324849	0.585618	0.0199752	0.0141066	0.153665	0.999296	0.0141147	0.0402228	11/06/02 AAD23910.1 9e-85 (AF073698) cysteine synthase [Oryza sativa] [Oryza sativa (japonica cultivar-group)]
Contig10290_at	0.470168	0.643438	7.52988e-06	1.08145e-05	0.327052	0.999296	0.842986	0.459253	11/08/02 BAB90653.1 2e-45 B1033B05.3 [Oryza sativa (japonica cultivar-group)] dbj|BAB90836.1| P0592G05.22 [Oryza sativa (japonica cultivar-group)]
Contig10291_at	0.259317	0.551344	0.00164861	0.00149934	0.631808	0.999296	0.617339	0.386347	10/27/02 BAB90653.1 1e-91 B1033B05.3 [Oryza sativa (japonica cultivar-group)] dbj|BAB90836.1| P0592G05.22 [Oryza sativa (japonica cultivar-group)]
Contig10292_at	0.805397	0.735975	2.4557e-07	4.73216e-07	0.19111	0.999296	0.00236586	0.013195	11/06/02 NP_172244.1 3e-87 leucine-rich repeat transmembrane protein kinase
Contig10293_at	0.605184	0.686044	0.579195	0.232675	0.44851	0.999296	0.520404	0.352016	11/04/02 BAC15488.1 e-120 similar to RING zinc finger protein [Oryza sativa (japonica cultivar-group)]
Contig10294_at	0.304798	0.575576	0.130306	0.071453	0.868013	0.999296	0.81013	0.449331	10/29/02 NP_187283.1 9e-19 (NM_111507) putative 50S ribosomal protein L33; protein id: At3g06320.1
Contig10295_at	0.797752	0.734919	2.07462e-06	3.32357e-06	0.939553	0.999296	0.0578045	0.0938888	11/04/02 AAK82517.1 2e-23 At2g44090/F6E13.22 [Arabidopsis thaliana]
Contig10297_at	0.0144881	0.299344	9.3619e-07	1.60744e-06	0.693841	0.999296	0.444374	0.321488	10/13/02 BAC16497.1 6e-87 contains ESTs D15570(C0847A)
Contig10299_at	0.837075	0.741408	0.000337249	0.000352038	0.927369	0.999296	0.124263	0.150108	10/29/02 BAA96178.1 6e-65 unnamed protein product [Oryza sativa (japonica cultivar-group)]
Contig103_s_at	0.968957	0.764902	0.10976	0.0618582	0.369739	0.999296	0.244112	0.226215	<none>
Contig1030_s_at	0.0196271	0.317626	4.94356e-07	8.99299e-07	0.669686	0.999296	0.040692	0.0757973	11/08/02 AAF24594.1 2e-69 (AC007654) T19E23.13 [Arabidopsis thaliana]
Contig10300_at	0.00671885	0.259779	0.150331	0.0806307	0.644283	0.999296	0.52436	0.353605	11/07/02 NP_181277.1 8e-57 (NM_129296) putative protein translocase; protein id: At2g37410.1
Contig10301_at	0.347854	0.595647	0.954848	0.331014	0.481868	0.999296	0.598924	0.380502	11/08/02 NP_565570.1 5e-27 expressed protein; protein id: At2g24440.1
Contig10302_at	0.421016	0.626238	9.89057e-08	2.07068e-07	0.0443818	0.982863	0.2185	0.211989	10/02/02 NP_198372.1 6e-40 putative protein; protein id: At5g35220.1
Contig10303_at	0.472795	0.644369	0.000880698	0.000848453	0.163847	0.999296	0.0346964	0.0689978	10/13/02 NP_198372.1 2e-40 putative protein; protein id: At5g35220.1
Contig10303_s_at	0.331357	0.588069	5.41864e-06	7.9943e-06	0.171308	0.999296	0.00447947	0.0196324	10/13/02 NP_198372.1 2e-40 putative protein; protein id: At5g35220.1
Contig10304_at	0.532699	0.66353	0.0243441	0.0168217	0.331424	0.999296	0.470056	0.332522	<none>
Contig10306_at	0.761361	0.72661	0.0262251	0.0179705	0.46262	0.999296	0.783557	0.440377	11/08/02 NP_568306.1 3e-23 putative protein; protein id: At5g14910.1
Contig10306_s_at	0.911221	0.753709	0.0171103	0.0123119	0.445382	0.999296	0.445269	0.321876	11/08/02 NP_568306.1 3e-23 putative protein; protein id: At5g14910.1
Contig10307_at	0.225196	0.533259	0.00271883	0.00236695	0.141786	0.999296	0.0232203	0.0542556	11/06/02 NP_199521.1 2e-55 (NM_124081) calcineurin B 1; protein id: At5g47100.1
Contig10309_at	0.869548	0.747965	0.00391246	0.00329893	0.787635	0.999296	0.593043	0.378489	11/06/02 NP_564294.1 7e-06 (NM_102541) expressed protein; protein id: At1g27760.1
Contig10309_s_at	0.662869	0.702306	0.0622969	0.0380801	0.599789	0.999296	0.899294	0.475438	11/06/02 NP_564294.1 7e-06 (NM_102541) expressed protein; protein id: At1g27760.1
Contig1031_at	0.652714	0.69942	3.40283e-05	4.31712e-05	0.397109	0.999296	0.0119196	0.0362223	11/06/02 P49027 e-108 GUANINE NUCLEOTIDE-BINDING PROTEIN BETA SUBUNIT-LIKE PROTEIN (GPB-LR) (RWD)
Contig10310_at	0.089639	0.439222	6.97505e-11	2.82869e-10	0.300303	0.999296	0.00316394	0.0160219	01/29/03 AAF87111.1 5e-35 F10A5.12 [Arabidopsis thaliana]
Contig10311_at	0.315696	0.581556	8.52896e-11	3.40399e-10	0.630222	0.999296	0.0313126	0.0648961	10/29/02 AAK98740.1 1e-79 Hypothetical protein with similarity to ankyrins and BRCA1-associated ring domain proteins [Oryza sativa]
Contig10312_at	0.255117	0.549554	0.23796	0.117193	0.944446	0.999296	0.403529	0.303887	10/29/02 AAK43493.1 1e-32 unknown protein [Oryza sativa (japonica cultivar-group)]
Contig10313_at	0.0756148	0.419868	6.65151e-10	2.17927e-09	0.336598	0.999296	0.1106	0.139417	10/13/02 AAL76193.1 e-114 Putative crp1 protein [Oryza sativa]
Contig10314_at	0.0257084	0.336569	1.41351e-06	2.3459e-06	0.558389	0.999296	0.721595	0.421039	11/07/02 NP_188045.1 6e-09 (NM_112286) unknown protein; protein id: At3g14280.1 [Arabidopsis thaliana]
Contig10315_at	0.375301	0.607703	0.175565	0.0916259	0.610416	0.999296	0.249413	0.228871	10/26/02 NP_195495.1 7e-08 (NM_119943) putative protein; protein id: At4g37820.1 [Arabidopsis thaliana]
Contig10316_s_at	0.433371	0.63137	0.228756	0.113679	0.790746	0.999296	0.341967	0.275336	<none>
Contig10317_at	0.284932	0.566	0.906425	0.319945	0.166	0.999296	0.939628	0.485772	10/29/02 NP_568838.1 3e-60 WD-repeat protein-like; protein id: At5g56190.1
Contig10319_at	0.658834	0.701624	0.0310908	0.0208411	0.0146307	0.714986	0.760459	0.433527	11/06/02 NP_566844.1 2e-25 expressed protein; protein id: At3g29170.1
Contig10323_at	0.299012	0.572201	2.96683e-05	3.81235e-05	0.358192	0.999296	0.191529	0.19578	10/26/02 CAB61839.1 5e-56 (AJ242803) putative serine/threonine phosphatase type 2c [Sporobolus stapfianus]
Contig10324_at	0.617704	0.689079	0.000114801	0.00013114	0.577834	0.999296	0.285543	0.248547	01/29/03 NP_193911.1 4e-62 putative protein (fragment); protein id: At4g21800.1
Contig10325_s_at	0.043562	0.37207	0.725983	0.273965	0.952143	0.999296	0.65951	0.399767	10/27/02 NP_193557.1 6e-34 (NM_117933) putative protein; protein id: At4g18230.1 [Arabidopsis thaliana]
Contig10327_at	0.283518	0.565095	0.00634995	0.00511104	0.807759	0.999296	0.123092	0.149244	10/27/02 BAA85441.1 1e-83 EST D15969(C1695) corresponds to a region of the predicted gene.~similar to valosin-containing protein (U20213)
Contig10328_at	0.708044	0.714231	0.0261608	0.0179341	0.368834	0.999296	0.189564	0.194693	10/28/02 NP_201341.1 2e-069 (NM_125936) putative protein; protein id: At5g65380.1
Contig10331_at	0.0915479	0.440921	0.123901	0.0684756	0.828282	0.999296	0.195438	0.19827	11/08/02 NP_180151.1 1e-71 (NM_128140) unknown protein; protein id: At2g25800.1 [Arabidopsis thaliana]
Contig10332_at	0.200046	0.518208	0.0143736	0.0105491	0.75175	0.999296	0.00148465	0.00994209	10/13/02 NP_564964.1 3e-48 expressed protein; protein id: At1g69390.1
Contig10333_at	0.669305	0.704252	0.703997	0.267802	0.94313	0.999296	0.598822	0.380479	<none>
Contig10334_at	0.801364	0.735488	0.0477684	0.030304	0.708253	0.999296	0.322473	0.266387	10/27/02 CAC69851.1 2e-28 hypothetical protein [Nicotiana tabacum]
Contig10338_at	0.825833	0.739459	0.383283	0.170726	0.883043	0.999296	0.4881	0.339743	10/29/02 AAK81871.1 3e-96 (AF399915) phosphoenolpyruvate carboxylase kinase [Sorghum bicolor]
Contig10339_at	0.175834	0.502116	0.0309872	0.0207842	0.585783	0.999296	0.0226751	0.0534399	10/29/02 NP_181524.1 6e-17 hypothetical protein; protein id: At2g39950.1 [Arabidopsis thaliana]
Contig10340_at	0.503789	0.654442	0.339279	0.155217	0.380604	0.999296	0.246422	0.227474	<none>
Contig10341_at	0.584114	0.680355	0.402457	0.177292	0.314522	0.999296	0.238413	0.22348	10/02/02 BAB16324.1 1e-91 (AP002818) contains ESTs C0161A(D15147)
Contig10342_at	0.103929	0.453097	0.396252	0.175164	0.934806	0.999296	0.660538	0.400064	11/04/02 Q41495 3e-18 STS14 PROTEIN PRECURSOR pir||S65052 pistil-specific protein sts14 precursor - potato
Contig10344_at	0.756279	0.726297	0.643873	0.251356	0.445237	0.999296	0.845657	0.459942	11/08/02 AAF63832.1 2e-46 (AC023912) hypothetical protein [Arabidopsis thaliana]
Contig10345_at	0.0145825	0.299711	0.000306043	0.000322007	0.216299	0.999296	0.00353914	0.0170398	11/08/02 BAB63697.1 1e-62 (AP003277) putative serine/threonine-specific protein kinase [Oryza sativa (japonica cultivar-group)]
Contig10346_at	0.148784	0.486193	1.29576e-06	2.16477e-06	0.260788	0.999296	0.187209	0.193228	01/29/03 NP_190483.1 2e-43 putative protein; protein id: At3g49140.1 [Arabidopsis thaliana] pir||T46116 hypothetical protein T2J13.20 - Arabidopsis thaliana
Contig10347_at	0.13905	0.479765	0.886105	0.315111	0.490107	0.999296	0.178409	0.187315	10/29/02 AAM93675.1 5e-80 (AC079888) putative glycine-rich protein [Oryza sativa (japonica cultivar-group)]
Contig10348_at	0.877465	0.750007	4.66032e-10	1.57812e-09	0.14563	0.999296	2.25866e-06	0.00018868	11/07/02 AAL79735.1 3e-15 putative transcription factor [Oryza sativa]
Contig10349_at	0.961022	0.762384	0.859337	0.308425	0.289471	0.999296	0.0449527	0.0806996	10/27/02 BAC15476.1 1e-93 (AP003833) hypothetical protein~similar to Arabidopsis thaliana chromosome 5
Contig1035_at	0.441827	0.63419	0.485574	0.204353	0.346845	0.999296	0.9169	0.480274	10/13/02 AAC49014.1 1e-69 ubiquitin
Contig10351_at	0.622889	0.689592	0.0880494	0.0513163	0.19758	0.999296	0.171093	0.182672	10/27/02 AAL77203.1 1e-38 (AY072931) p53 binding protein [Oryza sativa]
Contig10352_at	0.397971	0.617231	0.76461	0.284693	0.91865	0.999296	0.73415	0.424963	10/31/02 AAK98733.1 e-107 (AC090485) Hypothetical protein [Oryza sativa] [Oryza sativa (japonica cultivar-group)]
Contig10352_s_at	0.621757	0.689351	0.882034	0.314079	0.912206	0.999296	0.103239	0.133837	10/31/02 AAK98733.1 e-107 (AC090485) Hypothetical protein [Oryza sativa] [Oryza sativa (japonica cultivar-group)]
Contig10354_at	0.471994	0.643939	4.25903e-11	1.80947e-10	0.923315	0.999296	0.0542175	0.0904373	11/06/02 AAK18834.1 1e-31 putative alpha-coat protein [Oryza sativa]
Contig10356_at	0.105037	0.453745	2.27814e-05	3.0036e-05	0.340079	0.999296	0.183114	0.190444	11/06/02 AAM63452.1 4e-57 (AY086449) ribosomal protein L17-like protein [Arabidopsis thaliana]
Contig10357_at	0.927135	0.756618	2.30454e-05	3.03602e-05	0.381681	0.999296	0.298952	0.254982	11/06/02 NP_680453.1 7e-37 Expressed protein; protein id: At5g58005.1
Contig10358_at	0.675729	0.705947	0.98989	0.339006	0.990024	0.999432	0.94371	0.487112	11/04/02 BAB89031.1 7e-78 putative telomere repeat binding factor [Oryza sativa (japonica cultivar-group)]
Contig1036_5_s_at	0.290871	0.569245	0.00114558	0.00107807	0.000105295	0.0220636	0.000102067	0.00185023	NA
Contig10360_at	0.113049	0.457658	0.838613	0.303811	0.313328	0.999296	0.00566077	0.0227458	10/27/02 BAA96146.1 1e-70 unnamed protein product [Oryza sativa (japonica cultivar-group)] dbj|BAA96188.1| unnamed protein product [Oryza sativa (japonica cultivar-gr
Contig10361_at	0.144735	0.484197	3.86882e-14	3.51649e-13	0.232073	0.999296	0.82771	0.454784	11/08/02 BAA95829.1 2e-78 (AP002069) Similar to Prunus armeniaca ethylene-forming-enzyme-like dioxygenase. (U97530) [Oryza sativa (japonica
Contig10362_at	0.52777	0.66185	6.32053e-13	4.10762e-12	0.467118	0.999296	0.00918662	0.0308951	10/13/02 NP_189940.1 2e-64 (NM_114222) putative protein; protein id: At3g43540.1
Contig10363_at	0.34373	0.593337	0.0494925	0.0312352	0.0922974	0.999296	0.00462151	0.0200235	11/08/02 BAB03354.1 1e-86 (AP002486) EST C25847(C10847) corresponds to a region of the predicted gene.~Similar to Arabidopsis thaliana
Contig10364_at	0.28455	0.565945	0.777404	0.288054	0.477167	0.999296	0.0262771	0.0585238	10/26/02 NP_191301.1 9e-83 (NM_115602) putative protein; protein id: At3g57420.1 [Arabidopsis thaliana]
Contig10365_s_at	0.0154003	0.302664	0.000168456	0.000186133	0.356368	0.999296	0.266095	0.238083	11/07/02 NP_191618.1 2e-41 putative protein; protein id: At3g60590.1 [Arabidopsis thaliana] pir||T47870 hypothetical protein T8B10.250 - Arabidopsis thaliana
Contig10368_at	0.425158	0.627524	0.0154967	0.0112725	0.342476	0.999296	0.0129234	0.038075	11/08/02 NP_181959.1 6e-33 unknown protein; protein id: At2g44300.1 [Arabidopsis thaliana] pir||T02386 hypothetical protein At2g44300 [imported] - Arabidopsis thaliana
Contig10369_at	0.465877	0.641621	5.07755e-05	6.19394e-05	0.802746	0.999296	0.38058	0.293969	10/02/02 BAA82375.1 e-118 (AP000367) Similar to glycogenin glucosyltransferase (EC 2.4.1.186). (Z97341) [Oryza sativa (japonica
Contig1037_at	0.245402	0.544267	3.77155e-05	4.73561e-05	0.734091	0.999296	0.00928563	0.0310819	10/31/02 NP_043053.1 1e-04 (NC_001666) cytochrome b6 [Zea mays] pir||S58581 plastoquinol--plastocyanin reductase (EC 1.10.99.1) cytochrome b6
Contig1037_s_at	0.394542	0.616126	0.0397982	0.025847	0.434146	0.999296	0.285628	0.248601	10/31/02 NP_043053.1 1e-04 (NC_001666) cytochrome b6 [Zea mays] pir||S58581 plastoquinol--plastocyanin reductase (EC 1.10.99.1) cytochrome b6
Contig10370_at	0.0462307	0.377169	0.000282161	0.000299342	0.726668	0.999296	0.753938	0.431399	11/06/02 BAB64114.1 e-116 putative zinc finger protein [Oryza sativa (japonica cultivar-group)]
Contig10373_at	0.359911	0.600722	2.191e-13	1.58799e-12	0.111043	0.999296	0.068558	0.103879	10/29/02 BAB64187.1 9e-80 (AP003266) pir7a protein (Pseudomonas inducible protein) [Oryza sativa (japonica cultivar-group)]
Contig10374_at	0.96621	0.764088	0.302618	0.14181	0.654531	0.999296	0.337145	0.273102	10/13/02 NP_176013.1 4e-45 (NM_104496) transcription factor
Contig10375_at	0.781481	0.731441	3.79775e-17	7.69278e-16	0.203793	0.999296	0.204444	0.20351	11/06/02 NP_566339.1 9e-77 (NM_111729) putative SCO1 protein; protein id: At3g08950.1
Contig10376_s_at	0.927634	0.756842	1.15832e-15	1.61309e-14	0.542454	0.999296	0.122154	0.148516	11/06/02 AAF07830.1 2e-32 (AC010871) putative SCO1 protein [Arabidopsis thaliana]
Contig10378_at	0.654847	0.700128	5.36401e-06	7.9227e-06	0.351805	0.999296	0.477601	0.335288	11/06/02 BAA99518.1 e-101 (AP002484) hypothetical protein [Oryza sativa (japonica cultivar-group)]
Contig10379_at	0.294424	0.57093	5.55752e-05	6.73519e-05	0.513511	0.999296	0.777447	0.438843	11/08/02 BAB16875.1 8e-07 (AP002537) hypothetical protein [Oryza sativa (japonica cultivar-group)]
Contig1038_x_at	0.172142	0.499784	0.00035741	0.000371047	0.96556	0.999296	0.699328	0.413401	11/04/02 JH0226 9e-69 ubiquitin / ribosomal protein S27a.1 - barley gb|AAA62698.1| ubiquitin
Contig10380_at	0.79729	0.7349	0.0672475	0.0406541	0.99333	0.999846	0.28688	0.249349	11/04/02 BAB16875.1 3e-55 (AP002537) hypothetical protein [Oryza sativa (japonica cultivar-group)]
Contig10380_x_at	0.923984	0.755896	0.164635	0.0869988	0.660143	0.999296	0.274509	0.24271	11/04/02 BAB16875.1 3e-55 (AP002537) hypothetical protein [Oryza sativa (japonica cultivar-group)]
Contig10382_s_at	0.8398	0.742003	0.604384	0.240136	0.296763	0.999296	0.914414	0.479628	11/08/02 NP_199332.1 1e-50 putative protein; protein id: At5g45190.1 [Arabidopsis thaliana] dbj|BAB11392.1| contains similarity to cyclin~gene_id:K18C1.7 [Arabidopsis
Contig10383_at	0.0345075	0.350386	0.229088	0.113791	0.712672	0.999296	0.216835	0.210967	10/02/02 AAD38369.1 3e-31 (AF141965) MADS-box protein FDRMADS8 [Oryza sativa] [Oryza sativa (indica cultivar-group)]
Contig10389_at	0.663362	0.702405	0.231455	0.114685	0.372375	0.999296	0.00920925	0.0309479	10/26/02 P02812 2e-08 Salivary proline-rich protein precursor (Clone CP7) [Contains: Basic peptide P-F]
Contig1039_at	0.901071	0.752875	0.287766	0.136151	0.0367262	0.95104	0.146118	0.165996	10/31/02 P17816 9e-07 Glycine-rich cell wall structural protein precursor pir||S10334 glycine-rich protein precursor - barley
Contig10390_x_at	0.741044	0.722255	0.472962	0.200231	0.752153	0.999296	0.918417	0.480731	11/06/02 NP_191336.1 4e-04 protein kinase - like protein; protein id: At3g57770.1 [Arabidopsis thaliana]
Contig10392_at	0.147883	0.486171	0.000327537	0.000342909	0.432643	0.999296	0.0811397	0.115014	10/13/02 AAD23908.1 3e-40 (AF073696) cysteine synthase [Oryza sativa] [Oryza sativa (japonica cultivar-group)]
Contig10393_at	0.742895	0.723116	1.06377e-12	6.56322e-12	0.23103	0.999296	0.0365521	0.0709135	11/08/02 AAD46017.1 3e-17 (AC007519) F16N3.2 [Arabidopsis thaliana]
Contig10395_at	0.930381	0.757222	0.0082849	0.00648638	0.970246	0.999296	0.766166	0.43537	11/06/02 BAA83369.1 5e-30 (AP000391) EST AU077859(S14590) corresponds to a region of the predicted gene.~Similar to Arabidopsis thaliana
Contig10396_at	0.00288565	0.190053	0.701881	0.26727	0.714001	0.999296	0.354954	0.281614	11/06/02 BAA96209.1 5e-61 (AP002094) EST C72268(E1328) corresponds to a region of the predicted gene.~Similar to Fragaria x ananassa
Contig10397_at	0.166493	0.496573	0.000323077	0.000338467	0.834766	0.999296	0.500448	0.344358	11/08/02 AAM74283.1 3e-59 (AC083944) Putative protein with HVA22 domain [Oryza sativa (japonica cultivar-group)]
Contig10399_at	0.702466	0.712879	0.00581579	0.00472054	0.284607	0.999296	0.397389	0.301218	10/02/02 AAL86466.1 2e-56 (AC077693) hypothetical protein [Oryza sativa (japonica cultivar-group)]
Contig104_x_at	0.874696	0.74931	0.490433	0.205928	0.103078	0.999296	0.00473034	0.0203214	10/13/02 Q09020 6e-15 WOUND-INDUCED BASIC PROTEIN pir||JS0731 wound-inducible basic protein - kidney bean
Contig1040_at	0.153539	0.488308	0.0115852	0.00872088	0.68155	0.999296	0.155373	0.172119	11/04/02 S33633 4e-69 ubiquitin / ribosomal protein CEP52 - rice dbj|BAA02154.1| ubiquitin/ribosomal polyprotein [Oryza sativa]
Contig10400_s_at	0.0542077	0.3877	0.0299601	0.0201873	0.73068	0.999296	0.0177194	0.0461408	11/08/02 AAL86466.1 6e-85 (AC077693) hypothetical protein [Oryza sativa (japonica cultivar-group)]
Contig10401_s_at	0.994831	0.769773	0.73667	0.276762	0.27791	0.999296	0.732646	0.424497	11/04/02 NP_191038.1 6e-21 (NM_115335) putative protein; protein id: At3g54780.1 [Arabidopsis thaliana]
Contig10402_at	0.44075	0.63376	0.469947	0.199366	0.197606	0.999296	0.384864	0.295586	10/29/02 NP_181431.2 3e-58 (NM_129455) putative retroelement pol polyprotein; protein id: At2g38970.1
Contig10403_at	0.307919	0.577521	0.00137834	0.00127465	0.655058	0.999296	0.499316	0.343993	10/28/02 AAM93676.1 2e-071 (AC079888) unknown protein [Oryza sativa (japonica cultivar-group)]
Contig10403_s_at	0.0372767	0.360472	9.37223e-12	4.61429e-11	0.220864	0.999296	0.0159322	0.0433204	10/28/02 AAM93676.1 2e-071 (AC079888) unknown protein [Oryza sativa (japonica cultivar-group)]
Contig10404_at	0.0330081	0.350386	3.05556e-10	1.08167e-09	0.391005	0.999296	0.0117588	0.0358795	10/27/02 AAM93676.1 5e-71 (AC079888) unknown protein [Oryza sativa (japonica cultivar-group)]
Contig10407_at	0.523828	0.660613	0.0329319	0.0219188	0.0177976	0.774282	0.0147751	0.0414445	11/08/02 CAD41532.1 5e-13 (AL606629) OSJNBb0091E11.1 [Oryza sativa (japonica cultivar-group)]
Contig10408_at	0.904958	0.753462	0.000208026	0.000226106	0.272859	0.999296	0.00197547	0.0118803	10/27/02 AAG34849.1 5e-77 (AF244706) glutathione S-transferase GST 41 [Zea mays]
Contig10409_at	0.985388	0.768218	0.347457	0.158165	0.0543611	0.999296	0.0198456	0.0494496	<none>
Contig10409_s_at	0.488291	0.650714	1.88863e-06	3.05069e-06	0.859906	0.999296	0.0213883	0.0518048	<none>
Contig1041_x_at	0.220066	0.530385	0.00340488	0.00290868	1.52414e-08	1.28931e-05	7.63787e-12	5.46321e-09	11/04/02 JH0227 4e-65 ubiquitin / ribosomal protein S27a.2 - barley gb|AAA62699.1| ubiquitin
Contig10410_at	0.380069	0.610348	0.888115	0.315625	0.852983	0.999296	0.0339955	0.0682213	<none>
Contig10411_at	0.821586	0.738907	0.0983399	0.0564281	0.061111	0.999296	0.0347895	0.0691349	<none>
Contig10412_at	0.758916	0.72661	0.000298529	0.000314823	0.9052	0.999296	0.40716	0.305336	11/06/02 P31252 9e-86 Ubiquitin-activating enzyme E1 3 pir||T06483 probable ubiquitin--protein ligase (EC 6.3.2.19) E1 - wheat
Contig10413_at	0.905197	0.753496	0.605693	0.240471	0.971163	0.999296	0.053449	0.0896388	10/25/02 NP_190985.1 6e-045 (NM_115277) FKBP12 interacting protein (FIP37); protein id: At3g54170.1
Contig10414_at	0.990579	0.768877	2.22687e-08	5.28983e-08	0.157975	0.999296	0.522343	0.35293	11/08/02 NP_564158.1 7e-06 (NM_102064) expressed protein; protein id: At1g22140.1
Contig10415_at	0.489793	0.651148	2.99797e-06	4.6435e-06	0.181753	0.999296	0.493414	0.341543	11/04/02 BAC15512.1 2e-29 (AP003840) contains ESTs C91599(E20333)
Contig10416_at	0.968592	0.764808	1.14177e-10	4.42821e-10	0.385637	0.999296	0.0340079	0.0682213	01/29/03 F96825 4e-76 T8K14.13 [imported] - Arabidopsis thaliana gb|AAD30230.1|AC007202_12 T8K14.13 [Arabidopsis thaliana]
Contig10417_at	0.114747	0.45867	1.78655e-13	1.33326e-12	0.100751	0.999296	0.00808699	0.0284996	11/07/02 NP_567271.1 3e-60 putative protein; protein id: At4g04800.1
Contig10418_at	0.0867297	0.434971	1.38921e-05	1.90336e-05	0.859664	0.999296	0.134332	0.157607	11/08/02 BAA31260.1 1e-83 SAR DNA binding protein [Oryza sativa]
Contig1042_x_at	0.577227	0.677975	0.0122438	0.00915836	0.116046	0.999296	0.483854	0.337959	11/08/02 AAL09741.1 e-120 AT4g05320/C17L7_240 [Arabidopsis thaliana]
Contig10421_at	0.28096	0.563747	0.037185	0.0243445	0.807828	0.999296	0.285687	0.248633	10/02/02 BAB86222.1 e-101 putative DNA polymerase I [Oryza sativa (japonica cultivar-group)] dbj|BAB92438.1| putative DNA polymerase I [Oryza sativa (japonica cultiva
Contig10422_at	0.500207	0.653633	0.00784162	0.00617465	0.586965	0.999296	0.869555	0.467079	11/06/02 NP_563889.1 2e-41 expressed protein; protein id: At1g11380.1
Contig10423_at	0.969985	0.765153	0.458484	0.195492	0.441785	0.999296	0.0238429	0.055088	10/29/02 AAG60194.1 1e-89 (AC084763) putative phosphatidylinositol-4-phosphate 5-kinase [Oryza sativa]
Contig10424_at	0.00424982	0.225436	0.00286726	0.00248535	0.139327	0.999296	0.222532	0.214409	11/06/02 AAK39586.1 7e-98 putative GTPase activating protein [Oryza sativa]
Contig10425_at	0.210759	0.523465	0.526631	0.21698	0.478895	0.999296	0.0122338	0.0367621	11/04/02 BAB02548.1 7e-17 (AP000417) gb|AAF41683.1~gene_id:MMB12.10~similar to unknown protein [Arabidopsis thaliana]
Contig10426_at	0.6509	0.699142	0.00426791	0.00356931	0.269128	0.999296	0.138335	0.160224	10/27/02 NP_188597.1 2e-93 unknown protein; protein id: At3g19630.1 [Arabidopsis thaliana]
Contig10426_x_at	0.597601	0.68424	0.0295502	0.0199455	0.673572	0.999296	0.134695	0.157843	10/27/02 NP_188597.1 2e-93 unknown protein; protein id: At3g19630.1 [Arabidopsis thaliana]
Contig10427_at	0.826952	0.73946	0.833638	0.302735	0.256492	0.999296	0.611572	0.38444	10/27/02 NP_173822.2 1e-77 DNAJ-like heatshock protein; protein id: At1g24120.1
Contig10431_at	0.879783	0.750182	0.00564387	0.00459536	0.63461	0.999296	0.0879682	0.121134	11/07/02 NP_568855.1 4e-09 F-box protein ZTL/LKP1/ADO1
Contig10432_at	0.360656	0.600907	0.00996756	0.00763063	0.220548	0.999296	0.0213517	0.051749	10/27/02 BAB19388.1 e-122 putative transketolase [Oryza sativa (japonica cultivar-group)]
Contig10433_at	0.434586	0.631834	0.337095	0.154449	0.892937	0.999296	0.22307	0.214802	11/08/02 NP_189087.1 8e-30 hypothetical protein; protein id: At3g24440.1 [Arabidopsis thaliana]
Contig10434_at	0.0168774	0.308576	0.394952	0.174717	0.0474768	0.999296	0.98897	0.498227	10/27/02 AAK00433.1 1e-58 putative AT-Hook DNA-binding protein [Oryza sativa]
Contig10435_at	0.350942	0.597516	1.59008e-06	2.61061e-06	0.41198	0.999296	0.753437	0.431242	11/04/02 AAD45998.1 5e-10 (AC005916) Contains similarity to gb|D88035 glycoprotein specific UDP-glucuronyltransferase from Rattus norvegicus.
Contig10436_at	0.712548	0.715128	4.56104e-06	6.83509e-06	0.867776	0.999296	4.03633e-05	0.00104747	10/29/02 CAB75505.1 9e-59 VIP1 protein [Avena fatua]
Contig10437_at	0.420042	0.625821	2.26569e-10	8.25664e-10	0.852365	0.999296	0.0118861	0.0361398	11/07/02 AAM27470.1 4e-48 (AC099732) Unknown protein [Oryza sativa (japonica cultivar-group)]
Contig10438_at	0.62287	0.689592	0.56476	0.228216	0.261262	0.999296	0.840082	0.458523	11/06/02 NP_195053.1 4e-97 fizzy-related (FZR)
Contig10439_at	0.271755	0.558927	5.12406e-13	3.42715e-12	0.0631455	0.999296	0.00726794	0.0266937	10/13/02 NP_199598.1 2e-39 putative protein; protein id: At5g47870.1
Contig1044_s_at	0.654762	0.700128	1.27432e-09	3.90645e-09	0.0184504	0.788936	0.0815868	0.115345	11/08/02 AAL09741.1 1e-88 AT4g05320/C17L7_240 [Arabidopsis thaliana]
Contig10440_at	0.744137	0.723246	3.16179e-08	7.2629e-08	0.303495	0.999296	0.0192997	0.0485118	11/08/02 NP_568475.1 4e-13 putative protein; protein id: At5g25570.1
Contig10441_at	0.287725	0.567249	8.8156e-07	1.52e-06	0.0224741	0.819689	0.00291865	0.0152801	11/06/02 BAC16504.1 9e-21 contains ESTs C26074(C11585)
Contig10443_at	0.813632	0.736937	0.0305876	0.0205603	0.308472	0.999296	0.161286	0.176197	11/06/02 NP_568220.1 8e-74 (NM_121025) RRM-containing protein; protein id: At5g09880.1
Contig10444_at	0.597993	0.68424	2.62966e-09	7.5507e-09	0.675166	0.999296	0.414215	0.308099	01/29/03 BAC16706.1 4e-88 hypothetical protein~similar to Arabidopsis thaliana chromosome1
Contig10445_at	0.0435201	0.37207	0.132722	0.0726052	0.0654412	0.999296	0.623573	0.388125	11/08/02 NP_201545.1 2e-33 (NM_126144) photoreceptor-interacting protein-like; protein id: At5g67440.1
Contig10446_at	0.469438	0.643393	1.97456e-14	1.92245e-13	0.61845	0.999296	0.02445	0.0559634	11/08/02 NP_178935.1 1e-61 unknown protein; protein id: At2g12400.1
Contig10448_at	0.126559	0.469225	2.46234e-07	4.74378e-07	0.992147	0.999846	0.0956204	0.127618	11/08/02 AAM88621.1 6e-34 hypothetical protein [Oryza sativa (japonica cultivar-group)]
Contig10449_at	0.590351	0.682715	0.000468812	0.000475372	0.318694	0.999296	0.193199	0.196783	10/27/02 NP_567979.1 4e-62 putative protein; protein id: At4g35220.1
Contig10451_at	0.282233	0.563938	0.232202	0.114968	0.174241	0.999296	0.580379	0.374166	11/06/02 NP_191890.1 1e-74 (NM_116196) putative protein; protein id: At3g63310.1 [Arabidopsis thaliana]
Contig10452_at	0.59182	0.682976	0.00589341	0.0047771	0.48977	0.999296	0.490982	0.340727	11/08/02 BAC07153.1 5e-04 (AP005307) similar to reverse transcriptase [Oryza sativa (japonica cultivar-group)]
Contig10453_at	0.667455	0.703422	2.7279e-09	7.80691e-09	0.624477	0.999296	0.000434634	0.00453432	11/08/02 AAL31055.1 8e-76 putative monoterpene synthase [Oryza sativa]
Contig10454_s_at	0.125387	0.468731	3.4355e-07	6.44351e-07	0.781299	0.999296	0.453017	0.325136	10/02/02 NP_181260.1 2e-68 (NM_129279) unknown protein; protein id: At2g37230.1 [Arabidopsis thaliana]
Contig10455_at	0.0119035	0.282784	2.72085e-05	3.52884e-05	0.920669	0.999296	9.59999e-05	0.00177701	10/02/02 BAC15951.1 6e-63 contains ESTs AU101010(C62839)
Contig10456_at	0.692945	0.710843	0.112813	0.0633168	0.726683	0.999296	0.089405	0.122421	10/29/02 AAM92298.1 8e-62 (AC079029) putative membrane protein [Oryza sativa (japonica cultivar-group)]
Contig10457_at	0.159012	0.490437	0.00949356	0.0073072	0.437886	0.999296	0.0305462	0.0639465	10/02/02 NP_564345.1 8e-89 (NM_102740) glycoside hydrolase family 47 family; protein id: At1g30000.1
Contig10458_s_at	0.0586579	0.393516	0.00072431	0.000708468	0.374107	0.999296	0.0113707	0.0351432	<none>
Contig10459_at	0.0744128	0.41882	0.000695231	0.000681602	0.511811	0.999296	0.25798	0.233635	<none>
Contig1046_s_at	0.3511	0.597516	0.0385968	0.0251631	0.404211	0.999296	0.136543	0.158985	10/27/02 AAD30173.1 4e-87 polyubiquitin [Sporobolus stapfianus]
Contig10460_at	0.159919	0.491578	3.19923e-06	4.92977e-06	0.115148	0.999296	0.000332813	0.00380506	<none>
Contig10463_at	0.611964	0.687562	0.00929473	0.0071747	0.463478	0.999296	0.000730189	0.00627846	11/04/02 NP_566873.1 6e-19 putative protein; protein id: At3g45090.1
Contig10466_at	0.742936	0.723116	0.0013428	0.00124459	0.402669	0.999296	0.121065	0.147662	11/08/02 CAC09352.1 3e-87 putative UDP-glucuronyltrasferase-like protein [Oryza sativa (indica cultivar-group)]
Contig10468_at	0.711035	0.714688	0.120945	0.0670744	0.180122	0.999296	0.0401694	0.0752032	10/13/02 O24308 4e-24 DNA topoisomerase II (PsTopII) pir||T06819 DNA topoisomerase (ATP-hydrolyzing) (EC 5.99.1.3) II - garden pea
Contig10470_at	0.039589	0.366302	8.30581e-10	2.6766e-09	0.892272	0.999296	0.000652686	0.00587236	11/08/02 NP_564991.1 e-101 (NM_105725) expressed protein; protein id: At1g70570.1
Contig10471_at	0.567601	0.675896	1.00451e-05	1.4092e-05	0.175913	0.999296	0.00999367	0.0325754	11/06/02 AAM19057.1 4e-18 (AC099774) putative DNA-binding protein [Oryza sativa (japonica cultivar-group)]
Contig10472_at	0.402254	0.618885	3.75615e-05	4.72007e-05	0.34806	0.999296	0.399068	0.301866	11/06/02 CAC39058.1 2e-36 (AJ307662) putative AP2-related transcription factor [Oryza sativa]
Contig10474_at	0.66995	0.704383	0.00419363	0.00351171	0.886473	0.999296	0.785837	0.441306	10/13/02 AAM61059.1 1e-92 unknown [Arabidopsis thaliana]
Contig10475_at	0.123478	0.467224	0.396334	0.175189	0.500729	0.999296	0.354831	0.281593	11/08/02 NP_563931.1 5e-30 expressed protein; protein id: At1g13690.1
Contig10476_at	0.569872	0.67597	0.252201	0.122688	0.832286	0.999296	0.871641	0.467717	11/06/02 BAB56085.1 1e-44 P0419B01.1 [Oryza sativa (japonica cultivar-group)]
Contig10477_at	0.531871	0.663323	0.825029	0.300532	0.492691	0.999296	0.833606	0.456664	11/06/02 T06215 e-153 glucan endo-1
Contig10478_s_at	0.145919	0.484972	0.00417456	0.00349724	0.871465	0.999296	0.403712	0.30395	<none>
Contig10479_at	0.281384	0.563764	0.0489354	0.0309437	0.450889	0.999296	0.321447	0.265884	11/06/02 BAB21236.1 9e-04 (AP002953) hypothetical protein [Oryza sativa (japonica cultivar-group)]
Contig1048_at	0.897134	0.75271	0.84949	0.306351	0.369077	0.999296	0.18843	0.193998	10/13/02 T48345 e-114 polyubiquitin (ubq3) - Arabidopsis thaliana emb|CAB86091.1| polyubiquitin (ubq3) [Arabidopsis thaliana]
Contig10480_at	0.906725	0.75358	0.284687	0.135063	0.104483	0.999296	0.0487895	0.084871	10/28/02 NP_177728.1 3e-046 unknown protein [Arabidopsis thaliana]
Contig10481_at	0.20852	0.521758	1.75969e-06	2.86078e-06	0.2193	0.999296	0.744963	0.428524	10/25/02 BAB90402.1 5e-047 (AP003570) contains ESTs C74501(E31745)
Contig10483_at	0.686028	0.709257	0.190983	0.0981418	0.31861	0.999296	0.224845	0.21576	11/06/02 NP_177122.2 1e-80 acid phosphatase
Contig10484_at	0.00756602	0.265929	0.337698	0.154698	0.324355	0.999296	0.00145361	0.00979149	10/02/02 BAB40614.1 8e-92 (AB047554) transcription factor VP-1 homologue [Triticum aestivum]
Contig10485_at	0.195623	0.517283	1.08806e-15	1.52983e-14	0.605776	0.999296	0.0100297	0.0326164	<none>
Contig10486_at	0.717687	0.716372	3.00207e-05	3.85066e-05	0.745743	0.999296	0.368141	0.288134	<none>
Contig10488_s_at	0.0516903	0.385401	0.000136929	0.000154181	0.589155	0.999296	0.143608	0.164307	10/27/02 NP_568386.1 5e-44 putative protein; protein id: At5g19930.1
Contig10489_at	0.900152	0.75278	0.10834	0.0612116	0.569799	0.999296	0.0461363	0.0818985	10/13/02 BAC06869.1 2e-90 (AP003217) contains EST AU065683(E50973)~similar to Arabidopsis thaliana chromosome 5
Contig10490_s_at	0.450017	0.636777	0.168667	0.0887083	0.599127	0.999296	0.204259	0.203432	11/07/02 BAC06869.1 1e-74 (AP003217) contains EST AU065683(E50973)~similar to Arabidopsis thaliana chromosome 5
Contig10491_at	0.813424	0.736937	1.44664e-08	3.56567e-08	0.436665	0.999296	0.027791	0.0605886	11/04/02 AAM60940.1 3e-30 unknown [Arabidopsis thaliana]
Contig10492_at	0.853717	0.744174	6.49509e-09	1.72405e-08	0.350182	0.999296	0.000242558	0.00315804	10/27/02 AAL58274.1 3e-96 putative prolyl 4-hydroxylase
Contig10493_at	0.11582	0.459179	0.0615796	0.0377099	0.92067	0.999296	0.342703	0.275665	<none>
Contig10494_at	0.950109	0.760447	5.05548e-05	6.16992e-05	0.252423	0.999296	0.172736	0.183707	10/26/02 AAL86463.1 2e-66 (AC077693) unknown protein [Oryza sativa (japonica cultivar-group)]
Contig10495_s_at	0.364232	0.601985	3.53644e-09	9.88508e-09	0.240838	0.999296	0.0536349	0.0898322	11/08/02 AAL86463.1 9e-30 (AC077693) unknown protein [Oryza sativa (japonica cultivar-group)]
Contig10496_at	0.202022	0.51922	1.26114e-11	6.03755e-11	0.835221	0.999296	0.0977558	0.129176	11/06/02 NP_173247.1 7e-78 (NM_101669) EF-1-alpha-related GTP-binding protein
Contig10497_at	0.900569	0.75287	0.471544	0.199825	0.372735	0.999296	0.00107184	0.00802262	11/04/02 NP_195093.1 4e-20 (NM_119525) putative protein; protein id: At4g33670.1
Contig10497_s_at	0.180612	0.506462	9.66643e-10	3.06567e-09	0.0802342	0.999296	1.35423e-05	0.000561538	11/04/02 NP_195093.1 4e-20 (NM_119525) putative protein; protein id: At4g33670.1
Contig10498_at	0.0271461	0.341884	5.28696e-10	1.76578e-09	0.434466	0.999296	0.00498604	0.0210149	11/06/02 NP_195093.1 3e-84 (NM_119525) putative protein; protein id: At4g33670.1
Contig10499_at	0.502444	0.654299	0.00761347	0.00601627	0.603674	0.999296	0.591099	0.3778	01/29/03 NP_190214.1 e-107 receptor protein kinase -like; protein id: At3g46290.1 [Arabidopsis thaliana]
Contig105_at	0.402369	0.618885	0.428471	0.185679	0.0961005	0.999296	0.010647	0.0337254	11/04/02 P02300 9e-70 Histone H3 pir||S04520 histone H3 (clone pH3c-1) - alfalfa
Contig1050_s_at	0.674466	0.705632	0.00481789	0.0039844	0.850149	0.999296	0.0214919	0.0519087	11/07/02 CAA66667.1 e-117 polyubiquitin [Pinus sylvestris]
Contig10500_at	0.10011	0.448353	6.166e-07	1.09861e-06	0.395579	0.999296	0.00631564	0.0244104	<none>
Contig10502_at	0.912762	0.753911	0.00140389	0.00129567	0.409851	0.999296	0.343073	0.275859	10/27/02 NP_200617.2 1e-81 (NM_125194) glycosyl hydrolase family 17; protein id: At5g58090.1
Contig10503_at	0.120173	0.46431	0.000141149	0.000158384	0.582983	0.999296	0.920024	0.481139	11/08/02 BAC06972.1 2e-51 (AP003815) similar to senescence-associated protein [Oryza sativa (japonica cultivar-group)]
Contig10506_at	0.454226	0.636836	4.0065e-15	4.71981e-14	0.866582	0.999296	0.00241857	0.0134093	11/07/02 NP_567349.1 2e-82 (NM_117068) putative protein; protein id: At4g10000.1
Contig10507_at	0.756909	0.726487	1.59627e-09	4.78612e-09	0.394267	0.999296	0.0101027	0.0327549	<none>
Contig10509_at	0.000364572	0.0737673	0.0010307	0.000979771	0.115085	0.999296	0.256724	0.232853	11/08/02 NP_198835.1 1e-33 (NM_123383) calmodulin-binding protein; protein id: At5g40190.1 [Arabidopsis thaliana]
Contig1051_s_at	0.215206	0.526839	0.515683	0.213745	0.60133	0.999296	0.68277	0.408209	11/04/02 S38669 e-125 polyubiquitin 6 - rice emb|CAA53665.1| polyubiquitin [Oryza sativa (indica cultivar-group)]
Contig10510_at	0.0144693	0.299308	3.0986e-10	1.09591e-09	0.972022	0.999296	0.0122079	0.0367443	11/06/02 BAC15853.1 e-103 (AP003746) contains ESTs D25106(R3184)
Contig10511_at	0.0205443	0.318897	0.179859	0.0934792	0.306769	0.999296	0.51141	0.348645	10/13/02 NP_174692.1 2e-91 (NM_103154) hypothetical protein; protein id: At1g34320.1 [Arabidopsis thaliana]
Contig10513_at	0.702612	0.712879	6.97351e-05	8.30033e-05	0.911082	0.999296	0.997319	0.500442	<none>
Contig10514_at	0.792562	0.733774	0.004579	0.00380661	0.579947	0.999296	0.260867	0.235207	10/29/02 AAK63927.1 2e-97 putative serine protease [Oryza sativa (japonica cultivar-group)]
Contig10516_at	0.451183	0.636836	0.143425	0.0775188	0.376317	0.999296	0.0482878	0.0843541	<none>
Contig10517_at	0.324722	0.585587	0.411036	0.180105	0.982788	0.99936	0.556903	0.365639	10/27/02 BAA94987.1 1e-76 (AB026636) protein phosphatase 2C-like protein [Arabidopsis thaliana]
Contig10518_at	0.361033	0.600929	1.08956e-11	5.28096e-11	0.985438	0.99936	0.209805	0.206846	10/27/02 NP_173131.1 1e-82 unknown protein; protein id: At1g16870.1
Contig10520_s_at	0.760973	0.72661	0.00813579	0.00638116	0.673383	0.999296	0.570553	0.370642	11/04/02 NP_176898.1 9e-27 integral membrane protein
Contig10521_at	0.189812	0.513893	0.000210889	0.000228964	0.287755	0.999296	0.0363198	0.0706305	11/06/02 AAM13201.1 1e-82 unknown protein [Arabidopsis thaliana]
Contig10522_at	0.378934	0.609464	0.0323361	0.0215757	0.586286	0.999296	0.626799	0.389054	11/08/02 P04929 1e-05 HISTIDINE-RICH GLYCOPROTEIN PRECURSOR pir||KGZQHL histidine-rich glycoprotein precursor - Plasmodium lophurae
Contig10523_at	0.680717	0.707648	0.217535	0.109217	0.734603	0.999296	0.0569682	0.0931045	10/26/02 NP_195760.1 1e-71 (NM_120218) putative protein; protein id: At5g01400.1 [Arabidopsis thaliana]
Contig10524_s_at	0.0454417	0.377028	0.000114398	0.000130736	0.835002	0.999296	0.0438362	0.0794869	<none>
Contig10526_at	0.821466	0.738846	9.20064e-09	2.36572e-08	0.941481	0.999296	0.687052	0.409776	10/27/02 NP_566511.1 1e-89 (NM_112406) expressed protein; protein id: At3g15380.1
Contig10529_at	0.160336	0.492003	4.70602e-13	3.1858e-12	0.450645	0.999296	0.0968566	0.128563	11/04/02 BAB89672.1 4e-85 sec14 like protein [Oryza sativa (japonica cultivar-group)] dbj|BAB92895.1| sec14 like protein [Oryza sativa (japonica cultivar-group)]
Contig1053_at	0.789296	0.732855	0.256907	0.124519	0.0541733	0.999296	0.22607	0.21643	11/04/02 CAA66667.1 5e-58 polyubiquitin [Pinus sylvestris]
Contig10531_at	0.623769	0.689862	2.58273e-07	4.95857e-07	0.0898309	0.999296	0.00655664	0.0250291	11/08/02 NP_568618.1 5e-35 putative protein; protein id: At5g42960.1
Contig10532_at	0.211763	0.524228	0.113118	0.0634651	0.733082	0.999296	0.000155329	0.00241512	10/27/02 AAN04093.1 1e-69 (AF533364) water-stress protein [Zea mays]
Contig10533_at	0.282451	0.564292	1.48473e-08	3.65147e-08	0.687862	0.999296	0.0139501	0.0399029	01/29/03 NP_568589.1 3e-78 E2
Contig10534_s_at	0.189764	0.513893	0.630366	0.247519	0.0849453	0.999296	0.816339	0.451135	11/08/02 NP_566476.1 2e-49 (NM_112264) Sm protein
Contig10535_at	0.58159	0.679281	0.150682	0.0807748	0.0580734	0.999296	0.0372605	0.0716202	11/06/02 NP_566476.1 1e-53 (NM_112264) Sm protein
Contig10536_at	0.364642	0.601999	0.77387	0.287099	0.121411	0.999296	0.324513	0.267474	11/06/02 NP_179417.1 5e-55 (NM_127383) hypothetical protein; protein id: At2g18250.1 [Arabidopsis thaliana]
Contig10538_at	0.421916	0.626451	0.636267	0.249247	0.257137	0.999296	0.469988	0.332522	11/08/02 AAM93466.1 3e-18 (AC097278) hypothetical protein [Oryza sativa (japonica cultivar-group)]
Contig10539_at	0.595725	0.684074	0.748954	0.280444	0.22772	0.999296	0.515677	0.350283	09/30/02 AAF61238.1 e-139 (AF241166) MAP kinase MAPK2 [Oryza sativa] gb|AAG40581.1|AF216317_1 (AF216317) MAP kinase 3 [Oryza sativa]
Contig10540_at	0.138366	0.478719	4.10674e-11	1.75011e-10	0.811215	0.999296	0.0260443	0.0582805	10/02/02 NP_567059.1 1e-80 putative protein; protein id: At3g57890.1
Contig10541_at	0.362264	0.601218	0.891408	0.316449	0.665214	0.999296	0.0309578	0.0644059	11/04/02 NP_190386.1 5e-22 putative protein; protein id: At3g48030.1 [Arabidopsis thaliana] pir||T06680 hypothetical protein T17F15.100 - Arabidopsis thaliana
Contig10542_at	0.617434	0.689079	0.511963	0.212655	0.81239	0.999296	0.0074537	0.0272101	01/29/03 BAA90379.1 5e-33 unnamed protein product [Oryza sativa (japonica cultivar-group)]
Contig10543_at	0.531053	0.662984	6.74688e-08	1.45954e-07	0.431367	0.999296	0.0044612	0.0195917	10/02/02 BAB90157.1 2e-84 P0408G07.3 [Oryza sativa (japonica cultivar-group)]
Contig10545_at	0.635491	0.694102	1.40926e-08	3.48233e-08	0.655545	0.999296	0.00700244	0.0260622	<none>
Contig10546_at	0.671386	0.704882	1.22201e-06	2.05211e-06	0.297651	0.999296	0.0313259	0.0649075	11/04/02 NP_197715.1 1e-27 (NM_122230) putative protein; protein id: At5g23240.1 [Arabidopsis thaliana]
Contig10547_at	0.436607	0.632251	0.0162106	0.0117316	0.484246	0.999296	0.866003	0.466	<none>
Contig10548_at	0.404007	0.619532	0.424183	0.184374	0.194447	0.999296	0.000177045	0.00263372	11/06/02 NP_187225.1 4e-76 (NM_111448) DEAD/DEAH box DNA helicase RecQ
Contig10549_at	0.212539	0.524824	1.34242e-10	5.11931e-10	0.510895	0.999296	0.366069	0.287051	11/06/02 BAC15496.1 e-111 hypothetical protein~similar to Arabidopsis thaliana chromosome 1 At1g26460 [Oryza sativa (japonica cultivar-group)]
Contig10551_at	0.108342	0.454653	0.0998687	0.0571582	0.393018	0.999296	0.839858	0.458462	<none>
Contig10552_at	0.485693	0.64964	0.0770306	0.045784	0.708593	0.999296	0.285192	0.248373	11/08/02 NP_181201.2 4e-21 (NM_129218) unknown protein; protein id: At2g36630.1
Contig10553_at	0.326817	0.586515	0.533363	0.219151	0.966994	0.999296	0.389525	0.297452	<none>
Contig10555_at	0.763166	0.726996	7.4524e-13	4.80714e-12	0.716636	0.999296	0.0224331	0.0531725	11/07/02 NP_178216.1 3e-52 transfactor-like protein; protein id: At2g01060.1
Contig10557_s_at	0.330603	0.587891	8.11017e-09	2.10827e-08	0.7034	0.999296	0.0109403	0.0343595	11/07/02 NP_197538.1 3e-09 (NM_122045) putative protein; protein id: At5g20380.1 [Arabidopsis thaliana]
Contig10558_at	0.6759	0.706042	0.312438	0.145424	0.0476622	0.999296	0.121967	0.148368	10/27/02 NP_563851.1 2e-42 (NM_100847) expressed protein; protein id: At1g09750.1
Contig1056_s_at	0.938227	0.758403	0.864932	0.309648	0.970285	0.999296	0.625191	0.388625	11/04/02 CAB81074.1 e-114 (AL161503) polyubiquitin (ubq10) [Arabidopsis thaliana]
Contig10560_at	0.0400533	0.3668	3.64011e-07	6.78973e-07	0.0744492	0.999296	0.0108465	0.0341422	10/29/02 BAB10647.1 8e-21 contains similarity to RNA-binding protein~gene_id:MSL3.12 [Arabidopsis thaliana]
Contig10562_at	0.0175065	0.311372	0.469166	0.199077	0.463212	0.999296	0.321443	0.265884	11/07/02 AAD55500.1 3e-66 (AC008148) Unknown protein [Arabidopsis thaliana]
Contig10563_at	0.909857	0.75358	5.07472e-07	9.20367e-07	0.0386916	0.951075	0.892174	0.473605	11/07/02 BAB78681.1 2e-50 (AP003434) contains EST AU086028(S2307)~similar to Arabidopsis thaliana chromosome 1
Contig10564_at	0.780646	0.731441	0.0358529	0.0235946	0.616151	0.999296	0.132719	0.156427	<none>
Contig10565_at	0.999303	0.770545	0.866449	0.310129	0.832931	0.999296	0.731006	0.424066	<none>
Contig10565_s_at	0.302035	0.573573	0.266238	0.128198	0.988236	0.99936	0.74534	0.428613	<none>
Contig10566_at	0.260466	0.552027	0.401068	0.1768	0.723342	0.999296	0.03697	0.0712654	10/27/02 AAF76436.1 4e-72 (AC015445) Contains a legume lectins beta domain PF|00139. [Arabidopsis thaliana]
Contig10567_s_at	0.0225235	0.326701	2.70975e-07	5.17062e-07	0.493295	0.999296	0.00800783	0.0284109	<none>
Contig10568_at	0.00138981	0.151022	0.437521	0.188647	0.72172	0.999296	0.79924	0.44558	10/02/02 BAB93248.1 e-106 (AP003246) hypothetical protein~similar to Arabidopsis thaliana chromosome 3
Contig10569_at	0.0476303	0.37763	0.102596	0.0584405	0.0208309	0.810523	0.743077	0.42801	10/27/02 P29620 e-111 CDC2+/CDC28-related protein kinase R2 pir||S13934 protein kinase (EC 2.7.1.37) chain cdc2/cdc28 homolog - rice
Contig10570_at	0.402982	0.619204	7.46644e-05	8.83178e-05	0.443565	0.999296	0.254668	0.231866	10/26/02 NP_671953.1 8e-73 (NM_147404) similar to putative amino acid transport protein; protein id: At2g42005.1 [Arabidopsis thaliana]
Contig10573_s_at	0.1806	0.506462	3.93676e-18	1.02338e-16	0.626757	0.999296	0.243333	0.22582	01/29/03 NP_194681.1 2e-69 putative protein; protein id: At4g29520.1
Contig10574_at	0.525938	0.66122	0.452116	0.193421	0.58165	0.999296	0.668401	0.402923	<none>
Contig10576_at	0.276881	0.561449	0.0296145	0.0199786	0.170168	0.999296	0.259074	0.234218	11/06/02 BAB03409.1 e-120 unnamed protein product [Oryza sativa (japonica cultivar-group)]
Contig10577_at	0.0931462	0.443269	4.93314e-05	6.03383e-05	0.000542774	0.0750337	7.594e-06	0.000400503	10/29/02 NP_566274.1 6e-45 (NM_111489) putative RING zinc finger protein; protein id: At3g06140.1
Contig10578_at	0.980705	0.767448	0.268511	0.129045	0.829058	0.999296	0.226799	0.216842	11/08/02 NP_055036.1 9e-07 (NM_014221) mature T-cell proliferation 1 [Homo sapiens] sp|P56277|MTC1_HUMAN P8 MTCP-1 protein (Mature T-cell proliferation-1 type A) (MTCP
Contig10579_at	0.648427	0.69844	0.819692	0.299058	0.000652257	0.0875132	4.43939e-05	0.00109733	11/04/02 BAB92612.1 3e-41 histone deacetylase HD2-like protein [Oryza sativa (japonica cultivar-group)]
Contig1058_x_at	0.123625	0.467224	0.0989779	0.0567441	0.838225	0.999296	0.0430952	0.0786982	11/04/02 NP_568397.1 1e-47 polyubiquitin (UBQ4); protein id: At5g20620.1 [Arabidopsis thaliana]
Contig10580_at	0.20158	0.51917	0.00355124	0.0030185	0.577385	0.999296	0.582487	0.374819	11/06/02 NP_178465.1 1e-88 expressed protein; protein id: At2g03690.1
Contig10581_at	0.0697367	0.413455	0.015526	0.0112917	0.829878	0.999296	0.0838203	0.117397	10/02/02 CAC37011.1 6e-49 (AJ238318) phosphatidylinositol synthase [Oryza sativa]
Contig10583_at	0.824576	0.739364	0.124684	0.0688546	0.912075	0.999296	0.00353424	0.0170305	<none>
Contig10584_at	0.861191	0.746084	0.667561	0.257891	0.546314	0.999296	0.865825	0.465951	<none>
Contig10585_at	0.330568	0.587891	2.37487e-12	1.35286e-11	0.427018	0.999296	0.0452565	0.0810415	11/08/02 NP_177122.2 7e-82 acid phosphatase
Contig10586_at	0.792224	0.733687	5.01799e-05	6.12991e-05	0.695491	0.999296	0.60448	0.382165	10/27/02 BAB90063.1 e-112 (AP003343) hypothetical protein [Oryza sativa (japonica cultivar-group)]
Contig10587_at	0.823733	0.73911	3.951e-06	5.99113e-06	0.33955	0.999296	0.391716	0.298547	10/27/02 NP_187714.1 9e-77 (NM_111940) unknown protein; protein id: At3g11030.1 [Arabidopsis thaliana]
Contig10589_at	0.216645	0.527671	0.375575	0.168225	0.201061	0.999296	0.0731473	0.108129	<none>
Contig10590_at	0.668052	0.703764	1.85949e-05	2.49252e-05	0.24693	0.999296	0.158663	0.174514	11/06/02 CAA77084.1 9e-83 alpha-N-acetylglucosaminidase [Nicotiana tabacum]
Contig10591_at	0.138407	0.478768	0.224877	0.112145	0.345524	0.999296	0.425442	0.313197	10/29/02 BAC21394.1 5e-66 putative U4/U6 snRNP-associated 61 kDa protein [Oryza sativa (japonica cultivar-group)]
Contig10592_at	0.55742	0.67238	0.0951947	0.0548534	0.858571	0.999296	0.305702	0.257945	10/26/02 NP_197990.1 9e-73 (NM_122519) putative protein; protein id: At5g26180.1 [Arabidopsis thaliana]
Contig10594_at	0.282474	0.564292	0.056514	0.0350036	0.264652	0.999296	0.145356	0.165393	10/27/02 NP_195697.2 6e-42 (NM_120150) putative protein; protein id: At4g39870.1
Contig10595_at	0.507907	0.655788	3.5041e-12	1.91769e-11	0.738804	0.999296	0.304355	0.257327	10/13/02 NP_683383.1 3e-21 (NM_148542) unknown protein; protein id: At1g45196.1 [Arabidopsis thaliana]
Contig10596_at	0.0477317	0.37763	0.0325001	0.0216684	0.93908	0.999296	0.708608	0.416508	10/13/02 T51611 1e-64 phosphoprotein phosphatase (EC 3.1.3.16) PP7 [imported] - Arabidopsis thaliana
Contig10597_at	0.0674568	0.409758	5.21684e-08	1.1558e-07	0.579895	0.999296	0.0969417	0.128646	11/08/02 NP_197451.1 1e-98 putative protein; protein id: At5g19500.1 [Arabidopsis thaliana]
Contig10599_at	0.0225394	0.326701	1.66953e-05	2.25572e-05	0.254909	0.999296	0.00869749	0.0298644	10/02/02 NP_567816.1 2e-67 (NM_119014) Expressed protein; protein id: At4g28706.1
Contig106_x_at	0.430018	0.630204	8.09745e-05	9.52042e-05	0.59132	0.999296	0.537057	0.358204	11/06/02 P02300 7e-70 Histone H3 pir||S04520 histone H3 (clone pH3c-1) - alfalfa
Contig10600_at	0.981898	0.767739	7.97452e-07	1.38601e-06	0.888437	0.999296	0.0962207	0.128031	<none>
Contig10600_s_at	0.0868773	0.435176	0.036475	0.023944	0.853252	0.999296	0.126543	0.151635	<none>
Contig10602_at	0.121674	0.465951	1.07168e-05	1.49697e-05	0.631849	0.999296	0.0691623	0.104501	11/06/02 NP_196951.1 2e-90 (NM_121451) putative protein; protein id: At5g14470.1 [Arabidopsis thaliana]
Contig10603_at	0.470235	0.643438	0.25027	0.121985	0.943902	0.999296	0.847746	0.460679	<none>
Contig10604_at	0.109585	0.455758	0.888705	0.315791	0.398944	0.999296	0.0994841	0.130552	11/06/02 AAM47584.1 1e-44 (AF503433) putative expressed protein [Sorghum bicolor]
Contig10605_s_at	0.52709	0.661579	0.394538	0.174593	0.964761	0.999296	0.0874162	0.120578	<none>
Contig10606_at	0.146062	0.484972	0.0550954	0.0342502	0.353421	0.999296	0.58941	0.377222	10/27/02 NP_182073.1 3e-96 putative protein kinase; protein id: At2g45490.1
Contig10607_at	0.365518	0.602202	0.00721842	0.00573898	0.72721	0.999296	0.000225068	0.00300453	01/29/03 NP_182073.1 8e-79 putative protein kinase; protein id: At2g45490.1
Contig10608_at	0.288808	0.567608	7.94045e-16	1.15519e-14	0.00849734	0.528292	1.12336e-07	2.07359e-05	10/26/02 AAK73132.1 e-116 putative protein [Oryza sativa]
Contig10612_at	0.130616	0.471759	0.0173453	0.0124626	0.206078	0.999296	0.992083	0.499049	10/13/02 NP_172069.1 6e-22 unknown protein; protein id: At1g05780.1 [Arabidopsis thaliana]
Contig10614_at	0.534085	0.663687	4.44259e-05	5.49763e-05	0.430493	0.999296	0.866068	0.466	11/07/02 NP_196856.1 e-105 (NM_121355) leukotriene-A4 hydrolase-like protein; protein id: At5g13520.1
Contig10615_at	0.882694	0.750229	0.0290879	0.0196727	0.986532	0.99936	0.26706	0.238629	10/26/02 AAL84285.1 6e-36 hypothetical protein [Oryza sativa (japonica cultivar-group)]
Contig10616_at	0.257257	0.550259	0.102928	0.0586121	0.959777	0.999296	0.0227888	0.0536107	10/28/02 BAA92731.1 2e-098 ESTs AU082454(S3638)
Contig10617_at	0.448763	0.636249	0.43407	0.187532	0.0817091	0.999296	0.753479	0.431245	11/08/02 NP_180224.1 7e-38 (NM_128213) patatin
Contig10618_at	0.834584	0.74102	0.000235208	0.000252902	0.552906	0.999296	0.419066	0.310119	11/08/02 AAK98687.1 5e-82 (AC021893) Putative exonuclease [Oryza sativa] [Oryza sativa (japonica cultivar-group)]
Contig10619_at	0.0151051	0.300567	3.7858e-08	8.54778e-08	0.125807	0.999296	0.383542	0.295148	11/06/02 CAB61740.1 5e-54 (AJ275305) putative enoyl CoA hydratase [Cicer arietinum]
Contig10620_at	0.0604417	0.39456	0.765837	0.285018	0.844213	0.999296	0.000298285	0.00357083	10/27/02 BAC15990.1 2e-83 putative protein arginine N-methyltransferase [Oryza sativa (japonica cultivar-group)]
Contig10621_at	0.52364	0.660613	0.000124786	0.000141592	0.473432	0.999296	0.000181196	0.00266199	11/07/02 BAB78631.1 4e-45 putative co-repressor protein [Oryza sativa (japonica cultivar-group)]
Contig10624_at	0.0492158	0.38099	0.441447	0.189771	0.326171	0.999296	0.0842399	0.117858	10/27/02 AAK14421.1 3e-59 (AC087851) hypothetical protein [Oryza sativa]
Contig10625_at	0.871379	0.748771	5.60969e-06	8.24808e-06	0.484491	0.999296	0.0215734	0.0520328	11/08/02 NP_200621.1 1e-20 (NM_125198) putative protein; protein id: At5g58130.1 [Arabidopsis thaliana]
Contig10626_at	0.00753769	0.265929	0.000294567	0.000311191	0.465558	0.999296	0.00144965	0.00977635	<none>
Contig10627_at	0.0917568	0.441321	1.89703e-11	8.71787e-11	0.957646	0.999296	0.648282	0.396271	11/06/02 BAB86424.1 2e-84 (AP003221) contains ESTs AU165675(E3969)
Contig10628_at	0.298599	0.572201	3.15561e-12	1.74411e-11	0.245607	0.999296	0.00108674	0.00812352	11/06/02 BAB86041.1 e-103 (AP003347) contains EST AU101879(S16511)~similar to Arabidopsis thaliana chromosome 1
Contig10629_at	0.354152	0.599397	0.421274	0.183396	0.964216	0.999296	0.153533	0.170841	10/29/02 AAC49404.1 3e-45 (U58278) WCOR719 [Triticum aestivum]
Contig1063_s_at	0.492979	0.651422	2.53682e-09	7.30833e-09	0.215685	0.999296	0.147166	0.166608	11/08/02 AAM22748.1 2e-70 polyubiquitin 2 [Deschampsia antarctica]
Contig10630_at	0.0956503	0.44547	7.05507e-05	8.38588e-05	0.898422	0.999296	0.296632	0.25407	11/08/02 AAK82448.1 1e-53 putative dex1 protein [Oryza sativa]
Contig10632_at	0.572751	0.676991	1.81322e-13	1.35187e-12	0.314738	0.999296	0.23361	0.220807	11/06/02 AAL73970.1 2e-94 (AF465470) laccase LAC5-4 [Lolium perenne]
Contig10632_s_at	0.769869	0.728858	3.15419e-13	2.21807e-12	0.866523	0.999296	0.212454	0.208419	11/06/02 AAL73970.1 2e-94 (AF465470) laccase LAC5-4 [Lolium perenne]
Contig10633_at	0.0017991	0.16209	0.242743	0.119045	0.371219	0.999296	0.871291	0.467595	11/08/02 T03793 7e-88 calmodulin-binding protein TCB60 - common tobacco gb|AAB37246.1| calmodulin-binding protein
Contig10635_at	0.861591	0.746084	0.0831812	0.048833	0.830782	0.999296	0.0119637	0.0362793	10/27/02 NP_174485.1 1e-96 secretory carrier membrane protein
Contig10636_at	0.191004	0.514278	0.257738	0.124845	0.47013	0.999296	0.836133	0.457326	11/06/02 AAK20062.1 4e-98 (AC025783) putative CorA-like Mg2+ transporter protein [Oryza sativa (japonica cultivar-group)]
Contig10637_s_at	0.0339419	0.350386	0.266935	0.12843	0.647502	0.999296	0.694379	0.41181	11/08/02 AAK20062.1 8e-25 (AC025783) putative CorA-like Mg2+ transporter protein [Oryza sativa (japonica cultivar-group)]
Contig10638_s_at	0.316783	0.582288	0.000332504	0.000347597	0.979395	0.99936	0.00129985	0.0090903	11/06/02 AAK55783.1 2e-28 (AC079038) Hypothetical protein [Oryza sativa]
Contig1064_at	0.139353	0.479857	2.07232e-05	2.75272e-05	0.577651	0.999296	0.235238	0.221779	11/08/02 NP_195128.2 3e-48 putative protein; protein id: At4g34020.1
Contig10641_at	0.0248006	0.335679	0.218069	0.109435	0.667411	0.999296	0.325362	0.267864	11/08/02 BAB90004.1 3e-46 (AP003334) putative casein kinase [Oryza sativa (japonica cultivar-group)]
Contig10642_at	0.157782	0.489689	0.000340194	0.000354827	0.504627	0.999296	0.728326	0.422961	11/06/02 BAC10843.1 8e-40 (AP004341) contains ESTs AU070845(R10348)
Contig10643_at	0.449362	0.636546	0.0015062	0.00138061	0.129069	0.999296	0.315211	0.262778	11/06/02 NP_564521.1 3e-30 (NM_103710) expressed protein; protein id: At1g48140.1 [Arabidopsis thaliana]
Contig10644_at	0.0161822	0.305992	0.171093	0.0897301	0.20035	0.999296	0.578956	0.373624	10/02/02 AAG13612.1 e-111 (AC078840) putative RNA helicase [Oryza sativa (japonica cultivar-group)]
Contig10645_at	0.0899244	0.439304	3.45869e-07	6.48077e-07	0.196025	0.999296	0.26136	0.235484	10/13/02 AAG13612.1 6e-77 (AC078840) putative RNA helicase [Oryza sativa (japonica cultivar-group)]
Contig10646_at	0.795448	0.734544	0.00442597	0.00369081	0.00263698	0.252003	0.502783	0.345196	11/04/02 BAB68119.1 e-115 putative NADH dehydrogenase [Oryza sativa (japonica cultivar-group)]
Contig10647_at	0.0381739	0.360817	4.14599e-11	1.76587e-10	0.288832	0.999296	0.724223	0.421842	10/02/02 NP_565493.1 5e-64 expressed protein; protein id: At2g20930.1
Contig10648_at	0.156737	0.489689	0.819651	0.299058	0.20804	0.999296	0.647687	0.396046	10/27/02 BAB90183.1 1e-96 beta-N-acetylhexosaminidase -like protein [Oryza sativa (japonica cultivar-group)]
Contig10649_at	0.107364	0.454556	0.0933976	0.0539375	0.00261547	0.250998	0.000974305	0.00754425	10/13/02 NP_176915.1 4e-76 (NM_105415) unknown protein; protein id: At1g67480.1 [Arabidopsis thaliana]
Contig10650_at	0.324138	0.585467	0.0076291	0.00602739	0.713451	0.999296	0.171767	0.182983	10/02/02 AAM61120.1 3e-11 unknown [Arabidopsis thaliana]
Contig10651_at	0.45578	0.637405	0.597442	0.23814	0.670093	0.999296	0.558481	0.36615	11/08/02 AAM61120.1 6e-18 unknown [Arabidopsis thaliana]
Contig10651_s_at	0.0196672	0.317626	0.0037284	0.00315601	0.660034	0.999296	0.0218216	0.0524217	11/08/02 AAM61120.1 6e-18 unknown [Arabidopsis thaliana]
Contig10652_at	0.782375	0.731571	0.279143	0.133008	0.258807	0.999296	0.10659	0.136298	10/29/02 AAN03470.1 6e-11 (AF532623) RING-H2 finger protein [Glycine max]
Contig10653_at	0.308665	0.578016	0.503683	0.209999	0.914176	0.999296	0.825372	0.45411	<none>
Contig10655_at	0.0829002	0.431706	0.00110709	0.00104474	0.141826	0.999296	0.955692	0.49018	11/08/02 AAL47004.1 3e-25 (AF448811) unknown [Davidia involucrata]
Contig10655_s_at	0.0971343	0.445981	1.2321e-10	4.74032e-10	0.436606	0.999296	0.628211	0.389466	11/08/02 AAL47004.1 3e-25 (AF448811) unknown [Davidia involucrata]
Contig10656_at	0.608365	0.686534	0.269029	0.129238	0.2	0.999296	0.998662	0.500642	01/29/03 AAL67583.1 6e-84 unknown protein [Oryza sativa]
Contig10657_at	0.367067	0.60305	1.92466e-07	3.79102e-07	0.67706	0.999296	0.0532734	0.0895106	11/08/02 AAK92622.1 6e-13 (AC079633) Unknown protein [Oryza sativa] [Oryza sativa (japonica cultivar-group)]
Contig10658_s_at	0.0656708	0.40636	7.32676e-06	1.05422e-05	0.858614	0.999296	0.774281	0.437916	10/13/02 BAB56080.1 3e-28 putative ubiquitin carboxyl-terminal hydrolase [Oryza sativa (japonica cultivar-group)]
Contig10661_at	0.157211	0.489689	3.89092e-05	4.87059e-05	0.438629	0.999296	0.568101	0.36962	11/06/02 NP_568872.1 3e-54 26S proteasome regulatory subunit p27
Contig10662_at	0.882834	0.750229	0.517725	0.214386	0.553515	0.999296	0.215528	0.210299	11/06/02 BAA98084.1 1e-51 contains similarity to MYB-related DNA-binding protein~gene_id:F6N7.15 [Arabidopsis thaliana]
Contig10663_at	0.912858	0.753911	0.868706	0.310666	0.19436	0.999296	0.358549	0.283371	11/06/02 BAC19916.1 8e-44 putative 1-aminocyclopropane-1-carboxylate oxidase [Oryza sativa (japonica cultivar-group)]
Contig10665_at	0.985168	0.768218	5.593e-07	1.0071e-06	0.883216	0.999296	0.426717	0.313853	<none>
Contig10666_at	0.700372	0.712508	1.54354e-12	9.20298e-12	0.915628	0.999296	0.855815	0.462932	11/06/02 NP_190001.2 1e-45 (NM_114283) putative protein; protein id: At3g44150.1
Contig10667_at	0.150741	0.487819	0.902847	0.319197	0.468042	0.999296	0.727791	0.422801	11/04/02 BAA85220.1 9e-27 (AP000570) ESTs AU077642(E30706)
Contig10668_at	0.635228	0.694102	0.224444	0.111981	0.86817	0.999296	0.73115	0.424085	11/06/02 NP_188907.1 3e-43 (NM_113167) unknown protein; protein id: At3g22680.1 [Arabidopsis thaliana]
Contig10669_at	0.254886	0.549554	6.15592e-08	1.34551e-07	0.827332	0.999296	0.402205	0.303338	10/27/02 P34106 1e-84 ALANINE AMINOTRANSFERASE 2 (GPT) (GLUTAMIC--PYRUVIC TRANSAMINASE 2) (GLUTAMIC--ALANINE TRANSAMINASE 2) (ALAAT-2)
Contig10670_at	0.0337193	0.350386	9.57614e-06	1.34851e-05	0.523334	0.999296	0.507212	0.34714	11/08/02 BAB07962.1 2e-57 putative anthocyanin 5-O-glucosyltransferase [Oryza sativa (japonica cultivar-group)]
Contig10671_at	0.275029	0.561071	0.0369978	0.0242423	0.249809	0.999296	0.0142689	0.0405413	10/13/02 CAB94994.1 2e-42 (AJ133755) peptidyl-prolyl cis-trans isomerase [Digitalis lanata]
Contig10672_at	0.0641672	0.402831	3.53409e-08	8.03763e-08	0.946192	0.999296	0.426035	0.313472	11/06/02 T04420 e-103 ribonuclease (EC 3.1.-.-) - barley gb|AAB58719.1| ribonuclease [Hordeum vulgare]
Contig10676_at	0.0754637	0.419868	2.0196e-05	2.69094e-05	0.225533	0.999296	0.249902	0.229192	01/29/03 NP_179617.1 1e-34 putative glutaredoxin; protein id: At2g20270.1
Contig1068_at	0.5409	0.666229	0.658849	0.255564	0.672642	0.999296	0.22504	0.215899	10/29/02 BAB23509.1 1e-04 (AK004727) data source:MGD
Contig10680_at	0.532982	0.66353	0.0683525	0.0412421	0.470384	0.999296	0.575036	0.372228	<none>
Contig10681_at	0.64239	0.696211	4.14984e-06	6.26461e-06	0.245729	0.999296	0.160962	0.175977	11/04/02 CAC09348.1 2e-70 putative phosphoglycerate dehydrogenase [Oryza sativa (indica cultivar-group)]
Contig10682_at	0.0305582	0.348557	3.39249e-05	4.30471e-05	0.351111	0.999296	0.763696	0.434515	10/25/02 NP_566942.1 2e-026 expressed protein; protein id: At3g51010.1
Contig10683_at	0.93737	0.758277	6.47357e-09	1.7201e-08	0.585449	0.999296	0.000902712	0.00724163	10/29/02 NP_190048.1 6e-65 protein-tyrosine-phosphatase-like protein; protein id: At3g44620.1 [Arabidopsis thaliana]
Contig10684_at	0.000172214	0.044582	3.41623e-13	2.38086e-12	0.967982	0.999296	0.205893	0.204242	10/13/02 NP_174458.1 8e-98 (NM_102912) unknown protein; protein id: At1g31780.1 [Arabidopsis thaliana]
Contig10685_at	0.674458	0.705632	3.09801e-07	5.85843e-07	0.902285	0.999296	0.988665	0.498161	10/27/02 NP_172454.1 1e-95 putative phosphoribosylglycinamide synthetase; protein id: At1g09830.1
Contig10686_at	0.427493	0.628577	0.197519	0.100823	0.485332	0.999296	0.0363133	0.07063	10/25/02 NP_173261.1 4e-057 (NM_101683) pathogenesis-related group 5 protein
Contig10686_s_at	0.356062	0.600334	0.0243375	0.0168202	0.959945	0.999296	0.399299	0.301973	10/25/02 NP_173261.1 4e-057 (NM_101683) pathogenesis-related group 5 protein
Contig10688_at	0.691876	0.71067	2.52394e-06	3.9692e-06	0.0937834	0.999296	1.29687e-05	0.000550462	10/27/02 NP_200279.1 5e-42 bHLH protein; protein id: At5g54680.1
Contig10689_at	0.011843	0.282201	9.62398e-07	1.64664e-06	0.416445	0.999296	0.931111	0.483576	10/27/02 NP_181567.1 3e-86 (NM_129596) putative WD-40 repeat protein; protein id: At2g40360.1 [Arabidopsis thaliana]
Contig10690_at	0.389321	0.61416	0.963103	0.332884	0.995357	0.999846	0.0426782	0.0781647	10/13/02 T03241 6e-73 G-box binding factor 1A - rice gb|AAC49556.1| (U04295) DNA-binding factor of bZIP class [Oryza sativa (japonica
Contig10691_at	0.564841	0.675231	0.0601182	0.0369572	0.189126	0.999296	0.359981	0.284026	10/27/02 AAL58179.1 7e-89 putative CEO protein [Oryza sativa]
Contig10691_s_at	0.0913507	0.440719	0.000534777	0.000536264	0.93779	0.999296	0.229886	0.218588	10/27/02 AAL58179.1 7e-89 putative CEO protein [Oryza sativa]
Contig10693_at	0.6981	0.711953	0.00571304	0.00464586	0.843424	0.999296	0.757554	0.432776	11/04/02 BAA94224.1 8e-52 unnamed protein product [Oryza sativa (japonica cultivar-group)]
Contig10694_at	0.721898	0.717427	0.00390644	0.00329421	0.93144	0.999296	0.794602	0.444304	11/06/02 AAF24585.1 6e-59 (AC007654) T19E23.7 [Arabidopsis thaliana]
Contig10695_at	0.806785	0.736173	0.00150512	0.00137995	0.405485	0.999296	0.267533	0.238809	11/06/02 NP_177979.1 8e-27 (NM_106505) trehalose-6-phosphate synthase
Contig10696_at	0.109852	0.455906	0.978255	0.336323	0.90922	0.999296	0.589297	0.377192	11/06/02 NP_177979.1 2e-19 (NM_106505) trehalose-6-phosphate synthase
Contig10698_at	0.280114	0.563747	0.0168097	0.0121169	0.932776	0.999296	0.606089	0.382705	10/27/02 NP_564919.1 8e-92 (NM_105475) F-box protein FKF1/ADO3
Contig10699_at	0.099098	0.447496	4.53259e-10	1.53887e-09	0.270939	0.999296	0.0547841	0.0910659	11/06/02 CAB58179.1 e-151 (AJ011926) Mg-protoporphyrin IX [Hordeum vulgare]
Contig107_s_at	0.678312	0.706481	0.00755738	0.00597861	0.713666	0.999296	0.87647	0.469035	<none>
Contig107_x_at	0.791357	0.733516	3.9606e-05	4.94907e-05	0.560841	0.999296	0.239942	0.224218	<none>
Contig10700_at	0.331536	0.588142	0.00341819	0.00291846	0.413366	0.999296	0.788504	0.442301	11/06/02 BAB16866.1 3e-43 (AP002537) contains EST AU070606(S5673)~unknown protein [Oryza sativa (japonica cultivar-group)]
Contig10701_at	0.941272	0.758894	0.000231858	0.000249713	0.45221	0.999296	0.408956	0.306041	01/29/03 NP_181799.2 6e-45 hypothetical protein; protein id: At2g42710.1
Contig10704_at	0.755833	0.726154	0.33286	0.152895	0.00529844	0.39808	0.00179897	0.011165	<none>
Contig10705_at	0.185695	0.5109	5.03914e-09	1.36976e-08	0.211794	0.999296	0.176525	0.186009	10/27/02 BAB85251.1 2e-35 (AP003247) putative promoter-binding factor-like protein [Oryza sativa (japonica cultivar-group)]
Contig10706_at	0.14132	0.481409	0.996885	0.340707	0.0293164	0.894486	0.000771284	0.00649995	10/26/02 AAM12483.1 1e-57 (AC074232) cytochrome P450-like protein [Oryza sativa (japonica cultivar-group)]
Contig10709_at	0.164701	0.495203	0.000648713	0.000640388	0.933802	0.999296	0.323553	0.26701	11/06/02 BAA90806.1 5e-44 ESTs C26000(C11448)
Contig1071_s_at	0.0274075	0.341884	7.12475e-08	1.53447e-07	0.00634617	0.440567	7.45595e-06	0.000398677	10/02/02 S53051 3e-16 glycine rich protein - barley (fragment) emb|CAA88559.1| glycine rich protein [Hordeum vulgare subsp. vulgare]
Contig10710_at	0.596837	0.68424	1.53876e-09	4.63137e-09	0.862819	0.999296	0.000119259	0.00205026	11/06/02 BAB32712.1 4e-94 (AP002902) 3-methyl-2-oxobutanoate hydroxy-methyl-transferase-like protein [Oryza sativa (japonica cultivar-group)]
Contig10711_at	0.913475	0.753911	0.305306	0.142778	0.670569	0.999296	0.453637	0.325394	10/02/02 NP_568462.1 2e-54 (NM_122396) RING finger-like protein; protein id: At5g24870.1 [Arabidopsis thaliana]
Contig10712_at	0.145786	0.484972	0.514341	0.213325	0.220632	0.999296	0.187304	0.193239	11/08/02 NP_566420.1 2e-11 FKBP-type peptidyl-prolyl cis-trans isomerase
Contig10713_at	0.62254	0.689582	0.447731	0.191935	0.480834	0.999296	0.25276	0.230788	11/06/02 T01933 9e-59 probable aldose 1-epimerase (EC 5.1.3.3) - common tobacco gb|AAB94619.1| (AF032386) aldose-1-epimerase-like protein [Nicotiana tabacum]
Contig10715_at	0.948696	0.760059	0.0145319	0.0106502	0.597519	0.999296	0.916004	0.479955	11/06/02 AAK31265.1 9e-39 hypothetical protein [Oryza sativa] gb|AAL79786.1|AC079874_9 unknown protein [Oryza sativa]
Contig10716_at	0.477489	0.645372	8.97923e-06	1.27181e-05	0.643176	0.999296	0.000752212	0.00639099	01/29/03 AAK31265.1 1e-27 hypothetical protein [Oryza sativa] gb|AAL79786.1|AC079874_9 unknown protein [Oryza sativa]
Contig10717_at	0.314898	0.580999	1.20161e-05	1.66328e-05	0.333167	0.999296	0.00346467	0.0168334	11/06/02 P12940 4e-22 BOWMAN-BIRK TYPE TRYPSIN INHIBITOR pir||TIBHB trypsin inhibitor (Bowman-Birk) - two-rowed barley
Contig10718_at	0.920039	0.754986	6.79068e-10	2.2186e-09	0.499695	0.999296	0.0188272	0.0478071	11/08/02 BAB90150.1 4e-93 (AP003375) putative GA 2-oxidase [Oryza sativa (japonica cultivar-group)]
Contig10719_at	0.552087	0.670232	0.0352692	0.0232601	0.794472	0.999296	0.298599	0.254826	10/27/02 AAG50807.1 2e-30 (AC079281) hypothetical protein [Arabidopsis thaliana]
Contig1072_s_at	0.761153	0.72661	0.331071	0.15228	0.0700027	0.999296	0.0613012	0.0973084	10/25/02 AAC16012.1 e-100 polyubiquitin [Elaeagnus umbellata]
Contig10720_at	0.0531836	0.387508	0.111854	0.0628505	0.237312	0.999296	0.0623424	0.0983019	10/13/02 AAL87283.1 1e-89 (AY080802) unknown protein [Arabidopsis thaliana]
Contig10721_at	0.879723	0.750182	3.4964e-15	4.21439e-14	0.868586	0.999296	5.3827e-07	6.69588e-05	11/06/02 AAC18914.1 2e-75 (U94748) AN11 [Petunia x hybrida]
Contig10722_at	0.474585	0.644599	0.00678993	0.00543211	0.884632	0.999296	0.00342527	0.0167095	10/13/02 AAL40942.1 e-121 (AF432915) putative starch synthase III [Oryza sativa]
Contig10724_at	0.00287447	0.190053	2.00657e-09	5.9051e-09	0.513469	0.999296	0.952801	0.489509	10/29/02 AAG13623.1 1e-58 putative steroid membrane binding protein [Oryza sativa (japonica cultivar-group)]
Contig10725_at	0.665374	0.702726	0.000304105	0.000320184	0.60941	0.999296	0.142452	0.163388	11/08/02 AAK52530.1 6e-18 (AC079128) Unknown protein [Oryza sativa] gb|AAN04515.1| (AC131967) Unknown protein [Oryza sativa (japonica cultivar-group)]
Contig10726_at	0.720265	0.717178	0.0502539	0.0316593	0.485763	0.999296	0.433717	0.316823	11/06/02 AAC72195.1 e-100 pyruvate dehydrogenase E1 alpha subunit [Zea mays]
Contig10728_at	0.381548	0.610859	0.0524517	0.0328291	0.471934	0.999296	0.247671	0.228125	10/31/02 BAA95829.1 5e-15 (AP002069) Similar to Prunus armeniaca ethylene-forming-enzyme-like dioxygenase. (U97530) [Oryza sativa (japonica
Contig1073_s_at	0.797253	0.7349	0.104139	0.0591954	0.225553	0.999296	0.702741	0.41434	11/08/02 S57779 5e-08 oleosin 2 - barley emb|CAA57995.1| low molecular weight oleosin [Hordeum vulgare subsp. vulgare]
Contig10730_at	0.00360465	0.211515	0.353842	0.160444	0.53201	0.999296	0.000235936	0.00310512	11/08/02 AAD33596.1 1e-21 thioredoxin h [Hevea brasiliensis]
Contig10732_s_at	0.824046	0.739163	0.500504	0.208956	0.0271961	0.877529	0.873866	0.468384	<none>
Contig10734_at	0.879315	0.750182	0.00613756	0.00495594	0.651434	0.999296	0.201771	0.201757	11/06/02 NP_196111.1 8e-42 (NM_120573) putative protein; protein id: At5g04910.1 [Arabidopsis thaliana]
Contig10735_at	0.570758	0.67597	0.482223	0.203323	0.14229	0.999296	0.347394	0.27813	11/06/02 NP_565760.1 5e-75 expressed protein; protein id: At2g32980.1
Contig10736_at	0.10598	0.454339	1.15491e-07	2.38272e-07	0.175728	0.999296	0.637726	0.392875	11/08/02 AAM65283.1 1e-75 (AY087746) unknown [Arabidopsis thaliana]
Contig10738_at	0.046582	0.377169	1.77151e-12	1.03331e-11	0.220217	0.999296	0.0294207	0.0624267	11/07/02 NP_195371.1 3e-46 putative protein; protein id: At4g36530.1
Contig10739_at	0.115424	0.459077	0.000390189	0.000401973	0.0677191	0.999296	0.163619	0.177778	10/13/02 NP_176222.1 e-109 (NM_104706) potassium transporter
Contig10740_at	0.386	0.61274	0.478564	0.202153	0.126077	0.999296	0.0042697	0.0191175	11/06/02 BAA74582.1 3e-81 (AB011265) nicochianamine synthase 2 [Hordeum vulgare subsp. vulgare]
Contig10741_at	0.0188987	0.315012	0.0126443	0.00942443	0.273859	0.999296	0.300896	0.255877	10/25/02 AAD32650.1 9e-097 (AF136941) nicotianamine synthase 1 [Hordeum vulgare] [Hordeum vulgare subsp. vulgare]
Contig10742_at	0.998006	0.770308	6.37615e-08	1.38904e-07	0.587117	0.999296	0.103296	0.133866	11/06/02 AAM61388.1 e-100 (AY084823) putative RING finger protein [Arabidopsis thaliana]
Contig10743_at	0.307865	0.577521	1.12397e-06	1.89933e-06	0.278785	0.999296	0.00050075	0.00495745	11/06/02 AAD46420.1 e-101 receptor-like kinase [Hordeum vulgare]
Contig10745_at	0.623371	0.689592	0.40452	0.178	0.398271	0.999296	0.648735	0.396413	<none>
Contig10747_at	0.00289788	0.190053	0.118507	0.0659009	0.160035	0.999296	0.00951778	0.031527	10/27/02 NP_565821.1 9e-06 (NM_129131) hypothetical protein; protein id: At2g35736.1 [Arabidopsis thaliana]
Contig10748_at	0.574069	0.67721	0.00208815	0.00186174	0.617568	0.999296	0.679616	0.407089	<none>
Contig10749_at	0.955198	0.761511	6.8719e-08	1.48452e-07	0.364898	0.999296	0.548931	0.362655	11/08/02 CAC39046.1 3e-10 putative protein [Oryza sativa]
Contig1075_at	0.357444	0.600351	0.475562	0.201091	0.371542	0.999296	0.219998	0.212972	10/13/02 S57779 1e-56 oleosin 2 - barley emb|CAA57995.1| low molecular weight oleosin [Hordeum vulgare subsp. vulgare]
Contig1075_x_at	0.0975371	0.446319	0.238632	0.11748	0.288307	0.999296	0.189842	0.194821	10/13/02 S57779 1e-56 oleosin 2 - barley emb|CAA57995.1| low molecular weight oleosin [Hordeum vulgare subsp. vulgare]
Contig10750_at	0.914625	0.753911	0.00518343	0.00425109	0.769735	0.999296	0.016	0.0433708	11/07/02 NP_566676.1 8e-35 (NM_113012) GATA zinc finger protein; protein id: At3g21175.1
Contig10752_at	0.442001	0.634272	5.34242e-12	2.78685e-11	0.187763	0.999296	0.817419	0.451449	10/27/02 NP_566029.1 4e-96 F-box protein family
Contig10753_at	0.0212127	0.321082	0.369095	0.165971	0.480311	0.999296	0.158693	0.174529	11/07/02 AAD39596.1 1e-67 Contains similarity to gb|CAB16841 trichohyalin like protein from Arabidopsis thaliana. [Oryza sativa]
Contig10755_at	0.931593	0.757222	0.13186	0.0722039	0.449031	0.999296	0.780563	0.439659	10/02/02 AAM94328.1 2e-39 putative snRNP protein [Sorghum bicolor]
Contig10756_at	0.038431	0.361776	1.36051e-07	2.76457e-07	0.545736	0.999296	0.119056	0.146054	11/06/02 NP_195566.1 4e-28 monooxygenase 2 (MO2); protein id: At4g38540.1 [Arabidopsis thaliana]
Contig10756_x_at	0.0340055	0.350386	7.77585e-09	2.03152e-08	0.654764	0.999296	0.0864738	0.119767	11/06/02 NP_195566.1 4e-28 monooxygenase 2 (MO2); protein id: At4g38540.1 [Arabidopsis thaliana]
Contig10757_at	0.87964	0.750182	1.83166e-05	2.45858e-05	0.378137	0.999296	0.00185698	0.0113952	<none>
Contig10758_at	0.947052	0.759907	0.0327029	0.021785	0.0418025	0.974772	0.726873	0.422609	11/07/02 BAB03067.1 1e-29 contains similarity to SF16 protein~gene_id:MKA23.10 [Arabidopsis thaliana]
Contig10759_at	0.393808	0.616126	0.273294	0.130772	0.201916	0.999296	0.0724925	0.107619	10/29/02 AAD37697.1 1e-64 (AF145728) homeodomain leucine zipper protein [Oryza sativa] [Oryza sativa (indica cultivar-group)]
Contig10760_at	0.154817	0.489084	0.000755194	0.000736091	0.238516	0.999296	0.100668	0.131562	11/07/02 AAK91823.1 9e-76 (AF272760) kinesin heavy chain [Zea mays]
Contig10761_at	0.775881	0.730504	0.00267949	0.00233583	0.127549	0.999296	0.00836451	0.0291079	10/02/02 NP_174427.1 e-111 leucine-rich repeat transmembrane protein kinase
Contig10764_at	0.506616	0.655413	0.00935959	0.00721855	0.266052	0.999296	0.185291	0.192025	10/29/02 BAB02242.1 6e-14 organic anion transporter-like protein [Arabidopsis thaliana]
Contig10765_at	0.570377	0.67597	2.00867e-05	2.67684e-05	0.613704	0.999296	0.924312	0.482107	10/27/02 AAK27313.1 e-107 (AY028315) ADP-glucose pyrophosphorylase small subunit [Oryza sativa]
Contig10767_at	0.0740004	0.418722	0.000472854	0.00047891	0.627439	0.999296	0.630239	0.39036	11/06/02 AAM27467.1 e-100 (AC099732) Putative receptor-like protein kinase [Oryza sativa (japonica cultivar-group)]
Contig10768_s_at	0.0401137	0.366827	0.00199269	0.00178357	0.446665	0.999296	0.00561058	0.022649	10/27/02 BAA81763.1 e-109 ESTs AU064813(E40579)
Contig10771_at	0.419441	0.625732	4.30468e-07	7.91013e-07	0.129356	0.999296	0.302847	0.256515	11/08/02 NP_200196.1 5e-48 putative protein; protein id: At5g53850.1 [Arabidopsis thaliana] dbj|BAB10715.1| contains similarity to enolase-phosphatase~gene_id:K19P17.1
Contig10771_s_at	0.627514	0.691397	4.11585e-10	1.41214e-09	0.14776	0.999296	0.115179	0.143169	11/08/02 NP_200196.1 5e-48 putative protein; protein id: At5g53850.1 [Arabidopsis thaliana] dbj|BAB10715.1| contains similarity to enolase-phosphatase~gene_id:K19P17.1
Contig10775_at	0.0419458	0.370984	4.36738e-09	1.19928e-08	0.864107	0.999296	0.258125	0.23368	11/06/02 BAB89954.1 5e-49 P0035F12.11 [Oryza sativa (japonica cultivar-group)] dbj|BAB90521.1| B1065G12.3 [Oryza sativa (japonica cultivar-group)]
Contig10776_at	0.216669	0.527671	0.11882	0.0660322	0.0121792	0.646913	0.215669	0.21033	10/13/02 BAB63821.1 1e-79 (AP003627) hypothetical protein~similar to Arabidopsis thaliana chromosome 3
Contig10777_at	0.470072	0.643438	0.00153095	0.00140107	0.527258	0.999296	0.0202815	0.0501754	11/08/02 BAB63821.1 2e-75 (AP003627) hypothetical protein~similar to Arabidopsis thaliana chromosome 3
Contig10778_at	0.614985	0.688846	0.195966	0.100155	0.625709	0.999296	0.165384	0.178968	11/08/02 JQ1670 2e-42 polygalacturonase (EC 3.2.1.15) 1 beta chain precursor - tomato gb|AAA34181.1| polygalacturonase isoenzyme 1 beta subunit
Contig10778_s_at	0.341625	0.592551	0.000788124	0.0007657	0.0229719	0.824965	0.20915	0.206488	11/08/02 JQ1670 2e-42 polygalacturonase (EC 3.2.1.15) 1 beta chain precursor - tomato gb|AAA34181.1| polygalacturonase isoenzyme 1 beta subunit
Contig10779_at	0.0858004	0.434001	0.119159	0.0662068	0.727485	0.999296	0.209573	0.206692	11/08/02 BAB89483.1 6e-98 uroporphyrin-III C-methyltransferase-like protein [Oryza sativa (japonica cultivar-group)]
Contig1078_x_at	0.567239	0.675665	0.853352	0.307062	0.946309	0.999296	0.683171	0.408385	10/26/02 CAA66667.1 e-117 polyubiquitin [Pinus sylvestris]
Contig10780_at	0.851992	0.744128	0.936543	0.327184	0.932543	0.999296	0.688882	0.410363	<none>
Contig10781_at	0.0973958	0.446254	0.253923	0.123334	0.0871955	0.999296	0.00939061	0.0312876	10/29/02 AAK97388.1 4e-51 (AF364304) succinate dehydrogenase subunit 4 [Oryza sativa]
Contig10782_at	0.0259444	0.336569	0.0204772	0.0144154	0.465577	0.999296	0.74259	0.427901	01/29/03 AAM91103.1 7e-52 AT4g16150/dl4115w [Arabidopsis thaliana]
Contig10783_at	0.166954	0.496573	0.478136	0.202026	0.376368	0.999296	0.999455	0.500885	10/02/02 NP_568972.1 2e-77 (NM_125739) expressed protein; protein id: At5g63440.1
Contig10783_s_at	0.279417	0.563687	0.459553	0.195862	0.435822	0.999296	0.74452	0.428449	10/02/02 NP_568972.1 2e-77 (NM_125739) expressed protein; protein id: At5g63440.1
Contig10785_at	0.188771	0.513311	0.50501	0.210483	0.413174	0.999296	0.0871003	0.12026	10/13/02 NP_565485.1 1e-95 (NM_127647) Expressed protein; protein id: At2g20810.1
Contig10786_at	0.630386	0.692024	5.63286e-05	6.81696e-05	0.0922179	0.999296	0.50359	0.345543	10/29/02 NP_197871.1 1e-05 putative protein; protein id: At5g24890.1
Contig10787_at	0.560406	0.673433	0.000796412	0.000773367	0.613555	0.999296	0.338506	0.273736	10/29/02 NP_191363.1 7e-73 putative protein; protein id: At3g58040.1
Contig10788_at	0.405509	0.619901	4.3541e-23	5.38984e-21	0.381986	0.999296	0.000669617	0.00595972	11/08/02 AAM62747.1 8e-40 (AY085523) alcohol dehydrogenase-like protein [Arabidopsis thaliana]
Contig1079_x_at	0.623934	0.689871	0.000618353	0.000613211	0.00159329	0.181953	0.00132021	0.00918101	11/08/02 JH0227 6e-64 ubiquitin / ribosomal protein S27a.2 - barley gb|AAA62699.1| ubiquitin
Contig10790_at	0.0938284	0.444257	0.000779906	0.000758283	0.216541	0.999296	0.0978734	0.129263	10/02/02 NP_197572.1 1e-78 chloroplast Cpn21 protein; protein id: At5g20720.1
Contig10791_s_at	0.314407	0.580966	0.849135	0.306317	0.918506	0.999296	0.373383	0.290544	11/07/02 AAK98727.1 9e-73 (AC090485) Putative anion transporter [Oryza sativa] [Oryza sativa (japonica cultivar-group)]
Contig10793_at	0.81549	0.73717	0.543261	0.222083	0.294087	0.999296	0.242017	0.225208	10/27/02 BAB64692.1 e-115 P0431G06.3 [Oryza sativa (japonica cultivar-group)]
Contig10794_at	0.9101	0.75358	0.0291937	0.0197373	0.695457	0.999296	0.00801142	0.0284123	11/08/02 NP_196037.2 7e-70 EF - hand Calcium binding protein - like; protein id: At5g04170.1
Contig10796_at	0.285188	0.566189	0.000800552	0.000777193	0.601643	0.999296	0.537541	0.358375	10/27/02 T01932 6e-41 RNA binding protein homolog - common tobacco (fragment) gb|AAB92518.1| (AF029351) putative RNA binding protein [Nicotiana tabacum]
Contig10797_at	0.443701	0.634827	1.05449e-12	6.51631e-12	0.689088	0.999296	0.183514	0.190773	11/06/02 NP_568148.1 5e-73 (NM_120590) E2
Contig10798_at	0.527379	0.661669	0.00200813	0.00179637	0.146536	0.999296	0.398269	0.301633	11/04/02 BAB11299.1 1e-43 (AB026651) gene_id:MQD19.5~unknown protein [Arabidopsis thaliana]
Contig10799_at	0.146595	0.485144	1.9976e-09	5.8809e-09	0.474671	0.999296	0.300006	0.255462	11/07/02 AAN08213.1 6e-97 (AC090874) putative polyketide synthase [Oryza sativa (japonica cultivar-group)]
Contig10800_at	0.74547	0.72387	0.000218454	0.00023642	0.932587	0.999296	0.979516	0.496239	10/27/02 Q9XGT7 e-101 Serine/threonine protein phosphatase PP2A-3 catalytic subunit gb|AAD41126.1|AF159061_1 serine/threonine protein phosphatase PP2A-3 catalytic
Contig10802_at	0.668203	0.703764	0.00274551	0.0023891	0.644447	0.999296	0.24017	0.224341	11/06/02 NP_567381.1 9e-41 (NM_117248) expressed protein; protein id: At4g11790.1
Contig10803_at	0.0795009	0.424562	1.5983e-06	2.62135e-06	0.800829	0.999296	0.0541279	0.0903273	10/13/02 AAL25559.1 7e-46 (AY058143) AT4g23890/T32A16_60 [Arabidopsis thaliana]
Contig10803_s_at	0.152789	0.488308	2.30626e-13	1.66226e-12	0.974335	0.99936	0.00216637	0.0124795	10/13/02 AAL25559.1 7e-46 (AY058143) AT4g23890/T32A16_60 [Arabidopsis thaliana]
Contig10807_at	0.136635	0.477174	0.599845	0.238842	0.374554	0.999296	0.0659237	0.101543	<none>
Contig10808_at	0.122023	0.466355	0.421962	0.183644	0.801929	0.999296	0.332237	0.270875	11/06/02 BAB02515.1 8e-45 transporter-like protein [Arabidopsis thaliana]
Contig10809_at	0.0215137	0.323137	0.524628	0.216395	0.364735	0.999296	0.112147	0.140568	10/13/02 BAB62632.1 6e-75 (AP003610) hypothetical protein~similar to Arabidopsis thaliana chromosome 3
Contig10810_at	0.781698	0.731443	0.000112824	0.000129108	0.208034	0.999296	0.0424058	0.0778242	11/06/02 BAA92990.1 4e-82 (AP001550) ESTs AU083020(S13622)
Contig10811_at	0.859828	0.745799	1.11096e-09	3.46696e-09	0.247189	0.999296	0.174423	0.18468	10/29/02 NP_566300.1 1e-29 (NM_111597) expressed protein; protein id: At3g07170.1
Contig10812_at	0.0383234	0.361475	0.0006775	0.000666191	0.602932	0.999296	0.842007	0.459047	10/13/02 BAC06972.1 3e-14 (AP003815) similar to senescence-associated protein [Oryza sativa (japonica cultivar-group)]
Contig10814_at	0.239093	0.540436	0.0627996	0.0383276	0.286013	0.999296	0.5273	0.354751	11/06/02 BAB64064.1 e-119 (AP003203) putative tyrosyl-tRNA synthetase [Oryza sativa (japonica cultivar-group)]
Contig10815_at	0.0688741	0.41254	1.56773e-08	3.84108e-08	0.726769	0.999296	0.37354	0.290629	11/06/02 BAB01470.1 9e-23 (AP000731) gb|AAD31369.1~gene_id:F16J14.11~similar to unknown protein [Arabidopsis thaliana]
Contig10816_at	0.621574	0.689351	1.62199e-09	4.8539e-09	0.28788	0.999296	0.642967	0.394342	11/08/02 BAC06939.1 5e-70 hypothetical protein~similar to Arabidopsis thaliana chromosome 1
Contig10818_at	0.0598021	0.394016	0.00395352	0.00332958	0.561912	0.999296	0.331905	0.270759	01/29/03 NP_200372.1 2e-35 unknown protein; protein id: At5g55610.1 [Arabidopsis thaliana] dbj|BAB09228.1| gene_id:MDF20.5~unknown protein [Arabidopsis thaliana]
Contig10819_at	0.376207	0.608412	0.410656	0.179996	0.207442	0.999296	0.388347	0.296988	10/13/02 CAB51059.1 e-118 OCL1 homeobox protein [Zea mays]
Contig1082_at	0.658889	0.701624	0.818794	0.29886	0.870601	0.999296	0.178459	0.187339	11/06/02 CAA29000.1 1e-04 (X05422) alternate petB gene product [Zea mays]
Contig10822_at	0.170302	0.498975	3.84069e-07	7.12974e-07	0.273203	0.999296	0.0169672	0.0448453	10/02/02 AAL73975.1 2e-68 (AF466201) hypothetical protein M3E9.200 [Sorghum bicolor]
Contig10823_at	0.0517447	0.385409	0.00200449	0.00179351	4.94662e-05	0.0123674	0.00122862	0.00876612	10/27/02 NP_188887.1 9e-46 prefoldin-like protein; protein id: At3g22480.1
Contig10824_at	0.0108538	0.27835	1.76534e-09	5.24266e-09	0.189822	0.999296	0.0161947	0.0436546	10/28/02 AAL47464.1 2e-034 (AY069916) At5g11350/F2I11_240 [Arabidopsis thaliana] gb|AAN28916.1| (AY143977) At5g11350/F2I11_240 [Arabidopsis thaliana]
Contig10826_at	0.0314083	0.350037	2.79922e-06	4.36165e-06	0.44822	0.999296	0.515534	0.350232	<none>
Contig10827_at	0.149068	0.486436	0.313467	0.145834	0.747985	0.999296	0.318019	0.264176	11/06/02 NP_196473.1 6e-83 WD-repeat protein-like; protein id: At5g08560.1
Contig10829_at	0.444925	0.635182	0.109939	0.0619307	0.0360253	0.945767	0.438215	0.318733	11/08/02 AAL49804.1 2e-56 (AY070047) putative gamma glutamyl hydrolase [Arabidopsis thaliana] gb|AAM20068.1| (AY096428) putative gamma glutamyl hydrolase [Arabidopsis
Contig10831_at	0.847577	0.743295	0.463027	0.196976	0.798191	0.999296	0.297175	0.254183	10/13/02 NP_191728.1 1e-08 (NM_116034) putative protein; protein id: At3g61690.1 [Arabidopsis thaliana]
Contig10832_s_at	0.721566	0.717427	0.290536	0.13722	0.771584	0.999296	0.442486	0.320528	11/04/02 NP_197507.1 2e-91 putative protein; protein id: At5g20070.1
Contig10833_at	0.114371	0.458562	0.832384	0.302476	0.115799	0.999296	0.179705	0.188129	10/13/02 NP_197507.1 e-104 putative protein; protein id: At5g20070.1
Contig10834_at	0.172763	0.500283	1.12821e-11	5.44799e-11	0.260887	0.999296	0.153644	0.170888	10/02/02 AAF26765.1 3e-78 (AC007396) T4O12.25 [Arabidopsis thaliana]
Contig10834_s_at	0.0902345	0.439304	1.10004e-06	1.86293e-06	0.124284	0.999296	0.0597749	0.0957575	10/02/02 AAF26765.1 3e-78 (AC007396) T4O12.25 [Arabidopsis thaliana]
Contig10835_at	0.270844	0.558348	0.000241859	0.000259409	0.496755	0.999296	0.896959	0.47493	10/02/02 AAF26765.1 1e-31 (AC007396) T4O12.25 [Arabidopsis thaliana]
Contig10837_at	0.597129	0.68424	0.00468212	0.00388323	0.0568151	0.999296	0.147904	0.167128	10/27/02 NP_175926.1 2e-48 Serine/arginine-rich protein
Contig10838_at	0.16562	0.495574	2.01583e-15	2.5899e-14	0.685792	0.999296	0.00342365	0.0167095	10/13/02 BAC10696.1 e-113 (AP003248) putative threonine synthase [Oryza sativa (japonica cultivar-group)]
Contig10839_at	0.221686	0.531522	0.00694349	0.00553847	0.36905	0.999296	0.358705	0.28341	10/27/02 BAA78751.1 1e-66 ESTs C72761(E2193)
Contig10840_at	0.49824	0.653298	2.38301e-05	3.12707e-05	0.0960543	0.999296	0.678399	0.406594	10/13/02 BAB90670.1 2e-97 (AP004225) contains ESTs C74771(E51012)
Contig10841_s_at	0.683517	0.70853	0.00698165	0.00556549	0.103153	0.999296	0.418302	0.309794	11/08/02 BAB62578.1 2e-28 P0454H12.10 [Oryza sativa (japonica cultivar-group)] dbj|BAB64831.1| B1148D12.16 [Oryza sativa (japonica cultivar-group)]
Contig10844_at	0.052282	0.385471	0.00356676	0.00302986	0.595047	0.999296	0.930323	0.483393	11/07/02 BAC16067.1 3e-62 (AP004378) putative ubiquitin-specific protein [Oryza sativa (japonica cultivar-group)]
Contig10845_at	0.709453	0.714252	0.832054	0.302411	0.726593	0.999296	0.587421	0.376665	11/07/02 NP_193817.1 1e-64 (NM_118203) putative protein; protein id: At4g20850.1 [Arabidopsis thaliana]
Contig10846_at	0.173616	0.500716	0.254246	0.123483	0.773721	0.999296	0.133262	0.156807	11/08/02 AAL31070.1 6e-46 (AC090120) putative small ribonucleoprotein [Oryza sativa]
Contig10847_at	0.846011	0.743089	0.22945	0.1139	0.300983	0.999296	0.816849	0.45134	11/08/02 AAD38298.1 1e-83 putative oxalate oxidase (germin protein) [Oryza sativa (japonica cultivar-group)]
Contig10848_at	0.914629	0.753911	0.266867	0.128421	0.960042	0.999296	0.0185496	0.0473758	10/02/02 BAC07391.1 e-105 (AP003842) hypothetical protein~similar to Arabidopsis thaliana chromosome 3
Contig10849_at	0.630623	0.692024	0.198268	0.101152	0.805957	0.999296	0.588961	0.377159	01/29/03 NP_181853.1 3e-11 unknown protein; protein id: At2g43240.1 [Arabidopsis thaliana] pir||G84863 hypothetical protein At2g43240 [imported] - Arabidopsis thaliana
Contig10850_at	0.782104	0.731554	2.92796e-14	2.74778e-13	0.818433	0.999296	0.000211005	0.00287249	01/29/03 AAC36700.1 2e-83 protein phosphatase-2C; PP2C [Mesembryanthemum crystallinum]
Contig10851_at	0.629842	0.69197	6.40937e-06	9.33761e-06	0.392579	0.999296	0.53398	0.356958	11/06/02 NP_198344.1 8e-90 (NM_122885) putative protein; protein id: At5g34940.1 [Arabidopsis thaliana]
Contig10853_at	0.34556	0.594063	0.000285726	0.000302819	0.341207	0.999296	0.0350454	0.0694111	11/04/02 BAC01246.1 1e-50 (AP004363) hypothetical protein [Oryza sativa (japonica cultivar-group)]
Contig10854_s_at	0.0965949	0.445782	1.09766e-05	1.52998e-05	0.0573355	0.999296	2.2045e-06	0.000188279	10/13/02 BAB86087.1 e-117 putative protein kinase [Oryza sativa (japonica cultivar-group)]
Contig10856_at	0.951108	0.760696	0.37619	0.168404	0.632999	0.999296	0.2606	0.235022	11/06/02 BAB64644.1 5e-55 (AP003225) contains ESTs AU100673(C11803)
Contig10859_at	0.662059	0.702111	0.000132193	0.000149171	0.611567	0.999296	0.000957897	0.00747959	10/29/02 NP_701564.1 2e-04 (NC_004316) hypothetical protein [Plasmodium falciparum 3D7] gb|AAN36288.1|AE014847_15 (AE014847) hypothetical protein [Plasmodium falciparu
Contig1086_at	0.00242063	0.181326	0.0920137	0.0532645	0.793549	0.999296	0.455033	0.326189	10/26/02 AAM22748.1 3e-69 polyubiquitin 2 [Deschampsia antarctica]
Contig10860_at	0.469473	0.643393	1.98446e-16	3.34256e-15	0.884292	0.999296	0.0376977	0.0721938	11/06/02 T02923 2e-41 probable oxalate oxidase (EC 1.2.3.4) - rice gb|AAC25777.1| (AF072694) germin-like protein 7 [Oryza sativa] [Oryza sativa
Contig10864_at	0.0535745	0.3877	0.160925	0.085411	0.578314	0.999296	0.0584863	0.0945077	11/06/02 AAK82443.1 6e-18 (AC091247) unknown protein [Oryza sativa] gb|AAL79748.1|AC096687_12 (AC096687) unknown protein [Oryza sativa]
Contig10866_at	0.482034	0.647235	7.83439e-08	1.67344e-07	0.471453	0.999296	0.84434	0.459662	10/13/02 BAB03107.1 9e-87 pre-rRNA processing protein RRP5 [Arabidopsis thaliana]
Contig10867_at	0.00119448	0.134611	1.10509e-07	2.2878e-07	0.379257	0.999296	0.00335372	0.0165215	11/06/02 NP_567765.2 2e-90 putative protein; protein id: At4g27080.1
Contig10869_s_at	0.173883	0.501019	3.82033e-08	8.62325e-08	0.332178	0.999296	0.211624	0.207912	11/07/02 NP_566115.1 1e-38 DegP2 protease; protein id: At2g47940.1
Contig1087_x_at	0.0438392	0.372251	0.0496864	0.0313398	0.147192	0.999296	0.20456	0.203572	10/29/02 JH0226 9e-33 ubiquitin / ribosomal protein S27a.1 - barley gb|AAA62698.1| ubiquitin
Contig10871_at	0.00579805	0.248648	9.34731e-06	1.31883e-05	0.266987	0.999296	0.0865842	0.119815	11/08/02 NP_188230.1 3e-38 (NM_112479) putative zinc finger protein; protein id: At3g16090.1 [Arabidopsis thaliana]
Contig10872_at	0.396023	0.61646	1.50775e-10	5.6886e-10	0.624976	0.999296	0.0108213	0.0341167	11/06/02 BAB63727.1 9e-53 (AP003294) putative myosin heavy chain-like protein [Oryza sativa (japonica cultivar-group)]
Contig10874_at	0.31078	0.579045	7.17979e-11	2.90719e-10	0.66583	0.999296	0.0154645	0.0425543	11/07/02 BAB55503.1 5e-25 P0638D12.11 [Oryza sativa (japonica cultivar-group)]
Contig10877_at	0.920095	0.754986	1.69705e-09	5.06105e-09	0.769853	0.999296	0.150154	0.16867	11/07/02 NP_179996.1 2e-30 (NM_127980) putative carbonyl reductase; protein id: At2g24190.1 [Arabidopsis thaliana]
Contig10878_at	0.49169	0.651304	0.00752681	0.00595684	0.489113	0.999296	0.419308	0.310221	11/08/02 NP_180776.2 5e-98 (NM_128776) hypothetical protein; protein id: At2g32170.1
Contig10878_s_at	0.839473	0.742003	0.00237102	0.00209099	0.548263	0.999296	0.0401555	0.0752018	11/08/02 NP_180776.2 5e-98 (NM_128776) hypothetical protein; protein id: At2g32170.1
Contig10880_at	0.326262	0.586503	0.0122739	0.00917642	0.249973	0.999296	0.466165	0.330911	11/07/02 NP_567120.1 8e-60 arginine/serine-rich splicing factor
Contig10881_at	0.589964	0.682576	0.0417257	0.0269217	0.991032	0.999522	0.117704	0.145126	11/04/02 NP_568928.1 4e-30 putative protein; protein id: At5g60750.1
Contig10883_at	0.148778	0.486193	0.854755	0.307349	0.912956	0.999296	0.030635	0.0640272	10/29/02 AAF80450.1 e-120 vacuolar targeting receptor bp-80 [Triticum aestivum]
Contig10884_at	0.167839	0.497317	0.0162863	0.0117799	0.262997	0.999296	0.506038	0.346579	10/27/02 NP_567894.1 3e-84 putative protein; protein id: At4g32460.1
Contig10885_at	0.0741605	0.418722	9.03876e-08	1.90564e-07	0.38431	0.999296	0.876023	0.468881	10/27/02 NP_564112.1 2e-56 (NM_101888) expressed protein; protein id: At1g20370.1
Contig10886_at	0.864579	0.746196	0.317965	0.1476	0.593938	0.999296	0.0116683	0.0356956	11/08/02 NP_200901.2 1e-24 (NM_125486) chromosome-associated kinesin
Contig10887_at	0.867286	0.747	2.71129e-18	7.31636e-17	0.893704	0.999296	0.000625436	0.00569774	11/06/02 NP_200882.1 1e-88 (NM_125467) ABC transporter family protein; protein id: At5g60740.1 [Arabidopsis thaliana]
Contig10888_at	0.835568	0.741297	1.69242e-07	3.36612e-07	0.9064	0.999296	0.000115231	0.00201337	10/13/02 AAL77655.1 5e-27 (AY075648) At1g75460/F1B16_22 [Arabidopsis thaliana]
Contig10889_at	0.0599672	0.394016	0.465657	0.197879	0.788449	0.999296	0.235516	0.221829	10/26/02 BAA34675.1 4e-97 (AB011670) wpk4 protein kinase [Triticum aestivum]
Contig10890_s_at	0.89723	0.75271	0.0035484	0.00301741	0.994969	0.999846	0.58077	0.374288	<none>
Contig10891_at	0.134571	0.475221	0.0413688	0.0267423	0.498159	0.999296	0.246465	0.227474	10/29/02 AAC00620.1 4e-51 (AC002291) Similar ATP-dependent RNA Helicase [Arabidopsis thaliana]
Contig10891_s_at	0.0320205	0.350386	0.000756722	0.000737488	0.872503	0.999296	0.693643	0.41169	10/29/02 AAC00620.1 4e-51 (AC002291) Similar ATP-dependent RNA Helicase [Arabidopsis thaliana]
Contig10892_at	0.682796	0.708427	1.61493e-06	2.64696e-06	0.87144	0.999296	0.409703	0.30636	<none>
Contig10893_at	0.969182	0.764931	0.0732769	0.0438336	0.600073	0.999296	0.0518119	0.0880545	11/06/02 AAK44013.1 1e-85 putative serine carboxypeptidase II [Arabidopsis thaliana]
Contig10894_at	0.873789	0.749212	6.6902e-09	1.77222e-08	0.380151	0.999296	0.820632	0.452503	11/07/02 BAB92414.1 6e-58 (AP003293) contains ESTs AU064445(E30981)
Contig10895_at	0.978775	0.767009	0.271178	0.12999	0.678209	0.999296	0.4057	0.30474	<none>
Contig10896_at	0.14963	0.486436	0.111145	0.0624928	0.0646867	0.999296	0.125753	0.151105	11/06/02 AAG46163.1 2e-96 putative ADP-ribosylation factor [Oryza sativa]
Contig10897_at	0.900792	0.752875	6.2072e-07	1.10501e-06	0.395816	0.999296	0.170553	0.182266	11/06/02 NP_198776.1 4e-31 (NM_123322) putative protein; protein id: At5g39600.1
Contig10898_at	0.0239038	0.333214	0.0316764	0.0211754	0.1597	0.999296	0.444811	0.321682	11/08/02 BAA33815.1 2e-36 early nodulin [Oryza sativa (japonica cultivar-group)]
Contig10899_at	0.638358	0.694872	0.0202838	0.0143038	0.699153	0.999296	0.469842	0.332491	10/02/02 NP_680148.1 4e-48 (NM_148885) putative protein; protein id: At3g63530.1 [Arabidopsis thaliana]
Contig109_at	0.598575	0.68424	1.69993e-06	2.77209e-06	0.292758	0.999296	0.00630332	0.0243881	10/13/02 AAL26574.1 4e-90 putative fructokinase I [Oryza sativa] dbj|BAB90210.1| putative fructokinase I [Oryza sativa (japonica cultivar-group)]
Contig10900_at	0.0101626	0.27614	2.61164e-09	7.50726e-09	0.330992	0.999296	0.000269751	0.00338875	11/08/02 NP_177454.1 e-115 (NM_105969) rubisco activase
Contig10901_at	0.157277	0.489689	5.57075e-13	3.67548e-12	0.494313	0.999296	0.0294339	0.0624268	11/06/02 T03626 1e-83 GTP-binding protein Rab11e - common tobacco (fragment) gb|AAA74116.1| putative
Contig10902_at	0.0136269	0.291937	0.301515	0.141352	0.702103	0.999296	0.26825	0.239231	11/07/02 BAC16721.1 2e-06 hypothetical protein~similar to Oryza sativa chromosome7
Contig10904_at	0.981608	0.767648	0.0874124	0.0510094	0.861428	0.999296	0.170766	0.182442	10/02/02 NP_195847.1 7e-97 (NM_120305) ABC transporter family protein; protein id: At5g02270.1
Contig10905_at	0.102828	0.451967	0.00715725	0.00569326	0.660308	0.999296	0.782971	0.440264	11/08/02 AAK71559.1 4e-25 (AC087852) unknown protein [Oryza sativa (japonica cultivar-group)]
Contig10906_at	0.775646	0.730439	2.77055e-11	1.22834e-10	0.872563	0.999296	0.00142378	0.0096246	10/27/02 CAB51835.1 1e-60 l1332.6 [Oryza sativa (indica cultivar-group)]
Contig10908_at	0.608342	0.686534	0.000160077	0.000177806	0.248695	0.999296	0.0344836	0.0687178	10/27/02 BAB16489.1 e-109 P0665D10.14 [Oryza sativa (japonica cultivar-group)] dbj|BAC00536.1| P0489G09.3 [Oryza sativa (japonica cultivar-group)]
Contig10909_at	0.619251	0.689079	0.815135	0.29786	0.602065	0.999296	0.140215	0.161698	10/02/02 AAL34933.1 4e-24 (AC079037) Putative gag-pol polyprotein [Oryza sativa]
Contig10910_at	0.738657	0.721869	4.33431e-14	3.86304e-13	0.53149	0.999296	0.00115912	0.00844934	11/08/02 NP_565998.1 6e-34 (NM_129903) putative sterol dehydrogenase; protein id: At2g43420.1
Contig10911_at	0.419907	0.62579	0.00492086	0.00405665	0.244764	0.999296	0.327548	0.268856	11/04/02 BAC10380.1 2e-71 protein phosphatase regulatory subunit-like [Oryza sativa (japonica cultivar-group)]
Contig10912_at	0.112485	0.456952	0.00134245	0.00124441	0.496522	0.999296	0.915562	0.479811	10/27/02 NP_194549.1 2e-50 (NM_118960) putative protein; protein id: At4g28200.1
Contig10915_at	0.460906	0.639519	7.7581e-05	9.1504e-05	0.94139	0.999296	0.0226484	0.0533991	11/08/02 AAK98727.1 4e-31 (AC090485) Putative anion transporter [Oryza sativa] [Oryza sativa (japonica cultivar-group)]
Contig10915_s_at	0.863987	0.746149	6.15969e-06	8.99571e-06	0.996971	0.999846	0.0128085	0.0379133	11/08/02 AAK98727.1 4e-31 (AC090485) Putative anion transporter [Oryza sativa] [Oryza sativa (japonica cultivar-group)]
Contig10916_at	0.230191	0.536406	3.17143e-09	8.9417e-09	0.869662	0.999296	0.0662853	0.101871	01/29/03 CAC85922.1 e-129 putative protein phosphatase 2A Bteta subunit [Oryza sativa (japonica cultivar-group)]
Contig10917_at	0.0832899	0.431864	0.170176	0.0893397	0.323734	0.999296	0.0470963	0.0830496	10/02/02 BAA92921.1 e-115 (AP001539) Similar to Arabidopsis thaliana chromosome 4 ESSA I contig fragment No. 7; Beta-Amylase. (Z97342) [Oryza
Contig10919_s_at	0.899886	0.75278	1.63141e-10	6.11672e-10	0.423714	0.999296	0.00797126	0.028366	11/08/02 BAB17350.1 5e-29 (AP002747) putative nodulin [Oryza sativa (japonica cultivar-group)]
Contig10920_at	0.126478	0.469122	0.169652	0.0891001	0.530003	0.999296	0.0252895	0.0571873	11/06/02 AAC61784.1 8e-92 similar to dynamin-like protein encoded by GenBank Accession Number X99669 [Arabidopsis thaliana]
Contig10922_at	0.347923	0.595647	0.000101465	0.000117123	0.334743	0.999296	0.611103	0.384314	10/13/02 NP_680114.1 e-100 unknown protein; protein id: At3g48380.1 [Arabidopsis thaliana]
Contig10924_at	0.899023	0.752759	4.20636e-10	1.44066e-09	0.68233	0.999296	0.000551237	0.00525193	01/29/03 NP_567795.1 1e-54 putative protein; protein id: At4g28030.1
Contig10925_at	0.462154	0.639662	1.53791e-08	3.77512e-08	0.192505	0.999296	0.0113012	0.0350449	11/08/02 NP_196843.1 4e-51 (NM_121342) putative protein; protein id: At5g13390.1 [Arabidopsis thaliana]
Contig10926_at	0.64481	0.69706	1.08098e-05	1.50916e-05	0.894517	0.999296	0.0400587	0.0751183	10/27/02 NP_189108.1 4e-27 (NM_113376) abscisic acid-insensitive protein 3 (ABI3); protein id: At3g24650.1 [Arabidopsis thaliana]
Contig10927_at	0.853489	0.744174	0.000102729	0.000118477	0.263719	0.999296	0.490596	0.34061	10/25/02 NP_567990.1 2e-065 (NM_119751) putative protein; protein id: At4g35850.1
Contig10928_at	0.805077	0.7359	0.000255663	0.000273088	0.684282	0.999296	0.0692351	0.104519	10/27/02 BAC16472.1 5e-82 (AP004671) putative calcium/calmodulin-dependent protein kinase CaMK [Oryza sativa (japonica cultivar-group)]
Contig10929_at	0.374914	0.607553	0.148987	0.0800258	0.356676	0.999296	0.588186	0.376966	10/02/02 NP_567098.1 2e-78 FKBP-type peptidyl-prolyl cis-trans isomerase; protein id: At3g60370.1 [Arabidopsis thaliana]
Contig10930_s_at	0.697085	0.711619	0.00899956	0.0069717	0.339387	0.999296	0.961554	0.4916	11/08/02 NP_567098.1 2e-34 FKBP-type peptidyl-prolyl cis-trans isomerase; protein id: At3g60370.1 [Arabidopsis thaliana]
Contig10931_at	0.182079	0.506992	2.07994e-12	1.19975e-11	0.300961	0.999296	0.00216779	0.0124795	11/08/02 NP_190719.1 8e-41 (NM_115010) putative protein; protein id: At3g51510.1
Contig10932_at	0.274318	0.560716	2.57711e-14	2.45396e-13	0.748508	0.999296	0.0755714	0.110344	11/08/02 NP_194504.1 3e-46 (NM_118913) putative protein; protein id: At4g27740.1 [Arabidopsis thaliana]
Contig10934_at	0.0173034	0.310899	0.986927	0.338226	0.191367	0.999296	0.52894	0.355355	11/08/02 AAN06848.1 2e-16 (AC099401) Putative abscisic acid-induced protein [Oryza sativa (japonica cultivar-group)]
Contig10935_at	0.22873	0.535177	0.0180022	0.0128753	0.586564	0.999296	0.0524502	0.0886653	10/13/02 BAB61237.1 3e-60 (AP003257) hypothetical protein~similar to Arabidopsis thaliana chromosome 1
Contig10936_at	0.00707544	0.261199	1.40599e-05	1.92432e-05	0.220603	0.999296	0.157641	0.173807	11/08/02 BAB89081.1 1e-13 dnaJ-like protein [Oryza sativa (japonica cultivar-group)]
Contig10937_at	0.544296	0.667429	1.08868e-13	8.72579e-13	0.805601	0.999296	0.00449565	0.0196525	10/29/02 AAM22700.1 e-107 Putative AMP-binding protein [Oryza sativa (japonica cultivar-group)]
Contig10939_at	0.35815	0.600562	1.25869e-08	3.15122e-08	0.19377	0.999296	0.000750111	0.00637787	10/13/02 NP_198034.2 4e-32 putative protein; protein id: At5g26820.1
Contig1094_s_at	0.335739	0.589215	0.499783	0.208728	0.543811	0.999296	0.85813	0.463707	10/13/02 CAB81074.1 e-114 (AL161503) polyubiquitin (ubq10) [Arabidopsis thaliana]
Contig10941_at	0.269393	0.557282	5.36696e-06	7.92405e-06	0.576569	0.999296	0.140265	0.161712	10/29/02 AAC49135.1 3e-40 (U37336) SAG12 protein [Arabidopsis thaliana]
Contig10942_at	0.618415	0.689079	3.85877e-13	2.64908e-12	0.0130164	0.665131	8.01924e-06	0.000409714	11/06/02 NP_568497.1 4e-73 putative protein; protein id: At5g27560.1
Contig10943_at	0.162022	0.492828	8.78311e-06	1.24629e-05	0.742332	0.999296	0.997388	0.500442	11/06/02 NP_181411.2 3e-44 (NM_129434) unknown protein; protein id: At2g38770.1
Contig10944_at	0.235461	0.538372	0.84225	0.304633	0.220648	0.999296	0.031352	0.0649075	10/02/02 NP_187013.1 3e-30 (NM_111234) O-acetylserine (thiol) lyase; protein id: At3g03630.1
Contig10945_at	0.434555	0.631834	5.60784e-05	6.78878e-05	0.524109	0.999296	0.643735	0.39462	<none>
Contig10947_at	0.510577	0.656169	0.80637	0.29571	0.902614	0.999296	0.328435	0.269253	11/08/02 AAL84951.1 4e-17 AT3g03380/T21P5_20 [Arabidopsis thaliana]
Contig10949_at	0.861927	0.746084	9.98452e-08	2.08866e-07	0.703999	0.999296	0.457791	0.327285	11/06/02 NP_176750.1 7e-70 (NM_105247) hypothetical protein; protein id: At1g65730.1 [Arabidopsis thaliana]
Contig10950_at	0.597526	0.68424	0.695986	0.265674	0.323436	0.999296	0.927343	0.482735	10/27/02 T05728 2e-67 probable cadmium-transporting ATPase - soybean gb|AAB81947.1| putative cadmium-transporting ATPase [Glycine max]
Contig10951_at	0.315713	0.581556	2.6987e-12	1.5152e-11	0.990724	0.999466	0.00168717	0.0107629	10/29/02 NP_181016.1 8e-62 unknown protein; protein id: At2g34690.1 [Arabidopsis thaliana] pir||T01366 hypothetical protein At2g34690 [imported] - Arabidopsis thaliana
Contig10952_at	0.932032	0.757222	1.00517e-12	6.24616e-12	0.868923	0.999296	0.0989257	0.13013	11/08/02 AAM91657.1 4e-27 (AY133723) auxin response factor 1 [Arabidopsis thaliana]
Contig10953_at	0.103255	0.452651	5.54918e-09	1.49433e-08	0.630747	0.999296	0.256178	0.232592	10/29/02 BAB92343.1 e-118 putative N-myristoyl transferase [Oryza sativa (japonica cultivar-group)]
Contig10954_at	0.677401	0.706304	0.00270131	0.00235274	0.532851	0.999296	0.109978	0.13889	<none>
Contig10955_at	0.139991	0.480011	0.28966	0.136873	0.536093	0.999296	0.464102	0.330064	11/06/02 NP_188402.1 e-124 protein kinase
Contig10956_at	0.680367	0.707434	2.09468e-13	1.52669e-12	0.790007	0.999296	0.000364122	0.00403844	11/08/02 AAM51836.1 3e-83 Hypothetical protein [Oryza sativa (japonica cultivar-group)]
Contig10957_at	0.930281	0.757222	0.00887976	0.00689122	0.784368	0.999296	0.102179	0.132845	<none>
Contig10958_at	0.982259	0.767885	0.992946	0.339694	0.205848	0.999296	0.0462707	0.0820615	11/06/02 NP_564723.1 5e-39 (NM_104550) hypothetical protein; protein id: At1g57540.1 [Arabidopsis thaliana]
Contig10959_at	0.00186227	0.163097	8.10967e-05	9.53191e-05	0.57482	0.999296	0.00079581	0.00662855	11/06/02 NP_192701.1 e-100 (NM_117031) putative protein; protein id: At4g09630.1 [Arabidopsis thaliana]
Contig10960_at	0.411623	0.622086	0.000205439	0.000223668	0.0290598	0.890907	0.00342857	0.0167184	11/08/02 BAC15954.1 1e-83 putative calcium-dependent protein kinase [Oryza sativa (japonica cultivar-group)]
Contig10961_at	0.367413	0.603129	4.95648e-08	1.1025e-07	0.766688	0.999296	0.00255779	0.0139726	11/06/02 NP_176108.1 4e-35 (NM_104593) bZIP family transcription factor; protein id: At1g58110.1 [Arabidopsis thaliana]
Contig10962_at	0.398747	0.617792	8.61038e-07	1.48757e-06	0.831401	0.999296	0.87335	0.468195	11/07/02 NP_566070.1 9e-11 (NM_130196) arabinogalactan-protein (AGP16); protein id: At2g46330.1
Contig10963_at	0.699748	0.71228	5.85581e-11	2.41272e-10	0.53979	0.999296	0.0489263	0.0850319	10/29/02 BAB62547.1 1e-54 OSJNBa0089K24.2 [Oryza sativa (japonica cultivar-group)]
Contig10964_at	0.693062	0.710843	0.0117986	0.00886529	0.130503	0.999296	0.122851	0.149047	10/02/02 BAB64097.1 4e-95 (AP003235) contains EST CG1228_8A~similar to Arabidopsis thaliana chromosome 1
Contig10966_at	0.148259	0.486193	4.96088e-05	6.06489e-05	0.909602	0.999296	0.538901	0.358766	10/27/02 NP_191739.1 5e-42 (NM_116045) hypothetical protein; protein id: At3g61800.1 [Arabidopsis thaliana]
Contig10967_at	0.661661	0.702111	0.0600808	0.0369371	0.151844	0.999296	0.290882	0.251405	11/08/02 NP_196664.1 1e-34 putative protein; protein id: At5g11030.1 [Arabidopsis thaliana] pir||T51792 hypothetical protein T5K6_20 - Arabidopsis thaliana
Contig10968_at	0.0472814	0.37763	0.0363825	0.0238873	0.370791	0.999296	0.171468	0.182881	10/13/02 BAC10503.1 e-135 (AB090160) G protein beta subunit [Triticum aestivum]
Contig10970_at	0.929295	0.757222	0.62407	0.245819	0.241571	0.999296	0.0305124	0.063909	10/02/02 NP_567165.2 3e-54 (NM_116250) hypothetical protein; protein id: At4g00290.1
Contig10971_at	0.984584	0.768218	3.32981e-06	5.11985e-06	0.468331	0.999296	0.911133	0.478828	11/06/02 BAB20887.1 e-115 NADP dependent malic enzyme [Oryza sativa (japonica cultivar-group)]
Contig10972_at	0.446261	0.635734	0.0198692	0.0140445	0.0419101	0.974772	0.443633	0.321176	01/29/03 NP_564404.1 3e-66 expressed protein; protein id: At1g32500.1
Contig10973_at	0.759008	0.72661	0.362218	0.163472	0.523971	0.999296	0.0533291	0.0895286	11/08/02 NP_565204.1 2e-57 (NM_106576) expressed protein; protein id: At1g79260.1
Contig10975_at	0.0432409	0.37207	1.93463e-21	1.30064e-19	0.145616	0.999296	0.0111767	0.0348248	11/06/02 NP_565585.1 3e-61 expressed protein; protein id: At2g25110.1
Contig10976_at	0.0689322	0.412738	3.86295e-15	4.55759e-14	0.609831	0.999296	0.0313732	0.0649158	10/13/02 NP_567571.1 5e-66 putative protein; protein id: At4g18975.1 [Arabidopsis thaliana]
Contig10978_at	0.0966548	0.445782	5.22884e-09	1.41589e-08	0.0999157	0.999296	6.78137e-05	0.00140596	10/13/02 NP_172785.1 7e-85 methionine aminopeptidase I (MAP1)
Contig10980_at	0.039381	0.366115	0.00424097	0.00354792	0.718121	0.999296	0.562227	0.367406	11/06/02 AAK55460.1 2e-83 putative gag-pol polyprotein [Oryza sativa (japonica cultivar-group)]
Contig10981_at	0.484723	0.649132	0.0123697	0.00924183	0.208274	0.999296	0.49015	0.340525	10/13/02 NP_199173.2 1e-63 (NM_123726) N-carbamyl-L-amino acid amidohydrolase-like protein; protein id: At5g43600.1
Contig10982_at	0.279629	0.563747	8.40527e-08	1.78366e-07	0.975318	0.99936	0.0559474	0.0922738	01/29/03 BAC06275.1 2e-97 putative cyclin-dependent kinase B1-1 [Oryza sativa (japonica cultivar-group)]
Contig10983_at	0.733834	0.719822	1.47845e-07	2.97699e-07	0.16116	0.999296	0.00219663	0.0125943	10/02/02 BAB92986.1 7e-70 (AB085617) protein kinase [Arabidopsis thaliana]
Contig10984_at	0.123928	0.467224	0.493834	0.206944	0.444988	0.999296	0.267705	0.238888	10/02/02 BAB21095.1 e-104 P0501G01.24 [Oryza sativa (japonica cultivar-group)]
Contig10985_at	0.204396	0.519579	9.21672e-22	6.91131e-20	0.698363	0.999296	0.00150189	0.0100289	10/29/02 AAK38089.1 2e-68 (AF321865) putative cytochrome P450 [Lolium rigidum]
Contig10986_at	0.0889978	0.438936	1.72535e-07	3.42374e-07	0.492068	0.999296	0.0921986	0.124709	11/08/02 AAK82454.1 8e-61 (AC091247) putative transcription factor [Oryza sativa]
Contig10987_s_at	0.395972	0.61646	0.00320721	0.00275309	0.95325	0.999296	0.0435762	0.0792352	10/13/02 NP_565271.1 4e-40 (NM_126226) expressed protein; protein id: At2g01650.1
Contig10989_at	0.274565	0.560716	0.000135642	0.000152886	0.600226	0.999296	0.000160409	0.00246747	10/25/02 BAB16336.1 e-127 (AP002818) putative tDET1 protein [Oryza sativa (japonica cultivar-group)]
Contig10992_at	0.73452	0.72	2.83953e-08	6.58276e-08	0.728282	0.999296	0.00561936	0.0226752	11/06/02 AAK13101.1 3e-87 Putative protein [Oryza sativa]
Contig10994_s_at	2.99473e-05	0.0138731	0.943486	0.328518	0.192982	0.999296	0.0270936	0.0596292	11/07/02 BAA90389.1 9e-67 (AP001081) hypothetical protein [Oryza sativa (japonica cultivar-group)]
Contig10995_at	0.00328973	0.204632	3.75328e-17	7.62249e-16	0.0351719	0.942872	7.55569e-05	0.00151173	11/07/02 JE0114 7e-75 zinc-finger protein C60910 [imported] - rice dbj|BAA33200.1| (AB001882) zinc finger protein [Oryza sativa (japonica
Contig10998_at	0.00638676	0.25675	0.0124537	0.00930015	0.273817	0.999296	0.801746	0.44639	11/06/02 AAM22831.1 2e-37 (AF427791) CI2B [Hordeum vulgare]
Contig110_at	0.534398	0.663898	0.977097	0.336098	0.324395	0.999296	0.549973	0.363007	11/07/02 CAD54079.1 1e-05 metallothioneine type2 [Hordeum vulgare subsp. vulgare]
Contig11000_at	0.129014	0.470793	0.266673	0.128367	0.583132	0.999296	0.0563513	0.0927103	11/08/02 NP_172977.1 3e-10 putative 60s ribosomal protein L37; protein id: At1g15250.1
Contig11001_at	0.282152	0.563938	0.219194	0.109838	0.147273	0.999296	0.00166519	0.0106943	11/08/02 AAA80576.1 1e-45 possible apospory-associated protein
Contig11003_at	0.995421	0.769936	1.67608e-07	3.33617e-07	0.167038	0.999296	0.693415	0.41167	<none>
Contig11003_s_at	0.806123	0.736149	4.03173e-08	9.08727e-08	0.222577	0.999296	0.416867	0.309251	<none>
Contig11004_at	0.271714	0.558907	0.272342	0.130415	0.389825	0.999296	0.229062	0.218164	11/06/02 AAF19196.1 e-106 (AF206320) pectate lyase 2 [Musa acuminata]
Contig11005_at	0.0294369	0.348391	0.0154826	0.0112654	0.951496	0.999296	0.144764	0.164965	11/08/02 NP_188513.1 2e-41 sugar transport
Contig11005_s_at	0.0110873	0.279236	0.755859	0.28213	0.904447	0.999296	0.277493	0.244405	11/08/02 NP_188513.1 2e-41 sugar transport
Contig11007_at	0.6442	0.696742	5.14836e-17	1.0088e-15	0.97271	0.999296	0.957345	0.490541	<none>
Contig11009_at	0.155598	0.489462	0.0239002	0.0165546	0.259857	0.999296	0.0388912	0.0737391	11/08/02 NP_564568.1 2e-66 (NM_103924) DNA-binding protein
Contig11010_at	0.88141	0.750182	4.22826e-05	5.2524e-05	0.191793	0.999296	0.544285	0.360916	11/08/02 AAF23212.1 3e-65 (AC016795) hypothetical protein [Arabidopsis thaliana] dbj|BAB03106.1| (AP002040) gene_id:MEC18.7~unknown protein [Arabidopsis thaliana]
Contig11012_at	0.0687952	0.412468	0.00139828	0.00129156	0.428807	0.999296	0.177034	0.186309	10/27/02 BAA90342.1 6e-54 (AP001080) EST AU081527(C53732) corresponds to a region of the predicted gene.~hypothetical protein [Oryza sativa
Contig11013_at	0.43742	0.632251	3.89719e-13	2.67306e-12	0.781614	0.999296	1.0052e-05	0.000473415	11/06/02 NP_195505.1 1e-48 putative protein; protein id: At4g37920.1 [Arabidopsis thaliana] pir||T05619 hypothetical protein F20D10.40 - Arabidopsis thaliana
Contig11014_at	0.388035	0.613352	0.105239	0.0597583	0.354903	0.999296	0.976512	0.4952	11/06/02 AAM63377.1 8e-97 (AY086173) Putative UPF0183 protein [Arabidopsis thaliana]
Contig11015_at	0.333586	0.588316	7.82548e-05	9.2229e-05	0.653004	0.999296	0.0167568	0.0445059	11/06/02 AAC99780.1 2e-62 (AF095933) p20-Arc [Dictyostelium discoideum]
Contig11017_at	0.207777	0.521555	0.00234693	0.00207186	0.267109	0.999296	0.000174324	0.00260791	11/08/02 NP_187597.1 5e-04 unknown protein; protein id: At3g09860.1 [Arabidopsis thaliana] gb|AAF23250.1|AC015985_8 unknown protein [Arabidopsis thaliana]
Contig11017_s_at	0.773214	0.72975	0.0178713	0.0127958	0.384579	0.999296	0.00489892	0.0208177	11/08/02 NP_187597.1 5e-04 unknown protein; protein id: At3g09860.1 [Arabidopsis thaliana] gb|AAF23250.1|AC015985_8 unknown protein [Arabidopsis thaliana]
Contig11018_at	0.214675	0.526305	0.000253837	0.000271398	0.19498	0.999296	0.82214	0.453087	10/04/02 NP_189150.1 e-117 glycosyl transferase
Contig11020_at	0.5368	0.664808	0.643724	0.251339	0.448157	0.999296	0.360668	0.284352	11/08/02 CAA65335.1 .043 cDNA101 [Arabidopsis thaliana]
Contig11021_at	0.344462	0.593495	0.0410239	0.0265512	0.302085	0.999296	0.872028	0.467807	01/29/03 AAL31055.1 1e-83 putative monoterpene synthase [Oryza sativa]
Contig11022_at	0.0745134	0.418939	0.869108	0.310796	0.387228	0.999296	0.0406493	0.0757546	<none>
Contig11023_at	0.0858462	0.434001	8.43131e-14	6.94325e-13	0.257515	0.999296	0.000422177	0.00447656	10/13/02 AAK14422.1 2e-57 (AC087851) putative ferredoxin [Oryza sativa]
Contig11024_at	0.279853	0.563747	3.08064e-12	1.70388e-11	0.0678668	0.999296	3.62561e-06	0.000248462	11/04/02 AAK14422.1 9e-41 (AC087851) putative ferredoxin [Oryza sativa]
Contig11026_at	0.00580693	0.248648	0.000140422	0.000157636	0.781087	0.999296	0.969251	0.493332	11/07/02 BAC21510.1 7e-87 putative nucleic acid binding protein [Oryza sativa (japonica cultivar-group)]
Contig11027_at	0.0133901	0.290287	0.254692	0.123653	0.620473	0.999296	0.510567	0.348294	11/06/02 NP_187146.1 4e-28 (NM_111367) unknown protein; protein id: At3g04950.1 [Arabidopsis thaliana]
Contig11028_at	0.874776	0.749313	0.0554816	0.0344573	0.793131	0.999296	0.518276	0.351157	10/13/02 AAK13093.1 e-123 (AC078839) Putative phospholipid cytidylyltransferase [Oryza sativa]
Contig11029_at	0.0372597	0.360472	0.218879	0.109737	0.895514	0.999296	0.3592	0.283659	11/06/02 AAL93196.1 e-117 (AF486648) AGAMOUS-like protein 1 HvAG1 [Hordeum vulgare subsp. vulgare]
Contig11031_at	0.550692	0.670173	7.67907e-06	1.10145e-05	0.212443	0.999296	0.966492	0.492758	11/06/02 AAN05367.1 2e-72 (AC091666) Putative formin-like protein [Oryza sativa (japonica cultivar-group)]
Contig11032_at	0.50854	0.655921	1.42273e-06	2.35868e-06	0.391095	0.999296	0.170214	0.182098	10/26/02 NP_176039.1 4e-42 (NM_104522) hypothetical protein; protein id: At1g56440.1 [Arabidopsis thaliana]
Contig11033_at	0.560715	0.673472	0.000165817	0.00018358	0.307683	0.999296	0.000372799	0.00411426	10/27/02 AAN05340.1 9e-70 Unknown protein [Oryza sativa (japonica cultivar-group)]
Contig11034_at	0.572644	0.676982	0.000832057	0.000806274	0.892145	0.999296	0.207753	0.205571	11/07/02 NP_190886.2 7e-69 (NM_115178) nodulin / glutamate-ammonia ligase - like protein; protein id: At3g53180.1
Contig11035_at	0.306374	0.576192	0.0186198	0.0132513	0.683503	0.999296	0.0924672	0.124954	11/08/02 NP_566017.1 3e-32 (NM_130005) expressed protein; protein id: At2g44420.1
Contig11036_at	0.0218547	0.323626	1.74972e-10	6.5071e-10	0.13071	0.999296	0.00279358	0.014822	11/08/02 NP_172544.1 e-117 putative lipase; protein id: At1g10740.1
Contig11037_at	0.867467	0.747051	0.049592	0.0312878	0.221878	0.999296	0.516931	0.350744	11/08/02 AAD09514.1 4e-06 GMFP5 [Glycine max]
Contig11038_at	0.60637	0.686151	7.58339e-23	8.21388e-21	0.938963	0.999296	0.000695696	0.00610572	01/29/03 NP_569029.1 e-105 3-dehydroquinate synthase
Contig11039_at	0.363292	0.601587	0.00771159	0.0060834	0.0774359	0.999296	0.130931	0.155224	10/29/02 NP_563856.1 2e-76 (NM_100861) expressed protein; protein id: At1g09870.1
Contig11040_at	0.553774	0.670816	1.36326e-08	3.38476e-08	0.792051	0.999296	0.00660043	0.0251376	01/29/03 BAB90492.1 1e-92 putative phosphatidic acid phosphatase beta [Oryza sativa (japonica cultivar-group)]
Contig11041_at	0.652809	0.699436	0.000279838	0.00029708	0.725775	0.999296	0.220146	0.21308	11/08/02 AAD09209.1 4e-04 (U38247) late embryogenesis abundant protein [Glycine soja]
Contig11045_at	0.0803346	0.425376	0.0973652	0.0559801	0.592338	0.999296	0.570602	0.370642	10/29/02 Q9SEZ6 4e-80 Probable ribonuclease HI large subunit (RNase HI large subunit) (RNase H(35))
Contig11047_at	0.069914	0.413832	7.0892e-05	8.42131e-05	0.886606	0.999296	0.0961024	0.127903	10/27/02 AAK20049.1 e-100 unknown protein [Oryza sativa (japonica cultivar-group)]
Contig11048_at	0.340449	0.591555	0.351427	0.159551	0.592838	0.999296	0.459863	0.328172	10/26/02 BAC15910.1 7e-38 (AP003811) similar to chloroplast nucleoid DNA binding protein [Oryza sativa (japonica cultivar-group)]
Contig11052_at	0.397454	0.617001	7.06486e-07	1.2409e-06	0.828138	0.999296	0.777587	0.438843	01/29/03 AAN64489.1 5e-23 putative pseudo-response regulator [Oryza sativa (japonica cultivar-group)]
Contig11053_at	0.943528	0.759357	0.00238008	0.00209756	0.106678	0.999296	0.173256	0.184015	11/08/02 AAK40305.1 4e-53 methyl-binding domain protein MBD101 [Zea mays]
Contig11055_at	0.738479	0.721772	0.945149	0.328851	0.645544	0.999296	0.877719	0.469281	11/08/02 CAD41535.1 7e-46 (AL606629) OSJNBb0091E11.4 [Oryza sativa (japonica cultivar-group)]
Contig11056_at	0.835561	0.741297	1.26967e-11	6.07465e-11	0.603457	0.999296	3.17977e-05	0.000902679	01/29/03 NP_563656.1 5e-57 unknown protein; protein id: At1g02475.1
Contig11057_at	0.507793	0.655788	0.567854	0.229194	0.396583	0.999296	0.86653	0.466111	<none>
Contig1106_s_at	0.752304	0.725439	0.0132049	0.00978152	0.239992	0.999296	0.0249683	0.0567167	11/07/02 S04863 7e-87 ubiquitin precursor - maize (fragment) prf||1604470A poly-ubiquitin [Zea mays]
Contig11060_at	0.0472116	0.37763	0.0763211	0.0454178	0.152904	0.999296	0.683527	0.40854	10/27/02 NP_196433.1 3e-98 serine/threonine protein kinase; protein id: At5g08160.1
Contig11061_at	0.299248	0.572201	0.415113	0.181372	0.629388	0.999296	0.003948	0.0182115	10/27/02 NP_565857.1 3e-74 translin-like protein; protein id: At2g37020.1
Contig11062_at	0.249574	0.546917	0.37669	0.16857	0.806461	0.999296	0.965598	0.492577	11/06/02 NP_194838.1 2e-11 putative protein; protein id: At4g31090.1 [Arabidopsis thaliana] pir||T10663 hypothetical protein F6E21.10 - Arabidopsis thaliana
Contig11063_at	0.615279	0.68886	0.362111	0.163443	0.221277	0.999296	0.0169576	0.0448304	11/06/02 CAB75881.1 e-119 sucrose transporter 2 [Hordeum vulgare subsp. vulgare]
Contig11064_at	0.742064	0.722788	2.94896e-28	1.6427e-25	0.865613	0.999296	0.0111624	0.0348026	11/06/02 AAD38135.1 3e-56 (AF130874) phosphoribosylanthranilate isomerase [Arabidopsis thaliana]
Contig11065_at	0.0539311	0.3877	0.000248056	0.000265727	0.0730416	0.999296	0.1937	0.197202	<none>
Contig11066_at	0.876807	0.749968	0.208006	0.105212	0.812385	0.999296	0.0499869	0.0861195	<none>
Contig11067_s_at	0.135659	0.476224	0.000433048	0.000442097	0.644611	0.999296	0.71375	0.418304	<none>
Contig11070_at	0.818571	0.738128	0.342059	0.156246	0.985327	0.99936	0.113888	0.142077	10/02/02 BAB39873.1 4e-48 putative protein kinase [Oryza sativa (japonica cultivar-group)]
Contig11071_at	0.700493	0.712565	0.281711	0.133969	0.705186	0.999296	0.973637	0.494565	01/29/03 BAC43353.1 5e-27 unknown protein [Arabidopsis thaliana]
Contig11072_at	0.506238	0.655355	0.00163555	0.00148861	0.472664	0.999296	0.651239	0.397165	11/06/02 AAM65602.1 3e-64 (AY088056) unknown [Arabidopsis thaliana]
Contig11073_at	0.483177	0.647947	0.562594	0.227655	0.785628	0.999296	0.28437	0.247978	11/06/02 NP_172300.1 1e-26 (NM_100696) hypothetical protein; protein id: At1g08220.1 [Arabidopsis thaliana]
Contig11074_at	0.0594076	0.393744	1.64505e-10	6.16192e-10	0.469543	0.999296	0.0198109	0.0493847	10/02/02 AAG52127.1 6e-09 (AC010556) hypothetical protein; 23039-25310 [Arabidopsis thaliana]
Contig11076_at	0.424447	0.627182	6.0108e-05	7.24512e-05	0.874284	0.999296	0.173578	0.184223	11/04/02 BAB64802.1 1e-69 putative nuclease [Oryza sativa (japonica cultivar-group)]
Contig11077_at	0.344698	0.593596	1.28214e-05	1.76753e-05	0.832576	0.999296	0.0871135	0.120262	10/29/02 AAF63659.1 1e-14 (AF118115) MFP1 attachment factor 1 [Glycine max]
Contig11078_at	0.265499	0.556261	0.000700845	0.000686809	0.71262	0.999296	0.0662972	0.101871	10/02/02 AAF17236.1 e-104 (AF178976) adenosine-5-phosphosulfate kinase [Zea mays]
Contig11079_at	0.0140977	0.295481	5.13154e-06	7.61105e-06	0.790203	0.999296	0.317086	0.26365	11/08/02 AAK01176.1 4e-42 RNA-binding protein [Triticum aestivum]
Contig1108_s_at	0.370624	0.604956	2.73724e-07	5.21797e-07	0.973148	0.999296	0.737221	0.426129	11/08/02 S33633 9e-69 ubiquitin / ribosomal protein CEP52 - rice dbj|BAA02154.1| ubiquitin/ribosomal polyprotein [Oryza sativa]
Contig11080_at	0.01944	0.316974	0.00683888	0.00546522	0.988483	0.99936	0.22742	0.217163	<none>
Contig11081_at	0.280454	0.563747	5.06908e-07	9.19773e-07	0.608107	0.999296	0.158641	0.174506	10/13/02 NP_199575.1 1e-47 (NM_124138) putative protein; protein id: At5g47640.1
Contig11083_at	0.575623	0.677754	9.48345e-12	4.65842e-11	0.0766883	0.999296	0.000285308	0.00349967	10/13/02 NP_172856.1 3e-81 putative ribulose-1
Contig11084_at	0.0717831	0.416165	0.000904946	0.000869665	0.803301	0.999296	0.641465	0.393758	10/29/02 NP_195272.1 3e-84 (NM_119712) putative protein; protein id: At4g35470.1
Contig11085_at	0.131682	0.472817	2.04692e-07	4.00403e-07	0.293505	0.999296	0.50935	0.347973	10/26/02 AAD39595.1 6e-81 (AC007858) ESTs dbj|D15316 and dbj|C98044 come from this gene. [Oryza sativa]
Contig11086_at	0.0728343	0.417525	4.01426e-09	1.10934e-08	0.235997	0.999296	0.57459	0.37212	11/08/02 NP_192900.1 8e-48 putative protein; protein id: At4g11630.1
Contig11087_at	0.0189864	0.315012	5.28071e-06	7.81595e-06	0.0378612	0.951075	0.122509	0.148785	10/28/02 BAB40004.1 9e-081 (AP003021) putative hydoxyethylthiazole kinase [Oryza sativa (japonica cultivar-group)]
Contig11090_at	0.536933	0.664925	0.121305	0.0672406	0.184142	0.999296	0.863788	0.465336	10/29/02 NP_566108.1 8e-54 expressed protein; protein id: At2g47710.1
Contig11092_at	0.272317	0.559303	2.99863e-12	1.66324e-11	0.126011	0.999296	0.00287237	0.0151139	11/07/02 AAM22732.1 8e-18 (AC092388) putative stress enhanced protein [Oryza sativa (japonica cultivar-group)]
Contig11093_at	0.985715	0.768295	1.58432e-06	2.60226e-06	0.869807	0.999296	0.863575	0.465306	10/13/02 BAC07386.1 7e-37 (AP003842) putative snRNP protein [Oryza sativa (japonica cultivar-group)]
Contig11094_at	0.142862	0.481961	0.000678791	0.000667106	0.790035	0.999296	0.0726554	0.107697	10/29/02 NP_199163.1 7e-61 actin-like protein; protein id: At5g43500.1
Contig11095_at	0.682979	0.708427	0.0555222	0.034477	0.15354	0.999296	0.00212706	0.0123443	11/06/02 BAB01304.1 1e-58 (AB025631) gb|AAF35943.1~gene_id:MPN9.14~similar to unknown protein [Arabidopsis thaliana]
Contig11096_at	0.835103	0.741152	0.00195126	0.0017495	0.0107237	0.601793	0.117804	0.145219	11/06/02 NP_199241.1 1e-46 (NM_123795) putative protein; protein id: At5g44280.1 [Arabidopsis thaliana]
Contig11097_at	0.793148	0.733955	0.000160709	0.000178381	0.760475	0.999296	0.356205	0.282174	11/08/02 BAC20706.1 5e-92 (AP004269) contains ESTs D47144(S12288)
Contig11098_at	0.997769	0.770308	1.15465e-12	7.07914e-12	0.478404	0.999296	0.136036	0.158665	01/29/03 AAN64996.1 6e-25 Putative NAM (no apical meristem) protein [Oryza sativa (japonica cultivar-group)]
Contig11099_at	0.0641402	0.402831	0.000109635	0.000125773	0.239768	0.999296	0.181948	0.189699	10/26/02 BAB21172.1 e-118 (AP002899) putative trehalose-6-phosphate synthase [Oryza sativa (japonica cultivar-group)]
Contig1110_at	0.465926	0.641621	0.637731	0.249607	0.543585	0.999296	0.707631	0.416181	09/30/02 S04863 1e-90 ubiquitin precursor - maize (fragment) prf||1604470A poly-ubiquitin [Zea mays]
Contig11100_at	0.208009	0.521607	0.107258	0.0607191	0.771047	0.999296	0.108893	0.138098	11/06/02 NP_195221.1 7e-54 (NM_119661) putative protein; protein id: At4g34950.1 [Arabidopsis thaliana]
Contig11103_at	0.0438755	0.372251	0.553281	0.224836	0.653631	0.999296	0.895297	0.474427	10/02/02 NP_564907.1 7e-35 F12A21.7; protein id: At1g67800.1
Contig11104_at	0.231777	0.536573	0.381325	0.170087	0.930872	0.999296	0.843326	0.459378	11/06/02 BAC20873.1 1e-63 similar to VP1/ABI3 family regulatory protein [Oryza sativa (japonica cultivar-group)]
Contig11105_at	0.877271	0.749968	3.1374e-05	4.0071e-05	0.710276	0.999296	0.69893	0.413324	<none>
Contig11106_s_at	0.0501152	0.381698	4.76568e-07	8.68858e-07	0.927395	0.999296	0.349448	0.279121	10/29/02 AAM76360.1 4e-08 (AC074196) unknown protein; AU101633
Contig11107_at	0.143152	0.482569	0.853794	0.307165	0.935177	0.999296	0.502413	0.345008	11/08/02 JC7234 3e-45 27k vesicle-associated membrane protein-associated protein - curled-leaved tobacco
Contig11108_at	0.0441486	0.373469	0.0315068	0.0210801	0.0470591	0.99824	0.000208007	0.00285777	11/08/02 AAK70903.1 4e-34 (AC087551) putative VIP2 protein [Oryza sativa]
Contig11109_at	0.40419	0.619532	5.66831e-09	1.52221e-08	0.171309	0.999296	0.0794528	0.113492	11/07/02 AAM52321.1 2e-46 (AC105363) Putative nascent polypeptide associated complex alpha chain [Oryza sativa (japonica cultivar-group)]
Contig11110_at	0.585039	0.680578	7.60789e-05	8.98955e-05	0.0693187	0.999296	0.290524	0.251234	11/07/02 AAM98213.1 1e-51 protein kinase ATN1-like protein [Arabidopsis thaliana] gb|AAN72179.1| protein kinase ATN1-like protein [Arabidopsis thaliana]
Contig11112_at	0.568879	0.67597	0.000528865	0.000530619	0.388052	0.999296	0.776719	0.438688	10/29/02 AAK13107.1 3e-43 (AC078839) Centrin [Oryza sativa]
Contig11114_at	0.861741	0.746084	0.076886	0.0457084	0.820547	0.999296	0.346903	0.277903	10/28/02 NP_196037.2 8e-087 EF - hand Calcium binding protein - like; protein id: At5g04170.1
Contig11115_at	0.961472	0.762538	0.0130843	0.00970893	0.678918	0.999296	0.189599	0.194711	10/02/02 AAK21338.1 e-108 putative homeodomain-leucine zipper protein [Oryza sativa (japonica cultivar-group)]
Contig11116_at	0.293509	0.570265	4.64221e-07	8.48636e-07	0.374014	0.999296	0.00105084	0.00792347	11/06/02 NP_563759.1 8e-45 (NM_100492) F-box protein family; protein id: At1g06110.1
Contig11117_at	0.6922	0.710843	2.71969e-06	4.25836e-06	0.205152	0.999296	0.0134186	0.0389763	11/08/02 AAM93211.1 2e-77 (AF527610) DNA methyltransferase DMT106 [Zea mays]
Contig11118_at	0.321689	0.584276	1.7689e-13	1.32136e-12	0.839843	0.999296	0.000839164	0.00690423	11/06/02 AAD22104.1 8e-28 B12D protein [Ipomoea batatas]
Contig11119_at	0.059209	0.393732	0.0415077	0.0268054	0.927082	0.999296	0.131311	0.155503	11/08/02 NP_187782.1 4e-84 unknown protein; protein id: At3g11760.1 [Arabidopsis thaliana] gb|AAF23192.1|AC016795_5 unknown protein [Arabidopsis thaliana]
Contig11120_at	0.0572094	0.390415	7.45684e-11	3.00688e-10	0.175424	0.999296	0.0424392	0.0778481	10/27/02 AAG13612.1 e-102 (AC078840) putative RNA helicase [Oryza sativa (japonica cultivar-group)]
Contig11121_at	0.32925	0.587171	0.232455	0.115078	0.691111	0.999296	0.851798	0.461704	11/06/02 BAB21163.1 8e-23 (AP002899) contains EST D23016(C2049)~unknown protein [Oryza sativa (japonica cultivar-group)]
Contig11122_s_at	0.000109786	0.0364645	1.9142e-06	3.08624e-06	0.998799	0.999903	0.111903	0.140407	<none>
Contig11123_at	0.683059	0.708427	0.0381499	0.0249093	0.190194	0.999296	0.388122	0.296985	11/08/02 BAB89688.1 4e-34 (AP003268) hypothetical protein~similar to proline-rich protein [Oryza sativa (japonica cultivar-group)]
Contig11126_at	0.141995	0.481409	0.94798	0.329424	0.208982	0.999296	0.396569	0.300749	<none>
Contig11128_at	0.55404	0.670866	0.472684	0.200178	0.73833	0.999296	0.0103993	0.0332837	11/04/02 BAB90743.1 7e-29 (AP004330) hypothetical protein~similar to Oryza sativa chromosome 3
Contig11129_at	0.113652	0.458343	0.0214422	0.0150175	0.918695	0.999296	0.456163	0.326591	10/02/02 BAC16494.1 8e-90 contains ESTs D41667(S4320)
Contig11130_at	0.147023	0.485485	0.716656	0.271554	0.705437	0.999296	0.119669	0.146475	11/06/02 NP_198287.1 3e-63 putative protein; protein id: At5g32470.1 [Arabidopsis thaliana]
Contig11131_at	0.0327906	0.350386	0.682307	0.261951	0.0643356	0.999296	0.952636	0.489468	11/08/02 AAL25088.1 2e-93 Tobacco mosaic virus helicase domain-binding protein [Nicotiana tabacum]
Contig11131_s_at	0.0248967	0.335679	0.234693	0.115899	0.61001	0.999296	0.494455	0.341939	11/08/02 AAL25088.1 2e-93 Tobacco mosaic virus helicase domain-binding protein [Nicotiana tabacum]
Contig11133_at	0.996002	0.770029	1.04702e-17	2.42295e-16	0.25879	0.999296	0.0713744	0.106679	01/29/03 BAB63762.1 6e-48 P0025A05.24 [Oryza sativa (japonica cultivar-group)] dbj|BAB91705.1| P0518F01.5 [Oryza sativa (japonica cultivar-group)]
Contig11134_at	0.843674	0.742322	0.0446249	0.028556	0.773191	0.999296	0.914695	0.479656	11/08/02 AAD34615.1 5e-36 (AF153283) putative progesterone-binding protein homolog [Arabidopsis thaliana]
Contig11136_at	0.41612	0.624376	0.00482488	0.00398933	0.306013	0.999296	9.76443e-06	0.000461771	11/06/02 NP_200020.2 4e-21 (NM_124586) unknown protein; protein id: At5g52070.1
Contig11138_at	0.461485	0.639596	0.0132181	0.00979037	0.834886	0.999296	0.322313	0.266352	11/06/02 BAB62585.1 2e-81 (AP003255) contains EST D46400(S11056)~similar to putative RNA-binding protein~unknown protein [Oryza sativa
Contig1114_x_at	0.753924	0.725578	2.74981e-05	3.56048e-05	0.909937	0.999296	0.0719802	0.107152	09/30/02 S28426 e-117 polyubiquitin 4 - wild oat emb|CAA49200.1| tetraubiquitin [Avena fatua]
Contig11140_at	0.0900667	0.439304	0.675881	0.260178	0.476305	0.999296	0.00716032	0.0264404	11/04/02 NP_195923.1 3e-28 DNAJ protein - like; protein id: At5g03030.1
Contig11141_at	0.544948	0.667599	0.000622867	0.000617217	0.101398	0.999296	0.0325701	0.0665146	11/06/02 NP_195923.1 1e-37 DNAJ protein - like; protein id: At5g03030.1
Contig11142_at	0.972151	0.765661	0.0138423	0.0102062	0.0293758	0.894591	0.0616674	0.0977088	10/27/02 AAC17938.1 6e-68 (AF007109) similar to yeast dcp1 [Arabidopsis thaliana]
Contig11143_at	0.37002	0.60474	0.0422541	0.027214	0.529522	0.999296	0.69909	0.413324	10/13/02 NP_173224.1 2e-57 hypothetical protein; protein id: At1g17820.1 [Arabidopsis thaliana]
Contig11145_at	0.856397	0.744842	0.00393946	0.00331918	0.155377	0.999296	0.272346	0.241748	10/02/02 AAM63708.1 4e-69 submergence induced protein 2A [Arabidopsis thaliana]
Contig11146_at	0.980487	0.767448	3.44024e-13	2.39546e-12	0.115673	0.999296	0.000270948	0.0033931	11/08/02 T06197 5e-98 HC-toxin reductase (EC 1.-.-.-) - barley gb|AAC49674.1| (U77463) NADPH-dependent HC-toxin reductase [Hordeum vulgare]
Contig11147_at	0.164999	0.495461	4.65266e-10	1.57621e-09	0.365077	0.999296	0.115861	0.143861	10/27/02 BAA94539.1 6e-65 unnamed protein product [Oryza sativa (japonica cultivar-group)] dbj|BAA96225.1| unnamed protein product [Oryza sativa (japonica cultivar-gr
Contig11148_at	0.576612	0.677975	8.02513e-11	3.21773e-10	0.0559629	0.999296	0.00252233	0.0138317	<none>
Contig11149_at	0.123239	0.467224	0.508445	0.211566	0.203479	0.999296	0.986597	0.497639	11/06/02 NP_195080.2 5e-74 putative protein; protein id: At4g33540.1
Contig11151_at	0.344996	0.593607	2.52257e-06	3.96784e-06	0.788559	0.999296	0.783227	0.44031	11/06/02 CAC09470.1 1e-17 putative singal peptidase [Oryza sativa (indica cultivar-group)]
Contig11152_at	0.280058	0.563747	0.313412	0.145817	0.860307	0.999296	0.00530487	0.0218403	<none>
Contig11153_at	0.0463981	0.377169	7.45364e-07	1.30478e-06	0.258883	0.999296	0.131767	0.155771	11/08/02 AAF34764.1 5e-27 Tic20-like protein [Euphorbia esula]
Contig11154_at	0.307489	0.577128	0.000327614	0.000342944	0.497227	0.999296	0.31656	0.263366	11/08/02 AAF23900.1 e-131 calcium-dependent protein kinase [Oryza sativa]
Contig11155_at	0.114119	0.45842	0.66971	0.258517	0.0203929	0.801268	1.25236e-05	0.000545218	11/07/02 NP_190991.1 7e-50 (NM_115283) RRM-containing protein; protein id: At3g54230.1 [Arabidopsis thaliana]
Contig11156_at	0.00120055	0.134611	3.56554e-07	6.66338e-07	0.16691	0.999296	0.0783118	0.112649	10/02/02 AAL14629.1 4e-73 growth-on protein GRO10 [Euphorbia esula]
Contig11157_at	0.0189798	0.315012	0.00153121	0.00140107	0.545675	0.999296	0.385595	0.295909	10/02/02 AAF48961.1 3e-16 (AE003512) CG14199-PA [Drosophila melanogaster]
Contig11158_at	0.73227	0.719822	0.250907	0.122249	0.111821	0.999296	0.31212	0.261155	11/08/02 BAB86087.1 3e-92 putative protein kinase [Oryza sativa (japonica cultivar-group)]
Contig11159_at	0.0222897	0.325115	0.272757	0.130595	0.585147	0.999296	0.0049054	0.020831	11/06/02 AAL35831.2 e-119 putative transcription factor X1 [Triticum monococcum]
Contig11160_at	0.856153	0.744694	0.187522	0.0967074	0.757928	0.999296	0.769134	0.436385	11/08/02 AAM78094.1 2e-57 (AY125502) AT5g47240/MQL5_10 [Arabidopsis thaliana] gb|AAN18132.1| (BT000563) At5g47240/MQL5_10 [Arabidopsis thaliana]
Contig11161_s_at	0.625708	0.690488	0.624539	0.245937	0.409232	0.999296	0.813806	0.450453	<none>
Contig11162_at	0.16189	0.492828	0.133676	0.0730238	0.0773546	0.999296	0.912553	0.47909	10/27/02 P42348 e-105 PHOSPHATIDYLINOSITOL 3-KINASE
Contig11163_at	0.768832	0.728596	7.05028e-06	1.01819e-05	0.141369	0.999296	0.0143619	0.0407245	11/06/02 AAL67601.1 1e-72 putative cinnamoyl-CoA reductase [Oryza sativa]
Contig11163_s_at	0.700624	0.712587	3.1685e-09	8.93991e-09	0.0817101	0.999296	0.0273637	0.0600388	11/06/02 AAL67601.1 1e-72 putative cinnamoyl-CoA reductase [Oryza sativa]
Contig11164_at	0.0557631	0.389324	1.62905e-05	2.20561e-05	0.687018	0.999296	0.22348	0.21498	10/02/02 BAB32957.1 e-110 putative ARG1 protein (Altered Response to Gravity) [Oryza sativa (japonica cultivar-group)]
Contig11166_s_at	0.0143591	0.298784	1.70051e-06	2.77209e-06	0.673706	0.999296	0.262998	0.236444	<none>
Contig11167_at	0.794398	0.734364	5.53595e-09	1.4918e-08	0.916331	0.999296	0.00556672	0.0225038	10/13/02 T08033 e-123 serine/threonine protein kinase (EC 2.7.1.-) 1
Contig11168_at	0.157919	0.489689	3.01215e-09	8.53894e-09	0.939688	0.999296	6.22441e-05	0.00133649	10/27/02 AAB88537.1 3e-90 calcium-dependent protein kinase [Fragaria x ananassa]
Contig1117_x_at	0.372122	0.605757	0.00724971	0.00575799	0.142178	0.999296	0.0124243	0.0371112	10/02/02 AAB95251.1 3e-86 ubiquitin [Arabidopsis thaliana]
Contig11170_at	0.707025	0.714189	0.298364	0.140187	0.253001	0.999296	0.540264	0.359395	<none>
Contig11172_at	0.387656	0.613317	1.48946e-09	4.497e-09	0.135459	0.999296	0.472802	0.333413	10/29/02 NP_200632.1 7e-55 bis(5-adenosyl)-triphosphatase-like; also similar to fragile histidine triad; protein id: At5g58240.1 [Arabidopsis
Contig11173_at	0.261666	0.552867	3.51472e-11	1.52109e-10	0.779376	0.999296	0.739279	0.426802	<none>
Contig11173_s_at	0.823408	0.739082	1.15268e-08	2.90447e-08	0.501681	0.999296	0.833973	0.456734	<none>
Contig11175_s_at	0.111281	0.456952	5.22005e-07	9.44528e-07	0.360449	0.999296	0.0361663	0.0705211	10/02/02 NP_196706.2 5e-60 oxygen-evolving complex related protein; protein id: At5g11450.1
Contig11176_at	0.0396483	0.366302	0.449762	0.192609	0.246512	0.999296	0.441068	0.31989	11/06/02 BAB07965.1 6e-12 (AP002524) contains ESTs AU032708(S13763)
Contig11177_at	0.880861	0.750182	2.06361e-09	6.04785e-09	0.323176	0.999296	0.708859	0.416582	11/06/02 AAL77142.1 2e-43 (AC097447) Putative myosin-like protein [Oryza sativa]
Contig11178_at	0.181547	0.506983	5.18385e-16	7.95805e-15	0.526544	0.999296	0.00896799	0.0304191	01/29/03 NP_196433.1 4e-89 serine/threonine protein kinase; protein id: At5g08160.1
Contig11179_at	0.17281	0.500283	0.289774	0.136918	0.178805	0.999296	0.00327058	0.0162972	10/27/02 AAK82452.1 e-127 (AC091247) anthranilate synthase alpha 1 subunit [Oryza sativa] gb|AAL79757.1|AC096687_21 (AC096687) anthranilate synthase alpha 1 subunit [
Contig11181_at	0.677707	0.706378	2.68258e-05	3.48383e-05	0.170695	0.999296	0.0294754	0.0624915	11/08/02 BAB62620.1 e-103 (AP003610) hypothetical protein~similar to Arabidopsis thaliana chromosome 5
Contig11182_at	0.180788	0.506608	1.21684e-14	1.25858e-13	0.881073	0.999296	0.00881263	0.0301006	11/06/02 CAD40664.1 3e-88 (AL607005) OSJNBb0118P14.2 [Oryza sativa (japonica cultivar-group)]
Contig11184_at	0.431785	0.631006	0.00626438	0.00504893	0.578789	0.999296	0.993277	0.499211	11/04/02 NP_680196.1 7e-37 (NM_147891) similar to Probable RNA 3-terminal phosphate cyclase-like protein.; protein id: At5g22100.1
Contig11185_s_at	0.0115759	0.281531	0.202008	0.102725	0.444516	0.999296	0.864299	0.465545	11/04/02 NP_200707.1 7e-27 putative protein; protein id: At5g58990.1
Contig11186_at	0.80338	0.735668	0.694945	0.265355	0.128388	0.999296	0.409483	0.306275	10/29/02 NP_200707.1 6e-26 putative protein; protein id: At5g58990.1
Contig11187_at	0.783206	0.73186	3.00581e-09	8.52716e-09	0.717813	0.999296	0.819579	0.452191	11/06/02 NP_195825.1 2e-34 putative protein; protein id: At5g02050.1
Contig11188_at	0.646228	0.697356	0.693342	0.26495	0.574663	0.999296	0.0434896	0.079128	11/06/02 BAB61846.1 3e-13 (AP003492) hypothetical protein [Oryza sativa (japonica cultivar-group)]
Contig11190_at	0.0758151	0.419868	0.349163	0.158756	0.259695	0.999296	0.952641	0.489468	11/07/02 AAL38971.1 6e-05 (AY062171) histone H2B [Neurospora crassa]
Contig11191_at	0.784708	0.731956	0.00978714	0.00751242	0.740539	0.999296	0.0795034	0.113521	11/06/02 NP_563854.1 9e-19 Expressed protein; protein id: At1g09815.1
Contig11192_at	0.774463	0.72995	0.948479	0.329583	0.647765	0.999296	0.348611	0.278709	11/06/02 CAA71002.2 4e-24 pSbaNS5 protein [Sorghum bicolor]
Contig11193_s_at	0.155666	0.489462	0.0251829	0.017343	0.88396	0.999296	0.331216	0.270428	11/07/02 CAA71002.2 7e-16 pSbaNS5 protein [Sorghum bicolor]
Contig11195_at	0.7882	0.732659	0.114937	0.064259	0.284926	0.999296	0.54901	0.362662	11/08/02 NP_567868.1 7e-13 (NM_119265) putative protein; protein id: At4g31150.1
Contig11198_at	0.271917	0.559081	0.000284385	0.000301456	0.556583	0.999296	0.164684	0.178556	10/27/02 NP_198928.2 1e-55 putative protein; protein id: At5g41120.1
Contig112_at	0.433562	0.63144	2.96885e-07	5.62236e-07	0.929108	0.999296	0.0866854	0.119902	11/08/02 NP_197783.1 3e-33 (NM_122300) putative protein; protein id: At5g23950.1 [Arabidopsis thaliana]
Contig11203_at	0.0598424	0.394016	2.39136e-05	3.13645e-05	0.0899791	0.999296	1.63556e-05	0.000615727	10/13/02 NP_191085.1 4e-58 (NM_115383) putative protein; protein id: At3g55250.1
Contig11204_at	0.783266	0.73186	0.00298785	0.00258155	0.446858	0.999296	0.500416	0.344356	10/02/02 BAB86213.1 4e-97 putative deoxyguanosine kinase [Oryza sativa (japonica cultivar-group)]
Contig11205_at	0.456932	0.637875	5.17929e-05	6.30818e-05	0.339461	0.999296	0.00460192	0.0199786	10/02/02 NP_567058.1 1e-60 auxin-regulated protein; protein id: At3g57810.1
Contig11207_at	0.114488	0.458562	2.89625e-07	5.49823e-07	0.757425	0.999296	0.982314	0.496799	11/07/02 BAA99523.1 1e-42 putative cytochrome P450 [Oryza sativa (japonica cultivar-group)]
Contig11209_at	0.0437486	0.372251	0.000227734	0.000245509	0.815754	0.999296	0.00228796	0.0129498	10/27/02 BAB61260.1 9e-69 P0439E11.10 [Oryza sativa (japonica cultivar-group)]
Contig1121_x_at	0.066748	0.408933	0.0505505	0.0318308	0.326075	0.999296	0.86854	0.466819	10/13/02 S56684 4e-49 histone H2B-6 - wheat dbj|BAA07156.1| (D37942) protein H2B-6 [Triticum aestivum]
Contig11212_at	0.773739	0.729802	1.88028e-06	3.03971e-06	0.796644	0.999296	0.489437	0.340336	11/06/02 AAL58118.1 1e-72 putative flavanone 3-hydroxylase [Oryza sativa (japonica cultivar-group)]
Contig11213_at	0.750179	0.725303	0.123329	0.0682124	0.505431	0.999296	0.388784	0.297163	11/04/02 AAG40345.1 3e-32 AT5g17460 [Arabidopsis thaliana]
Contig11215_at	0.758893	0.72661	0.488216	0.205185	0.274939	0.999296	0.501111	0.34454	<none>
Contig11216_at	0.304415	0.575438	7.21086e-05	8.55281e-05	0.283817	0.999296	0.0386396	0.073335	11/06/02 NP_187752.1 3e-47 (NM_111978) putative cell division related protein; protein id: At3g11450.1 [Arabidopsis thaliana]
Contig11217_at	0.262054	0.553253	0.840291	0.304201	0.119473	0.999296	0.344582	0.276779	<none>
Contig11218_at	0.568411	0.67597	0.77878	0.288427	0.068468	0.999296	0.148917	0.167859	10/13/02 AAM54158.1 2e-37 hypothetical protein [Oryza sativa (japonica cultivar-group)] gb|AAN04964.1| hypothetical protein [Oryza sativa (japonica cultivar-group)]
Contig11219_at	0.0838153	0.432474	0.615096	0.243183	0.630828	0.999296	0.229259	0.218246	10/13/02 P00055 1e-55 Cytochrome c pir||CCRZ cytochrome c [validated] - rice
Contig1122_s_at	0.957905	0.761775	0.0411528	0.0266204	0.536302	0.999296	0.970244	0.493527	11/06/02 S56687 7e-47 histone H2B153 - wheat dbj|BAA07159.1| protein H2B153 [Triticum aestivum]
Contig11220_s_at	0.470142	0.643438	9.95177e-13	6.19394e-12	0.658725	0.999296	0.0981118	0.129434	11/06/02 NP_195607.2 .001 CONSTANS B-box zinc finger family protein; protein id: At4g38960.1 [Arabidopsis thaliana]
Contig11221_at	0.0790817	0.42372	5.73455e-06	8.4269e-06	0.481476	0.999296	0.473976	0.333912	10/02/02 NP_195607.2 2e-56 CONSTANS B-box zinc finger family protein; protein id: At4g38960.1 [Arabidopsis thaliana]
Contig11222_at	0.348912	0.596002	0.282036	0.134075	0.140011	0.999296	0.573787	0.371949	11/04/02 BAB92273.1 5e-47 P0034E02.39 [Oryza sativa (japonica cultivar-group)]
Contig11223_at	0.617492	0.689079	0.000147593	0.000164973	0.673475	0.999296	0.468772	0.332044	11/08/02 NP_564291.1 2e-64 (NM_102534) putative lipase; protein id: At1g27690.1
Contig11224_at	0.786712	0.732233	1.27391e-06	2.13191e-06	0.476143	0.999296	0.00171671	0.0108847	10/13/02 NP_180571.1 6e-62 putative unknown protein
Contig11225_at	0.694041	0.710843	0.426708	0.185141	0.110544	0.999296	0.0890158	0.121992	10/27/02 AAK98749.1 4e-13 Hypothetical protein [Oryza sativa]
Contig11226_at	0.741481	0.7225	1.46318e-05	1.99558e-05	0.0835469	0.999296	0.0225991	0.0533267	<none>
Contig11226_s_at	0.863069	0.746093	3.67638e-12	1.99656e-11	0.0742094	0.999296	0.00782171	0.0280876	<none>
Contig11227_at	0.390833	0.614588	5.71665e-11	2.36509e-10	0.137944	0.999296	0.014061	0.0401256	11/04/02 NP_196048.1 2e-32 glycine-rich RNA-binding protein; protein id: At5g04280.1
Contig11228_at	0.563709	0.67511	0.00615827	0.00497112	0.883222	0.999296	0.0274627	0.0601522	10/13/02 BAB89081.1 2e-82 dnaJ-like protein [Oryza sativa (japonica cultivar-group)]
Contig11229_at	0.854188	0.74419	0.861386	0.308884	0.190129	0.999296	0.0221724	0.0528429	11/06/02 CAB97354.1 e-103 MADS-box protein 8 [Hordeum vulgare subsp. vulgare]
Contig1123_s_at	0.140048	0.480011	3.80267e-06	5.77671e-06	0.716361	0.999296	0.550178	0.363077	10/26/02 P27807 4e-53 Histone H2B pir||S22323 histone H2B - wheat
Contig11230_at	0.0335224	0.350386	0.540912	0.221436	0.457256	0.999296	0.294155	0.252983	<none>
Contig11231_at	0.281841	0.563864	0.017533	0.0125824	0.906915	0.999296	0.192922	0.196666	<none>
Contig11232_at	0.234257	0.537718	1.5883e-10	5.97807e-10	0.802246	0.999296	0.14635	0.166164	11/06/02 NP_196245.1 8e-14 (NM_120710) B-type cyclin
Contig11234_at	0.337684	0.590266	8.60781e-06	1.22275e-05	0.744268	0.999296	0.549622	0.362962	10/04/02 NP_195056.1 3e-46 disease resistance protein (CC-NBS-LRR class)
Contig11235_at	0.272989	0.559616	0.000397735	0.000408613	0.626139	0.999296	0.429226	0.315021	10/29/02 AAF21997.1 8e-53 (AF117260) ribosomal protein I [Ceratopteris richardii]
Contig11237_at	0.668437	0.703885	0.000674719	0.000663624	0.448091	0.999296	0.283198	0.247351	11/06/02 AAL31061.1 1e-50 putative ABA-responsive protein [Oryza sativa]
Contig11238_at	0.565678	0.675231	0.00177421	0.00160344	0.778402	0.999296	0.245208	0.226843	<none>
Contig11239_at	0.96419	0.763593	0.923226	0.3241	0.79885	0.999296	0.0706747	0.106055	11/08/02 NP_564076.1 7e-05 (NM_101782) expressed protein; protein id: At1g19240.1
Contig1124_x_at	0.630085	0.692024	0.232445	0.115078	0.0025578	0.249659	0.0994776	0.130552	10/27/02 P05621 1e-57 Histone H2B.2 pir||HSWT2B histone H2B.2 - wheat
Contig11240_at	0.748161	0.724477	9.87635e-13	6.16175e-12	0.444368	0.999296	0.0895307	0.12248	11/06/02 BAB84837.1 6e-99 (AP003216) putative amino acid or GABA permease [Oryza sativa (japonica cultivar-group)]
Contig11241_at	0.843521	0.74232	0.208258	0.105312	0.505691	0.999296	0.230558	0.218954	11/04/02 CAD40587.1 5e-96 (AL662945) oj000126_13.9 [Oryza sativa (japonica cultivar-group)]
Contig11242_at	0.52609	0.661266	0.225278	0.112318	0.713131	0.999296	0.019064	0.0481685	11/06/02 BAC00744.1 7e-62 (AP004613) hypothetical protein~similar to Arabidopsis thaliana chromosome 4
Contig11243_at	0.570258	0.67597	8.97859e-08	1.89604e-07	0.758454	0.999296	0.216122	0.210549	10/02/02 NP_567055.1 5e-96 polygalacturonase
Contig11245_at	0.215565	0.526938	0.347551	0.15819	0.688767	0.999296	0.383099	0.294906	11/06/02 NP_564452.1 9e-53 expressed protein; protein id: At1g34780.1
Contig11246_at	0.0408112	0.368826	0.000116658	0.000133086	0.732421	0.999296	0.45885	0.327674	11/08/02 T03793 7e-59 calmodulin-binding protein TCB60 - common tobacco gb|AAB37246.1| calmodulin-binding protein
Contig11247_at	0.248321	0.546143	0.000171359	0.000188938	0.5174	0.999296	0.745361	0.428613	11/08/02 CAC59976.1 5e-98 pollen signalling protein with adenylyl cyclase activity [Zea mays]
Contig11248_at	0.514219	0.656916	0.382518	0.170454	0.517749	0.999296	0.855492	0.462849	11/07/02 AAB88876.1 5e-17 putative auxin-repressed protein [Prunus armeniaca]
Contig11249_at	0.548161	0.669329	0.124755	0.0688839	0.970162	0.999296	0.00821234	0.0288035	10/27/02 AAC64890.1 8e-94 (AC005388) Similar to nodulins and lipase homolog F14J9.5 gi|3482914 from Arabidopsis thaliana BAC gb|AC003970.
Contig1125_x_at	0.255929	0.549925	0.787473	0.290632	0.377716	0.999296	0.0184125	0.0471942	11/06/02 P27807 3e-46 Histone H2B pir||S22323 histone H2B - wheat
Contig11250_s_at	0.865316	0.746328	0.243237	0.119272	0.239938	0.999296	0.0104355	0.033326	11/06/02 NP_564668.1 1e-35 early nodule-specific protein
Contig11251_at	0.617176	0.689079	0.00304899	0.00262971	0.566933	0.999296	0.867647	0.46648	10/13/02 AAL49957.1 4e-42 (AY069920) GTP cyclohydrolase I [Lycopersicon esculentum]
Contig11252_at	0.215275	0.526839	0.863355	0.309306	0.186771	0.999296	0.582757	0.374893	10/02/02 BAB60849.1 2e-25 (AB062746) BURP domain-containing protein [Bruguiera gymnorrhiza]
Contig11253_at	0.349963	0.596585	6.78417e-06	9.84319e-06	0.891314	0.999296	0.373732	0.290673	10/27/02 AAK63939.1 3e-35 (AC084282) hypothetical protein [Oryza sativa (japonica cultivar-group)]
Contig11254_at	0.17699	0.503367	0.0627836	0.0383208	0.669255	0.999296	0.0631649	0.0992297	10/25/02 AAG51026.1 6e-034 zinc finger protein
Contig11257_at	0.979537	0.767141	0.0164653	0.0119005	0.198667	0.999296	0.107624	0.137069	<none>
Contig11258_at	0.0951227	0.44442	0.00487125	0.00402256	0.47482	0.999296	0.458091	0.327397	10/13/02 NP_179388.1 3e-46 similar to putative zinc finger protein; protein id: At2g17975.1 [Arabidopsis thaliana]
Contig11259_at	0.366961	0.602987	8.83218e-07	1.52166e-06	0.46487	0.999296	0.0793268	0.113453	10/13/02 AAK07735.1 e-108 (AY024351) phytoene synthase [Oryza sativa] [Oryza sativa (japonica cultivar-group)]
Contig1126_at	0.736255	0.720719	0.079708	0.0471132	0.786809	0.999296	0.405931	0.304819	10/13/02 AAF63658.1 3e-25 (AF118114) MFP1 attachment factor 1 [Zea mays]
Contig1126_s_at	0.764942	0.727481	6.19901e-07	1.10399e-06	0.65856	0.999296	0.599432	0.380573	10/13/02 AAF63658.1 3e-25 (AF118114) MFP1 attachment factor 1 [Zea mays]
Contig11261_at	0.0728327	0.417525	5.53002e-09	1.49072e-08	0.833767	0.999296	0.0543897	0.0906585	10/29/02 NP_568340.1 2e-48 (NM_121693) putative protein; protein id: At5g16870.1
Contig11262_at	0.341909	0.59259	2.04704e-07	4.00403e-07	0.0645235	0.999296	0.0185388	0.0473691	11/04/02 BAC15965.1 3e-80 (AP003847) contains EST~hypothetical protein~similar to Oryza sativa chromosome 1
Contig11265_at	0.0593106	0.393744	6.37961e-06	9.3012e-06	0.765631	0.999296	0.563868	0.367933	11/04/02 NP_201487.1 4e-46 (NM_126085) putative protein; protein id: At5g66860.1
Contig11268_at	0.139534	0.479857	0.24708	0.120736	0.677397	0.999296	0.762235	0.43402	10/27/02 NP_175482.1 2e-98 (NM_103949) unknown protein; protein id: At1g50670.1 [Arabidopsis thaliana]
Contig1127_at	0.35222	0.598364	0.482056	0.203289	0.248549	0.999296	0.492534	0.341272	11/06/02 S56687 1e-54 histone H2B153 - wheat dbj|BAA07159.1| protein H2B153 [Triticum aestivum]
Contig11270_at	0.672494	0.705375	1.38235e-07	2.80376e-07	0.422499	0.999296	0.607947	0.383331	11/04/02 T03968 5e-20 probable transcription factor - rice emb|CAA71844.1| RAPB protein [Oryza sativa (indica cultivar-group)]
Contig11272_at	0.404916	0.619552	1.43341e-05	1.95767e-05	0.906375	0.999296	0.632132	0.390859	11/04/02 NP_198824.1 5e-29 (NM_123371) putative protein; protein id: At5g40080.1 [Arabidopsis thaliana]
Contig11273_at	0.72878	0.719222	0.410755	0.180012	0.157967	0.999296	0.659905	0.399886	11/04/02 NP_567379.1 5e-72 putative protein; protein id: At4g11680.1
Contig11274_at	0.587343	0.681743	0.103179	0.0587337	0.520842	0.999296	0.607485	0.383239	10/27/02 BAB92868.1 e-102 putative inorganic polyphosphate/ATP-NAD kinase (Poly(P)/ATP NAD kinase [Oryza sativa (japonica cultivar-group)]
Contig11276_at	0.995248	0.769901	6.54203e-11	2.66974e-10	0.539538	0.999296	0.00173102	0.010933	11/06/02 NP_200681.1 6e-30 (NM_125260) putative protein; protein id: At5g58730.1
Contig11277_at	0.299669	0.572201	0.00868445	0.00675713	0.831614	0.999296	0.858605	0.46379	11/06/02 NP_172707.1 5e-52 hypothetical protein; protein id: At1g12450.1 [Arabidopsis thaliana]
Contig11278_at	0.898005	0.75271	1.70457e-06	2.77753e-06	0.297837	0.999296	0.0592343	0.0953185	11/06/02 NP_196591.2 2e-98 (NM_121067) protein serine/threonine kinase-like protein; protein id: At5g10290.1
Contig11279_at	0.0724353	0.416945	0.897081	0.317898	0.0805176	0.999296	0.544257	0.360916	<none>
Contig1128_x_at	0.793445	0.73406	0.114556	0.0640966	0.0835624	0.999296	0.0918237	0.124461	10/13/02 S56687 4e-48 histone H2B153 - wheat dbj|BAA07159.1| protein H2B153 [Triticum aestivum]
Contig11280_at	0.114267	0.45842	0.166201	0.0876359	0.629141	0.999296	0.337164	0.273102	10/26/02 NP_176297.1 1e-54 putative cleavage and polyadenylation specificity factor; protein id: At1g61010.1
Contig11282_at	0.407437	0.620821	5.78294e-08	1.27075e-07	0.861773	0.999296	0.017557	0.0458535	10/27/02 AAK96760.1 4e-47 putative protein [Arabidopsis thaliana] gb|AAL47368.1| putative protein [Arabidopsis thaliana]
Contig11283_at	0.748712	0.724851	0.000362992	0.000376391	0.965891	0.999296	0.359288	0.283672	<none>
Contig11284_at	0.657246	0.701228	0.0022906	0.00202603	0.255054	0.999296	0.718359	0.419879	10/13/02 BAC10185.1 1e-75 (AP004380) contains EST C91668(E31216)~similar to FH protein interacting protein FIP1 [Oryza sativa (japonica
Contig11285_at	0.784781	0.731956	1.68373e-06	2.74932e-06	0.907205	0.999296	0.0110149	0.0345029	11/08/02 BAA31584.1 4e-83 mitochondrial phosphate transporter [Oryza sativa (japonica cultivar-group)]
Contig11287_s_at	0.421395	0.626259	1.07466e-11	5.21846e-11	0.392066	0.999296	5.39306e-05	0.00123441	<none>
Contig11288_x_at	0.423893	0.62706	3.50106e-12	1.91737e-11	0.651521	0.999296	0.00156295	0.0102977	<none>
Contig11289_at	0.0802975	0.425376	2.64083e-10	9.46454e-10	0.867256	0.999296	0.0936546	0.125943	11/08/02 AAL35900.1 2e-59 endo-1
Contig1129_at	0.47619	0.644757	0.430681	0.186471	0.815945	0.999296	0.993613	0.499248	11/08/02 S56687 3e-53 histone H2B153 - wheat dbj|BAA07159.1| protein H2B153 [Triticum aestivum]
Contig11290_at	0.441701	0.63419	0.127422	0.070144	0.899008	0.999296	0.680939	0.40754	11/08/02 T03020 9e-30 probable ribosomal protein S19 - rice mitochondrion dbj|BAA11351.1| ribosomal protein S19 [Oryza sativa (japonica cultivar-group)]
Contig11291_at	0.322134	0.584317	4.572e-05	5.64166e-05	0.687168	0.999296	0.915518	0.47981	10/13/02 T03020 5e-29 probable ribosomal protein S19 - rice mitochondrion dbj|BAA11351.1| ribosomal protein S19 [Oryza sativa (japonica cultivar-group)]
Contig11291_s_at	0.97754	0.766795	5.97252e-05	7.20009e-05	0.629002	0.999296	0.977484	0.4955	10/13/02 T03020 5e-29 probable ribosomal protein S19 - rice mitochondrion dbj|BAA11351.1| ribosomal protein S19 [Oryza sativa (japonica cultivar-group)]
Contig11292_at	0.148419	0.486193	8.27265e-09	2.14836e-08	0.836879	0.999296	0.168405	0.181069	11/07/02 T09257 9e-12 late embryonic abundant protein EMB2 - white spruce gb|AAB01563.1| late embryogenesis abundant protein [Picea glauca]
Contig11293_at	0.355984	0.600334	0.351249	0.1595	0.963598	0.999296	0.698582	0.413216	11/04/02 AAN05336.1 2e-79 Putative leucine-rich repeat transmembrane protein kinase [Oryza sativa (japonica cultivar-group)]
Contig11294_at	0.394708	0.616126	2.56397e-05	3.34595e-05	0.847073	0.999296	0.183823	0.191025	10/13/02 BAB09253.1 3e-96 DNA helicase-like [Arabidopsis thaliana]
Contig11295_at	0.250408	0.547247	2.38001e-06	3.7641e-06	0.740669	0.999296	0.0560771	0.0924345	11/08/02 AAN05418.1 6e-58 putative cytochrome P450 [Populus x canescens]
Contig11298_at	0.0518229	0.385409	9.49472e-12	4.65989e-11	0.358985	0.999296	0.000962642	0.00749451	10/02/02 BAB64093.1 3e-61 putative thiamin pyrophosphokinase [Oryza sativa (japonica cultivar-group)]
Contig11299_at	0.679133	0.706985	6.14677e-05	7.39073e-05	0.57918	0.999296	0.878301	0.469435	10/13/02 T01077 5e-65 hypothetical protein T10P11.1 - Arabidopsis thaliana gb|AAC78251.1|AAC78251 predicted protein of unknown function [Arabidopsis thaliana]
Contig11301_at	0.468668	0.643061	0.110985	0.062421	0.4213	0.999296	0.993248	0.499211	10/04/02 NP_566518.1 8e-41 expressed protein; protein id: At3g15580.1
Contig11306_at	0.555999	0.671944	7.57163e-18	1.82791e-16	0.872531	0.999296	0.00243525	0.0134508	11/06/02 NP_200579.1 3e-22 (NM_125154) 101 kDa heat shock protein; HSP101-like protein; protein id: At5g57710.1 [Arabidopsis thaliana]
Contig11307_at	0.849641	0.743607	0.208431	0.105386	0.0340084	0.933595	0.296075	0.253814	11/06/02 BAA88529.1 6e-80 (AP000969) EST C25991(C11435) corresponds to a region of the predicted gene.~Similar to similar to PHZF
Contig11308_at	0.122193	0.466601	0.0212749	0.0149123	0.49325	0.999296	0.185377	0.192064	10/27/02 NP_175368.2 4e-85 (NM_103833) acyl CoA synthetase
Contig11309_at	0.32628	0.586503	0.00144508	0.00132975	0.672118	0.999296	0.226919	0.216854	<none>
Contig11309_s_at	0.108413	0.454653	1.0597e-06	1.80087e-06	0.447276	0.999296	0.819041	0.451974	<none>
Contig1131_s_at	0.833517	0.740871	0.997678	0.340903	0.141451	0.999296	0.251413	0.229999	10/02/02 S56685 9e-50 histone H2B-8 - wheat dbj|BAA07157.1| protein H2B-8 [Triticum aestivum]
Contig11310_at	0.281658	0.563808	0.000167806	0.000185494	0.714576	0.999296	0.236015	0.222127	10/31/02 NP_565311.1 5e-35 (NM_126467) expressed protein; protein id: At2g04340.1
Contig11312_at	0.55424	0.670924	0.137033	0.0745496	0.138806	0.999296	0.219507	0.212588	10/13/02 AAK27810.1 2e-41 (AC022457) unknown protein [Oryza sativa (japonica cultivar-group)]
Contig11313_at	0.575462	0.677754	6.57128e-06	9.55207e-06	0.658287	0.999296	0.0402488	0.075278	11/08/02 BAA92972.1 e-101 unnamed protein product [Oryza sativa (japonica cultivar-group)] dbj|BAB92151.1| ATF6I18_13(AL022198|pid:g2980770) Arabidopsis thaliana chro
Contig11315_at	0.8878	0.751425	0.730813	0.275224	0.64473	0.999296	0.738316	0.426545	11/06/02 NP_189118.1 3e-08 (NM_113386) unknown protein; protein id: At3g24740.1
Contig11316_s_at	0.266615	0.556456	1.37023e-09	4.1758e-09	0.652499	0.999296	0.491438	0.340843	10/13/02 NP_197671.1 1e-07 (NM_122185) putative protein; protein id: At5g22790.1
Contig11317_at	0.0053872	0.243006	4.6351e-06	6.9304e-06	0.455441	0.999296	0.279042	0.245209	11/08/02 BAC16455.1 e-101 hypothetical protein~similar to Arabidopsis thaliana chromosome5
Contig11318_at	0.141862	0.481409	0.671384	0.258937	0.922724	0.999296	0.929328	0.483154	10/13/02 BAA34943.1 2e-92 (AB015288) Ran [Oryza sativa (japonica cultivar-group)] dbj|BAB21295.1| (AP002844) putative GTP-binding protein [Oryza sativa (japonica
Contig1132_s_at	0.81513	0.73717	0.00825593	0.00646629	0.262	0.999296	0.234201	0.221147	01/29/03 S56685 7e-49 histone H2B-8 - wheat dbj|BAA07157.1| protein H2B-8 [Triticum aestivum]
Contig11320_s_at	0.367553	0.603129	0.150644	0.0807665	0.81885	0.999296	0.318683	0.264605	<none>
Contig11321_at	0.382586	0.611265	0.00110189	0.00104065	0.893008	0.999296	0.076032	0.110776	11/06/02 BAC20928.1 e-113 pectin-glucuronyltransferase [Nicotiana plumbaginifolia]
Contig11322_at	0.47206	0.643939	4.5593e-06	6.83379e-06	0.532522	0.999296	0.535317	0.357543	10/27/02 NP_201272.1 1e-70 (NM_125863) putative protein; protein id: At5g64670.1
Contig11324_at	0.918149	0.754313	0.092046	0.0532792	0.313356	0.999296	0.572758	0.371572	11/08/02 AAL83694.1 2e-70 (AC092263) unknown protein [Oryza sativa (japonica cultivar-group)]
Contig11326_at	0.7644	0.727264	1.30328e-07	2.6579e-07	0.960232	0.999296	0.346542	0.277789	10/02/02 A57710 1e-80 acetyl-CoA carboxylase (EC 6.4.1.2) - wheat gb|AAA19970.1| (U10187) cytosolic acetyl-CoA carboxylase [Triticum aestivum]
Contig11327_at	0.130225	0.471759	0.546454	0.223084	0.874787	0.999296	0.00974982	0.0320637	<none>
Contig11328_at	0.319777	0.583711	0.0157097	0.0114105	0.491258	0.999296	0.0837514	0.117318	11/06/02 NP_567108.1 5e-15 (NM_115970) putative protein; protein id: At3g61060.1
Contig11329_at	0.792847	0.733878	0.963599	0.332997	0.374276	0.999296	0.601698	0.381243	11/06/02 BAB91815.1 2e-30 B1103C09.5 [Oryza sativa (japonica cultivar-group)] dbj|BAB92311.1| P0451D05.13 [Oryza sativa (japonica cultivar-group)]
Contig1133_at	0.071039	0.415185	0.12377	0.0684224	0.212752	0.999296	0.10662	0.136314	10/29/02 BAB03630.1 7e-44 putative histone H2B [Oryza sativa (japonica cultivar-group)] dbj|BAB44051.1| putative histone H2B [Oryza sativa (japonica cultivar-group)]
Contig11330_at	0.190071	0.514137	0.227982	0.113375	0.188433	0.999296	0.288874	0.25038	10/29/02 NP_187044.1 5e-94 putative casein kinase; protein id: At3g03940.1 [Arabidopsis thaliana]
Contig11332_at	0.581235	0.679281	3.26497e-05	4.1571e-05	0.841184	0.999296	0.636895	0.392614	10/27/02 BAA88541.1 5e-85 (AP000969) ESTs C97915(C0113)
Contig11335_s_at	0.624836	0.690263	1.18631e-07	2.44041e-07	0.454356	0.999296	0.000140308	0.0022521	11/06/02 NP_564925.1 3e-33 (NM_105493) expressed protein; protein id: At1g68220.1
Contig11336_at	0.26996	0.557775	1.11095e-09	3.46696e-09	0.989402	0.99936	0.251101	0.229823	11/07/02 NP_564925.1 3e-35 (NM_105493) expressed protein; protein id: At1g68220.1
Contig11337_at	0.333231	0.588269	0.0333518	0.0221454	0.633125	0.999296	0.340115	0.27456	10/02/02 NP_199897.2 4e-54 unknown protein; protein id: At5g50840.1
Contig11338_at	0.228308	0.535177	1.12293e-05	1.56186e-05	0.232992	0.999296	0.0534929	0.0896731	10/13/02 NP_177773.1 4e-45 (NM_106297) putative cinnamoyl-CoA reductase; protein id: At1g76470.1 [Arabidopsis thaliana]
Contig11340_at	0.495658	0.652166	0.0100981	0.00771692	0.875036	0.999296	0.028935	0.0619079	10/02/02 NP_200951.1 2e-07 (NM_125536) NAM
Contig11343_at	0.878157	0.750102	0.00139578	0.00128956	0.501792	0.999296	0.614671	0.385548	11/08/02 P53415 e-113 Chalcone synthase 2 (Naringenin-chalcone synthase 2) emb|CAA63305.1| chalcone synthase [Secale cereale]
Contig11344_at	0.318172	0.582825	6.42005e-05	7.69086e-05	0.897356	0.999296	0.733052	0.424649	10/27/02 NP_567717.1 9e-44 putative protein; protein id: At4g25340.1
Contig11344_s_at	0.239627	0.540735	1.30658e-05	1.79772e-05	0.860587	0.999296	0.808636	0.44872	10/27/02 NP_567717.1 9e-44 putative protein; protein id: At4g25340.1
Contig11345_at	0.151676	0.48814	0.253864	0.12332	0.172519	0.999296	0.229005	0.218131	11/08/02 NP_567717.1 2e-24 putative protein; protein id: At4g25340.1
Contig11346_at	0.305674	0.57581	8.10767e-05	9.53099e-05	0.679995	0.999296	0.0704827	0.1059	10/28/02 AAF24961.1 2e-017 (AC012375) T22C5.15 [Arabidopsis thaliana]
Contig11348_at	0.0435278	0.37207	0.0355219	0.023409	0.505909	0.999296	0.741471	0.427493	10/02/02 AAK14418.1 e-112 unknown protein [Oryza sativa]
Contig11349_at	0.0369799	0.359137	0.95461	0.330991	0.975685	0.99936	0.78724	0.441861	11/07/02 NP_201530.1 6e-21 putative protein; protein id: At5g67290.1
Contig11350_at	0.595645	0.684072	2.06713e-07	4.03826e-07	0.234037	0.999296	0.00906286	0.0306229	10/13/02 NP_175561.1 3e-84 (NM_104028) ABC transporter family protein; protein id: At1g51500.1
Contig11352_at	0.725246	0.718358	0.541437	0.221593	0.311347	0.999296	0.424315	0.312649	11/06/02 NP_567034.1 1e-42 (NM_115470) putative protein; protein id: At3g56120.1 [Arabidopsis thaliana]
Contig11353_at	0.457445	0.638118	3.47084e-05	4.39269e-05	0.608542	0.999296	0.821676	0.45286	10/13/02 AAL83628.1 3e-21 (AC093017) putative growth factor [Oryza sativa (japonica cultivar-group)]
Contig11354_at	0.764218	0.727185	0.645262	0.251771	0.648472	0.999296	0.560056	0.366721	11/08/02 Q43768 2e-60 GLUTAMYL-TRNA SYNTHETASE (GLUTAMATE--TRNA LIGASE) (GLURS) pir||S51684 glutamate--tRNA ligase (EC 6.1.1.17) precursor - barley
Contig11355_at	0.861546	0.746084	0.718331	0.271904	0.412584	0.999296	0.407821	0.305585	11/06/02 Q43768 e-124 GLUTAMYL-TRNA SYNTHETASE (GLUTAMATE--TRNA LIGASE) (GLURS) pir||S51684 glutamate--tRNA ligase (EC 6.1.1.17) precursor - barley
Contig11355_s_at	0.828073	0.739911	0.459739	0.19592	0.923387	0.999296	0.769396	0.436459	11/06/02 Q43768 e-124 GLUTAMYL-TRNA SYNTHETASE (GLUTAMATE--TRNA LIGASE) (GLURS) pir||S51684 glutamate--tRNA ligase (EC 6.1.1.17) precursor - barley
Contig11356_at	0.070758	0.414782	0.75081	0.280883	0.330989	0.999296	0.867941	0.466607	11/08/02 NP_192900.1 3e-49 putative protein; protein id: At4g11630.1
Contig11358_at	0.0546718	0.388766	0.879977	0.313573	0.0209575	0.812392	0.578347	0.37342	10/27/02 BAB02816.1 4e-24 (AB024036) gb|AAF00675.1~gene_id:MQC12.10~similar to unknown protein [Arabidopsis thaliana]
Contig11359_at	0.277247	0.561832	0.0633169	0.038601	0.0811772	0.999296	0.755679	0.432114	11/08/02 AAD34703.1 1e-32 ESTs gb|N38586 and gb|N38613 come from this gene. [Arabidopsis thaliana]
Contig1136_at	0.707452	0.714231	0.29577	0.139119	0.723729	0.999296	0.690915	0.411017	10/13/02 P27807 8e-46 Histone H2B pir||S22323 histone H2B - wheat
Contig11361_at	0.0538259	0.3877	0.000131576	0.000148626	0.982905	0.99936	0.26208	0.235915	11/06/02 AAL34125.1 2e-73 (AC090713) putative peroxidase [Oryza sativa (japonica cultivar-group)]
Contig11363_at	0.760141	0.72661	3.89888e-07	7.21887e-07	0.406072	0.999296	0.000307469	0.00362391	11/06/02 AAK16173.1 3e-87 hypothetical protein [Oryza sativa] gb|AAK63921.1|AC084282_2 unknown protein [Oryza sativa (japonica cultivar-group)]
Contig11366_at	0.0753344	0.419866	0.000121584	0.00013822	0.821659	0.999296	0.12123	0.147801	10/27/02 NP_567627.1 6e-68 (NM_118265) putative membrane associated protein; protein id: At4g21450.1
Contig11367_at	0.615521	0.68886	0.0246902	0.0170352	0.25308	0.999296	0.0647056	0.10045	11/04/02 NP_567627.1 2e-27 (NM_118265) putative membrane associated protein; protein id: At4g21450.1
Contig11367_s_at	0.0217063	0.323336	0.166969	0.0879639	0.873416	0.999296	0.220534	0.213293	11/04/02 NP_567627.1 2e-27 (NM_118265) putative membrane associated protein; protein id: At4g21450.1
Contig11368_at	0.0589891	0.393732	1.3623e-06	2.26622e-06	0.418124	0.999296	0.986704	0.497656	10/27/02 BAB68076.1 4e-62 (AP003560) hypothetical protein [Oryza sativa (japonica cultivar-group)]
Contig11369_at	0.227585	0.535079	0.00459844	0.00382156	0.671805	0.999296	0.674804	0.40514	10/02/02 BAB78668.1 e-102 putative receptor protein kinase PERK1 [Oryza sativa (japonica cultivar-group)]
Contig1137_s_at	0.437202	0.632251	6.03638e-06	8.83381e-06	0.541016	0.999296	0.0327182	0.0666767	10/31/02 S56685 9e-53 histone H2B-8 - wheat dbj|BAA07157.1| protein H2B-8 [Triticum aestivum]
Contig11370_at	0.385942	0.61274	0.345926	0.157634	0.342157	0.999296	0.0153598	0.0423577	10/13/02 NP_182004.1 4e-79 unknown protein; protein id: At2g44760.1 [Arabidopsis thaliana] pir||T01603 hypothetical protein At2g44760 [imported] - Arabidopsis thaliana
Contig11371_at	0.358836	0.600711	6.54798e-09	1.73632e-08	0.350033	0.999296	0.00950006	0.0314866	<none>
Contig11372_at	0.359975	0.600722	0.946983	0.329254	0.230937	0.999296	0.00141545	0.00958798	10/13/02 NP_189346.1 1e-27 (NM_113624) hypothetical protein; protein id: At3g27100.1 [Arabidopsis thaliana]
Contig11373_at	0.183064	0.507971	5.70086e-09	1.5301e-08	0.677438	0.999296	0.194921	0.197956	<none>
Contig11374_at	0.411188	0.621963	0.000436501	0.000445155	0.655143	0.999296	0.054817	0.091088	11/06/02 NP_179344.1 9e-83 (NM_127307) putative protein kinase; protein id: At2g17530.1 [Arabidopsis thaliana]
Contig11375_at	0.0377708	0.360817	0.670388	0.258709	0.3342	0.999296	0.56853	0.369773	10/25/02 AAM93690.1 6e-073 (AC079888) putative peroxidase [Oryza sativa (japonica cultivar-group)]
Contig11376_at	0.51884	0.658848	0.023297	0.0161828	0.330812	0.999296	0.0724756	0.107608	<none>
Contig11376_s_at	0.42871	0.629372	0.73513	0.276382	0.770763	0.999296	0.0538135	0.0900258	<none>
Contig11377_s_at	0.200653	0.518375	0.316659	0.147091	0.481812	0.999296	0.0147552	0.0414332	11/08/02 AAK39587.1 e-102 putative sphingosine kinase [Oryza sativa]
Contig11378_at	0.238253	0.539843	0.0237067	0.0164337	0.233993	0.999296	0.0780791	0.112512	10/02/02 BAB89823.1 1e-97 (AP003288) putative embryonic abundant protein-like [Oryza sativa (japonica cultivar-group)]
Contig1138_at	0.930217	0.757222	0.90281	0.319197	0.611471	0.999296	0.813685	0.450408	10/31/02 S56685 9e-50 histone H2B-8 - wheat dbj|BAA07157.1| protein H2B-8 [Triticum aestivum]
Contig11380_at	0.228604	0.535177	3.2197e-05	4.10281e-05	0.330342	0.999296	0.521864	0.352732	10/28/02 AAK59625.1 2e-087 unknown protein [Arabidopsis thaliana]
Contig11381_at	0.0547034	0.388766	0.00725908	0.0057625	0.977083	0.99936	0.63628	0.39237	11/06/02 BAA90635.1 1e-39 EST D23066(C2127) corresponds to a region of the predicted gene.~hypothetical protein [Oryza sativa (japonica
Contig11383_at	0.106478	0.454339	2.03887e-05	2.71476e-05	0.0557834	0.999296	0.0190709	0.0481696	<none>
Contig11384_at	0.121262	0.465413	0.375884	0.168324	0.472936	0.999296	0.0146734	0.04124	10/02/02 NP_564567.1 2e-47 expressed protein; protein id: At1g50380.1
Contig11385_at	0.809632	0.736473	8.65949e-07	1.4954e-06	0.493179	0.999296	0.73097	0.424066	11/07/02 NP_564744.1 7e-22 kinesin-related protein; protein id: At1g59540.1
Contig11386_s_at	0.130769	0.472072	1.77895e-08	4.3018e-08	0.307372	0.999296	0.0909446	0.123685	10/02/02 AAL83683.1 8e-63 unknown protein [Oryza sativa (japonica cultivar-group)]
Contig11388_at	0.601299	0.685503	0.142879	0.0772878	0.356606	0.999296	0.589141	0.377159	10/13/02 NP_062318.1 5e-11 (NM_019445) formin 2 [Mus musculus] sp|Q9JL04|FMN2_MOUSE Formin 2
Contig1139_s_at	0.243041	0.542804	9.21842e-09	2.36951e-08	0.575207	0.999296	0.0807136	0.114549	10/27/02 AAM47582.1 e-100 putative 60S ribosomal protein [Sorghum bicolor]
Contig11390_at	0.871329	0.748771	2.81574e-08	6.53732e-08	0.926308	0.999296	0.00533331	0.0219084	10/25/02 AAK18849.1 e-102 (AC082645) putative threonine dehydratase/deaminase [Oryza sativa]
Contig11391_at	0.107753	0.454649	0.012979	0.00964439	0.146289	0.999296	0.630819	0.390505	11/06/02 NP_198679.1 4e-54 (NM_123224) cytochrome b-561 (gb|AAD45585.1); protein id: At5g38630.1
Contig11392_at	0.544261	0.667429	0.37333	0.167431	0.358296	0.999296	0.150419	0.168821	11/06/02 NP_196260.1 3e-89 (NM_120725) putative protein; protein id: At5g06420.1
Contig11393_at	0.428286	0.629065	1.3224e-06	2.20643e-06	0.903605	0.999296	0.00522176	0.021579	10/02/02 NP_172855.1 6e-37 (NM_101268) putative growth regulator protein; protein id: At1g14020.1 [Arabidopsis thaliana]
Contig11396_at	0.512564	0.656594	1.14356e-05	1.58885e-05	0.380817	0.999296	0.0461029	0.0818655	11/07/02 AAL77106.1 5e-20 unknown [Hordeum vulgare]
Contig11397_s_at	0.728764	0.719222	7.61173e-08	1.6299e-07	0.566891	0.999296	0.0130394	0.0382738	<none>
Contig11398_at	0.230533	0.536406	0.0775114	0.0460347	0.403896	0.999296	0.357405	0.282929	11/06/02 AAF40446.1 9e-91 (AC004809) Similar to the auxin-independent growth promoter (axi 1) gene product from Nicotiana tabacum gb|X80301. ESTs
Contig1140_at	0.606151	0.686067	0.230858	0.11444	1.83234e-07	0.000110133	1.35098e-05	0.000561538	10/31/02 P27807 9e-47 Histone H2B pir||S22323 histone H2B - wheat
Contig11401_at	0.69125	0.710432	0.0283988	0.0192701	0.165231	0.999296	0.000966458	0.00750989	10/02/02 BAB39175.1 2e-36 RISBZ5 [Oryza sativa]
Contig11402_s_at	0.218665	0.528965	0.353539	0.160345	0.562022	0.999296	0.042206	0.0776113	11/08/02 BAB39175.1 3e-05 RISBZ5 [Oryza sativa]
Contig11403_at	0.0969229	0.445981	0.100792	0.0575683	0.889008	0.999296	0.00223785	0.0127434	11/08/02 NP_181419.2 6e-70 unknown protein; protein id: At2g38850.1 [Arabidopsis thaliana]
Contig11405_at	0.360607	0.600904	2.65716e-06	4.16526e-06	0.969542	0.999296	0.2542	0.231644	10/02/02 NP_196963.2 3e-50 (NM_121463) isocitrate dehydrogenase - like protein; protein id: At5g14590.1
Contig11406_at	0.747584	0.724397	2.51778e-18	6.86546e-17	0.277729	0.999296	0.000603585	0.00557522	11/08/02 NP_178556.1 8e-26 hypothetical protein; protein id: At2g04790.1 [Arabidopsis thaliana]
Contig11408_at	0.641555	0.695892	6.82656e-09	1.80589e-08	0.0487326	0.999296	0.000139628	0.00224434	10/26/02 S60660 5e-63 hypothetical protein - maize emb|CAA61258.1| orf [Zea mays]
Contig11409_at	0.987306	0.768382	2.4357e-14	2.33406e-13	0.575021	0.999296	0.125851	0.151152	11/07/02 AAG43835.1 8e-42 protein phosphatase type-2C [Zea mays]
Contig1141_s_at	0.470963	0.643561	0.800402	0.29407	0.782327	0.999296	0.798626	0.445357	10/29/02 P27807 1e-51 Histone H2B pir||S22323 histone H2B - wheat
Contig11410_at	0.478417	0.645885	2.60901e-08	6.10643e-08	0.717824	0.999296	0.0559682	0.0922816	11/06/02 BAB33276.1 7e-45 (AP003054) contains ESTs D15403(C0585)
Contig11411_at	0.469707	0.643438	6.5489e-05	7.82959e-05	0.72946	0.999296	0.000463564	0.00472971	11/08/02 NP_566858.1 1e-54 expressed protein; protein id: At3g32930.1
Contig11413_at	0.648872	0.698676	1.57812e-11	7.39168e-11	0.745031	0.999296	0.00268928	0.0144442	<none>
Contig11413_s_at	0.828359	0.739958	1.1981e-14	1.24414e-13	0.92195	0.999296	0.000283867	0.00348949	<none>
Contig11415_at	0.900639	0.752875	1.5974e-07	3.19097e-07	0.454834	0.999296	0.0117385	0.0358338	10/27/02 AAG00554.1 9e-11 (AF286475) retinitis pigmentosa GTPase regulator-like protein [Takifugu rubripes]
Contig11416_at	0.891572	0.751708	8.09735e-09	2.10564e-08	0.027786	0.880449	0.00545618	0.0222138	11/06/02 NP_567140.1 3e-24 (NM_116182) expressed protein; protein id: At3g63170.1
Contig11417_at	0.0959598	0.44547	2.73356e-11	1.21747e-10	0.139128	0.999296	0.015194	0.0421344	11/06/02 BAC03335.1 6e-34 (AP004224) hypothetical protein~similar to Arabidopsis thaliana chromosome 3
Contig11418_at	0.954048	0.761108	1.32563e-12	8.04768e-12	0.150908	0.999296	0.083715	0.117306	<none>
Contig1142_at	0.603117	0.685589	0.305936	0.142978	0.111466	0.999296	0.412753	0.307615	11/08/02 S56685 9e-44 histone H2B-8 - wheat dbj|BAA07157.1| protein H2B-8 [Triticum aestivum]
Contig11420_at	0.347582	0.595647	0.122808	0.0679772	0.899355	0.999296	0.924919	0.482151	10/02/02 P43394 3e-48 FRUIT PROTEIN PKIWI502 pir||S48036 hypothetical protein - kiwi fruit
Contig11421_at	0.011076	0.279236	0.527722	0.217292	0.628711	0.999296	0.705875	0.415468	11/06/02 NP_405235.1 9e-26 (NC_003143) cold shock protein [Yersinia pestis] emb|CAC90477.1| (AJ414149) cold shock protein [Yersinia pestis]
Contig11422_s_at	0.28618	0.566349	0.941539	0.328224	0.0615163	0.999296	0.893085	0.47374	11/08/02 NP_668492.1 9e-24 (NC_004088) cold shock protein [Yersinia pestis KIM] gb|AAM84743.1|AE013720_7 (AE013720) cold shock protein [Yersinia pestis KIM]
Contig11423_at	0.158698	0.490016	0.0206893	0.0145503	0.220399	0.999296	0.00208467	0.0122259	10/27/02 BAB92613.1 2e-84 (AP003416) hypothetical protein~similar to Arabidopsis thaliana chromosome 3
Contig11424_at	0.991727	0.769187	0.113899	0.0637977	0.856867	0.999296	0.114274	0.142462	11/08/02 NP_173259.1 2e-08 calcium-binding protein
Contig11425_at	0.365441	0.602202	1.66327e-05	2.24843e-05	0.000860962	0.109857	0.0351667	0.0695823	11/06/02 AAG51576.1 2e-36 (AC027034) myosin-like protein; 97843-94399 [Arabidopsis thaliana]
Contig11426_at	0.578073	0.678227	1.37317e-08	3.40394e-08	0.825287	0.999296	0.152995	0.170441	10/13/02 BAB90101.1 8e-65 (AP003345) contains ESTs AU032740(S13876)
Contig11427_at	0.998155	0.770312	0.204041	0.103589	0.557514	0.999296	0.00157005	0.0103267	11/06/02 AAD55591.1 6e-59 Similar to gb|AJ010025 unr-interacting protein from Homo sapiens and contains 3 PF|00400 WD40 domains. EST gb|T45021
Contig11428_at	0.144079	0.483566	7.62467e-12	3.84631e-11	0.372369	0.999296	0.150885	0.169062	10/13/02 AAD17855.1 6e-75 sigma factor SIG2B; ZmSIG2B [Zea mays]
Contig11429_at	0.23616	0.538401	3.1822e-07	6.01181e-07	0.739762	0.999296	0.395685	0.300332	10/27/02 NP_176566.1 7e-32 (NM_105056) hypothetical protein; protein id: At1g63810.1 [Arabidopsis thaliana]
Contig1143_at	0.965171	0.763888	0.540471	0.221291	0.115602	0.999296	0.491568	0.340912	10/29/02 P05621 4e-50 Histone H2B.2 pir||HSWT2B histone H2B.2 - wheat
Contig11431_at	0.73224	0.719822	0.536034	0.219971	0.667406	0.999296	0.366375	0.287229	<none>
Contig11432_at	0.0100586	0.27614	5.15049e-06	7.63626e-06	0.532507	0.999296	0.135352	0.158307	10/27/02 CAD40871.1 1e-46 OSJNBa0064H22.16 [Oryza sativa (japonica cultivar-group)]
Contig11433_s_at	0.018253	0.313177	1.23417e-07	2.53019e-07	0.885788	0.999296	0.076548	0.111273	<none>
Contig11434_at	0.0165297	0.307358	5.31187e-06	7.85313e-06	0.742696	0.999296	0.0558579	0.0922192	10/27/02 BAB02809.1 6e-80 (AB024036) contains similarity to EH domain containing proteins~gene_id:MQC12.3 [Arabidopsis thaliana]
Contig11436_at	0.110854	0.456952	2.34172e-05	3.07655e-05	0.767102	0.999296	0.0336366	0.0678031	10/27/02 CAC16347.1 1e-70 (AJ300306) putative helicase [Arabidopsis thaliana]
Contig11437_s_at	0.148048	0.486193	5.27523e-06	7.80932e-06	0.733853	0.999296	0.0760735	0.110812	<none>
Contig11439_at	0.0489547	0.380313	0.00342316	0.00292205	0.375785	0.999296	0.255718	0.232322	11/06/02 NP_172010.1 5e-79 RUB-activating enzyme AXR1; protein id: At1g05180.1
Contig11440_at	0.665058	0.702718	0.00324263	0.00278073	0.169383	0.999296	0.377602	0.292642	11/04/02 NP_172010.1 5e-38 RUB-activating enzyme AXR1; protein id: At1g05180.1
Contig11440_s_at	0.0676756	0.409758	0.054017	0.0336656	0.3099	0.999296	0.859537	0.463985	11/04/02 NP_172010.1 5e-38 RUB-activating enzyme AXR1; protein id: At1g05180.1
Contig11443_at	0.687774	0.70977	0.0147076	0.0107607	0.900959	0.999296	0.0423802	0.0778022	10/13/02 NP_197366.1 1e-32 putative protein; protein id: At5g18650.1
Contig11444_at	0.261445	0.552794	3.32904e-11	1.44715e-10	0.818249	0.999296	0.0287806	0.0616867	10/27/02 NP_176564.1 1e-91 (NM_105054) putative U3 small nucleolar ribonucleoprotein protein; protein id: At1g63780.1
Contig11445_at	0.888739	0.751474	0.000300318	0.000316495	0.256206	0.999296	0.901686	0.475983	11/08/02 NP_680598.1 1e-59 similar to S-locus protein 4-like; protein id: At4g04885.1 [Arabidopsis thaliana]
Contig11446_at	0.0786731	0.422748	2.80698e-09	8.01853e-09	0.531856	0.999296	0.121285	0.147815	10/13/02 BAB64787.1 1e-54 P0701D05.1 [Oryza sativa (japonica cultivar-group)] dbj|BAC00578.1| B1189A09.32 [Oryza sativa (japonica cultivar-group)]
Contig11447_at	0.745774	0.724037	0.013981	0.0102968	0.480935	0.999296	0.730149	0.423698	11/06/02 CAD41259.1 2e-17 (AL606627) OSJNBa0067K08.23 [Oryza sativa (japonica cultivar-group)]
Contig11448_at	0.534075	0.663687	0.178628	0.0929754	0.592515	0.999296	0.53554	0.357562	11/08/02 AAK92636.1 2e-16 (AC079633) Putative AP2 domain containing protein [Oryza sativa] [Oryza sativa (japonica cultivar-group)]
Contig11449_at	0.401056	0.618539	0.0151718	0.0110558	0.281796	0.999296	0.182263	0.189835	11/06/02 CAC40031.1 e-103 P-type ATPase [Hordeum vulgare]
Contig11450_at	0.161122	0.492339	0.164648	0.0869997	0.955629	0.999296	0.205301	0.203884	10/02/02 NP_191637.1 4e-11 (NM_115942) putative protein; protein id: At3g60780.1
Contig11452_at	0.72022	0.717178	6.73979e-07	1.18809e-06	0.287834	0.999296	0.177397	0.186549	11/06/02 NP_192450.1 4e-13 (NM_116780) U3 snoRNP-associated-related; protein id: At4g05410.1
Contig11454_at	0.0777061	0.421846	0.665443	0.257337	0.396169	0.999296	0.81358	0.450395	10/02/02 AAF81309.1 8e-20 (AC061957) Contains a weak similarity to a farnesylated protein GMFP5 mRNA from Glycine max gb|U64916. ESTs
Contig11455_at	0.0255736	0.336569	0.0240434	0.0166405	0.512791	0.999296	0.756112	0.432297	11/06/02 BAA90345.1 5e-66 (AP001080) hypothetical protein [Oryza sativa (japonica cultivar-group)]
Contig11456_at	0.755447	0.7261	0.0380862	0.0248698	0.205022	0.999296	0.650816	0.397007	10/13/02 BAB89036.1 3e-57 (AP003243) contains ESTs C72903(E2446)
Contig11458_at	0.358504	0.600689	0.581404	0.23337	0.508053	0.999296	0.746936	0.429174	11/06/02 NP_564562.1 1e-42 (NM_103902) expressed protein; protein id: At1g50170.1
Contig11459_at	0.630091	0.692024	0.00796659	0.0062642	0.482183	0.999296	0.650156	0.396858	<none>
Contig1146_at	0.356707	0.600334	0.941483	0.328224	0.0396559	0.955423	0.0524712	0.0886878	11/06/02 XP_177477.1 3e-05 (XM_177477) similar to testis-specific histone H2B [Mus musculus]
Contig11460_at	0.0887434	0.438936	7.75809e-05	9.1504e-05	0.369886	0.999296	0.181076	0.189114	01/29/03 NP_195080.2 3e-85 putative protein; protein id: At4g33540.1
Contig11461_s_at	0.134584	0.475221	3.54015e-05	4.47026e-05	0.977871	0.99936	0.369104	0.288577	<none>
Contig11462_at	0.731735	0.719801	0.00105141	0.000997515	0.578435	0.999296	0.41199	0.307391	11/04/02 NP_198992.1 4e-07 (NM_123542) cell cycle control crn (crooked neck) protein-like; protein id: At5g41770.1 [Arabidopsis thaliana]
Contig11463_at	0.265957	0.556456	0.000456633	0.00046429	0.70395	0.999296	0.821299	0.452718	10/13/02 NP_198992.1 4e-46 (NM_123542) cell cycle control crn (crooked neck) protein-like; protein id: At5g41770.1 [Arabidopsis thaliana]
Contig11463_s_at	0.0936407	0.444231	0.0816383	0.048043	0.599137	0.999296	0.508332	0.347567	10/13/02 NP_198992.1 4e-46 (NM_123542) cell cycle control crn (crooked neck) protein-like; protein id: At5g41770.1 [Arabidopsis thaliana]
Contig11464_at	0.190906	0.514278	0.0246229	0.0169963	0.321764	0.999296	0.917239	0.48036	10/29/02 AAN32954.1 e-104 (AF512549) alkaline alpha-galactosidase seed imbibition protein [Lycopersicon esculentum]
Contig11466_at	0.59134	0.682842	3.12958e-13	2.20274e-12	0.873388	0.999296	0.0124271	0.0371112	10/29/02 NP_567387.1 3e-66 putative protein; protein id: At4g12070.1
Contig11467_at	0.565516	0.675231	0.236855	0.11673	0.438271	0.999296	0.0693	0.104589	11/04/02 AAK72272.1 3e-48 (AC084767) unknown protein [Oryza sativa (japonica cultivar-group)]
Contig11468_s_at	0.0742626	0.418722	0.381395	0.170099	0.773547	0.999296	0.569738	0.370348	11/06/02 AAL87544.1 8e-30 (AF293344) KAP-2 [Phaseolus vulgaris]
Contig11469_at	0.244122	0.543357	5.68616e-10	1.88779e-09	0.838673	0.999296	0.146734	0.166349	10/26/02 BAC20728.1 2e-83 (AP004305) mitochondrial inner membrane translocating protein-like [Oryza sativa (japonica cultivar-group)]
Contig1147_s_at	0.0478749	0.37763	0.164292	0.0868528	0.3877	0.999296	0.7788	0.439144	10/27/02 S56685 6e-51 histone H2B-8 - wheat dbj|BAA07157.1| protein H2B-8 [Triticum aestivum]
Contig11470_at	0.193659	0.515654	0.386728	0.171888	0.396766	0.999296	0.219482	0.212588	10/27/02 T02959 e-103 kaurene synthase A - maize gb|AAA73960.1| (L37750) kaurene synthase A [Zea mays]
Contig11471_at	0.295627	0.571311	0.0117086	0.00880444	0.662245	0.999296	0.0721168	0.107273	11/06/02 NP_181526.1 1e-62 36kDa-peroxisomal membrane protein (PMP36); protein id: At2g39970.1
Contig11473_at	0.40544	0.619901	2.95578e-05	3.79878e-05	0.274603	0.999296	4.64771e-06	0.000282929	10/27/02 CAB55389.1 e-107 (AL117264) zwh0005.1 [Oryza sativa (indica cultivar-group)]
Contig11474_at	0.752838	0.725439	0.594011	0.237137	0.0296712	0.895385	0.0635963	0.0995113	10/13/02 AAN04210.1 7e-95 Putative ubiquitin carboxyl terminal hydrolase [Oryza sativa (japonica cultivar-group)]
Contig11475_at	0.785977	0.732231	0.93696	0.327294	0.279671	0.999296	0.652193	0.39736	11/08/02 AAC36055.1 e-116 gibberellin action negative regulator SPY [Hordeum vulgare]
Contig11477_at	0.945949	0.759632	0.00364174	0.00308869	0.731166	0.999296	0.898296	0.475113	11/08/02 Q40070 5e-39 Photosystem II 10 kDa polypeptide
Contig11479_at	0.425787	0.627698	2.44564e-05	3.20225e-05	0.986767	0.99936	0.0168867	0.0447432	10/13/02 NP_568754.1 2e-66 putative protein; protein id: At5g51180.1
Contig11479_s_at	0.969064	0.764902	6.85832e-07	1.2068e-06	0.860645	0.999296	0.0258205	0.0579547	10/13/02 NP_568754.1 2e-66 putative protein; protein id: At5g51180.1
Contig11480_at	0.337007	0.590181	0.0209032	0.0146782	0.0390789	0.952407	0.000141703	0.00226181	11/04/02 BAB85328.1 3e-31 (AP003448) contains ESTs C97001(C50460)
Contig11481_at	0.264959	0.556261	0.000788062	0.0007657	0.627351	0.999296	0.0227454	0.0535395	11/08/02 AAM62421.1 2e-08 Drm3 [Pisum sativum]
Contig11483_at	0.979477	0.767141	0.205717	0.104264	0.221901	0.999296	0.954521	0.48986	10/29/02 AAD30661.1 2e-40 (AF085354) shrunken seed protein [Arabidopsis thaliana]
Contig11485_s_at	0.400107	0.61843	0.598788	0.238555	0.532964	0.999296	0.756183	0.432316	<none>
Contig11486_at	0.985765	0.768295	0.576607	0.23185	0.645796	0.999296	0.571433	0.370997	<none>
Contig11487_at	0.0196667	0.317626	0.0335415	0.0222486	0.681799	0.999296	0.385309	0.295794	11/06/02 AAM63624.1 2e-33 DnaJ protein
Contig11489_at	0.939041	0.758557	0.000117226	0.000133616	0.925543	0.999296	0.0788245	0.113003	11/06/02 BAB56065.1 3e-77 P0665A11.11 [Oryza sativa (japonica cultivar-group)]
Contig11491_at	0.142154	0.481409	0.000858976	0.000829473	0.630856	0.999296	0.369361	0.28866	10/13/02 NP_567064.1 4e-77 (NM_115708) putative protein; protein id: At3g58460.1
Contig11492_at	0.478896	0.646105	2.17587e-05	2.87606e-05	0.468229	0.999296	0.0715327	0.106832	11/06/02 AAM13441.1 9e-73 similar to H. sapiens NNP-1 / Nop52 AP001752 (Score = 92; E= 9e-18) [Hordeum vulgare subsp. vulgare]
Contig11493_at	0.439608	0.633656	2.79458e-06	4.35615e-06	0.83151	0.999296	0.0848596	0.118438	10/26/02 NP_199109.1 4e-35 (NM_123660) putative protein; protein id: At5g42950.1 [Arabidopsis thaliana]
Contig11494_at	0.158362	0.489986	0.00235162	0.00207529	0.797815	0.999296	0.440346	0.31955	11/06/02 NP_195772.1 5e-48 (NM_120230) putative protein; protein id: At5g01520.1
Contig11496_at	0.858515	0.745357	0.22316	0.111496	0.683815	0.999296	0.242599	0.225322	10/13/02 BAC10069.1 4e-82 contains ESTs D23935(R0610)
Contig11497_at	0.318395	0.582935	4.36778e-06	6.56313e-06	0.868378	0.999296	0.493241	0.341514	<none>
Contig11498_at	0.303597	0.574787	0.0386574	0.0251921	0.127563	0.999296	0.238472	0.223502	<none>
Contig11499_at	0.155506	0.489462	0.859255	0.308425	0.794549	0.999296	0.0393985	0.0743805	10/27/02 DAA00296.1 2e-29 TPA: (BK000132) TPA: putative phytosulfokine peptide precursor [Triticum aestivum]
Contig1150_x_at	0.851435	0.744018	1.30602e-08	3.25925e-08	0.693342	0.999296	0.639388	0.393158	11/04/02 S56684 8e-29 histone H2B-6 - wheat dbj|BAA07156.1| (D37942) protein H2B-6 [Triticum aestivum]
Contig11500_at	0.591664	0.682886	0.0570177	0.0352792	0.469608	0.999296	0.856833	0.463274	10/27/02 NP_188312.1 2e-22 (NM_112563) GATA zinc finger protein; protein id: At3g16870.1 [Arabidopsis thaliana]
Contig11501_at	0.998853	0.770545	0.586214	0.234745	0.875092	0.999296	0.0158543	0.0432618	11/08/02 CAA76145.1 1e-51 neutral invertase [Daucus carota]
Contig11502_at	0.241063	0.541381	0.134754	0.0735199	0.493006	0.999296	0.515402	0.350184	10/02/02 NP_187233.1 .001 putative alkaline/neutral invertase; protein id: At3g05820.1 [Arabidopsis thaliana]
Contig11502_s_at	0.504579	0.654622	0.358481	0.162152	0.609822	0.999296	0.00463834	0.0200617	10/02/02 NP_187233.1 .001 putative alkaline/neutral invertase; protein id: At3g05820.1 [Arabidopsis thaliana]
Contig11503_at	0.197573	0.517533	0.0782065	0.0463628	0.153366	0.999296	0.298303	0.25468	<none>
Contig11505_at	0.935661	0.757737	1.51963e-10	5.72789e-10	0.0546977	0.999296	0.970058	0.493522	11/08/02 NP_567058.1 2e-41 auxin-regulated protein; protein id: At3g57810.1
Contig11506_at	0.89921	0.752759	0.295307	0.138968	0.0402701	0.959105	0.0184655	0.0472558	10/02/02 AAK26124.1 4e-39 (AC084406) putative protein phosphatase [Oryza sativa]
Contig11507_at	0.433442	0.63137	0.231356	0.114651	5.24201e-13	1.19727e-09	2.09281e-13	2.17737e-10	01/29/03 BAB64693.1 6e-62 P0431G06.4 [Oryza sativa (japonica cultivar-group)]
Contig11508_s_at	0.0611015	0.395369	0.0447643	0.0286406	0.00916227	0.556519	0.961199	0.4916	11/08/02 BAB64693.1 1e-75 P0431G06.4 [Oryza sativa (japonica cultivar-group)]
Contig11509_at	0.384694	0.61274	0.000951303	0.00090973	0.00418173	0.337493	0.000329837	0.00379759	10/27/02 BAC10867.1 3e-73 (AP004358) putative peroxidase [Oryza sativa (japonica cultivar-group)]
Contig1151_s_at	0.142302	0.481491	1.38303e-08	3.42513e-08	0.418026	0.999296	0.0418346	0.0771268	11/06/02 P27807 8e-53 Histone H2B pir||S22323 histone H2B - wheat
Contig11510_at	0.26173	0.552867	6.5499e-11	2.67156e-10	0.908501	0.999296	0.00337114	0.0165654	10/02/02 AAL68853.1 4e-74 gb protein [Sorghum bicolor]
Contig11511_at	0.785288	0.731956	0.00135814	0.00125702	0.503278	0.999296	0.34348	0.276107	11/07/02 BAB02761.1 5e-38 (AB022217) cytochrome c oxidoreductase-like [Arabidopsis thaliana]
Contig11514_at	0.0407154	0.368826	0.919004	0.32317	0.582271	0.999296	0.300256	0.255599	10/02/02 AAM47308.1 3e-38 (AF377946) OAJNBa0031O09.10 [Oryza sativa (japonica cultivar-group)]
Contig11515_at	0.507702	0.655788	7.69073e-08	1.64546e-07	0.45459	0.999296	0.035122	0.0695068	11/08/02 Q00497 1e-47 Shikimate kinase
Contig11516_at	0.0147049	0.299711	6.06505e-08	1.32639e-07	0.0189676	0.792619	0.853871	0.462457	10/29/02 NP_568783.1 3e-64 PP2A regulatory subunit; protein id: At5g53000.1
Contig11517_at	0.790176	0.733194	8.51133e-05	9.97224e-05	0.722986	0.999296	0.214674	0.209779	10/27/02 AAG12252.1 6e-69 (AF205131) guanylate kinase [Lilium longiflorum]
Contig11518_at	0.357709	0.600386	7.60337e-20	3.27601e-18	0.981335	0.99936	4.76676e-05	0.00114128	10/27/02 NP_198942.1 3e-95 (NM_123491) protein kinase-like; protein id: At5g41260.1 [Arabidopsis thaliana]
Contig11519_at	0.153244	0.488308	9.39787e-13	5.89625e-12	0.132576	0.999296	0.0379029	0.072523	11/07/02 BAB85347.1 8e-74 similar to SLL2-S9-protein [Oryza sativa (japonica cultivar-group)] dbj|BAB92713.1| similar to SLL2-S9-protein [Oryza sativa (japonica culti
Contig11520_at	0.0593693	0.393744	0.00300155	0.00259196	0.498499	0.999296	0.24986	0.229183	11/06/02 BAB90471.1 9e-69 (AP003725) unknown protein [Oryza sativa (japonica cultivar-group)]
Contig11521_at	0.922058	0.755195	0.523726	0.216103	0.920781	0.999296	0.00857329	0.0295768	10/02/02 BAB03088.1 3e-37 dbj|BAA17888.1~gene_id:T5M7.13~similar to unknown protein [Arabidopsis thaliana]
Contig11522_at	0.850215	0.743765	0.321796	0.148926	0.842478	0.999296	0.0760298	0.110776	10/27/02 AAG60205.1 1e-98 putative chloroplast-targeted beta-amylase [Oryza sativa]
Contig11523_at	0.330713	0.587891	0.0547395	0.0340587	0.246348	0.999296	0.697161	0.412767	10/13/02 AAF18499.1 4e-55 (AC010924) Contains similarity to gb|AF151801 CGI-43 protein from Homo sapiens. EST gb|AI999800 comes from this gene.
Contig11524_at	0.358021	0.600403	0.184476	0.0954713	0.716924	0.999296	0.092582	0.125036	<none>
Contig11524_s_at	0.792839	0.733878	7.85336e-05	9.25071e-05	0.710291	0.999296	0.040065	0.0751183	<none>
Contig11525_at	0.986009	0.768317	0.0118299	0.00888621	0.863792	0.999296	0.00882894	0.030126	<none>
Contig11527_at	0.0978155	0.446319	0.15132	0.0810721	0.689053	0.999296	0.850813	0.461467	<none>
Contig11528_at	0.435584	0.6321	0.408702	0.17936	0.393901	0.999296	0.399153	0.301903	<none>
Contig11528_s_at	0.0689668	0.412805	0.228679	0.113664	0.0602898	0.999296	0.756845	0.432563	<none>
Contig11529_at	0.570896	0.67597	0.0362217	0.0237998	0.872142	0.999296	0.699234	0.413388	10/29/02 AAG52003.1 e-119 (AC012563) putative trehalose-6-phosphate synthase; 46897-44149 [Arabidopsis thaliana]
Contig11530_at	0.0472868	0.37763	0.14087	0.0763337	0.0244023	0.850138	0.00162588	0.0105543	10/29/02 NP_195583.1 8e-17 (NM_120032) putative protein; protein id: At4g38710.1
Contig11531_at	0.474214	0.644504	0.515289	0.213605	0.50641	0.999296	0.786379	0.441486	11/06/02 BAA96766.1 4e-29 (AP002521) Similar to Zea mays late embryogenesis abundant protein EMB564 &S16249 (P46517) [Oryza sativa (japonica
Contig11532_at	0.346624	0.594892	2.47312e-07	4.7622e-07	0.670003	0.999296	0.00408206	0.0185975	11/06/02 AAL58279.1 3e-71 (AC068923) putative kinase [Oryza sativa (japonica cultivar-group)]
Contig11533_at	0.45212	0.636836	0.000158289	0.000175996	0.967934	0.999296	0.531968	0.356279	11/06/02 NP_199813.2 3e-35 (NM_124381) putative protein; protein id: At5g50020.1
Contig11534_at	0.324127	0.585467	0.684454	0.262545	0.758886	0.999296	0.634826	0.391826	11/06/02 P15312 e-112 Root-specific lectin precursor pir||T05936 agglutinin isolectin 1 precursor - barley
Contig11535_at	0.380948	0.610749	0.0157389	0.0114295	0.622652	0.999296	0.235656	0.221898	10/13/02 AAL31692.1 4e-80 putative RNA binding protein [Oryza sativa]
Contig11536_at	0.18203	0.506992	0.323035	0.149367	0.723079	0.999296	0.676449	0.405893	01/29/03 NP_568592.1 9e-61 TFIIH basal transcription factor complex helicase XPB subunit
Contig11538_at	0.0280283	0.344024	0.000567443	0.000566761	0.93582	0.999296	0.291347	0.25157	10/29/02 AAF23844.1 2e-68 (AC007234) F1E22.4 [Arabidopsis thaliana]
Contig11539_at	0.510976	0.656184	0.911227	0.321058	0.306682	0.999296	0.91453	0.479628	10/02/02 NP_175546.1 3e-50 (NM_104013) hypothetical chloroplast lumen protein; protein id: At1g51350.1
Contig1154_s_at	0.207854	0.521555	0.117691	0.0655359	0.809397	0.999296	0.00834428	0.0290969	10/02/02 P05621 1e-57 Histone H2B.2 pir||HSWT2B histone H2B.2 - wheat
Contig11540_at	0.971717	0.76555	2.72323e-05	3.53016e-05	0.570973	0.999296	0.850508	0.461396	<none>
Contig11540_s_at	0.861226	0.746084	5.54336e-06	8.16132e-06	0.909484	0.999296	0.788382	0.442285	<none>
Contig11541_at	0.936606	0.758074	5.50384e-05	6.67221e-05	0.467504	0.999296	0.858651	0.46379	<none>
Contig11542_at	0.387041	0.613257	0.283653	0.134654	0.306159	0.999296	0.190497	0.19517	10/02/02 NP_567112.1 7e-35 SKP1 interacting partner 4 (SKIP4)
Contig11545_at	0.856906	0.744897	5.88473e-15	6.66077e-14	0.210404	0.999296	0.666982	0.402322	11/04/02 BAB92723.1 1e-45 (AP003562) contains EST AU092422(C50524)~unknown protein [Oryza sativa (japonica cultivar-group)]
Contig11546_at	0.67305	0.705381	0.00019869	0.000216926	0.584705	0.999296	0.0484348	0.0845243	10/13/02 AAG13484.1 e-120 putative enoyl-CoA-hydratase [Oryza sativa (japonica cultivar-group)]
Contig11548_at	0.894503	0.752013	0.00195783	0.00175458	0.359646	0.999296	0.659533	0.399767	<none>
Contig11550_s_at	0.628183	0.691659	6.41405e-09	1.70576e-08	0.519654	0.999296	0.0061922	0.0241371	01/29/03 BAB63701.1 6e-22 P0683F02.4 [Oryza sativa (japonica cultivar-group)] dbj|BAC03323.1| OJ1402_H07.12 [Oryza sativa (japonica cultivar-group)]
Contig11551_at	0.917863	0.754313	0.000972782	0.00092879	0.405642	0.999296	0.610305	0.384002	10/27/02 BAA96933.1 3e-58 (AB019231) DNA-directed RNA polymerase II largest chain [Arabidopsis thaliana]
Contig11552_at	0.563174	0.674889	3.68768e-06	5.62575e-06	0.297271	0.999296	0.274209	0.242553	10/29/02 CAC39080.1 2e-42 (AJ307662) putative AP2 domain containing protein [Oryza sativa]
Contig11553_at	0.0017266	0.160028	4.49518e-05	5.55302e-05	0.732516	0.999296	0.0446363	0.0803711	11/06/02 AAF82155.1 4e-61 (AC034256) Contains similarity to RP42 from Mus musculus gb|AF198092 and is a member of the Transposase PF|00872
Contig11554_at	0.0153212	0.302024	0.795145	0.292639	0.0637371	0.999296	0.00293945	0.0153469	10/02/02 AAM93720.1 9e-84 putative stress inducible protein [Oryza sativa (japonica cultivar-group)]
Contig11556_at	0.413212	0.622462	0.00116368	0.00109328	0.968218	0.999296	0.860464	0.464344	<none>
Contig11556_s_at	0.585664	0.680916	2.7897e-05	3.60732e-05	0.735052	0.999296	0.615161	0.385764	<none>
Contig11557_at	0.00986177	0.27614	0.478793	0.202227	0.969502	0.999296	0.395728	0.300339	10/27/02 NP_567498.1 2e-27 Expressed protein; protein id: At4g16444.1
Contig11558_at	0.318146	0.582825	1.51018e-05	2.05558e-05	0.395845	0.999296	0.493176	0.34151	<none>
Contig11558_s_at	0.569437	0.67597	4.74551e-05	5.83599e-05	0.20062	0.999296	0.982674	0.496852	<none>
Contig1156_at	0.859316	0.745539	0.707862	0.269023	0.0142867	0.706295	0.0649432	0.100696	11/08/02 P27807 2e-51 Histone H2B pir||S22323 histone H2B - wheat
Contig11560_at	0.0713092	0.415285	0.0357461	0.0235269	0.44188	0.999296	0.0441387	0.0798773	11/06/02 NP_196244.1 4e-66 putative protein; protein id: At5g06260.1
Contig11561_at	0.903768	0.753125	6.49399e-05	7.7687e-05	0.410315	0.999296	0.636699	0.392517	10/13/02 O81263 e-103 Thymidine kinase pir||T02888 probable thymidine kinase (EC 2.7.1.21) - rice
Contig11562_at	0.275086	0.561122	7.61632e-07	1.33057e-06	0.925602	0.999296	0.144283	0.164699	11/06/02 T07681 7e-13 translocase 7K chain TOM7
Contig11563_at	0.012801	0.284601	2.37372e-06	3.75492e-06	0.71653	0.999296	0.493872	0.341661	10/02/02 AAB01085.2 e-107 (U34402) single-subunit RNA polymerase C [Triticum aestivum]
Contig11564_at	0.087957	0.437883	0.425974	0.184895	0.344542	0.999296	0.910424	0.47868	11/07/02 BAA94242.1 2e-98 (AP001633) Similar to Arabidopsis thaliana chromosome II BAC F19I3 genomic sequence; putative RING3 protein (AC004238)
Contig11565_at	0.480723	0.646995	8.71693e-10	2.79636e-09	0.858221	0.999296	0.0613672	0.0973679	10/13/02 NP_566246.1 1e-48 (NM_111381) expressed protein; protein id: At3g05090.1
Contig11568_at	0.773607	0.729802	0.00258649	0.00225905	0.777693	0.999296	0.452244	0.32481	11/06/02 T51588 3e-84 hypothetical protein 2 [imported] - rice gb|AAC72848.1| unknown [Oryza sativa]
Contig1157_at	0.161423	0.492651	8.45514e-05	9.90958e-05	0.413754	0.999296	0.00264454	0.0142781	11/07/02 P27807 2e-46 Histone H2B pir||S22323 histone H2B - wheat
Contig11570_at	0.712965	0.715262	0.943621	0.328518	5.64339e-06	0.00184136	1.02948e-09	4.36363e-07	11/08/02 NP_191696.1 2e-09 (NM_116001) putative protein; protein id: At3g61370.1 [Arabidopsis thaliana]
Contig11572_at	0.883872	0.750593	0.167983	0.0884145	0.738163	0.999296	0.296997	0.254167	11/06/02 AAK15448.1 e-113 hypothetical protein [Oryza sativa (japonica cultivar-group)]
Contig11573_at	0.141223	0.481409	0.00116297	0.00109285	0.58333	0.999296	0.49429	0.341847	10/13/02 NP_174210.1 e-107 26S proteasome regulatory subunit (RPN6)
Contig11574_at	0.0549547	0.389235	2.02223e-09	5.94219e-09	0.393064	0.999296	0.245595	0.227017	11/06/02 BAB16384.1 7e-81 (AB042428) uncoupling protein [Triticum aestivum]
Contig11576_at	0.319121	0.583471	0.00234539	0.00207097	0.541924	0.999296	0.0982708	0.129539	11/04/02 AAF79463.1 2e-14 (AC022492) F1L3.15 [Arabidopsis thaliana] gb|AAF97300.1|AC007843_3 (AC007843) Hypothetical protein [Arabidopsis thaliana]
Contig11577_at	0.60161	0.685509	0.103542	0.0589231	0.0651732	0.999296	0.0943476	0.12648	10/02/02 NP_175722.1 2e-83 (NM_104193) hypothetical protein; protein id: At1g53140.1 [Arabidopsis thaliana]
Contig11579_at	0.649398	0.698887	0.101811	0.0580565	0.733407	0.999296	0.825035	0.454012	10/13/02 CAD40870.1 5e-69 OSJNBa0064H22.15 [Oryza sativa (japonica cultivar-group)]
Contig1158_x_at	0.56826	0.67597	0.423528	0.184161	0.353562	0.999296	0.72301	0.421521	10/04/02 P27807 3e-46 Histone H2B pir||S22323 histone H2B - wheat
Contig11580_at	0.371323	0.605321	1.54843e-08	3.79736e-08	0.546633	0.999296	0.0206756	0.0507772	11/06/02 NP_195551.1 2e-38 (NM_120000) putative protein; protein id: At4g38380.1 [Arabidopsis thaliana]
Contig11582_at	0.0956986	0.44547	0.0222206	0.0155194	0.473606	0.999296	0.371765	0.289728	10/13/02 NP_173822.2 4e-82 DNAJ-like heatshock protein; protein id: At1g24120.1
Contig11583_at	0.966066	0.764088	0.000267012	0.000284276	0.834155	0.999296	0.795732	0.444634	10/13/02 P45582 1e-79 Beta-galactosidase precursor (Lactase) pir||S41889 beta-galactosidase (EC 3.2.1.23) - garden asparagus
Contig11584_at	0.0458866	0.377169	5.14809e-05	6.27116e-05	0.0585281	0.999296	0.0648743	0.100617	11/06/02 EAA11882.1 9e-11 (AAAB01008960) agCP5827 [Anopheles gambiae str. PEST]
Contig11585_at	0.453601	0.636836	1.99141e-06	3.20146e-06	0.698513	0.999296	0.0982415	0.129517	<none>
Contig11587_at	0.896776	0.75271	5.81696e-06	8.53033e-06	0.314114	0.999296	0.000134817	0.00220907	01/29/03 NP_172530.1 2e-52 hypothetical protein; protein id: At1g10600.1 [Arabidopsis thaliana]
Contig11589_at	0.801156	0.735488	5.36332e-07	9.68653e-07	0.282104	0.999296	0.674425	0.404976	10/02/02 AAK32812.1 2e-64 At1g27150/T7N9_21 [Arabidopsis thaliana]
Contig1159_at	0.252792	0.548619	0.0765162	0.045513	0.000228637	0.039625	5.39062e-05	0.00123441	<none>
Contig1159_s_at	0.334769	0.58884	4.32936e-06	6.51041e-06	0.00242303	0.241268	0.0116501	0.0356494	<none>
Contig11591_at	0.893411	0.751872	0.563359	0.227839	0.812996	0.999296	0.0437353	0.0794109	10/13/02 BAB86213.1 e-121 putative deoxyguanosine kinase [Oryza sativa (japonica cultivar-group)]
Contig11592_x_at	0.362747	0.601232	0.186324	0.0962168	0.076883	0.999296	0.446534	0.322399	<none>
Contig11593_x_at	0.628811	0.691693	0.585868	0.234666	0.0839981	0.999296	0.262736	0.236296	<none>
Contig11594_at	0.154503	0.489084	0.908015	0.320274	0.39847	0.999296	0.13395	0.157246	<none>
Contig11597_at	0.118345	0.461501	6.52342e-12	3.33379e-11	0.936545	0.999296	0.000214313	0.00290603	11/08/02 NP_179964.1 1e-37 (NM_127947) unknown protein; protein id: At2g23840.1 [Arabidopsis thaliana]
Contig11598_at	0.030612	0.348557	0.00351878	0.00299483	0.037865	0.951075	0.0444941	0.080258	10/27/02 AAL08263.1 3e-61 At1g32359/F27G20.10 [Arabidopsis thaliana] gb|AAL87363.1| At1g32359/F27G20.10 [Arabidopsis thaliana]
Contig11601_at	0.00743131	0.265929	0.0207717	0.0146003	0.253444	0.999296	0.0519945	0.0882601	11/06/02 NP_566742.1 3e-45 (NM_113306) PHD-finger protein
Contig11602_at	0.959823	0.762261	4.07344e-06	6.1648e-06	0.978818	0.99936	0.783184	0.44031	11/08/02 BAB68083.1 2e-51 (AP003560) putative flavonol glucosyltransferase [Oryza sativa (japonica cultivar-group)]
Contig11604_at	0.321719	0.584276	0.266896	0.128424	0.030205	0.899454	0.0277599	0.0605707	10/02/02 BAB17182.1 2e-32 (AP002843) putative UTP-glucose glucosyltransferase [Oryza sativa (japonica cultivar-group)]
Contig11605_at	0.710814	0.714641	9.53907e-11	3.75517e-10	0.628765	0.999296	0.0134604	0.0389763	10/27/02 NP_199542.1 1e-69 putative protein; protein id: At5g47310.1 [Arabidopsis thaliana] dbj|BAA97165.1| contains similarity to EREBP-4~gene_id:MQL5.17 [Arabidopsis
Contig11606_at	0.48557	0.649524	1.82389e-06	2.95406e-06	0.150629	0.999296	0.648931	0.396512	11/04/02 AAK91817.1 1e-89 (AF272754) kinesin heavy chain [Zea mays]
Contig11607_at	0.451655	0.636836	2.43245e-07	4.68851e-07	0.745919	0.999296	0.577929	0.37339	10/29/02 NP_181610.1 3e-29 (NM_129641) putative translation initiation factor; protein id: At2g40780.1 [Arabidopsis thaliana]
Contig11608_s_at	0.160638	0.492205	0.000172959	0.000190595	0.431288	0.999296	0.884757	0.471185	11/06/02 NP_181610.1 7e-05 (NM_129641) putative translation initiation factor; protein id: At2g40780.1 [Arabidopsis thaliana]
Contig11609_at	0.49664	0.652775	0.840762	0.304276	0.31828	0.999296	0.138624	0.160477	10/27/02 AAF62183.1 1e-94 (AF247165) alpha-expansin OsEXP10 [Oryza sativa]
Contig1161_at	0.227882	0.535177	0.12869	0.0707259	0.912113	0.999296	0.167446	0.180355	11/06/02 P05621 8e-64 Histone H2B.2 pir||HSWT2B histone H2B.2 - wheat
Contig11611_at	0.825673	0.739459	6.63215e-08	1.43871e-07	0.20285	0.999296	0.0157651	0.0431014	<none>
Contig11615_at	0.786655	0.732233	0.000342973	0.000357391	0.522309	0.999296	8.84969e-05	0.00168519	11/04/02 BAB63815.1 2e-24 (AP003611) contains ESTs AU057879(S21867)
Contig11615_s_at	0.572487	0.676907	0.000909109	0.000873343	0.785076	0.999296	0.000726195	0.00625351	11/04/02 BAB63815.1 2e-24 (AP003611) contains ESTs AU057879(S21867)
Contig11617_at	0.00196066	0.1656	7.12332e-11	2.88582e-10	0.00237639	0.238056	7.91058e-06	0.000409509	10/29/02 NP_179489.1 2e-72 (NM_127456) putative ATP binding protein; protein id: At2g18990.1 [Arabidopsis thaliana]
Contig11618_at	0.711419	0.714892	0.38486	0.171204	0.468983	0.999296	0.0166074	0.0442726	<none>
Contig11619_at	0.0999994	0.448353	0.892531	0.316718	0.651635	0.999296	0.174356	0.184653	11/07/02 AAK73021.1 3e-53 ceramide glucosyltransferase [Gossypium arboreum]
Contig1162_at	0.582294	0.679398	4.04288e-09	1.11567e-08	0.532479	0.999296	0.165376	0.178968	10/31/02 P27807 1e-50 Histone H2B pir||S22323 histone H2B - wheat
Contig11623_at	0.683283	0.708427	5.36614e-13	3.5525e-12	0.384087	0.999296	0.00662798	0.0252006	11/06/02 P17770 2e-69 Aromatic-L-amino-acid decarboxylase (AADC) (DOPA decarboxylase) (Tryptophan decarboxylase)
Contig11624_at	0.984318	0.768218	5.2361e-06	7.75321e-06	0.25728	0.999296	0.00398564	0.0183113	<none>
Contig11624_x_at	0.345568	0.594063	0.000464479	0.000471346	0.591587	0.999296	0.0211313	0.0514218	<none>
Contig11625_at	0.608937	0.686706	0.0400948	0.0260266	0.573116	0.999296	0.986918	0.497742	<none>
Contig11626_at	0.957817	0.761775	0.000255647	0.000273088	0.692854	0.999296	0.185996	0.192426	11/07/02 NP_566396.1 1e-40 VAMP protein SEC22; protein id: At3g11660.1
Contig11628_at	0.0541966	0.3877	2.04696e-05	2.72368e-05	0.416471	0.999296	0.115195	0.143174	11/08/02 P23922 e-103 Transcription factor HBP-1a (Histone-specific transcription factor HBP1)
Contig11631_at	0.108568	0.454653	0.89442	0.317157	0.843327	0.999296	0.471169	0.332931	10/13/02 AAL34122.1 1e-08 (AC090713) hypothetical protein [Oryza sativa (japonica cultivar-group)]
Contig11632_at	0.987811	0.768433	0.112779	0.0633024	0.780689	0.999296	0.0241188	0.0554381	10/13/02 BAB01104.1 2e-44 gb|AAD39678.1~gene_id:MYF24.10~similar to unknown protein [Arabidopsis thaliana]
Contig11633_at	0.234523	0.537917	5.64751e-16	8.56862e-15	0.918973	0.999296	0.000121991	0.00208376	11/08/02 NP_177348.1 3e-43 (NM_105861) unknown protein; protein id: At1g72030.1 [Arabidopsis thaliana]
Contig11634_at	0.0503762	0.382154	1.85529e-09	5.48679e-09	0.464022	0.999296	0.0730537	0.108039	10/02/02 T01685 8e-17 crp1 protein - maize gb|AAC25599.1| (AF073522) CRP1 [Zea mays]
Contig11635_at	0.520702	0.65972	0.508994	0.211738	0.927012	0.999296	0.0664846	0.102018	10/02/02 CAB53495.1 4e-36 (AJ245900) CAA303722.1 protein [Oryza sativa]
Contig11636_at	0.0435114	0.37207	1.08664e-09	3.40197e-09	0.83184	0.999296	0.101727	0.132514	10/02/02 NP_195386.1 1e-45 (NM_119832) salt-inducible like protein; protein id: At4g36680.1
Contig1164_at	0.0872414	0.436294	8.43117e-06	1.19897e-05	0.652756	0.999296	0.0211748	0.0514648	10/13/02 S56687 3e-53 histone H2B153 - wheat dbj|BAA07159.1| protein H2B153 [Triticum aestivum]
Contig11640_at	0.814466	0.737107	0.000131786	0.000148819	0.502312	0.999296	0.000293512	0.00353961	11/08/02 NP_565372.1 8e-77 expressed protein; protein id: At2g15290.1
Contig11641_at	0.618028	0.689079	2.4929e-05	3.2614e-05	0.677054	0.999296	0.517693	0.351	11/06/02 CAB40792.1 1e-91 putative lectin [Hordeum vulgare subsp. vulgare]
Contig11642_at	0.639691	0.695069	6.28089e-07	1.11526e-06	0.579148	0.999296	5.75332e-05	0.00127394	10/29/02 BAC06214.1 e-115 P0018C10.15 [Oryza sativa (japonica cultivar-group)] dbj|BAC07339.1| P0471B04.23 [Oryza sativa (japonica cultivar-group)]
Contig11645_at	0.179977	0.506224	0.333626	0.153166	0.502612	0.999296	0.691417	0.411077	10/29/02 BAA90354.1 2e-80 unnamed protein product [Oryza sativa (japonica cultivar-group)]
Contig11646_at	0.0140339	0.295481	0.062528	0.0382007	0.601041	0.999296	0.638845	0.393051	10/29/02 NP_192901.1 9e-81 putative protein; protein id: At4g11640.1 [Arabidopsis thaliana] pir||T04211 probable threonine ammonia-lyase (EC 4.3.1.19) T5C23.70
Contig11647_at	0.111454	0.456952	0.000931727	0.000892542	0.945447	0.999296	0.138624	0.160477	10/13/02 NP_200538.1 2e-82 (NM_125110) protein carboxyl methylase-like; protein id: At5g57280.1
Contig11648_at	0.291703	0.569484	0.00201517	0.00180245	0.725152	0.999296	0.4162	0.309019	11/06/02 T03760 e-143 alpha-dextrin endo-1
Contig11649_at	0.959081	0.762165	3.84969e-06	5.84545e-06	0.41139	0.999296	0.303046	0.256656	10/29/02 NP_565474.1 7e-21 (NM_127611) Expressed protein; protein id: At2g20515.1
Contig11651_at	0.47976	0.646482	4.13283e-06	6.24256e-06	0.9157	0.999296	0.929956	0.483283	01/29/03 BAB91925.1 e-103 P0439E07.6 [Oryza sativa (japonica cultivar-group)]
Contig11653_at	0.645332	0.697196	0.0274557	0.018705	0.462758	0.999296	0.0865155	0.119794	11/04/02 BAC10139.1 6e-30 (AP004339) hypothetical protein~predicted by GENSCAN etc. [Oryza sativa (japonica cultivar-group)]
Contig11653_s_at	0.729611	0.719232	0.0257859	0.0177145	0.726858	0.999296	0.274735	0.242776	11/04/02 BAC10139.1 6e-30 (AP004339) hypothetical protein~predicted by GENSCAN etc. [Oryza sativa (japonica cultivar-group)]
Contig11654_at	0.287885	0.567312	0.0351114	0.0231708	0.807411	0.999296	0.22224	0.214227	11/06/02 NP_173675.1 4e-88 phosphoribosylanthranilate transferase
Contig11655_at	0.214036	0.526152	9.98612e-14	8.0619e-13	0.883352	0.999296	0.0389204	0.07377	10/26/02 BAB63820.1 1e-81 (AP003627) contains EST D47569(S13151)~similar to Arabidopsis thaliana protein F12L6.31~unknown protein [Oryza sativa
Contig11656_at	0.132272	0.473588	0.313766	0.145951	0.507841	0.999296	0.182486	0.189966	11/06/02 NP_181316.1 1e-06 (NM_129336) CHP-rich zinc finger protein
Contig11659_at	0.440114	0.633695	3.58357e-06	5.48198e-06	0.985703	0.99936	0.0119864	0.0363135	11/06/02 NP_568521.1 2e-46 putative protein; protein id: At5g32440.1
Contig1166_s_at	0.986646	0.768317	0.0721641	0.0432475	0.661317	0.999296	0.975855	0.495039	11/04/02 Q43261 3e-43 HISTONE H2B.3 emb|CAA49584.1| (X69960) H2B histone [Zea mays]
Contig11660_at	0.0108233	0.278143	0.0139643	0.0102884	0.51635	0.999296	0.341485	0.275084	11/08/02 NP_197517.1 1e-43 putative protein; protein id: At5g20170.1 [Arabidopsis thaliana]
Contig11661_at	0.245628	0.544322	0.772195	0.286634	0.946711	0.999296	0.00649811	0.024872	11/06/02 BAB63707.1 9e-83 putative G10 protein [Oryza sativa (japonica cultivar-group)]
Contig11662_at	0.813118	0.736937	0.702906	0.267517	0.759617	0.999296	0.201768	0.201757	<none>
Contig11662_s_at	0.831717	0.740433	0.165763	0.0874406	0.939615	0.999296	0.00207235	0.0122001	<none>
Contig11663_at	0.393699	0.616126	0.985219	0.33782	0.77325	0.999296	0.771484	0.437242	<none>
Contig11664_at	0.0741328	0.418722	0.00640237	0.00514897	0.717133	0.999296	0.280859	0.246185	10/02/02 BAB17148.1 6e-36 (AP002868) hypothetical protein~similar to Oryza sativa chromosome 10
Contig11665_at	0.425361	0.627524	3.76092e-05	4.72455e-05	0.567036	0.999296	0.417428	0.309527	10/26/02 NP_567453.1 3e-35 (NM_117588) mitochondrial carrier protein family; protein id: At4g15010.1
Contig11667_at	0.164109	0.494798	2.64403e-10	9.47164e-10	0.611781	0.999296	0.000145818	0.00231458	10/13/02 BAB21082.1 6e-70 (AP002819) contains ESTs C23588(S12831)
Contig11668_at	0.171321	0.499387	3.75944e-05	4.72344e-05	0.64122	0.999296	0.0865926	0.119815	11/08/02 BAC07119.1 3e-38 (AP004334) hypothetical protein~predicted by FGENESH etc. [Oryza sativa (japonica cultivar-group)]
Contig1167_s_at	0.220062	0.530385	0.196097	0.100195	0.989028	0.99936	0.958789	0.490828	11/04/02 S56687 6e-54 histone H2B153 - wheat dbj|BAA07159.1| protein H2B153 [Triticum aestivum]
Contig11670_at	0.0738075	0.418722	0.417087	0.18202	0.148595	0.999296	0.24679	0.227633	10/26/02 AAF21203.1 1e-35 hypothetical protein [Arabidopsis thaliana]
Contig11673_at	0.871578	0.748797	0.343327	0.156705	0.596778	0.999296	0.300061	0.255479	10/27/02 AAM95682.1 8e-92 (AC090870) putative DnaJ domain containing protein [Oryza sativa (japonica cultivar-group)]
Contig11674_at	0.482592	0.647657	0.000684974	0.000672523	0.0938431	0.999296	0.625119	0.388601	10/13/02 AAD31065.1 5e-32 (AC007357) EST gb|N37870 comes from this gene. [Arabidopsis thaliana]
Contig11675_at	0.151956	0.488222	0.00014315	0.000160444	0.570871	0.999296	0.000303197	0.00358464	11/06/02 BAB55476.1 e-107 (AP002541) putative ATP-dependent RNA helicase A [Oryza sativa (japonica cultivar-group)]
Contig11675_s_at	0.380154	0.610348	1.74904e-06	2.84466e-06	0.701505	0.999296	0.952567	0.489468	11/06/02 BAB55476.1 e-107 (AP002541) putative ATP-dependent RNA helicase A [Oryza sativa (japonica cultivar-group)]
Contig11676_at	0.91209	0.753874	0.127	0.0699503	0.93333	0.999296	0.965241	0.492561	11/07/02 BAB55476.1 1e-27 (AP002541) putative ATP-dependent RNA helicase A [Oryza sativa (japonica cultivar-group)]
Contig11677_s_at	0.770549	0.728913	0.0302009	0.0203249	0.0071198	0.482541	3.60267e-06	0.000248377	10/29/02 NP_195826.1 2e-34 (NM_120284) putative protein; protein id: At5g02060.1 [Arabidopsis thaliana]
Contig11678_at	0.250423	0.547247	0.0996305	0.0570386	0.219118	0.999296	0.0134989	0.0390515	10/13/02 NP_195826.1 4e-35 (NM_120284) putative protein; protein id: At5g02060.1 [Arabidopsis thaliana]
Contig11679_at	0.808145	0.736473	0.0129775	0.0096442	0.962407	0.999296	0.651051	0.397129	11/06/02 NP_566314.1 5e-25 expressed protein; protein id: At3g07640.1
Contig1168_at	0.405566	0.619901	8.0918e-09	2.1049e-08	0.777467	0.999296	0.241267	0.224851	11/04/02 BAB17207.1 5e-89 putative DKFZP564O0463 protein [Oryza sativa (japonica cultivar-group)]
Contig11680_at	0.169996	0.498674	0.823216	0.300054	0.924242	0.999296	0.16144	0.176325	11/08/02 BAB02135.1 4e-12 gb|AAF15936.1~gene_id:MLD15.10~similar to unknown protein [Arabidopsis thaliana]
Contig11681_at	0.261897	0.552995	2.60251e-13	1.85861e-12	0.896781	0.999296	0.00102963	0.00781405	11/08/02 AAK38500.1 8e-65 (AC087181) putative FK506-binding protein [Oryza sativa]
Contig11682_at	0.278814	0.563474	0.00240057	0.00211406	0.817002	0.999296	0.983192	0.496995	10/13/02 CAB51832.1 1e-21 (AJ243961) hypothetical protein [Oryza sativa (indica cultivar-group)]
Contig11684_at	0.408005	0.620879	0.00351236	0.00299002	0.692365	0.999296	0.319647	0.26499	10/29/02 AAG46081.1 2e-15 (AC079830) hypothetical protein [Oryza sativa]
Contig11685_at	0.686723	0.709451	2.42915e-20	1.15269e-18	0.665064	0.999296	1.11524e-06	0.000118178	11/06/02 CAD30274.1 8e-29 (AJ458442) IAA16 protein [Gossypium hirsutum]
Contig11686_at	0.0761092	0.420593	0.363452	0.163934	0.635137	0.999296	0.990887	0.498759	11/08/02 BAC10819.1 3e-17 (AP004262) hypothetical protein~similar to Oryza sativa chromosome1
Contig11688_at	0.235187	0.538097	0.11273	0.0632884	0.0245574	0.853714	0.615583	0.385901	10/27/02 NP_566245.1 1e-24 (NM_111379) expressed protein; protein id: At3g05070.1
Contig11689_at	0.937408	0.758277	0.000494775	0.000499425	0.714173	0.999296	0.143323	0.16414	11/07/02 BAB28353.1 4e-07 (AK012610) data source:SPTR
Contig1169_at	0.669258	0.704244	0.321938	0.148966	0.407136	0.999296	0.616956	0.38623	11/04/02 S56685 9e-50 histone H2B-8 - wheat dbj|BAA07157.1| protein H2B-8 [Triticum aestivum]
Contig1169_x_at	0.920564	0.754986	0.165889	0.087495	0.0954917	0.999296	0.985886	0.497507	11/04/02 S56685 9e-50 histone H2B-8 - wheat dbj|BAA07157.1| protein H2B-8 [Triticum aestivum]
Contig11690_at	0.0502907	0.381756	0.0465624	0.0296257	0.796528	0.999296	0.175278	0.185176	11/08/02 NP_564433.1 7e-77 (NM_103124) expressed protein; protein id: At1g34020.1
Contig11690_s_at	0.0113234	0.281531	0.207112	0.104862	0.221856	0.999296	0.911839	0.478957	11/08/02 NP_564433.1 7e-77 (NM_103124) expressed protein; protein id: At1g34020.1
Contig11691_at	0.512214	0.656448	0.0919502	0.0532357	0.107813	0.999296	0.0521643	0.0884447	10/29/02 BAB86109.1 8e-17 P0678F11.16 [Oryza sativa (japonica cultivar-group)]
Contig11693_at	0.280615	0.563747	1.17473e-10	4.54654e-10	0.24699	0.999296	0.257922	0.233601	11/07/02 BAB90194.1 2e-68 (AP003407) putative pectinacetylesterase [Oryza sativa (japonica cultivar-group)]
Contig11696_at	0.312729	0.580479	7.16205e-06	1.03223e-05	0.190587	0.999296	0.0128109	0.0379133	10/02/02 BAB89728.1 5e-66 putative peptide chain release factor subunit 1 (ERF1) [Oryza sativa (japonica cultivar-group)]
Contig11697_at	0.193477	0.515428	2.59008e-13	1.85142e-12	0.356143	0.999296	1.49934e-05	0.000592515	11/08/02 BAC20646.1 e-101 contains EST AU069907(E11940)~similar to salt-inducible protein [Oryza sativa (japonica cultivar-group)]
Contig11698_at	0.167614	0.49707	0.0329145	0.021911	0.865569	0.999296	0.559948	0.366712	10/13/02 AAM65302.1 1e-97 (AY087766) unknown [Arabidopsis thaliana]
Contig11699_at	0.683969	0.708792	1.15963e-11	5.57898e-11	0.162097	0.999296	0.0657527	0.101397	11/08/02 BAA75493.1 1e-84 (AB024058) IDS3 [Hordeum vulgare subsp. vulgare]
Contig117_at	0.88646	0.751135	0.501466	0.209279	0.957749	0.999296	0.00130208	0.00909748	11/04/02 HSWT41 2e-41 histone H4 (TH091) - wheat gb|AAA34292.1| histone H4
Contig1170_at	0.770508	0.728913	1.10903e-06	1.87652e-06	0.810219	0.999296	0.393003	0.299129	10/27/02 AAM47582.1 1e-95 putative 60S ribosomal protein [Sorghum bicolor]
Contig11701_at	0.0420941	0.371157	0.0180102	0.0128786	0.775612	0.999296	0.312073	0.261155	11/08/02 BAB07968.1 2e-57 (AP002524) putative 0-deacetylbaccatin III-10-O-acetyl transferase [Oryza sativa (japonica cultivar-group)]
Contig11702_at	0.52493	0.660907	0.000233259	0.000251118	0.66788	0.999296	0.105616	0.135659	11/08/02 BAC01202.1 1e-44 (AP003270) hypothetical protein~similar to Arabidopsis thaliana chromosome 2
Contig11704_at	0.247301	0.545057	1.02411e-06	1.74381e-06	0.608151	0.999296	0.0857272	0.119254	11/08/02 BAC01219.1 2e-56 putative tubby protein [Oryza sativa (japonica cultivar-group)]
Contig11705_at	0.188998	0.513311	3.05325e-05	3.91051e-05	0.444265	0.999296	0.0171647	0.0451739	11/08/02 CAC84559.1 e-122 cycloartenol synthase [Avena strigosa]
Contig11706_at	0.785264	0.731956	0.332442	0.152763	0.977524	0.99936	0.877131	0.469105	10/02/02 BAB19125.1 6e-79 (AP002839) putative HSPC058 [Oryza sativa (japonica cultivar-group)]
Contig11708_at	0.383908	0.612285	4.95322e-09	1.34828e-08	0.683165	0.999296	0.849302	0.461127	10/13/02 NP_567581.1 6e-28 cytochrome p450 family; protein id: At4g19230.1
Contig11709_at	0.0599443	0.394016	2.2895e-05	3.01808e-05	0.0342868	0.936422	0.00278984	0.014809	11/04/02 CAD28151.1 4e-87 (AJ438338) glucosyltransferase [Triticum aestivum]
Contig11710_at	0.823725	0.73911	0.876958	0.312886	0.976136	0.99936	0.953304	0.489659	<none>
Contig11711_at	0.541521	0.666667	0.000231102	0.000248967	0.381866	0.999296	0.870183	0.467175	11/04/02 AAL05612.1 2e-68 (AF289477) ammonium transporter 1-1 [Oryza sativa]
Contig11712_at	0.435199	0.631947	7.51548e-06	1.07958e-05	0.530342	0.999296	0.778289	0.439033	10/13/02 NP_196569.1 1e-88 (NM_121045) putative protein; protein id: At5g10070.1 [Arabidopsis thaliana]
Contig11714_at	0.0600754	0.394016	0.373488	0.167473	0.442428	0.999296	0.165829	0.17926	11/08/02 AAL73563.1 1e-19 Putative serine carboxypeptidase [Oryza sativa] gb|AAM08635.1|AC108883_8 Putative serine carboxypeptidase [Oryza sativa]
Contig11715_at	0.865397	0.746328	1.34011e-08	3.33685e-08	0.75266	0.999296	0.883491	0.470841	11/06/02 NP_200231.1 4e-85 putative protein; protein id: At5g54200.1 [Arabidopsis thaliana] dbj|BAB11582.1| contains similarity to WD-containing protein~gene_id:K18G13
Contig11716_at	0.0534589	0.3877	0.00891653	0.00691562	0.905637	0.999296	0.401457	0.302985	10/13/02 NP_567893.1 1e-47 putative protein; protein id: At4g32330.1
Contig11718_at	0.19804	0.517701	6.1246e-07	1.09298e-06	0.475183	0.999296	0.193936	0.197359	10/27/02 AAF16758.1 9e-82 (AC010155) F3M18.23 [Arabidopsis thaliana]
Contig11720_at	0.97536	0.766567	0.904633	0.319544	0.531587	0.999296	0.0175031	0.0457337	10/29/02 BAB89568.1 2e-41 (AP003251) putative protein phosphatase 2C [Oryza sativa (japonica cultivar-group)]
Contig11723_at	0.286242	0.566349	0.00141622	0.00130535	1.86877e-06	0.000748819	2.26247e-05	0.000736113	10/29/02 NP_179430.1 2e-62 putative ADP-ribosylation factor; protein id: At2g18390.1
Contig11724_at	0.0341362	0.350386	0.00545976	0.00445849	0.164047	0.999296	0.0686889	0.103983	10/28/02 BAB64203.1 e-109 (AP003266) putative serine/threonine kinase PBS1 protein [Oryza sativa (japonica cultivar-group)]
Contig11726_at	0.0212991	0.321836	0.000177464	0.000195201	0.518948	0.999296	0.502194	0.344997	10/02/02 AAL59235.1 2e-89 (AF448416) unknown [Zea mays]
Contig11727_at	0.199144	0.518208	6.40747e-05	7.67815e-05	0.202878	0.999296	0.538192	0.358558	11/06/02 NP_187495.1 3e-60 hypothetical protein; protein id: At3g08830.1 [Arabidopsis thaliana]
Contig11729_at	0.910313	0.753663	0.13809	0.0750485	0.339884	0.999296	0.114651	0.142785	10/13/02 NP_566430.2 6e-38 RRM-containing protein; protein id: At3g12640.1 [Arabidopsis thaliana]
Contig11731_at	0.500676	0.653881	0.000244816	0.000262437	0.68557	0.999296	0.020718	0.0508083	10/13/02 NP_186894.1 e-102 (NM_111112) cell division protein FtsH-like protein; protein id: At3g02450.1
Contig11733_at	0.280197	0.563747	1.024e-06	1.74381e-06	0.467573	0.999296	0.676858	0.406014	10/13/02 NP_191713.1 2e-73 prolyl aminopeptidase-like protein; protein id: At3g61540.1
Contig11736_at	0.107679	0.454649	7.92112e-06	1.13305e-05	0.441105	0.999296	0.809873	0.449254	01/29/03 AAL75736.1 7e-50 Putative amidase [Oryza sativa] gb|AAM46058.1|AC122145_12 Putative amidase [Oryza sativa (japonica cultivar-group)]
Contig11737_at	0.56328	0.674951	4.42311e-09	1.21373e-08	0.727538	0.999296	0.894226	0.474079	10/02/02 BAB86115.1 2e-49 P0678F11.22 [Oryza sativa (japonica cultivar-group)]
Contig11738_at	0.222787	0.531549	0.00742605	0.00588426	0.0936139	0.999296	0.109307	0.138473	11/06/02 NP_114295.1 2e-70 (NC_002762) ribosomal protein L16 [Triticum aestivum] dbj|BAB47071.1| (AB042240) ribosomal protein L16 [Triticum aestivum]
Contig11739_at	0.493478	0.651422	0.0587487	0.0362095	0.343223	0.999296	0.145442	0.165441	10/29/02 NP_114293.1 7e-71 (NC_002762) ribosomal protein S8 [Triticum aestivum] dbj|BAB47069.1| (AB042240) ribosomal protein S8 [Triticum aestivum]
Contig11740_at	0.772794	0.729572	0.000303962	0.000320076	0.425043	0.999296	0.432227	0.316223	11/04/02 BAC15512.1 8e-36 (AP003840) contains ESTs C91599(E20333)
Contig11741_at	0.994583	0.769753	4.21437e-06	6.34852e-06	0.983038	0.99936	0.032525	0.0664663	11/06/02 BAB21082.1 1e-95 (AP002819) contains ESTs C23588(S12831)
Contig11742_at	0.233184	0.537238	1.73248e-08	4.21032e-08	0.870714	0.999296	0.220703	0.213384	10/26/02 NP_568216.1 5e-68 (NM_121014) ribsomal protein - like; protein id: At5g09770.1
Contig11743_at	0.234972	0.538026	0.00388308	0.00327805	0.0664367	0.999296	0.0435985	0.0792632	10/26/02 BAA99517.1 4e-98 P0489A01.8 [Oryza sativa (japonica cultivar-group)]
Contig11745_at	0.831463	0.740423	0.000192786	0.000210983	0.032056	0.915645	0.304593	0.257472	10/02/02 NP_201064.2 5e-29 putative protein; protein id: At5g62580.1
Contig11746_at	0.0901816	0.439304	0.832881	0.302544	0.125637	0.999296	0.107206	0.136749	01/29/03 AAM61059.1 9e-85 unknown [Arabidopsis thaliana]
Contig11747_at	0.400919	0.618539	4.10145e-14	3.68074e-13	0.696443	0.999296	0.00411804	0.0186907	<none>
Contig11748_at	0.167014	0.496573	5.1117e-06	7.5845e-06	0.0399389	0.958199	0.00647743	0.0248246	11/06/02 AAK93632.1 7e-92 (AY050955) putative growth regulator protein [Arabidopsis thaliana]
Contig1175_at	0.348671	0.596002	0.934616	0.326716	0.105957	0.999296	0.00388554	0.0180211	11/04/02 BAC06940.1 1e-67 putative 60S ribosomal protein [Oryza sativa (japonica cultivar-group)]
Contig1175_s_at	0.718889	0.716834	4.52123e-05	5.58166e-05	0.987691	0.99936	0.722607	0.421421	11/04/02 BAC06940.1 1e-67 putative 60S ribosomal protein [Oryza sativa (japonica cultivar-group)]
Contig11751_at	0.0623419	0.398344	0.0995637	0.0570087	0.374448	0.999296	0.922446	0.481735	11/08/02 CAD48128.1 9e-41 farnesylated protein 1 [Hordeum vulgare subsp. spontaneum]
Contig11752_at	0.156608	0.489689	2.48512e-07	4.78413e-07	0.918225	0.999296	0.0179182	0.046455	10/13/02 AAF79543.1 6e-71 (AC022464) F22G5.1 [Arabidopsis thaliana]
Contig11753_at	0.666082	0.702913	0.0145686	0.0106741	0.990696	0.999466	0.598018	0.380222	11/07/02 NP_191035.1 7e-32 (NM_115332) putative protein; protein id: At3g54750.1 [Arabidopsis thaliana]
Contig11754_at	0.683294	0.708427	2.88829e-08	6.68768e-08	0.89992	0.999296	0.0109898	0.034474	10/27/02 BAB61213.1 6e-32 (AP003256) hypothetical protein [Oryza sativa (japonica cultivar-group)]
Contig11757_at	0.425971	0.627748	0.82629	0.300879	0.911204	0.999296	0.174204	0.184548	<none>
Contig11759_at	0.395567	0.616267	1.7097e-06	2.78531e-06	0.518034	0.999296	0.0271371	0.0597019	11/06/02 P25766 2e-73 RAS-RELATED PROTEIN RGP1 (GTP-BINDING REGULATORY PROTEIN RGP1) pir||S16554 GTP-binding protein rgp1 - rice
Contig11760_at	0.275426	0.561123	0.000373525	0.000386644	0.123287	0.999296	0.447741	0.322903	11/04/02 BAC06955.1 4e-73 contains ESTs C27514(C52086)
Contig11761_at	0.452447	0.636836	0.409913	0.179755	0.603021	0.999296	0.0327406	0.0666961	11/08/02 AAL85347.1 4e-55 (AF479625) EDS1-like protein [Nicotiana benthamiana]
Contig11763_at	0.0940312	0.444257	8.99533e-07	1.54757e-06	0.970613	0.999296	0.0149031	0.0416097	10/13/02 NP_193086.1 6e-19 putative protein; protein id: At4g13500.1
Contig11763_s_at	0.0598795	0.394016	1.42799e-13	1.10043e-12	0.340299	0.999296	0.0126853	0.037669	10/13/02 NP_193086.1 6e-19 putative protein; protein id: At4g13500.1
Contig11764_at	0.0154752	0.302676	0.000194133	0.000212338	0.954004	0.999296	0.432636	0.316417	10/26/02 BAA75685.1 1e-76 (AB017694) WREBP-2 [Nicotiana tabacum]
Contig11765_s_at	0.0232057	0.330033	4.47262e-06	6.71032e-06	0.676029	0.999296	0.338582	0.273747	10/13/02 BAA75685.1 5e-75 (AB017694) WREBP-2 [Nicotiana tabacum]
Contig11766_at	0.27915	0.563674	2.26515e-06	3.59996e-06	0.68081	0.999296	0.169949	0.182012	10/27/02 CAD12837.1 3e-84 putative metallophosphatase [Lupinus luteus]
Contig11767_at	0.0705491	0.414318	0.00123346	0.00115367	0.799999	0.999296	0.075076	0.109862	10/27/02 AAM91628.1 7e-44 (AY133694) unknown protein [Arabidopsis thaliana]
Contig11768_at	0.607659	0.686229	2.13438e-15	2.7198e-14	0.334196	0.999296	0.00347761	0.0168713	10/27/02 BAB89498.1 3e-98 (AP003229) putative phosphoribosyl pyrophosphate synthase [Oryza sativa (japonica cultivar-group)]
Contig11769_at	0.912311	0.753874	0.523994	0.21619	0.256688	0.999296	0.00409382	0.0186289	10/02/02 AAL14713.1 3e-80 beta-glucosidase isozyme 2 precursor [Oryza sativa (japonica cultivar-group)]
Contig1177_at	0.0112767	0.281531	0.0582812	0.035961	0.140288	0.999296	0.0446358	0.0803711	11/08/02 P05621 2e-43 Histone H2B.2 pir||HSWT2B histone H2B.2 - wheat
Contig11770_at	0.292102	0.569537	0.0217471	0.0152132	0.290945	0.999296	0.157352	0.173621	11/08/02 CAD37184.1 5e-77 putative sodium transporter [Oryza sativa (japonica cultivar-group)]
Contig11772_at	0.823022	0.739037	3.61831e-11	1.56245e-10	0.718984	0.999296	0.0843878	0.117979	10/13/02 AAF80655.1 4e-67 (AC012190) It is a member of an Uncharacterised protein family PF|01894. ESTs gb|T43915
Contig11773_at	0.0446602	0.374548	7.52599e-13	4.8466e-12	0.621054	0.999296	0.00767604	0.0276622	<none>
Contig11774_at	0.908848	0.75358	0.592779	0.236717	0.449466	0.999296	0.165483	0.179055	10/28/02 AAD48086.1 e-135 (AF073330) replication origin activator 2 [Zea mays]
Contig11775_at	0.0758607	0.419941	0.835526	0.303096	0.475955	0.999296	0.789633	0.442639	<none>
Contig11777_at	0.0752391	0.419866	0.377883	0.168958	0.86974	0.999296	0.361968	0.284886	11/04/02 AAF79317.1 7e-40 (AC002304) F14J16.16 [Arabidopsis thaliana]
Contig11778_at	0.740262	0.722092	0.000443799	0.000452184	0.277248	0.999296	0.991236	0.498801	10/13/02 NP_565586.1 e-111 (NM_128071) HSP100/ClpB
Contig11779_at	0.894258	0.75197	0.0024114	0.002123	0.18492	0.999296	0.0421881	0.0775989	10/27/02 AAK92655.1 e-142 (AC079634) Putative vacuolar sorting receptor protein homolog [Oryza sativa] [Oryza sativa (japonica cultivar-group)]
Contig11780_at	0.596693	0.68424	0.204305	0.103676	0.652836	0.999296	0.250253	0.229342	10/26/02 BAB90820.1 2e-15 P0592G05.5 [Oryza sativa (japonica cultivar-group)]
Contig11781_at	0.0221454	0.324324	3.49849e-09	9.78601e-09	0.590484	0.999296	0.0248224	0.0565443	11/06/02 NP_568120.1 3e-16 Expressed protein; protein id: At5g03460.1
Contig11782_s_at	0.232039	0.536728	0.00347885	0.00296505	0.386297	0.999296	0.266439	0.238278	11/08/02 NP_568120.1 2e-16 Expressed protein; protein id: At5g03460.1
Contig11783_at	0.25969	0.551489	0.857249	0.307996	0.0416256	0.974772	0.919161	0.480912	10/13/02 BAB89924.1 e-128 (AP003300) putative protein kinase [Oryza sativa (japonica cultivar-group)]
Contig11784_at	0.889513	0.751604	0.000369091	0.00038241	0.922276	0.999296	0.00178415	0.0111213	11/06/02 AAG13559.1 2e-22 (AC073867) putative proteophosphoglycan [Oryza sativa]
Contig11785_at	0.0502545	0.38174	7.26843e-10	2.36281e-09	0.351565	0.999296	0.0184327	0.0472247	10/02/02 NP_564444.1 8e-49 (NM_103157) Expressed protein; protein id: At1g34350.1
Contig11787_at	0.0461111	0.377169	0.00679043	0.00543211	0.483284	0.999296	0.0305337	0.0639417	10/13/02 NP_198927.1 4e-08 (NM_123476) unknown protein; protein id: At5g41110.1 [Arabidopsis thaliana]
Contig11788_at	0.281439	0.563764	0.53713	0.220305	0.299452	0.999296	0.679899	0.407231	10/04/02 AAM47585.1 4e-83 (AF503433) putative expressed protein [Sorghum bicolor]
Contig11789_at	0.860533	0.746043	0.0456981	0.0291389	0.00203537	0.212697	0.00463716	0.0200617	11/06/02 T04363 5e-58 FIERG2 protein - rice gb|AAC04628.1| Os-FIERG2 gene product [Oryza sativa]
Contig1179_at	0.0295391	0.348391	2.25905e-05	2.97994e-05	8.14112e-08	5.46891e-05	2.75207e-08	6.42776e-06	11/06/02 P05621 5e-44 Histone H2B.2 pir||HSWT2B histone H2B.2 - wheat
Contig11790_at	0.445035	0.635273	0.391373	0.173517	0.430387	0.999296	0.247515	0.228038	11/08/02 NP_567188.1 6e-22 (NM_116305) hypothetical protein; protein id: At4g00790.1 [Arabidopsis thaliana]
Contig11791_at	0.458278	0.638289	0.416863	0.181959	0.983677	0.99936	0.71657	0.41924	11/06/02 BAA97498.1 2e-21 (AB026632) general negative transcription regulator-like [Arabidopsis thaliana]
Contig11792_at	0.0884215	0.438084	3.63103e-19	1.24197e-17	0.575083	0.999296	0.0339391	0.0681908	11/08/02 BAA88198.1 4e-30 (AP000837) Similar to human dimethylaniline monooxygenase (AC002376) [Oryza sativa (japonica cultivar-group)]
Contig11793_at	0.00893903	0.273622	0.0689189	0.0415421	0.237036	0.999296	0.646282	0.39559	01/29/03 NP_196408.2 4e-52 putative protein; protein id: At5g07910.1
Contig11794_at	0.729375	0.719222	0.753827	0.28166	0.161867	0.999296	0.269535	0.239979	10/27/02 T06512 e-120 DNA-binding protein homolog HALF-1 - wheat dbj|BAA10928.1| (D64051) HALF-1 [Triticum aestivum]
Contig11795_at	0.83293	0.740713	0.00773782	0.00610093	0.450733	0.999296	0.00802794	0.028415	10/13/02 NP_566837.1 7e-48 (NM_113763) expressed protein; protein id: At3g28430.1
Contig11796_at	0.0827292	0.431121	2.32471e-08	5.49545e-08	0.952105	0.999296	0.161217	0.176138	10/27/02 NP_193160.1 e-101 (NM_117501) hypothetical protein; protein id: At4g14240.1 [Arabidopsis thaliana]
Contig11797_at	0.823916	0.739124	0.0105023	0.00799056	0.386192	0.999296	0.0566081	0.0928549	11/08/02 AAF25971.1 6e-12 F6N18.12 [Arabidopsis thaliana]
Contig11797_s_at	0.315259	0.581118	0.0443471	0.0284132	0.317129	0.999296	0.235719	0.22194	11/08/02 AAF25971.1 6e-12 F6N18.12 [Arabidopsis thaliana]
Contig11798_at	0.0653354	0.406121	0.403845	0.177763	0.888026	0.999296	0.549294	0.362787	10/26/02 AAF82148.1 6e-54 (AC034256) EST gb|N38213 comes from this gene. [Arabidopsis thaliana]
Contig11799_at	0.280867	0.563747	3.09126e-05	3.954e-05	0.509852	0.999296	0.663517	0.401098	10/25/02 BAB62636.1 2e-053 (AP003610) contains ESTs C73493(E4244)
Contig118_at	0.20225	0.51922	0.691669	0.26457	0.208945	0.999296	0.209392	0.206636	11/08/02 BAB44136.1 5e-39 putative histone H2A [Oryza sativa (japonica cultivar-group)]
Contig1180_at	0.285386	0.566189	0.0191085	0.013551	0.658616	0.999296	0.0599192	0.0958546	01/29/03 S56685 1e-51 histone H2B-8 - wheat dbj|BAA07157.1| protein H2B-8 [Triticum aestivum]
Contig11800_at	0.758543	0.72661	5.50987e-06	8.11662e-06	0.726587	0.999296	0.0671289	0.102584	10/02/02 NP_565732.1 3e-08 (NM_128753) Expressed protein; protein id: At2g31945.1
Contig11801_at	0.521019	0.659749	0.930429	0.325749	0.079365	0.999296	0.617964	0.386568	11/06/02 NP_180698.1 2e-76 unknown protein; protein id: At2g31400.1 [Arabidopsis thaliana] pir||C84720 hypothetical protein At2g31400 [imported] - Arabidopsis thaliana
Contig11802_at	0.333888	0.588335	0.0112756	0.00851169	0.592115	0.999296	0.0793675	0.113455	10/02/02 BAC10353.1 3e-49 (AP003818) AKIN beta1-like protein [Oryza sativa (japonica cultivar-group)]
Contig11803_at	0.61582	0.688946	0.0946618	0.0545706	0.161977	0.999296	0.279674	0.245548	10/29/02 AAM63274.1 7e-40 unknown [Arabidopsis thaliana]
Contig11805_at	0.9473	0.759907	1.11857e-07	2.31049e-07	0.87047	0.999296	0.0743572	0.109156	11/06/02 NP_191304.1 9e-11 putative protein; protein id: At3g57450.1
Contig11806_at	0.288348	0.567608	2.87943e-14	2.70875e-13	0.375073	0.999296	0.00784046	0.0281174	11/06/02 CAD41532.1 3e-54 (AL606629) OSJNBb0091E11.1 [Oryza sativa (japonica cultivar-group)]
Contig11807_at	0.897997	0.75271	0.525212	0.216532	0.0590139	0.999296	0.0182096	0.0468961	<none>
Contig11808_at	0.0149957	0.299711	0.80278	0.294726	0.245997	0.999296	0.254515	0.231838	09/30/02 BAA92907.1 5e-78 (AP001539) EST AU065085(F11092) corresponds to a region of the predicted gene.~Similar to Arabidopsis thaliana
Contig1181_x_at	0.601206	0.685503	0.354411	0.160665	0.808404	0.999296	0.203469	0.202926	10/02/02 P27807 2e-45 Histone H2B pir||S22323 histone H2B - wheat
Contig11811_at	0.894324	0.75197	0.542261	0.221849	0.152582	0.999296	0.197305	0.199179	11/04/02 AAD10251.1 4e-27 blue copper-binding protein homolog [Triticum aestivum]
Contig11812_at	0.345736	0.5941	0.00065852	0.000648837	0.483949	0.999296	0.666036	0.401972	11/08/02 NP_172164.1 3e-35 (NM_100556) RNA polymerase
Contig11814_at	0.873158	0.749159	1.25009e-05	1.72518e-05	0.865601	0.999296	0.724192	0.421842	11/06/02 NP_565076.1 3e-25 (NM_106053) expressed protein; protein id: At1g73940.1
Contig11815_at	0.338748	0.590906	0.0881062	0.0513379	0.0261324	0.865648	0.00601571	0.0236505	10/13/02 CAB06699.1 2e-79 (Z86095) peptidyl-prolyl cis-trans isomerase [Arabidopsis thaliana]
Contig11816_at	0.695235	0.710843	2.89516e-07	5.4975e-07	0.458236	0.999296	0.0159605	0.0433502	11/06/02 CAD40838.1 3e-36 OSJNBa0086B14.10 [Oryza sativa (japonica cultivar-group)]
Contig11817_at	0.485568	0.649524	3.53357e-08	8.03763e-08	0.747933	0.999296	0.662757	0.400766	10/26/02 AAG46165.1 5e-42 (AC018727) unknown protein [Oryza sativa]
Contig11818_at	0.0478974	0.37763	0.668299	0.2581	0.00550373	0.408829	0.00613261	0.0239719	10/29/02 AAG13504.1 2e-85 putative cytochrome P450 [Oryza sativa (japonica cultivar-group)]
Contig11819_s_at	0.0396445	0.366302	0.480646	0.202856	0.595725	0.999296	0.136496	0.158962	11/07/02 NP_196565.1 9e-55 (NM_121041) bZIP transcription factor
Contig11822_at	0.0010229	0.122667	0.00327556	0.0028062	0.197429	0.999296	0.15691	0.173302	11/07/02 NP_197535.1 4e-21 (NM_122042) ankyrin-repeat protein; protein id: At5g20350.1 [Arabidopsis thaliana]
Contig11825_at	0.845201	0.742849	0.718369	0.271904	0.652441	0.999296	0.94566	0.487657	<none>
Contig11826_at	0.226958	0.534794	0.100095	0.0572665	0.786892	0.999296	0.382863	0.294783	11/08/02 NP_179417.1 4e-49 (NM_127383) hypothetical protein; protein id: At2g18250.1 [Arabidopsis thaliana]
Contig11829_at	0.292182	0.569595	0.67976	0.261271	0.994885	0.999846	0.583605	0.375249	01/29/03 CAB54139.1 3e-61 ATPase [Solanum tuberosum]
Contig11831_at	0.285824	0.566349	0.00616787	0.00497681	0.633819	0.999296	0.450783	0.324117	11/06/02 NP_179917.1 1e-05 (NM_127900) unknown protein; protein id: At2g23360.1 [Arabidopsis thaliana]
Contig11834_at	0.0985103	0.446906	0.0498727	0.031442	0.602942	0.999296	0.0199467	0.0496151	11/08/02 NP_181104.2 2e-27 (NM_129115) unknown protein; protein id: At2g35610.1
Contig11835_at	0.917971	0.754313	0.0275772	0.0187796	0.791648	0.999296	0.204558	0.203572	10/02/02 BAB56022.1 7e-83 (AP003076) putative protein kinase [Oryza sativa (japonica cultivar-group)]
Contig11836_at	0.0145556	0.299711	1.41437e-06	2.34684e-06	0.311746	0.999296	0.098043	0.129383	11/06/02 NP_564177.1 e-114 (NM_102112) putative invertase; protein id: At1g22650.1
Contig11838_at	0.57863	0.67861	0.0480351	0.0304435	0.163174	0.999296	0.681387	0.407723	<none>
Contig11839_at	0.164499	0.495087	1.45049e-08	3.57291e-08	0.585852	0.999296	0.158421	0.174331	11/06/02 AAL84291.1 9e-75 putative endonuclease [Oryza sativa (japonica cultivar-group)]
Contig1184_at	0.99032	0.768864	0.89802	0.318144	0.505202	0.999296	0.0186821	0.0476119	11/07/02 P27807 5e-43 Histone H2B pir||S22323 histone H2B - wheat
Contig11840_s_at	0.814289	0.737061	0.206734	0.104718	0.825287	0.999296	0.0365885	0.0709327	10/27/02 NP_196087.1 2e-15 (NM_120549) putative protein; protein id: At5g04670.1 [Arabidopsis thaliana]
Contig11842_at	0.94146	0.758915	0.35404	0.160524	0.813086	0.999296	0.622582	0.387867	<none>
Contig11844_at	0.184621	0.509729	0.48332	0.203696	0.976536	0.99936	0.0115951	0.0355263	11/07/02 Q9LST7 8e-05 Proteasome subunit beta type 3 (20S proteasome alpha subunit C) (20S proteasome subunit beta-3)
Contig11845_at	0.118219	0.461501	0.0557765	0.0346156	0.238575	0.999296	0.548801	0.36263	11/08/02 NP_567046.1 1e-30 (NM_115588) expressed protein; protein id: At3g57280.1
Contig11846_at	0.929294	0.757222	2.15348e-05	2.84936e-05	0.0176021	0.770177	0.0735836	0.108493	11/08/02 BAB86085.1 2e-35 P0506A10.18 [Oryza sativa (japonica cultivar-group)]
Contig1185_at	0.76221	0.726841	0.000172769	0.00019044	2.84512e-11	4.33217e-08	3.77039e-11	2.39723e-08	<none>
Contig11852_at	0.913461	0.753911	0.807742	0.29606	0.960963	0.999296	0.131879	0.155853	10/27/02 BAB64822.1 5e-90 (AP003411) putative microtubule associated protein [Oryza sativa (japonica cultivar-group)]
Contig11853_at	0.533049	0.66353	0.53508	0.219683	0.79177	0.999296	0.617028	0.38623	11/08/02 S53012 4e-28 root-specific protein RCc3 - rice gb|AAA65513.1| RCc3
Contig11854_at	0.0272953	0.341884	0.0491233	0.0310398	0.96098	0.999296	0.197052	0.199078	11/06/02 AAL31066.1 e-101 (AC090120) putative myosin [Oryza sativa]
Contig11855_at	0.841392	0.742132	3.03684e-05	3.89205e-05	0.33115	0.999296	0.5366	0.358019	11/06/02 NP_567966.1 3e-53 (NM_119602) putative protein; protein id: At4g34370.1
Contig11856_at	0.610784	0.687114	0.00113238	0.00106668	0.19696	0.999296	0.79551	0.444596	11/06/02 BAB84363.1 e-101 (AP003223) contains ESTs AU090550(E2560)
Contig11858_at	0.105352	0.454247	1.39995e-05	1.91673e-05	0.00974959	0.579897	0.0263322	0.0585729	11/08/02 NP_565651.1 7e-40 expressed protein; protein id: At2g27460.1
Contig11858_s_at	0.405005	0.619635	7.55882e-06	1.0854e-05	0.0276054	0.880449	0.0541949	0.0904128	11/08/02 NP_565651.1 7e-40 expressed protein; protein id: At2g27460.1
Contig11859_at	0.648023	0.698356	6.67969e-08	1.44701e-07	0.019718	0.79544	0.00476123	0.0204234	10/02/02 CAD40592.1 3e-31 (AL662945) oj000126_13.14 [Oryza sativa (japonica cultivar-group)]
Contig1186_at	0.00277182	0.190053	0.0409337	0.0265028	0.845806	0.999296	0.924564	0.482143	11/04/02 T05947 8e-27 lipid transfer protein precursor 1 - barley (fragment) emb|CAA42832.1| LTP 1 [Hordeum vulgare]
Contig1186_s_at	0.2107	0.523465	0.0246681	0.0170215	0.678009	0.999296	0.550464	0.363162	11/04/02 T05947 8e-27 lipid transfer protein precursor 1 - barley (fragment) emb|CAA42832.1| LTP 1 [Hordeum vulgare]
Contig11861_at	0.901148	0.752875	0.000139454	0.00015673	0.846738	0.999296	0.0362796	0.0705882	11/08/02 AAB63089.1 2e-61 (U93215) putative VP1/ABI3 family regulatory protein [Arabidopsis thaliana]
Contig11862_at	0.573979	0.67721	0.417326	0.182098	0.731099	0.999296	0.0634217	0.0994026	11/06/02 AAD25803.1 2e-35 (AC006550) Similar to gb|U70015 lysosomal trafficking regulator from Mus musculus and contains 2 PF|00400 WD40
Contig11863_at	0.428258	0.629065	0.165713	0.0874201	0.520551	0.999296	0.196138	0.198698	11/08/02 AAF57760.1 7e-04 (AE003801) CG10911-PA [Drosophila melanogaster] gb|AAM48399.1| (AY118370) RE12410p [Drosophila melanogaster]
Contig11864_at	0.157856	0.489689	0.751257	0.280991	0.575412	0.999296	0.171443	0.182881	10/02/02 NP_176310.1 2e-67 (NM_104796) hypothetical protein; protein id: At1g61150.1 [Arabidopsis thaliana]
Contig11866_at	0.411431	0.622086	0.386777	0.1719	0.716328	0.999296	0.941925	0.486476	11/08/02 BAC10827.1 2e-54 putative protein kinase Xa21
Contig11867_at	0.390121	0.614588	0.106391	0.0602984	0.11415	0.999296	0.00311971	0.015906	11/07/02 BAB90213.1 1e-53 (AP003407) contains EST D49212(S16329)~unknown protein [Oryza sativa (japonica cultivar-group)]
Contig11867_s_at	0.880459	0.750182	0.000426353	0.000435946	0.0286232	0.889461	2.29116e-05	0.000742807	11/07/02 BAB90213.1 1e-53 (AP003407) contains EST D49212(S16329)~unknown protein [Oryza sativa (japonica cultivar-group)]
Contig11869_at	0.284562	0.565945	7.47445e-09	1.9633e-08	0.605697	0.999296	3.84703e-06	0.000256834	10/27/02 BAC05608.1 6e-08 (AP004365) similar to DNA-directed RNA polymerase subunit A [Oryza sativa (japonica cultivar-group)]
Contig11870_at	0.467017	0.641976	1.10146e-11	5.32736e-11	0.5326	0.999296	0.0239611	0.0552088	11/06/02 AAL83926.1 3e-88 D-type cyclin [Zea mays]
Contig11872_at	0.128901	0.470793	0.0408163	0.0264421	0.300664	0.999296	0.541095	0.35961	10/13/02 NP_200946.1 3e-62 (NM_125531) pseudo-response regulator 1; protein id: At5g61380.1
Contig11876_at	0.0757944	0.419868	0.0145171	0.0106413	0.556212	0.999296	0.220576	0.213315	11/06/02 AAL11446.1 1e-32 (AY050658) HUA enhancer 2 [Arabidopsis thaliana]
Contig11877_at	0.876851	0.749968	0.87363	0.31205	0.649297	0.999296	0.00401476	0.0183787	10/26/02 P24846 e-136 Dihydrodipicolinate synthase 1
Contig1188_s_at	0.488519	0.650816	0.767558	0.285363	0.42097	0.999296	0.00715146	0.0264271	11/04/02 T05947 1e-58 lipid transfer protein precursor 1 - barley (fragment) emb|CAA42832.1| LTP 1 [Hordeum vulgare]
Contig11880_at	0.772323	0.729572	2.75971e-06	4.31042e-06	0.460213	0.999296	0.0380301	0.0725988	10/13/02 BAB07943.1 e-101 putative eukaryotic translation initiation factor 3 large subunit [Oryza sativa (japonica cultivar-group)]
Contig11881_at	0.157295	0.489689	0.0512798	0.03223	0.66975	0.999296	0.518439	0.351226	10/29/02 AAM93680.1 2e-93 putative microtubule-associated protein [Oryza sativa (japonica cultivar-group)]
Contig11882_at	0.581116	0.679281	0.129306	0.0709856	0.088189	0.999296	0.0469738	0.0829135	10/27/02 NP_114296.1 e-109 (NC_002762) ribosomal protein S3 [Triticum aestivum] dbj|BAB47072.1| (AB042240) ribosomal protein S3 [Triticum aestivum]
Contig11883_at	0.138153	0.478719	4.64728e-07	8.49165e-07	0.929075	0.999296	0.648672	0.396413	11/07/02 NP_568786.1 5e-89 (NM_124693) protein phosphatase 2C (PP2C); protein id: At5g53140.1
Contig11884_at	0.955722	0.761521	0.414051	0.18107	0.744809	0.999296	0.074407	0.109201	10/26/02 AAN05564.1 5e-14 (AC084023) putative lipid transfer protein [Oryza sativa (japonica cultivar-group)]
Contig11886_at	0.889134	0.751531	0.424476	0.184481	0.909518	0.999296	0.711032	0.417473	11/06/02 AAL76192.1 2e-60 Putative wall-associated kinase 1 [Oryza sativa]
Contig11886_s_at	0.460858	0.639519	0.0463192	0.0294854	0.995926	0.999846	0.982522	0.496826	11/06/02 AAL76192.1 2e-60 Putative wall-associated kinase 1 [Oryza sativa]
Contig11887_at	0.453749	0.636836	0.73657	0.276753	0.369089	0.999296	0.0212477	0.0515734	11/06/02 AAL09328.1 8e-50 (AF302806) steroleosin [Sesamum indicum] gb|AAL13315.1|AF421889_1 (AF421889) steroleosin [Sesamum indicum]
Contig11888_at	0.522264	0.660197	1.82427e-05	2.44993e-05	0.852213	0.999296	0.0187164	0.0476634	10/13/02 AAM94622.1 3e-26 (AF530160) myb/SANT domain protein [Arabidopsis thaliana]
Contig11889_at	0.49886	0.653298	3.42943e-12	1.88344e-11	0.0519299	0.999296	0.0089869	0.0304561	10/27/02 NP_177980.1 3e-58 (NM_106506) hypothetical protein; protein id: At1g78590.1 [Arabidopsis thaliana]
Contig1189_at	0.135847	0.476224	0.0155876	0.0113302	0.578614	0.999296	0.814428	0.450689	10/27/02 NP_568333.1 4e-29 expressed protein; protein id: At5g16550.1
Contig11890_at	0.343786	0.593377	0.00313745	0.00269885	0.246287	0.999296	0.303611	0.256963	11/06/02 NP_193889.1 1e-74 putative NADPH quinone oxidoreductase; protein id: At4g21580.1
Contig11891_at	0.316316	0.581968	0.000868225	0.000837575	0.530713	0.999296	0.14125	0.162514	10/29/02 NP_567356.1 2e-76 (NM_117111) putative protein; protein id: At4g10430.1
Contig11892_at	0.437602	0.632251	0.152531	0.081648	0.754255	0.999296	0.157383	0.173623	11/08/02 BAB86428.1 2e-91 (AP003221) putative 4-diphosphocytidyl-2-C-methyl-D-erythri tol kinase [Oryza sativa (japonica cultivar-group)]
Contig11894_at	0.976716	0.766795	0.00661499	0.00530193	0.959017	0.999296	0.0753318	0.110078	01/29/03 BAB64786.1 8e-61 P0583G08.21 [Oryza sativa (japonica cultivar-group)]
Contig11895_at	0.177988	0.504381	0.000511982	0.000515659	0.460075	0.999296	0.00162862	0.0105634	11/08/02 NP_197258.1 8e-29 putative protein; protein id: At5g17560.1
Contig11896_at	0.0020075	0.1656	0.358077	0.161988	0.74589	0.999296	0.876022	0.468881	10/27/02 CAC17796.1 6e-23 (AJ289864) microtubule-associated protein MAP65-1c [Nicotiana tabacum]
Contig11899_at	0.358529	0.600689	0.0016976	0.00154031	0.648679	0.999296	0.581888	0.374721	<none>
Contig119_at	0.450829	0.636836	0.00819311	0.00642095	0.495552	0.999296	0.345547	0.277224	10/13/02 O65759 5e-41 Histone H2A emb|CAA07234.1| histone H2A [Cicer arietinum]
Contig11901_at	0.0997018	0.447959	0.124002	0.0685117	0.729939	0.999296	0.214071	0.209396	11/08/02 AAL85701.1 8e-07 Mei2-like protein [Hordeum vulgare subsp. vulgare]
Contig11902_at	0.024459	0.335679	5.27089e-10	1.76117e-09	0.78745	0.999296	0.160415	0.175647	11/06/02 BAB90282.1 1e-50 P0470A12.7 [Oryza sativa (japonica cultivar-group)]
Contig11903_at	0.0507359	0.383647	0.116174	0.0648251	0.861716	0.999296	0.163086	0.177368	<none>
Contig11904_at	0.837301	0.741455	2.18112e-10	7.95962e-10	0.627747	0.999296	1.81196e-05	0.000638059	10/27/02 CAA63266.1 5e-48 allene oxide synthase [Arabidopsis thaliana]
Contig11906_at	0.612766	0.688156	0.0298242	0.0201044	0.395255	0.999296	0.804679	0.44737	10/13/02 NP_196261.1 3e-42 (NM_120726) putative protein; protein id: At5g06430.1 [Arabidopsis thaliana]
Contig11908_s_at	0.319098	0.583471	0.00429727	0.00359194	0.913865	0.999296	0.0769135	0.111629	<none>
Contig11912_at	0.00166702	0.159509	0.000562881	0.000562564	0.187575	0.999296	0.070658	0.106054	10/13/02 NP_172981.1 2e-65 (NM_101398) unknown protein; protein id: At1g15290.1 [Arabidopsis thaliana]
Contig11913_at	0.325395	0.586174	0.0106372	0.00808215	0.760919	0.999296	0.448808	0.323408	11/08/02 NP_565663.1 4e-51 putative carboxypeptidase; protein id: At2g27920.1
Contig11915_at	0.998945	0.770545	0.00129436	0.00120456	0.0978363	0.999296	0.000551604	0.00525193	11/06/02 NP_195409.1 3e-64 (NM_119855) putative protein; protein id: At4g36910.1 [Arabidopsis thaliana]
Contig11916_at	0.409927	0.621577	1.87118e-08	4.51366e-08	0.57499	0.999296	0.0376484	0.0721425	10/02/02 BAB86423.1 4e-93 (AP003221) putative glycerol-3-phosphate dehydrogenase [Oryza sativa (japonica cultivar-group)]
Contig11917_at	0.278455	0.56317	5.44665e-08	1.20227e-07	0.50208	0.999296	0.0698584	0.105225	01/29/03 NP_510939.1 8e-05 ORF45~similar to phage A118 gp7 [bacteriophage phi ETA] dbj|BAA97631.1| ORF45~similar to phage A118 gp7 [bacteriophage phi ETA]
Contig11918_at	0.248237	0.546122	0.196843	0.100517	0.158272	0.999296	0.0249724	0.0567167	10/26/02 NP_176569.1 4e-14 putative RING zinc finger protein [Arabidopsis thaliana]
Contig11919_at	0.405228	0.619815	4.64652e-05	5.72367e-05	0.9228	0.999296	0.816103	0.451092	<none>
Contig1192_s_at	0.342842	0.5928	1.62156e-05	2.19624e-05	0.410984	0.999296	0.000594429	0.00551721	10/13/02 Q40677 e-126 Fructose-bisphosphate aldolase
Contig11920_s_at	0.36164	0.600929	7.85342e-06	1.12481e-05	0.944521	0.999296	0.996205	0.500157	<none>
Contig11921_at	0.34728	0.595554	2.33289e-09	6.75829e-09	0.423793	0.999296	0.111911	0.140407	11/06/02 Q02438 e-176 GLUCAN ENDO-1
Contig11921_x_at	0.645008	0.697103	1.25744e-06	2.10726e-06	0.702081	0.999296	0.176425	0.185929	11/06/02 Q02438 e-176 GLUCAN ENDO-1
Contig11922_at	0.848937	0.743607	1.11022e-05	1.54583e-05	0.889102	0.999296	0.13923	0.160919	11/06/02 NP_568923.1 1e-63 (NM_125451) putative protein; protein id: At5g60580.1
Contig11923_at	0.636675	0.694283	3.49484e-05	4.4202e-05	0.917233	0.999296	0.942752	0.486813	11/04/02 NP_192765.1 1e-17 probable wound-induced protein; protein id: At4g10270.1
Contig11924_at	0.550228	0.67003	0.000242179	0.000259716	0.579177	0.999296	0.990241	0.498692	11/06/02 AAM67361.1 1e-36 (AY086434) unknown [Arabidopsis thaliana]
Contig11925_at	0.492125	0.651304	0.58995	0.235902	0.750362	0.999296	0.0805523	0.114405	10/13/02 NP_567082.1 e-116 protein kinase-like protein; protein id: At3g59350.1
Contig11926_s_at	0.467487	0.642372	0.171758	0.0899882	0.000151641	0.0303814	0.00206332	0.0121779	11/06/02 BAB85334.1 1e-20 (AP003448) hypothetical protein [Oryza sativa (japonica cultivar-group)]
Contig11927_at	0.579511	0.678739	0.178302	0.0928306	3.14973e-06	0.001175	7.08442e-07	8.35849e-05	11/08/02 BAB92864.1 9e-11 (AP004326) hypothetical protein [Oryza sativa (japonica cultivar-group)]
Contig11928_at	0.0989649	0.447434	1.87493e-10	6.92322e-10	0.252394	0.999296	0.000271864	0.00340037	10/13/02 NP_196845.1 5e-58 (NM_121344) FKBP-type peptidyl-prolyl cis-trans isomerase; protein id: At5g13410.1 [Arabidopsis thaliana]
Contig11929_at	0.0114831	0.281531	0.0413897	0.0267476	0.137229	0.999296	0.211079	0.207568	11/06/02 NP_201255.1 3e-38 putative protein; protein id: At5g64500.1
Contig1193_at	0.169222	0.498241	0.282074	0.134084	0.972659	0.999296	0.324255	0.267338	11/08/02 BAA90626.1 5e-14 (AP001129) Similar to Arabidopsis thaliana DNA chromosome 4
Contig1193_s_at	0.553979	0.670866	1.00302e-10	3.93468e-10	0.233671	0.999296	0.00358378	0.0171537	11/08/02 BAA90626.1 5e-14 (AP001129) Similar to Arabidopsis thaliana DNA chromosome 4
Contig11930_at	0.134823	0.475221	0.231731	0.114764	0.910567	0.999296	0.694641	0.411885	01/29/03 NP_180316.1 2e-27 putative CCAAT-binding transcription factor subunit; protein id: At2g27470.1 [Arabidopsis thaliana]
Contig11931_at	0.255945	0.549925	9.73983e-05	0.000112937	0.584642	0.999296	0.968631	0.493235	<none>
Contig11933_at	0.283181	0.564947	2.62645e-07	5.03012e-07	0.396926	0.999296	0.00463646	0.0200617	11/06/02 BAB84419.1 2e-76 putative serine acetyltransferase [Oryza sativa (japonica cultivar-group)]
Contig11934_at	0.836748	0.741408	0.00743994	0.00589463	0.353459	0.999296	0.692823	0.41149	11/06/02 BAB41205.1 3e-63 kinase-like protein [Oryza sativa]
Contig11935_at	0.192898	0.515205	7.62823e-18	1.83045e-16	0.450985	0.999296	0.0104254	0.033326	11/04/02 BAC16194.1 2e-80 (AP005486) putative peroxidase [Oryza sativa (japonica cultivar-group)]
Contig11937_at	0.382116	0.611117	0.000440271	0.000448765	0.0870263	0.999296	0.0132934	0.0387607	11/04/02 NP_197043.1 4e-36 (NM_121543) rRNA methylase - like protein; protein id: At5g15390.1 [Arabidopsis thaliana]
Contig11938_at	0.993903	0.769503	0.000346333	0.000360458	0.824794	0.999296	0.272809	0.241986	10/13/02 AAG51026.1 5e-45 zinc finger protein
Contig11939_at	0.809443	0.736473	2.65502e-05	3.45034e-05	0.561812	0.999296	0.867037	0.466274	<none>
Contig1194_at	0.0135374	0.291367	0.000180183	0.000198024	0.814898	0.999296	0.789511	0.442639	10/27/02 Q9ZRI7 e-100 Elongation factor 1-gamma (EF-1-gamma) (eEF-1B gamma) dbj|BAA34206.1| elongation factor 1B gamma [Oryza sativa]
Contig11940_at	0.772536	0.729572	0.0841725	0.0493259	0.315794	0.999296	0.566666	0.369085	<none>
Contig11942_at	0.611565	0.687436	0.00679065	0.00543211	0.62516	0.999296	0.097323	0.128958	10/02/02 AAF79298.1 6e-45 (AC068602) F14D16.29 [Arabidopsis thaliana]
Contig11943_at	0.134064	0.474849	0.490267	0.20588	0.466934	0.999296	0.619989	0.387182	11/08/02 AAL86501.1 e-126 putative endonuclease [Oryza sativa (japonica cultivar-group)]
Contig11944_at	0.3829	0.611359	0.000586648	0.000584222	0.553596	0.999296	0.0217045	0.0522389	11/06/02 BAC10075.1 5e-51 putative chalcone synthase [Oryza sativa (japonica cultivar-group)]
Contig11945_s_at	0.772819	0.729572	0.671057	0.258896	0.723513	0.999296	0.476044	0.334661	11/06/02 CAC29241.1 0.0 MLA6 protein [Hordeum vulgare subsp. vulgare] emb|CAC29242.1| MLA6 protein [Hordeum vulgare subsp. vulgare]
Contig11946_at	0.565545	0.675231	0.29434	0.138589	0.408534	0.999296	0.623893	0.388261	01/29/03 CAC29241.1 9e-45 MLA6 protein [Hordeum vulgare subsp. vulgare] emb|CAC29242.1| MLA6 protein [Hordeum vulgare subsp. vulgare]
Contig11948_at	0.997366	0.770152	0.00666622	0.0053397	0.956058	0.999296	0.0720935	0.107273	10/02/02 NP_567710.1 8e-49 (NM_118617) brefeldin A-sensitive Golgi protein - like; protein id: At4g24840.1
Contig1195_at	0.715723	0.715825	8.18165e-08	1.74047e-07	0.185262	0.999296	0.000773191	0.00651122	11/04/02 BAA90626.1 5e-20 (AP001129) Similar to Arabidopsis thaliana DNA chromosome 4
Contig11950_at	0.509266	0.655921	0.49853	0.208352	0.595514	0.999296	0.921516	0.48152	11/06/02 AAA61558.1 9e-62 (U07552) delta-9 stearoyl-acyl carrier protein desaturase [Thunbergia alata]
Contig11951_at	0.102386	0.451014	6.09816e-07	1.08876e-06	0.600304	0.999296	0.231113	0.219242	10/02/02 BAC15510.1 e-102 contains EST C27990(C53630)~similar to G-protein beta family [Oryza sativa (japonica cultivar-group)]
Contig11952_at	0.44817	0.636035	0.00200334	0.00179269	0.895616	0.999296	0.362442	0.285161	10/13/02 AAF43938.1 4e-26 (AC012188) Strong similarity to an unknown protein from Arabidopsis thaliana gb|AC002521.2 and contains IQ
Contig11953_at	0.17423	0.501144	3.8266e-09	1.06162e-08	0.894597	0.999296	0.040365	0.0754213	10/13/02 NP_179895.1 7e-73 (NM_127878) hypothetical protein; protein id: At2g23140.1 [Arabidopsis thaliana]
Contig11955_at	0.625189	0.690358	0.759248	0.283102	0.905393	0.999296	0.697864	0.41294	10/13/02 NP_566521.1 3e-08 (NM_112433) expressed protein; protein id: At3g15630.1
Contig11957_at	0.544128	0.667403	0.000453518	0.000461364	0.368449	0.999296	0.0791514	0.113344	11/06/02 BAB87820.1 1e-60 P450 [Triticum aestivum]
Contig11959_at	0.747212	0.724239	0.00633119	0.00509751	0.221562	0.999296	0.738756	0.426659	11/08/02 T04482 3e-21 ribophorin I homolog - barley (fragment) emb|CAA74910.1| putative ribophorin I homologue [Hordeum vulgare subsp. vulgare]
Contig11960_at	0.900457	0.752868	0.239919	0.117981	0.488164	0.999296	0.342181	0.275437	10/02/02 NP_193880.1 4e-04 NADH dehydrogenase like protein; protein id: At4g21490.1 [Arabidopsis thaliana]
Contig11961_at	0.960889	0.762384	0.00390024	0.0032904	0.392669	0.999296	0.190492	0.19517	11/08/02 BAB64123.1 5e-39 (AP003250) contains ESTs D48568(S14863)
Contig11963_s_at	0.256253	0.550116	0.0368429	0.024157	0.581025	0.999296	0.287579	0.249717	11/04/02 BAB64743.1 3e-37 (AP003281) hypothetical protein [Oryza sativa (japonica cultivar-group)]
Contig11964_at	0.471738	0.643841	0.0406832	0.0263625	0.502824	0.999296	0.199351	0.200233	11/08/02 AAL16220.1 5e-22 AT3g21580/MIL23_14 [Arabidopsis thaliana] dbj|BAC42764.1| unknown protein [Arabidopsis thaliana]
Contig11965_at	0.0377818	0.360817	1.20804e-08	3.0361e-08	0.98936	0.99936	0.559979	0.366712	10/26/02 AAM61011.1 2e-17 unknown [Arabidopsis thaliana]
Contig11966_at	0.840742	0.742115	0.985153	0.33782	0.0478681	0.999296	0.13131	0.155503	01/29/03 NP_200231.1 2e-20 putative protein; protein id: At5g54200.1 [Arabidopsis thaliana] dbj|BAB11582.1| contains similarity to WD-containing protein~gene_id:K18G13
Contig11967_at	0.865766	0.746572	2.3408e-05	3.07634e-05	0.209228	0.999296	0.005677	0.0227806	11/04/02 NP_180723.2 1e-76 trithorax-like protein 1; protein id: At2g31650.1
Contig11968_at	0.512055	0.656448	0.0399721	0.0259556	0.939191	0.999296	0.918915	0.480864	<none>
Contig11969_at	0.498851	0.653298	9.69048e-24	1.67939e-21	0.735485	0.999296	0.000187973	0.00269232	11/06/02 AAD48912.1 2e-66 (AF139532) aldehyde 5-hydroxylase [Liquidambar styraciflua]
Contig11971_at	0.968733	0.764851	0.0978199	0.0561918	0.531855	0.999296	0.160161	0.175453	11/08/02 P25209 8e-70 CCAAT-binding transcription factor subunit A (CBF-A) (NF-Y protein chain B) (NF-YB) (CAAT-box DNA binding protein subunit
Contig11972_at	0.08295	0.431706	0.231424	0.114677	0.940738	0.999296	0.00296064	0.0153961	11/04/02 AAF61444.1 2e-38 (AF138858) polygalacturonase [Lycopersicon esculentum]
Contig11973_at	0.942593	0.759125	0.951895	0.330331	0.668931	0.999296	0.0722745	0.107378	11/08/02 BAC03887.1 9e-06 (AK092426) unnamed protein product [Homo sapiens]
Contig11974_at	0.583232	0.680129	0.145853	0.0786182	0.938275	0.999296	0.624997	0.388589	10/27/02 CAD41331.1 e-118 oj991113_30.13 [Oryza sativa (japonica cultivar-group)]
Contig11975_at	0.00950367	0.275419	0.000216938	0.000234877	0.24224	0.999296	0.607368	0.383229	10/27/02 AAG00180.1 e-120 (AF271995) phosphoenolpyruvate carboxylase [Oryza sativa] [Oryza sativa (japonica cultivar-group)]
Contig11976_at	0.902887	0.753052	0.37438	0.167796	0.501399	0.999296	0.274942	0.242884	10/13/02 BAB86136.1 6e-67 (AP003451) hypothetical protein~similar to Arabidopsis thaliana chromosome 1
Contig11977_at	0.104286	0.453097	1.18101e-07	2.43078e-07	0.601877	0.999296	0.190665	0.195215	11/08/02 NP_177592.1 4e-60 (NM_106112) AtHVA22a; protein id: At1g74520.1
Contig11978_at	0.17003	0.498688	1.73831e-06	2.82897e-06	0.658591	0.999296	0.0860327	0.119535	10/27/02 NP_030522.1 5e-72 (NM_129534) expressed protein; protein id: At2g39760.1
Contig1198_at	0.0437714	0.372251	2.53323e-09	7.3007e-09	0.270203	0.999296	0.00122148	0.00873701	10/04/02 Q40677 e-117 Fructose-bisphosphate aldolase
Contig1198_x_at	0.10841	0.454653	3.78708e-10	1.31204e-09	0.238145	0.999296	0.000268643	0.00338517	10/04/02 Q40677 e-117 Fructose-bisphosphate aldolase
Contig11980_at	0.281197	0.563754	8.92478e-10	2.8525e-09	0.293515	0.999296	0.00416278	0.0188229	<none>
Contig11981_at	0.286438	0.5664	0.0126003	0.00939612	0.160804	0.999296	0.0717672	0.106973	11/06/02 NP_683525.1 6e-36 (NM_148683) similar to p23 {Brassica napus}; protein id: At3g03773.1 [Arabidopsis thaliana]
Contig11982_at	0.0673948	0.409758	0.612353	0.242424	0.665965	0.999296	0.00894684	0.0303743	11/08/02 NP_421431.1 6e-15 (NC_002696) sensor histidine kinase/response regulator [Caulobacter crescentus CB15]
Contig11983_at	0.821779	0.738931	9.46815e-09	2.42615e-08	0.617533	0.999296	0.456072	0.326566	11/06/02 NP_172009.1 2e-83 putative AVR9 elicitor response protein; protein id: At1g05170.1
Contig11984_at	0.69192	0.710673	0.000311025	0.000326852	0.32201	0.999296	0.034113	0.068408	11/06/02 NP_563724.1 1e-53 (NM_100375) expressed protein; protein id: At1g04970.1
Contig11985_at	0.183363	0.508288	5.9437e-06	8.708e-06	0.464855	0.999296	0.744308	0.428373	10/29/02 NP_567737.1 5e-24 putative protein; protein id: At4g25990.1
Contig11988_at	0.988407	0.768646	0.0891914	0.0518849	0.230989	0.999296	0.204897	0.203642	10/27/02 BAB21205.1 1e-77 nucleoid DNA-binding protein cnd41-like protein [Oryza sativa (japonica cultivar-group)]
Contig11989_at	0.321141	0.584127	0.00139849	0.00129161	0.194757	0.999296	0.914275	0.47962	10/27/02 NP_171720.1 5e-26 (NM_100098) hypothetical protein; protein id: At1g02180.1 [Arabidopsis thaliana]
Contig11990_at	0.582313	0.679398	2.84669e-11	1.2578e-10	0.97346	0.999296	0.265647	0.237867	10/27/02 AAM92304.1 1e-71 hypothetical protein [Oryza sativa (japonica cultivar-group)]
Contig11993_at	0.638957	0.694886	0.00245184	0.00215544	0.709452	0.999296	0.509481	0.348	11/07/02 CAD40835.1 4e-12 OSJNBa0086B14.7 [Oryza sativa (japonica cultivar-group)]
Contig11994_at	0.856466	0.744866	0.10731	0.0607396	0.215905	0.999296	0.328415	0.269253	10/02/02 BAB89437.1 3e-96 (AP003201) hypothetical protein~similar to Arabidopsis thaliana chromosome 1
Contig11995_at	0.876841	0.749968	0.463523	0.197123	0.52287	0.999296	0.130706	0.155076	11/08/02 BAB84851.1 2e-23 (AP003216) chloroplast nucleoid DNA-binding protein cnd41-like [Oryza sativa (japonica cultivar-group)]
Contig11996_at	0.285298	0.566189	0.117426	0.065408	0.847227	0.999296	0.925345	0.4822	11/04/02 BAB84851.1 2e-18 (AP003216) chloroplast nucleoid DNA-binding protein cnd41-like [Oryza sativa (japonica cultivar-group)]
Contig11996_s_at	0.268899	0.557095	0.49946	0.20864	0.859823	0.999296	0.933581	0.484134	11/04/02 BAB84851.1 2e-18 (AP003216) chloroplast nucleoid DNA-binding protein cnd41-like [Oryza sativa (japonica cultivar-group)]
Contig11997_at	0.343511	0.593291	2.40277e-10	8.71549e-10	0.785917	0.999296	0.0274763	0.0601635	11/07/02 BAC03270.1 2e-26 P0490D09.22 [Oryza sativa (japonica cultivar-group)]
Contig11998_at	0.758823	0.72661	0.514094	0.213257	0.415703	0.999296	0.485203	0.338535	11/06/02 CAD40835.1 7e-22 OSJNBa0086B14.7 [Oryza sativa (japonica cultivar-group)]
Contig11999_at	0.103099	0.45248	5.65631e-07	1.01686e-06	0.952771	0.999296	0.156796	0.173209	10/26/02 NP_198135.1 3e-35 putative protein; protein id: At5g27830.1
Contig120_at	0.709393	0.714252	0.00452757	0.00376748	0.878571	0.999296	0.0588157	0.0948448	10/13/02 P40880 e-101 CARBONIC ANHYDRASE
Contig1200_at	0.202231	0.51922	0.00209626	0.00186748	0.590493	0.999296	0.570611	0.370642	10/04/02 Q9ZRI7 5e-44 Elongation factor 1-gamma (EF-1-gamma) (eEF-1B gamma) dbj|BAA34206.1| elongation factor 1B gamma [Oryza sativa]
Contig12000_at	0.862576	0.746084	1.83247e-10	6.78571e-10	0.853968	0.999296	0.00021481	0.00290933	11/07/02 AAM09528.1 5e-39 susceptibility antioxidant protein [Oryza sativa]
Contig12001_at	0.00646195	0.25675	0.0963265	0.0554172	0.475706	0.999296	0.0967045	0.128436	10/27/02 NP_194617.2 1e-05 protein kinase - like protein; protein id: At4g28880.1
Contig12003_at	0.236631	0.539159	0.00252601	0.00221193	0.21573	0.999296	0.537201	0.358274	11/06/02 AAL57713.1 5e-45 AT5g65000/MXK3_23 [Arabidopsis thaliana]
Contig12004_at	0.959097	0.762165	0.345262	0.157386	0.863663	0.999296	0.853871	0.462457	11/04/02 BAC10341.1 8e-66 (AP003818) serine protease-like protein [Oryza sativa (japonica cultivar-group)]
Contig12005_at	0.880074	0.750182	0.0526258	0.0329201	0.23573	0.999296	0.0552019	0.0914609	11/06/02 BAB63724.1 1e-27 P0694A04.6 [Oryza sativa (japonica cultivar-group)]
Contig12007_s_at	0.112206	0.456952	4.03059e-11	1.72142e-10	0.957651	0.999296	0.32878	0.269394	11/06/02 AAK59785.1 8e-15 (AY037200) AT4g38540/F20M13_100 [Arabidopsis thaliana]
Contig12010_at	0.264125	0.555584	0.276431	0.131949	0.905369	0.999296	0.489538	0.340336	11/06/02 BAA93584.1 .040 (AB038621) ORF3 [TT virus]
Contig12012_at	0.95226	0.760793	1.34851e-05	1.8515e-05	0.531345	0.999296	0.00201264	0.0120154	11/04/02 NP_179594.1 4e-08 (NM_127562) putative cAMP-dependent protein kinase; protein id: At2g20040.1 [Arabidopsis thaliana]
Contig12013_s_at	0.554715	0.67114	0.23477	0.11593	0.263996	0.999296	0.188738	0.19414	11/06/02 AAL26975.1 2e-15 long cell-linked locus protein [Zea mays]
Contig12014_at	0.339859	0.591012	0.14011	0.075969	0.248356	0.999296	3.12163e-05	0.000897623	10/29/02 AAL26975.1 4e-38 long cell-linked locus protein [Zea mays]
Contig12017_at	0.152077	0.488253	0.00668381	0.00535323	0.131626	0.999296	0.000510619	0.00501198	11/06/02 AAF79223.1 7e-39 (AC006917) F10B6.18 [Arabidopsis thaliana]
Contig12019_at	0.689662	0.710343	3.00326e-14	2.80494e-13	0.595113	0.999296	0.293048	0.252449	10/28/02 NP_177979.1 1e-075 (NM_106505) trehalose-6-phosphate synthase
Contig12021_at	0.567904	0.67597	0.00981298	0.00752854	0.195242	0.999296	0.000359853	0.00401806	<none>
Contig12022_at	0.288526	0.567608	2.83803e-11	1.25469e-10	0.313988	0.999296	4.59348e-06	0.000281123	11/08/02 AAC64139.1 5e-59 signal recognition particle 54 kDa subunit precursor [Arabidopsis thaliana]
Contig12023_at	0.0117847	0.281718	0.226594	0.112836	0.573878	0.999296	0.705052	0.415134	10/27/02 NP_177870.1 1e-69 (NM_106395) unknown protein; protein id: At1g77460.1 [Arabidopsis thaliana]
Contig12024_at	0.590764	0.682715	0.0285009	0.0193327	0.52261	0.999296	0.000552578	0.00525609	11/06/02 AAL58952.1 e-113 (AC091811) putative protein kinase [Oryza sativa]
Contig12026_at	0.522871	0.660392	0.000495028	0.000499616	0.900521	0.999296	0.0617362	0.0977637	11/08/02 NP_200929.1 3e-45 (NM_125514) syntaxin SNAP33; protein id: At5g61210.1
Contig12027_at	0.376961	0.608657	0.000375476	0.000388252	0.989866	0.999432	0.00729928	0.0267831	10/25/02 NP_565333.1 4e-060 hypothetical protein; protein id: At2g06010.1
Contig12028_at	0.333803	0.588316	0.966716	0.333683	0.434276	0.999296	0.847246	0.4605	11/08/02 NP_197695.1 2e-55 putative protein; protein id: At5g23040.1 [Arabidopsis thaliana] dbj|BAB09821.1| emb|CAB62636.1~gene_id:MYJ24.3~similar to unknown protein
Contig12029_s_at	0.77063	0.728913	0.0420711	0.0271132	0.337549	0.999296	0.769085	0.436379	10/13/02 NP_566473.2 9e-12 subtilisin-like serine protease
Contig1203_at	0.36308	0.601551	0.00615502	0.00496901	0.327834	0.999296	0.35319	0.280797	11/06/02 CAB61759.1 2e-19 putative aminopropyltransferase [Oryza sativa (japonica cultivar-group)]
Contig12030_at	0.111231	0.456952	0.899036	0.318432	0.652436	0.999296	0.402328	0.303338	11/08/02 NP_566473.2 2e-23 subtilisin-like serine protease
Contig12031_at	0.101291	0.449468	0.60777	0.24116	0.225351	0.999296	0.731654	0.424295	10/02/02 BAA81885.1 1e-50 (AB003327) MADS box-like protein [Oryza sativa (japonica cultivar-group)]
Contig12033_at	0.305388	0.575734	2.9839e-11	1.31248e-10	0.632309	0.999296	0.00683089	0.0256567	10/31/02 AAF23898.1 1e-54 zinc finger transcription factor WRKY1 [Oryza sativa]
Contig12035_at	0.168905	0.498241	2.69229e-06	4.21863e-06	0.581055	0.999296	0.319227	0.264776	10/29/02 NP_194348.1 2e-74 (NM_118751) mitochondrial carrier protein family; protein id: At4g26180.1 [Arabidopsis thaliana]
Contig12036_at	0.0946114	0.444257	0.530185	0.218098	0.130561	0.999296	0.165387	0.178968	11/06/02 AAF80450.1 e-120 vacuolar targeting receptor bp-80 [Triticum aestivum]
Contig12037_at	0.215076	0.526723	0.463422	0.19709	0.029918	0.896756	0.993116	0.499211	10/27/02 BAA77679.1 2e-89 (AB027054) nitrilase-like protein [Oryza sativa (japonica cultivar-group)]
Contig12038_at	0.920229	0.754986	1.08107e-07	2.24344e-07	0.832194	0.999296	0.0447916	0.080524	10/29/02 NP_178081.2 2e-50 protein phosphatase-2C
Contig12039_at	0.818113	0.738055	0.373098	0.167346	0.290079	0.999296	0.99532	0.49982	10/27/02 BAC01253.1 1e-63 (AP004363) putative beclin 1 [Oryza sativa (japonica cultivar-group)]
Contig1204_s_at	0.987081	0.768382	0.000504823	0.000508778	0.684011	0.999296	0.0539279	0.0901381	01/29/03 CAA67191.1 e-137 HSP80-2 [Triticum aestivum]
Contig12040_at	0.368004	0.603321	0.0786257	0.0465724	0.637991	0.999296	0.52858	0.355257	11/08/02 AAL77132.1 2e-64 Putative calcium-binding protein [Oryza sativa]
Contig12041_at	0.0958096	0.44547	0.0127983	0.00952647	0.476899	0.999296	0.235876	0.222033	<none>
Contig12042_at	0.671427	0.704883	0.000254613	0.000272153	0.71366	0.999296	0.358543	0.283371	11/08/02 BAB56089.1 1e-78 (AP003244) cytochrome P450-like protein [Oryza sativa (japonica cultivar-group)]
Contig12042_s_at	0.184138	0.509113	0.189392	0.0975302	0.441145	0.999296	0.571438	0.370997	11/08/02 BAB56089.1 1e-78 (AP003244) cytochrome P450-like protein [Oryza sativa (japonica cultivar-group)]
Contig12043_at	0.68462	0.708873	0.000119452	0.000136033	0.630577	0.999296	0.854845	0.462695	11/08/02 AAG13551.1 2e-45 unknown protein [Oryza sativa]
Contig12044_at	0.300966	0.573236	0.0587031	0.0361842	0.0786805	0.999296	0.792676	0.443585	10/26/02 NP_194558.1 2e-06 putative protein; protein id: At4g28290.1
Contig12046_at	0.766118	0.728047	0.000216008	0.00023406	0.357673	0.999296	0.443807	0.32124	01/29/03 T02054 5e-57 pathogenesis related protein-1 - maize gb|AAC25629.1| pathogenesis related protein-1 [Zea mays]
Contig1205_s_at	0.719082	0.716945	0.360354	0.162861	0.766773	0.999296	0.817054	0.45134	11/04/02 Q08277 2e-29 Heat shock protein 82 gb|AAB26482.2| heat shock protein HSP82 [Zea mays]
Contig12050_at	0.311301	0.579342	0.0434639	0.0279047	0.487438	0.999296	0.938031	0.485275	<none>
Contig12051_at	0.360032	0.600722	0.0151949	0.0110706	0.296213	0.999296	0.0438293	0.0794869	11/06/02 NP_187119.1 5e-85 (NM_111340) unknown protein; protein id: At3g04680.1
Contig12052_at	0.461507	0.639596	0.0798119	0.0471675	0.221797	0.999296	0.948886	0.488421	10/02/02 BAB03435.1 2e-51 (AP002817) hypothetical protein [Oryza sativa (japonica cultivar-group)]
Contig12053_at	0.0957424	0.44547	0.05964	0.0366893	0.134145	0.999296	0.935664	0.484708	10/13/02 BAB86177.1 1e-96 (AP003707) putative leucine zipper protein [Oryza sativa (japonica cultivar-group)]
Contig12054_at	0.96124	0.762423	8.41098e-10	2.70714e-09	0.858324	0.999296	0.0996688	0.130689	11/08/02 AAG10424.1 5e-48 (AF251012) GGDP synthase [Tagetes erecta]
Contig12056_at	0.628467	0.691693	0.00222281	0.00197076	0.335634	0.999296	0.003114	0.0158885	11/07/02 NP_568854.1 4e-15 (NM_125117) Expressed protein; protein id: At5g57345.1
Contig12056_s_at	0.938293	0.758403	0.0943723	0.0544198	0.401179	0.999296	0.0191904	0.0482901	11/07/02 NP_568854.1 4e-15 (NM_125117) Expressed protein; protein id: At5g57345.1
Contig12058_at	0.0101906	0.27614	0.939414	0.327688	0.863747	0.999296	0.0431904	0.0787966	11/06/02 NP_180901.1 3e-50 plastid protein [Arabidopsis thaliana]
Contig1206_s_at	0.255905	0.549925	0.00481214	0.00398091	0.753074	0.999296	0.199013	0.200115	11/06/02 AAD11549.1 e-123 heat shock protein 80 [Triticum aestivum]
Contig12060_at	0.523273	0.660392	4.12849e-14	3.70075e-13	0.9992	0.999945	0.235343	0.221805	11/08/02 AAM52877.1 7e-26 (AY102635) transcription activator [Arabidopsis thaliana]
Contig12061_at	0.983091	0.767905	2.33983e-09	6.77588e-09	0.298533	0.999296	0.581022	0.374408	11/07/02 NP_195829.1 9e-05 (NM_120287) putative protein; protein id: At5g02090.1 [Arabidopsis thaliana]
Contig12063_at	0.330973	0.587937	0.172995	0.0905328	0.656686	0.999296	0.431354	0.315883	11/07/02 NP_567969.1 2e-47 (NM_119632) putative protein; protein id: At4g34660.1
Contig12064_at	0.548355	0.669336	0.00742037	0.00588036	0.082559	0.999296	0.153153	0.170501	10/02/02 CAA72183.1 3e-61 annexin-like protein [Medicago sativa]
Contig12065_at	0.223215	0.531859	1.56094e-08	3.82683e-08	0.462045	0.999296	0.00883673	0.030133	11/08/02 AAM98205.1 3e-11 putative protein [Arabidopsis thaliana]
Contig12066_at	0.316787	0.582288	4.64345e-12	2.46176e-11	0.729754	0.999296	0.0527803	0.0889474	10/28/02 AAK70910.1 2e-086 (AC087551) hypothetical protein [Oryza sativa]
Contig12067_at	0.642951	0.696504	0.913639	0.32169	0.53121	0.999296	0.161057	0.17603	10/27/02 NP_190751.1 2e-74 putative transmembrane protein G5p; protein id: At3g51830.1 [Arabidopsis thaliana]
Contig12069_at	0.931761	0.757222	0.00012128	0.000137894	0.399492	0.999296	0.622067	0.387775	10/27/02 AAG49001.1 2e-99 (AY013246) putative serine/threonine kinase [Hordeum vulgare subsp. vulgare]
Contig1207_at	0.660001	0.701963	0.684743	0.26263	0.83599	0.999296	0.125642	0.151009	11/06/02 AAD11549.1 5e-78 heat shock protein 80 [Triticum aestivum]
Contig12070_at	0.743938	0.723194	0.614711	0.243111	0.554217	0.999296	0.796456	0.444852	10/13/02 BAB19339.1 e-110 putative peroxidase [Oryza sativa (japonica cultivar-group)]
Contig12071_at	0.821029	0.738618	0.198871	0.101394	0.527017	0.999296	0.35931	0.283672	11/07/02 AAG13595.1 2e-66 (AC051633) putative glutathione S-transferase [Oryza sativa]
Contig12073_at	0.705534	0.714074	0.586355	0.234789	0.71715	0.999296	0.328933	0.26941	11/06/02 AAK92635.1 1e-15 (AC079633) Putative AP2 domain containing protein [Oryza sativa] [Oryza sativa (japonica cultivar-group)]
Contig12074_at	0.551589	0.670232	0.0988865	0.0567043	0.898011	0.999296	0.533582	0.356838	11/08/02 AAM26674.1 2e-62 At1g78800/F9K20_16 [Arabidopsis thaliana] gb|AAN18185.1| At1g78800/F9K20_16 [Arabidopsis thaliana]
Contig12075_at	0.136805	0.477174	0.00445126	0.00370833	0.553772	0.999296	0.0902709	0.123119	11/07/02 AAN04969.1 6e-34 (AC105932) putative flavonol 3-sulfotransferase [Oryza sativa (japonica cultivar-group)]
Contig12077_at	0.836776	0.741408	4.82936e-07	8.79754e-07	0.325328	0.999296	0.0178637	0.0463585	11/08/02 AAC46998.1 3e-06 (U34781) Antho-LWamidII preprohormone [Anthopleura elegantissima] prf||2204411A prepro-hormone [Anthopleura elegantissima]
Contig12078_at	0.0172297	0.310899	1.47242e-09	4.45295e-09	0.505843	0.999296	0.00245461	0.0135512	11/04/02 NP_190607.1 3e-72 putative protein; protein id: At3g50380.1 [Arabidopsis thaliana] pir||T45584 hypothetical protein F11C1.220 - Arabidopsis thaliana
Contig1208_s_at	0.673308	0.705381	5.78535e-11	2.38971e-10	0.545112	0.999296	0.0108415	0.0341422	11/06/02 AAF23819.1 e-132 chlorophyll a/b binding protein precursor [Hordeum vulgare]
Contig12080_at	0.071801	0.416165	3.97725e-08	8.96707e-08	0.267298	0.999296	0.0294284	0.0624267	11/08/02 AAM13863.1 2e-58 unknown protein [Arabidopsis thaliana]
Contig12081_at	0.468458	0.643061	2.16521e-07	4.21088e-07	0.740307	0.999296	0.0013992	0.00952215	11/06/02 AAN05376.1 3e-53 (AC092489) hypothetical protein [Oryza sativa (japonica cultivar-group)]
Contig12082_at	0.878425	0.750182	0.844172	0.305167	0.499504	0.999296	0.0164603	0.0441106	10/02/02 NP_195300.1 4e-47 (NM_119741) putative protein; protein id: At4g35750.1
Contig12083_at	0.236407	0.538789	7.2176e-06	1.03985e-05	0.649946	0.999296	0.476097	0.334661	11/06/02 BAB39882.1 7e-11 (AP002882) hypothetical protein [Oryza sativa (japonica cultivar-group)]
Contig12084_at	0.233253	0.537238	0.322554	0.149189	0.690093	0.999296	0.74791	0.42941	11/06/02 AAF34415.1 9e-06 (AF172282) unknown protein [Oryza sativa]
Contig12085_at	0.664295	0.702563	1.13193e-13	9.01684e-13	0.93536	0.999296	0.246018	0.227225	11/08/02 NP_201131.1 2e-32 putative protein; protein id: At5g63260.1 [Arabidopsis thaliana] dbj|BAB10568.1| contains similarity to zinc finger protein~gene_id:MDC12.23
[truncated: 20,842 more rows]
