# Supplementary material for: Interchromosomal Transfer of Immune Regulation During Infection of Barley with the Powdery Mildew Pathogen
Source: G3 (Bethesda). 2017 Aug 8;7(10):3317–29. doi: 10.1534/g3.117.300125 (PMC5633382; doi:10.1534/g3.117.300125)
Supplement: Supplementary file 10 [file 3317TableS8.xlsx]

## Sheet: Description
Inter-chromosomal transfer of immune regulation during infection of barley with the powdery mildew pathogen. P Surana, R Xu, G Fuerst, A Chapman, D Nettleton, R Wise. 2017.
Table S8. Allelic effects and modes of alternate regulation for the genes transferred between 2HL at 16 HAI and 1HS at 32 HAI.
Allelic effects and modes of alternative regulation for the genes transferred between 2HL at 16 HAI and 1HS at 32 HAI. This table also provides the most significant marker at 16 and 32 HAI with significance level, annotation, expression pattern and alternate regulation information on each gene.
Alternative Regulation a	Probe sets where regulation is reallocated between initial hyphal penetration and development of haustorial feeding structures.
Mode of Alternative Regulation b	Allele responsible for higher expression at 16 HAI in 2HL and in 32 HAI at 1HS
Allele c	There are 3 possiblities - Q, SM and * (indicating neither Q nor SM are significant)
Most associated marker d	Location (Chromosome.Bin) for the top eQTL marker association of respective probe set
Expression Pattern e	Computational pattern analysis was used to distinguish the two opposing scenarios; both were highly similar among incompatible and compatible interactions up to 16 HAI. The first represents genes down regulated in compatible interactions after 16 hours, as compared to incompatible interactions – “PacMan”. The second represents genes up regulated from 16 to 32 HAI in compatible interactions, as co…

## Sheet: Allelic_Effects
Affymetrix Barley1 GeneChip Probe Set ID	Alternative Regulation a	Mode of Alternative Regulation b	Higher expression for 1HS at 16 HAI		Higher expression for 2HL at 16 HAI		Higher expression for 1HS at 32 HAI		Higher expression for 2HL at 32 HAI		16 Hours after Inoculation (Penetration)			32 Hours after Inoculation (Haustorial Development)			Expression Pattern e	MAPMAN pathway annotation	Descriptive Annotation
			Allele c	P-value	Allele	P-value	Allele	P-value	Allele	P-value	p-value	q-value	Most associated marker d	p-value	q-value	Most associated marker
AJ400138_at	2H.68 - 1H.05	SM Q	*	0.49646	SM	2.23211e-10	Q	1.23387e-09	SM	0.00091125	8.76e-07	2.7e-06	2H.68	8.76e-07	1.3e-06	1H.05	n/a	stress.biotic	11/06/02 CAB77546.1 2e-38 (AJ400138) chitinase [Hordeum vulgare subsp. vulgare]
baak19i22_s_at	2H.66 - 1H.05	Q SM	*	0.295555	Q	2.75523e-06	SM	3.38328e-12	*	0.911739	9.5e-05	0.000172588	2H.66	4.38e-07	7.35e-07	1H.05	iPacMan	not assigned.unknown	<none>
baak20j05_s_at	2H.65 - 1H.05	SM Q	*	0.92809	SM	2.33277e-11	Q	1.57132e-12	*	0.478647	4.38e-07	1.99e-06	2H.65	4.38e-07	7.35e-07	1H.05	PacMan	not assigned.no ontology	01/29/03 NP_177760.1 2e-22 unknown protein; protein id: At1g76340.1 [Arabidopsis thaliana] pir||H96790 unknown protein F15M4.16 [imported] - Arabidopsis thaliana
baak23m11_s_at	2H.66 - 1H.05	SM Q	*	0.534579	SM	5.05803e-07	Q	2.81722e-09	*	0.150375	4.03e-05	8.12e-05	2H.66	1.31e-06	1.85e-06	1H.05	n/a	not assigned.unknown	<none>
baak46p14_s_at	2H.66 - 1H.05	Q SM	*	0.32088	Q	3.44342e-05	SM	2.45136e-13	*	0.443734	0.000386602	0.000588203	2H.66	4.38e-07	7.35e-07	1H.05	iPacMan	tetrapyrrole synthesis.magnesium-protoporphyrin IX monomethyl ester (oxidative) cyclase	11/08/02 AAL13304.1 1e-04 leucine zipper-containing protein [Euphorbia esula]
baak4o13_s_at	2H.63 - 1H.07	Q SM	*	0.717066	Q	1.90243e-07	SM	3.74112e-06	*	0.0983015	5.74e-05	0.000110273	2H.63	0.000885726	0.000696214	1H.07	n/a	not assigned.unknown	<none>
bags23d05_s_at	2H.66 - 1H.05	SM Q	*	0.205971	SM	6.14857e-07	Q	8.20911e-10	*	0.793032	0.000346322	0.000537057	2H.66	8.76e-07	1.3e-06	1H.05	n/a	protein.postranslational modification	10/02/02 BAB92346.1 1e-18 putative casein kinase I [Oryza sativa (japonica cultivar-group)]
basd0c03_s_at	2H.66 - 1H.05	SM Q	*	0.850096	SM	8.91004e-09	Q	2.64592e-22	*	0.259483	1.31e-06	3.63e-06	2H.66	4.38e-07	7.35e-07	1H.05	PacMan	amino acid metabolism.synthesis.aromatic aa.chorismate	10/13/02 CAA44974.1 5e-10 (X63374) 3-phosphoshikimate 1-carboxyvinyltransferase; EPSP-synthase [Zea mays]
Contig10010_at	2H.67 - 1H.05	Q SM	*	0.624534	Q	4.72486e-11	SM	1.79348e-09	*	0.440533	4.38e-07	1.99e-06	2H.67	8.76e-07	1.3e-06	1H.05	n/a	not assigned.unknown	11/04/02 NP_196049.1 8e-07 (NM_120511) glycine-rich protein; protein id: At5g04290.1 [Arabidopsis thaliana]
Contig10027_at	2H.63 - 1H.05	SM Q	*	0.363704	SM	6.33605e-09	Q	1.37439e-06	*	0.0737551	1.31e-06	3.63e-06	2H.63	0.00029641	0.000259659	1H.05	PacMan	signalling.receptor kinases.misc	01/29/03 CAD41325.1 1e-98 oj991113_30.7 [Oryza sativa (japonica cultivar-group)]
Contig10052_at	2H.63 - 1H.05	SM Q	*	0.963369	SM	5.49112e-08	Q	4.78593e-23	*	0.858025	8.76e-07	2.7e-06	2H.63	4.38e-07	7.35e-07	1H.05	n/a	not assigned.unknown	10/13/02 BAB33412.1 6e-12 putative senescence-associated protein [Pisum sativum]
Contig10062_at	2H.66 - 1H.05	Q SM	*	0.470735	Q	1.0092e-05	SM	4.45589e-15	*	0.151605	0.000401926	0.000608765	2H.66	4.38e-07	7.35e-07	1H.05	iPacMan	redox.ascorbate and glutathione	10/02/02 AAG13625.1 3e-67 putative cytochrome b-561 [Oryza sativa (japonica cultivar-group)] gb|AAN05553.1| putative cytochrome [Oryza sativa (japonica cultivar-group
Contig10063_at	2H.66 - 1H.06	SM Q	*	0.873064	SM	1.25653e-06	Q	6.57846e-10	*	0.582967	0.000457968	0.000684138	2H.66	4.38e-07	7.35e-07	1H.06	n/a	not assigned.unknown	10/29/02 NP_190175.1 1e-80 (NM_114458) putative protein; protein id: At3g45890.1 [Arabidopsis thaliana]
Contig10075_at	2H.66 - 1H.07	Q SM	*	0.511333	Q	2.90349e-06	SM	1.77626e-05	*	0.167425	7.44e-05	0.000139161	2H.66	0.000938266	0.000733643	1H.07	iPacMan	misc.oxidases - copper, flavone etc.	01/29/03 AAM74281.1 3e-83 Putative oxidoreductase [Oryza sativa (japonica cultivar-group)]
Contig10078_at	2H.67 - 1H.05	Q SM	*	0.486828	Q	1.216e-08	SM	7.35107e-13	Q	0.00576899	1.31e-06	3.63e-06	2H.67	4.38e-07	7.35e-07	1H.05	iPacMan	RNA.processing	11/06/02 AAM01137.1 e-103 (AC108884) Putative Transcription initiation factor IIE
Contig101_at	2H.66 - 1H.05	SM Q	*	0.376323	SM	9.63982e-08	Q	5.94062e-17	*	0.310517	8.14e-05	0.000150728	2H.66	4.38e-07	7.35e-07	1H.05	PacMan	major CHO metabolism.degradation.sucrose.fructokinase	10/26/02 AAL26574.1 e-113 putative fructokinase I [Oryza sativa] dbj|BAB90210.1| putative fructokinase I [Oryza sativa (japonica cultivar-group)]
Contig10115_at	2H.66 - 1H.05	SM Q	*	0.902549	SM	8.36552e-10	Q	7.50232e-11	*	0.0815721	8.76e-07	2.7e-06	2H.66	4.38e-07	7.35e-07	1H.05	PacMan	amino acid metabolism.synthesis.aromatic aa.tryptophan	10/13/02 NP_199633.1 1e-62 indole-3-glycerol phosphate synthase; protein id: At5g48220.1
Contig10125_s_at	2H.65 - 1H.05	Q SM	*	0.592476	Q	5.75939e-08	SM	1.11071e-11	*	0.574146	8.76e-07	2.7e-06	2H.65	4.38e-07	7.35e-07	1H.05	iPacMan	not assigned.unknown	<none>
Contig10126_at	2H.66 - 1H.05	Q SM	*	0.77027	Q	3.45449e-08	SM	1.32739e-10	*	0.728919	8.76e-07	2.7e-06	2H.66	4.38e-07	7.35e-07	1H.05	iPacMan	not assigned.unknown	<none>
Contig10152_at	2H.65 - 1H.05	SM Q	*	0.842186	SM	2.36898e-13	Q	1.73652e-15	*	0.904251	4.38e-07	1.99e-06	2H.65	4.38e-07	7.35e-07	1H.05	n/a	hormone metabolism.auxin.induced-regulated-responsive-activated	11/06/02 NP_193034.1 3e-59 (NM_117367) putative protein; protein id: At4g12980.1
Contig10205_at	2H.66 - 1H.08	Q SM	*	0.294845	Q	2.51568e-06	SM	4.95508e-08	*	0.916328	0.000132224	0.000230607	2H.66	5.25e-06	6.66e-06	1H.08	n/a	not assigned.unknown	<none>
Contig10245_at	2H.66 - 1H.05	SM Q	*	0.705453	SM	5.41162e-07	Q	1.02337e-12	*	0.117069	0.000198336	0.000327107	2H.66	4.38e-07	7.35e-07	1H.05	n/a	stress.biotic	10/29/02 NP_176113.1 9e-40 disease resistance response protein-related/ dirigent protein-related; protein id: At1g58170.1 [Arabidopsis
Contig10254_s_at	2H.66 - 1H.05	Q SM	*	0.848171	Q	2.93299e-07	SM	1.16014e-08	*	0.725532	6.13e-06	1.52e-05	2H.66	5.25e-06	6.66e-06	1H.05	n/a	not assigned.unknown	10/27/02 NP_195917.1 2e-71 (NM_120375) putative protein; protein id: At5g02970.1
Contig10280_at	2H.67 - 1H.05	Q SM	*	0.869657	Q	3.76911e-10	SM	5.2732e-08	*	0.312377	4.38e-07	1.99e-06	2H.67	1.14e-05	1.3e-05	1H.05	n/a	RNA.regulation of transcription.Alfin-like	10/29/02 AAK55785.1 3e-67 Putative nucleic acid binding protein [Oryza sativa]
Contig10303_s_at	2H.66 - 1H.06	Q SM	*	0.582837	Q	1.10341e-05	SM	2.07268e-06	*	0.472026	0.000554728	0.000811295	2H.66	0.000454028	0.000383151	1H.06	n/a	protein.degradation	10/13/02 NP_198372.1 2e-40 putative protein; protein id: At5g35220.1
Contig10354_at	2H.67 - 1H.06	SM Q	*	0.865576	SM	6.33189e-07	Q	6.87451e-08	*	0.178688	6.13e-06	1.52e-05	2H.67	1.49e-05	1.67e-05	1H.06	n/a	cell. vesicle transport	11/06/02 AAK18834.1 1e-31 putative alpha-coat protein [Oryza sativa]
Contig10373_at	2H.66 - 1H.05	SM Q	*	0.332391	SM	2.3379e-10	Q	4.3728e-12	*	0.941831	4.38e-07	1.99e-06	2H.66	4.38e-07	7.35e-07	1H.05	n/a	misc.nitrilases, *nitrile lyases, berberine bridge enzymes, reticuline oxidases, troponine reductases	10/29/02 BAB64187.1 9e-80 (AP003266) pir7a protein (Pseudomonas inducible protein) [Oryza sativa (japonica cultivar-group)]
Contig10403_s_at	2H.66 - 1H.05	Q SM	*	0.120905	Q	1.42189e-08	SM	6.70276e-10	Q	0.0164634	2.19e-06	5.83e-06	2H.66	8.76e-07	1.3e-06	1H.05	n/a	RNA.regulation of transcription.unclassified	10/28/02 AAM93676.1 2e-071 (AC079888) unknown protein [Oryza sativa (japonica cultivar-group)]
Contig10404_at	2H.66 - 1H.05	Q SM	SM	0.0489596	Q	9.67154e-10	SM	1.18593e-09	Q	0.016058	8.76e-07	2.7e-06	2H.66	8.76e-07	1.3e-06	1H.05	n/a	RNA.regulation of transcription.unclassified	10/27/02 AAM93676.1 5e-71 (AC079888) unknown protein [Oryza sativa (japonica cultivar-group)]
Contig10409_s_at	2H.67 - 1H.06	SM Q	*	0.106135	SM	1.99916e-09	Q	3.7899e-07	*	0.0629302	4.38e-07	1.99e-06	2H.67	5.78e-05	5.78e-05	1H.06	n/a	not assigned.unknown	<none>
Contig10416_at	2H.66 - 1H.05	Q SM	*	0.670476	Q	5.78818e-08	SM	2.62997e-08	*	0.117438	1.31e-06	3.63e-06	2H.66	7.44e-06	8.87e-06	1H.05	n/a	not assigned.no ontology	01/29/03 F96825 4e-76 T8K14.13 [imported] - Arabidopsis thaliana gb|AAD30230.1|AC007202_12 T8K14.13 [Arabidopsis thaliana]
Contig10437_at	2H.66 - 1H.05	Q SM	*	0.58363	Q	2.43351e-09	SM	1.8892e-09	*	0.644715	8.76e-07	2.7e-06	2H.66	8.76e-07	1.3e-06	1H.05	n/a	not assigned.unknown	11/07/02 AAM27470.1 4e-48 (AC099732) Unknown protein [Oryza sativa (japonica cultivar-group)]
Contig1044_s_at	2H.67 - 1H.05	SM Q	*	0.268687	SM	2.19756e-06	Q	9.73903e-11	*	0.387905	1.31e-06	3.63e-06	2H.67	4.38e-07	7.35e-07	1H.05	n/a	protein.degradation.ubiquitin.ubiquitin	11/08/02 AAL09741.1 1e-88 AT4g05320/C17L7_240 [Arabidopsis thaliana]
Contig10440_at	2H.68 - 1H.05	Q SM	*	0.749848	Q	4.22391e-09	SM	6.66319e-10	*	0.463914	4.38e-07	1.99e-06	2H.68	8.76e-07	1.3e-06	1H.05	n/a	not assigned.unknown	11/08/02 NP_568475.1 4e-13 putative protein; protein id: At5g25570.1
Contig10444_at	2H.67 - 1H.06	Q Q	*	0.317759	Q	7.45882e-09	Q	1.09485e-06	*	0.320314	8.76e-07	2.7e-06	2H.67	0.000155867	0.00014436	1H.06	n/a	not assigned.no ontology	01/29/03 BAC16706.1 4e-88 hypothetical protein~similar to Arabidopsis thaliana chromosome1
Contig10446_at	2H.66 - 1H.05	Q SM	*	0.342689	Q	3.80939e-06	SM	1.0685e-10	*	0.0725141	0.000142294	0.000245295	2H.66	4.38e-07	7.35e-07	1H.05	n/a	not assigned.unknown	11/08/02 NP_178935.1 1e-61 unknown protein; protein id: At2g12400.1
Contig10460_at	2H.67 - 1H.04	SM Q	*	0.400475	SM	8.31534e-10	Q	3.92676e-06	*	0.952293	4.38e-07	1.99e-06	2H.67	0.00102846	0.000795128	1H.04	PacMan	not assigned.unknown	<none>
Contig10470_at	2H.66 - 1H.03	SM Q	*	0.272931	SM	4.72178e-09	Q	3.67878e-07	*	0.731094	4.82e-06	1.22e-05	2H.66	7.44e-06	8.87e-06	1H.03	PacMan	amino acid metabolism.synthesis.aromatic aa.tryptophan	11/08/02 NP_564991.1 e-101 (NM_105725) expressed protein; protein id: At1g70570.1
Contig10491_at	2H.66 - 1H.05	Q SM	*	0.846243	Q	3.44659e-07	SM	1.54437e-09	*	0.312576	2.58e-05	5.46e-05	2H.66	8.76e-07	1.3e-06	1H.05	n/a	not assigned.unknown	11/04/02 AAM60940.1 3e-30 unknown [Arabidopsis thaliana]
Contig10495_s_at	2H.67 - 1H.05	Q SM	*	0.883557	Q	4.43855e-07	SM	1.04184e-09	*	0.790987	5.3e-05	0.000103189	2H.67	8.76e-07	1.3e-06	1H.05	n/a	not assigned.unknown	11/08/02 AAL86463.1 9e-30 (AC077693) unknown protein [Oryza sativa (japonica cultivar-group)]
Contig10510_at	2H.65 - 1H.05	SM Q	*	0.114081	SM	2.35698e-09	Q	1.88459e-10	*	0.817452	4.38e-07	1.99e-06	2H.65	4.38e-07	7.35e-07	1H.05	n/a	misc.acid and other phosphatases	11/06/02 BAC15853.1 e-103 (AP003746) contains ESTs D25106(R3184)
Contig10529_at	2H.63 - 1H.05	SM Q	*	0.219937	SM	3.39166e-06	Q	1.60753e-08	SM	0.000577848	0.00042338	0.000636276	2H.63	1.31e-06	1.85e-06	1H.05	n/a	DNA.unspecified	11/04/02 BAB89672.1 4e-85 sec14 like protein [Oryza sativa (japonica cultivar-group)] dbj|BAB92895.1| sec14 like protein [Oryza sativa (japonica cultivar-group)]
Contig10531_at	2H.66 - 1H.05	SM Q	*	0.346908	SM	3.41023e-07	Q	1.83664e-07	*	0.147072	5.21e-05	0.000101765	2H.66	3.68e-05	3.83e-05	1H.05	n/a	not assigned.unknown	11/08/02 NP_568618.1 5e-35 putative protein; protein id: At5g42960.1
Contig10540_at	2H.66 - 1H.05	SM Q	*	0.386127	SM	6.33314e-10	Q	3.79333e-08	*	0.86098	8.76e-07	2.7e-06	2H.66	9.63e-06	1.13e-05	1H.05	n/a	cell.organisation	10/02/02 NP_567059.1 1e-80 putative protein; protein id: At3g57890.1
Contig10555_at	2H.66 - 1H.05	Q SM	*	0.935105	Q	3.48296e-07	SM	1.55867e-11	*	0.225612	1.36e-05	3.12e-05	2H.66	4.38e-07	7.35e-07	1H.05	n/a	RNA.regulation of transcription.G2-like transcription factor family, GARP	11/07/02 NP_178216.1 3e-52 transfactor-like protein; protein id: At2g01060.1
Contig10557_s_at	2H.66 - 1H.05	Q SM	*	0.735322	Q	3.21484e-09	SM	1.55966e-07	*	0.416361	1.31e-06	3.63e-06	2H.66	3.42e-05	3.57e-05	1H.05	n/a	not assigned.no ontology	11/07/02 NP_197538.1 3e-09 (NM_122045) putative protein; protein id: At5g20380.1 [Arabidopsis thaliana]
Contig10590_at	2H.68 - 1H.05	Q SM	*	0.760577	Q	1.5896e-05	SM	1.5411e-07	*	0.724436	0.000390981	0.000594164	2H.68	2.71e-05	2.86e-05	1H.05	n/a	misc.nitrilases, *nitrile lyases, berberine bridge enzymes, reticuline oxidases, troponine reductases	11/06/02 CAA77084.1 9e-83 alpha-N-acetylglucosaminidase [Nicotiana tabacum]
Contig10608_at	2H.67 - 1H.05	SM Q	*	0.855165	SM	5.19343e-13	Q	1.33308e-16	SM	0.0175711	4.38e-07	1.99e-06	2H.67	4.38e-07	7.35e-07	1H.05	PacMan	not assigned.unknown	10/26/02 AAK73132.1 e-116 putative protein [Oryza sativa]
Contig10627_at	2H.67 - 1H.06	Q Q	*	0.0878621	Q	2.48207e-06	Q	1.441e-08	*	0.141437	0.000261383	0.00041825	2H.67	4.82e-06	6.22e-06	1H.06	n/a	not assigned.unknown	11/06/02 BAB86424.1 2e-84 (AP003221) contains ESTs AU165675(E3969)
Contig10645_at	2H.68 - 1H.04	SM Q	*	0.108987	SM	5.96397e-07	Q	3.94406e-08	*	0.221733	3.24e-05	6.67e-05	2H.68	7.44e-06	8.87e-06	1H.04	n/a	DNA.synthesis/chromatin structure	10/13/02 AAG13612.1 6e-77 (AC078840) putative RNA helicase [Oryza sativa (japonica cultivar-group)]
Contig10655_s_at	2H.66 - 1H.08	Q SM	*	0.164246	Q	4.54998e-06	SM	5.07573e-08	*	0.116005	0.000545534	0.000799056	2H.66	8.76e-07	1.3e-06	1H.08	n/a	stress.abiotic.drought/salt	11/08/02 AAL47004.1 3e-25 (AF448811) unknown [Davidia involucrata]
Contig10721_at	2H.63 - 1H.05	SM Q	*	0.879308	SM	3.64938e-11	Q	5.08497e-14	SM	0.0450578	4.38e-07	1.99e-06	2H.63	4.38e-07	7.35e-07	1H.05	PacMan	development.unspecified	11/06/02 AAC18914.1 2e-75 (U94748) AN11 [Petunia x hybrida]
Contig10742_at	2H.67 - 1H.05	SM Q	*	0.900155	SM	4.83321e-09	Q	5.31356e-06	*	0.483724	4.38e-07	1.99e-06	2H.67	0.00101051	0.000782506	1H.05	n/a	protein.degradation.ubiquitin.E3.RING	11/06/02 AAM61388.1 e-100 (AY084823) putative RING finger protein [Arabidopsis thaliana]
Contig10756_at	2H.67 - 1H.05	SM Q	*	0.103679	SM	6.35314e-15	Q	4.38716e-09	*	0.988538	4.38e-07	1.99e-06	2H.67	1.75e-06	2.42e-06	1H.05	n/a	misc.oxidases - copper, flavone etc.	11/06/02 NP_195566.1 4e-28 monooxygenase 2 (MO2); protein id: At4g38540.1 [Arabidopsis thaliana]
Contig10756_x_at	2H.67 - 1H.05	SM Q	*	0.0567468	SM	3.18785e-15	Q	2.31416e-10	*	0.63055	4.38e-07	1.99e-06	2H.67	4.38e-07	7.35e-07	1H.05	n/a	misc.oxidases - copper, flavone etc.	11/06/02 NP_195566.1 4e-28 monooxygenase 2 (MO2); protein id: At4g38540.1 [Arabidopsis thaliana]
Contig10788_at	2H.66 - 1H.05	SM Q	*	0.641764	SM	6.29775e-09	Q	2.42533e-22	*	0.719826	8.76e-07	2.7e-06	2H.66	4.38e-07	7.35e-07	1H.05	PacMan	misc.alcohol dehydrogenases	11/08/02 AAM62747.1 8e-40 (AY085523) alcohol dehydrogenase-like protein [Arabidopsis thaliana]
Contig10797_at	2H.67 - 1H.05	Q SM	*	0.304153	Q	6.91897e-06	SM	1.63033e-10	*	0.12318	9.06e-05	0.000166116	2H.67	4.38e-07	7.35e-07	1H.05	n/a	protein.degradation.ubiquitin.E2	11/06/02 NP_568148.1 5e-73 (NM_120590) E2
Contig10799_at	2H.67 - 1H.05	SM Q	*	0.62236	SM	2.16198e-07	Q	1.14205e-09	*	0.149621	7.44e-06	1.82e-05	2H.67	8.76e-07	1.3e-06	1H.05	n/a	not assigned.no ontology	11/07/02 AAN08213.1 6e-97 (AC090874) putative polyketide synthase [Oryza sativa (japonica cultivar-group)]
Contig10850_at	2H.66 - 1H.05	Q SM	*	0.725071	Q	2.82981e-06	SM	6.60507e-13	*	0.625267	0.000188704	0.000313696	2H.66	4.38e-07	7.35e-07	1H.05	iPacMan	protein.postranslational modification	01/29/03 AAC36700.1 2e-83 protein phosphatase-2C; PP2C [Mesembryanthemum crystallinum]
Contig10860_at	2H.66 - 1H.05	SM Q	*	0.334793	SM	2.24595e-08	Q	1.18046e-11	SM	0.00235908	2.93e-05	6.17e-05	2H.66	4.38e-07	7.35e-07	1H.05	n/a	stress.abiotic.unspecified	11/06/02 T02923 2e-41 probable oxalate oxidase (EC 1.2.3.4) - rice gb|AAC25777.1| (AF072694) germin-like protein 7 [Oryza sativa] [Oryza sativa
Contig10874_at	2H.66 - 1H.05	Q SM	*	0.690488	Q	8.45315e-06	SM	3.70028e-10	Q	0.00418036	0.000240806	0.000388293	2H.66	4.38e-07	7.35e-07	1H.05	n/a	not assigned.unknown	11/07/02 BAB55503.1 5e-25 P0638D12.11 [Oryza sativa (japonica cultivar-group)]
Contig10877_at	2H.66 - 1H.06	SM Q	*	0.490176	SM	2.13817e-08	Q	1.14911e-08	*	0.833376	1.31e-06	3.63e-06	2H.66	1.31e-06	1.85e-06	1H.06	n/a	misc.short chain dehydrogenase/reductase (SDR)	11/07/02 NP_179996.1 2e-30 (NM_127980) putative carbonyl reductase; protein id: At2g24190.1 [Arabidopsis thaliana]
Contig10887_at	2H.66 - 1H.05	SM Q	*	0.911787	SM	1.7723e-07	Q	1.07019e-14	*	0.255102	0.00015718	0.000267499	2H.66	4.38e-07	7.35e-07	1H.05	PacMan	transport.ABC transporters and multidrug resistance systems	11/06/02 NP_200882.1 1e-88 (NM_125467) ABC transporter family protein; protein id: At5g60740.1 [Arabidopsis thaliana]
Contig10888_at	2H.66 - 1H.05	Q SM	*	0.781533	Q	5.33057e-06	SM	1.9472e-08	*	0.0910858	0.000207531	0.000339952	2H.66	6.13e-06	7.53e-06	1H.05	iPacMan	protein.degradation	10/13/02 AAL77655.1 5e-27 (AY075648) At1g75460/F1B16_22 [Arabidopsis thaliana]
Contig10937_at	2H.66 - 1H.05	SM Q	*	0.880643	SM	6.09706e-06	Q	9.00876e-15	*	0.218308	0.000327496	0.000510523	2H.66	4.38e-07	7.35e-07	1H.05	n/a	secondary metabolism.phenylpropanoids	10/29/02 AAM22700.1 e-107 Putative AMP-binding protein [Oryza sativa (japonica cultivar-group)]
Contig10949_at	2H.63 - 1H.05	SM Q	*	0.895474	SM	2.13749e-06	Q	2.6934e-06	SM	0.0146986	0.00019352	0.00032012	2H.63	0.000442644	0.000374706	1H.05	n/a	transport.peptides and oligopeptides	11/06/02 NP_176750.1 7e-70 (NM_105247) hypothetical protein; protein id: At1g65730.1 [Arabidopsis thaliana]
Contig10951_at	2H.66 - 1H.05	Q SM	*	0.56776	Q	2.52992e-10	SM	1.48092e-09	*	0.0883035	4.38e-07	1.99e-06	2H.66	8.76e-07	1.3e-06	1H.05	n/a	not assigned.unknown	10/29/02 NP_181016.1 8e-62 unknown protein; protein id: At2g34690.1 [Arabidopsis thaliana] pir||T01366 hypothetical protein At2g34690 [imported] - Arabidopsis thaliana
Contig10956_at	2H.67 - 1H.05	SM Q	*	0.964955	SM	8.64409e-11	Q	2.23476e-13	*	0.52196	4.38e-07	1.99e-06	2H.67	4.38e-07	7.35e-07	1H.05	PacMan	transport.metal	11/08/02 AAM51836.1 3e-83 Hypothetical protein [Oryza sativa (japonica cultivar-group)]
Contig10963_at	2H.66 - 1H.05	Q SM	*	0.617289	Q	1.81239e-06	SM	1.53848e-08	*	0.151697	9.94e-05	0.000179529	2H.66	5.25e-06	6.66e-06	1H.05	n/a	development.unspecified	10/29/02 BAB62547.1 1e-54 OSJNBa0089K24.2 [Oryza sativa (japonica cultivar-group)]
Contig10983_at	2H.67 - 1H.05	SM Q	*	0.7522	SM	1.79743e-10	Q	1.01715e-09	SM	0.0388697	4.38e-07	1.99e-06	2H.67	8.76e-07	1.3e-06	1H.05	n/a	protein.postranslational modification	10/02/02 BAB92986.1 7e-70 (AB085617) protein kinase [Arabidopsis thaliana]
Contig10985_at	2H.66 - 1H.05	SM Q	*	0.400488	SM	2.40927e-08	Q	2.53157e-11	SM	0.00279916	7.01e-06	1.72e-05	2H.66	4.38e-07	7.35e-07	1H.05	PacMan	misc.cytochrome P450	10/29/02 AAK38089.1 2e-68 (AF321865) putative cytochrome P450 [Lolium rigidum]
Contig11013_at	2H.66 - 1H.05	Q SM	*	0.453528	Q	1.9863e-06	SM	4.13206e-11	*	0.828893	3.06e-05	6.37e-05	2H.66	4.38e-07	7.35e-07	1H.05	iPacMan	not assigned.unknown	11/06/02 NP_195505.1 1e-48 putative protein; protein id: At4g37920.1 [Arabidopsis thaliana] pir||T05619 hypothetical protein F20D10.40 - Arabidopsis thaliana
Contig11036_at	2H.66 - 1H.05	Q SM	*	0.215475	Q	6.50139e-08	SM	7.76119e-10	*	0.678303	9.63e-06	2.3e-05	2H.66	8.76e-07	1.3e-06	1H.05	n/a	lipid metabolism.lipid degradation.lipases	11/08/02 NP_172544.1 e-117 putative lipase; protein id: At1g10740.1
Contig11038_at	2H.66 - 1H.05	SM Q	*	0.87764	SM	9.24149e-11	Q	1.34651e-21	*	0.440121	4.38e-07	1.99e-06	2H.66	4.38e-07	7.35e-07	1H.05	PacMan	amino acid metabolism.synthesis.aromatic aa.chorismate.3-dehydroquinate synthase	01/29/03 NP_569029.1 e-105 3-dehydroquinate synthase
Contig11040_at	2H.63 - 1H.05	SM Q	*	0.741974	SM	9.87722e-09	Q	5.84481e-08	*	0.734093	1.58e-05	3.54e-05	2H.63	1.05e-05	1.22e-05	1H.05	n/a	misc.acid and other phosphatases	01/29/03 BAB90492.1 1e-92 putative phosphatidic acid phosphatase beta [Oryza sativa (japonica cultivar-group)]
Contig11064_at	2H.66 - 1H.05	SM Q	*	0.767231	SM	3.38835e-14	Q	3.67799e-24	*	0.52813	4.38e-07	1.99e-06	2H.66	4.38e-07	7.35e-07	1H.05	n/a	amino acid metabolism.synthesis.aromatic aa.tryptophan	11/06/02 AAD38135.1 3e-56 (AF130874) phosphoribosylanthranilate isomerase [Arabidopsis thaliana]
Contig11074_at	2H.67 - 1H.05	Q Q	SM	0.0166544	Q	2.6291e-08	Q	4.35429e-09	SM	0.00624538	8.76e-07	2.7e-06	2H.67	1.75e-06	2.42e-06	1H.05	n/a	not assigned.unknown	10/02/02 AAG52127.1 6e-09 (AC010556) hypothetical protein; 23039-25310 [Arabidopsis thaliana]
Contig11077_at	2H.68 - 1H.08	Q SM	*	0.863895	Q	6.59759e-09	SM	1.51337e-05	*	0.504551	8.76e-07	2.7e-06	2H.68	0.000243433	0.000217202	1H.08	n/a	not assigned.no ontology	10/29/02 AAF63659.1 1e-14 (AF118115) MFP1 attachment factor 1 [Glycine max]
Contig11081_at	2H.67 - 1H.05	Q SM	*	0.466136	Q	7.8444e-08	SM	3.33246e-07	Q	0.026902	8.76e-07	2.7e-06	2H.67	6.7e-05	6.59e-05	1H.05	n/a	RNA.regulation of transcription.CCAAT box binding factor family, HAP3	10/13/02 NP_199575.1 1e-47 (NM_124138) putative protein; protein id: At5g47640.1
Contig11116_at	2H.66 - 1H.05	Q SM	*	0.59348	Q	2.76391e-06	SM	2.29914e-06	Q	0.0147602	0.000212785	0.000347529	2H.66	0.000393608	0.000335967	1H.05	iPacMan	protein.degradation.ubiquitin.E3.SCF.FBOX	11/06/02 NP_563759.1 8e-45 (NM_100492) F-box protein family; protein id: At1g06110.1
Contig1114_x_at	2H.67 - 1H.05	SM Q	*	0.372712	SM	1.19742e-08	Q	6.47183e-08	*	0.753078	4.38e-07	1.99e-06	2H.67	9.19e-06	1.08e-05	1H.05	n/a	protein.degradation.ubiquitin.ubiquitin	09/30/02 S28426 e-117 polyubiquitin 4 - wild oat emb|CAA49200.1| tetraubiquitin [Avena fatua]
Contig11146_at	2H.66 - 1H.05	SM Q	*	0.810907	SM	7.32776e-09	Q	1.2185e-12	*	0.542071	1.31e-06	3.63e-06	2H.66	4.38e-07	7.35e-07	1H.05	PacMan	secondary metabolism.phenylpropanoids	11/08/02 T06197 5e-98 HC-toxin reductase (EC 1.-.-.-) - barley gb|AAC49674.1| (U77463) NADPH-dependent HC-toxin reductase [Hordeum vulgare]
Contig11148_at	2H.66 - 1H.03	Q SM	*	0.76334	Q	5.37156e-06	SM	9.37072e-11	*	0.122963	0.000681699	0.000968431	2H.66	4.38e-07	7.35e-07	1H.03	n/a	not assigned.unknown	<none>
Contig11164_at	2H.66 - 1H.04	SM Q	SM	0.0210456	SM	9.59211e-08	Q	3.40707e-06	Q	0.0460197	6.13e-06	1.52e-05	2H.66	0.000703152	0.000565485	1H.04	n/a	not assigned.no ontology	10/02/02 BAB32957.1 e-110 putative ARG1 protein (Altered Response to Gravity) [Oryza sativa (japonica cultivar-group)]
Contig11167_at	2H.66 - 1H.05	Q SM	*	0.993088	Q	1.21183e-06	SM	2.10964e-08	*	0.0881046	3.15e-05	6.54e-05	2H.66	6.13e-06	7.53e-06	1H.05	n/a	signalling.light	10/13/02 T08033 e-123 serine/threonine protein kinase (EC 2.7.1.-) 1
Contig11178_at	2H.66 - 1H.05	SM Q	*	0.215113	SM	3.77043e-07	Q	2.43802e-11	*	0.244403	8.76e-05	0.000161302	2H.66	4.38e-07	7.35e-07	1H.05	n/a	protein.postranslational modification	01/29/03 NP_196433.1 4e-89 serine/threonine protein kinase; protein id: At5g08160.1
Contig11187_at	2H.67 - 1H.05	Q Q	*	0.34015	Q	3.84718e-08	Q	1.3214e-06	SM	0.00718644	6.57e-06	1.63e-05	2H.67	0.000200963	0.000182191	1H.05	n/a	not assigned.no ontology	11/06/02 NP_195825.1 2e-34 putative protein; protein id: At5g02050.1
Contig11232_at	2H.68 - 1H.05	SM Q	*	0.278885	SM	1.10601e-06	Q	3.32098e-09	SM	0.00645178	1.75e-06	4.74e-06	2H.68	1.31e-06	1.85e-06	1H.05	n/a	not assigned.unknown	11/06/02 NP_196245.1 8e-14 (NM_120710) B-type cyclin
Contig11259_at	2H.66 - 1H.05	Q SM	*	0.630574	Q	1.30987e-06	SM	3.72604e-06	*	0.504157	3.33e-05	6.82e-05	2H.66	0.000741681	0.000593117	1H.05	n/a	secondary metabolism.isoprenoids.carotenoids	10/13/02 AAK07735.1 e-108 (AY024351) phytoene synthase [Oryza sativa] [Oryza sativa (japonica cultivar-group)]
Contig11276_at	2H.67 - 1H.05	SM Q	*	0.518851	SM	1.07008e-10	Q	7.48856e-13	SM	0.0192673	8.76e-07	2.7e-06	2H.67	4.38e-07	7.35e-07	1H.05	n/a	not assigned.unknown	11/06/02 NP_200681.1 6e-30 (NM_125260) putative protein; protein id: At5g58730.1
Contig11282_at	2H.66 - 1H.05	SM Q	*	0.47395	SM	8.05182e-10	Q	2.83738e-07	*	0.701157	8.76e-07	2.7e-06	2H.66	5.17e-05	5.23e-05	1H.05	n/a	not assigned.unknown	10/27/02 AAK96760.1 4e-47 putative protein [Arabidopsis thaliana] gb|AAL47368.1| putative protein [Arabidopsis thaliana]
Contig11285_at	2H.67 - 1H.05	SM Q	*	0.844794	SM	1.0805e-09	Q	1.19561e-07	*	0.753397	4.38e-07	1.99e-06	2H.67	1.49e-05	1.67e-05	1H.05	n/a	transport.metabolite transporters at the mitochondrial membrane	11/08/02 BAA31584.1 4e-83 mitochondrial phosphate transporter [Oryza sativa (japonica cultivar-group)]
Contig11287_s_at	2H.65 - 1H.05	Q SM	*	0.531522	Q	6.25191e-07	SM	4.44111e-11	*	0.270066	6.13e-06	1.52e-05	2H.65	4.38e-07	7.35e-07	1H.05	iPacMan	not assigned.unknown	<none>
Contig11288_x_at	2H.63 - 1H.05	Q SM	*	0.669247	Q	5.67595e-07	SM	9.8923e-11	*	0.204834	1.75e-06	4.74e-06	2H.63	4.38e-07	7.35e-07	1H.05	n/a	not assigned.unknown	<none>
Contig11289_at	2H.66 - 1H.05	SM Q	*	0.433649	SM	2.05708e-06	Q	1.53693e-07	SM	0.000395129	0.000657618	0.000937838	2H.66	2.41e-05	2.57e-05	1H.05	n/a	misc.beta 1,3 glucan hydrolases	11/08/02 AAL35900.1 2e-59 endo-1
Contig11309_s_at	2H.67 - 1H.06	Q Q	*	0.24418	Q	1.51143e-07	Q	2.39898e-06	SM	0.022752	1.75e-06	4.74e-06	2H.67	0.000516199	0.000429309	1H.06	n/a	not assigned.unknown	<none>
Contig11413_at	2H.68 - 1H.06	Q SM	*	0.298667	Q	1.93649e-06	SM	8.42224e-10	*	0.911902	3.5e-06	9e-06	2H.68	8.76e-07	1.3e-06	1H.06	n/a	not assigned.unknown	<none>
Contig11413_s_at	2H.68 - 1H.05	Q SM	*	0.565674	Q	3.9631e-07	SM	5.32419e-14	*	0.515194	1.31e-06	3.63e-06	2H.68	4.38e-07	7.35e-07	1H.05	iPacMan	not assigned.unknown	<none>
Contig11415_at	2H.66 - 1H.05	Q SM	*	0.960551	Q	4.82827e-08	SM	8.95746e-08	*	0.122586	1.31e-06	3.63e-06	2H.66	1.75e-05	1.91e-05	1H.05	n/a	RNA.regulation of transcription.unclassified	10/27/02 AAG00554.1 9e-11 (AF286475) retinitis pigmentosa GTPase regulator-like protein [Takifugu rubripes]
Contig11418_at	2H.66 - 1H.06	SM Q	*	0.855243	SM	1.88542e-06	Q	1.15896e-12	*	0.437157	4.86e-05	9.53e-05	2H.66	4.38e-07	7.35e-07	1H.06	n/a	not assigned.unknown	<none>
Contig11518_at	2H.66 - 1H.05	SM Q	*	0.666412	SM	2.33315e-11	Q	1.50167e-17	*	0.273761	4.38e-07	1.99e-06	2H.66	4.38e-07	7.35e-07	1H.05	PacMan	protein.postranslational modification.kinase.receptor like cytoplasmatic kinase II	10/27/02 NP_198942.1 3e-95 (NM_123491) protein kinase-like; protein id: At5g41260.1 [Arabidopsis thaliana]
Contig11585_at	2H.67 - 1H.05	SM Q	*	0.9356	SM	1.02791e-11	Q	5.48139e-07	*	0.327733	4.38e-07	1.99e-06	2H.67	0.000105079	9.98e-05	1H.05	n/a	not assigned.unknown	<none>
Contig11623_at	2H.67 - 1H.05	SM Q	*	0.406195	SM	5.16429e-18	Q	1.67377e-12	*	0.113546	4.38e-07	1.99e-06	2H.67	4.38e-07	7.35e-07	1H.05	n/a	secondary metabolism.N misc.alkaloid-like	11/06/02 P17770 2e-69 Aromatic-L-amino-acid decarboxylase (AADC) (DOPA decarboxylase) (Tryptophan decarboxylase)
Contig11633_at	2H.66 - 1H.05	Q SM	*	0.321385	Q	7.16517e-06	SM	8.21001e-14	*	0.384594	0.000617776	0.000886904	2H.66	4.38e-07	7.35e-07	1H.05	iPacMan	not assigned.no ontology	11/08/02 NP_177348.1 3e-43 (NM_105861) unknown protein; protein id: At1g72030.1 [Arabidopsis thaliana]
Contig11634_at	2H.63 - 1H.05	Q SM	*	0.177866	Q	2.11313e-06	SM	2.70983e-10	*	0.644574	0.000549037	0.000803882	2H.63	4.38e-07	7.35e-07	1H.05	n/a	not assigned.no ontology.pentatricopeptide (PPR) repeat-containing protein	10/02/02 T01685 8e-17 crp1 protein - maize gb|AAC25599.1| (AF073522) CRP1 [Zea mays]
Contig11655_at	2H.66 - 1H.08	SM Q	*	0.88178	SM	8.23803e-07	Q	4.72297e-11	*	0.0573362	0.000235114	0.000380225	2H.66	4.38e-07	7.35e-07	1H.08	n/a	not assigned.unknown	10/26/02 BAB63820.1 1e-81 (AP003627) contains EST D47569(S13151)~similar to Arabidopsis thaliana protein F12L6.31~unknown protein [Oryza sativa
Contig11659_at	2H.66 - 1H.08	SM Q	*	0.777822	SM	1.04795e-06	Q	7.22302e-07	*	0.460647	0.000121278	0.000213977	2H.66	0.000142732	0.000133001	1H.08	n/a	DNA.synthesis/chromatin structure	11/06/02 NP_568521.1 2e-46 putative protein; protein id: At5g32440.1
Contig11693_at	2H.63 - 1H.05	Q SM	*	0.427881	Q	6.88187e-06	SM	2.23491e-09	*	0.157321	0.000344571	0.000534556	2H.63	1.31e-06	1.85e-06	1H.05	n/a	cell wall.pectin*esterases.acetyl esterase	11/07/02 BAB90194.1 2e-68 (AP003407) putative pectinacetylesterase [Oryza sativa (japonica cultivar-group)]
Contig11699_at	2H.66 - 1H.05	SM Q	*	0.393427	SM	3.92892e-08	Q	2.04464e-12	*	0.752089	1.31e-06	3.63e-06	2H.66	4.38e-07	7.35e-07	1H.05	n/a	misc.oxidases - copper, flavone etc.	11/08/02 BAA75493.1 1e-84 (AB024058) IDS3 [Hordeum vulgare subsp. vulgare]
Contig11709_at	2H.67 - 1H.08	SM Q	*	0.216459	SM	1.80703e-07	Q	1.38418e-05	*	0.672481	1.49e-05	3.37e-05	2H.67	5.6e-05	5.62e-05	1H.08	n/a	misc.UDP glucosyl and glucoronyl transferases	11/04/02 CAD28151.1 4e-87 (AJ438338) glucosyltransferase [Triticum aestivum]
Contig11737_at	2H.66 - 1H.05	Q Q	*	0.687514	Q	6.30668e-07	Q	4.54855e-07	SM	0.0179114	4.07e-05	8.18e-05	2H.66	7.22e-05	7.06e-05	1H.05	n/a	not assigned.unknown	10/02/02 BAB86115.1 2e-49 P0678F11.22 [Oryza sativa (japonica cultivar-group)]
Contig11741_at	2H.68 - 1H.08	Q SM	*	0.906019	Q	8.47387e-08	SM	4.46309e-07	*	0.256641	3.9e-05	7.9e-05	2H.68	7.01e-06	8.5e-06	1H.08	n/a	not assigned.unknown	11/06/02 BAB21082.1 1e-95 (AP002819) contains ESTs C23588(S12831)
Contig11742_at	2H.67 - 1H.06	Q Q	*	0.182147	Q	3.4587e-06	Q	3.28916e-07	*	0.0629104	0.000672942	0.000957046	2H.67	6.96e-05	6.83e-05	1H.06	n/a	protein.synthesis.chloroplast/mito - plastid ribosomal protein.plastid	10/26/02 NP_568216.1 5e-68 (NM_121014) ribsomal protein - like; protein id: At5g09770.1
Contig11768_at	2H.67 - 1H.05	SM Q	*	0.594894	SM	4.2367e-12	Q	2.98242e-13	*	0.902556	4.38e-07	1.99e-06	2H.67	4.38e-07	7.35e-07	1H.05	n/a	amino acid metabolism.synthesis.histidine	10/27/02 BAB89498.1 3e-98 (AP003229) putative phosphoribosyl pyrophosphate synthase [Oryza sativa (japonica cultivar-group)]
Contig11785_at	2H.66 - 1H.06	SM Q	*	0.323754	SM	7.25209e-09	Q	2.13829e-11	*	0.31763	4.82e-06	1.22e-05	2H.66	4.38e-07	7.35e-07	1H.06	n/a	not assigned.unknown	10/02/02 NP_564444.1 8e-49 (NM_103157) Expressed protein; protein id: At1g34350.1
Contig11806_at	2H.67 - 1H.05	Q SM	*	0.130774	Q	5.36689e-05	SM	2.51329e-11	*	0.142682	0.000319615	0.000500051	2H.67	4.38e-07	7.35e-07	1H.05	n/a	signalling.calcium	11/06/02 CAD41532.1 3e-54 (AL606629) OSJNBb0091E11.1 [Oryza sativa (japonica cultivar-group)]
Contig11839_at	2H.63 - 1H.05	Q SM	*	0.306831	Q	3.00956e-06	SM	2.99075e-09	*	0.689617	8.98e-05	0.000164628	2H.63	1.31e-06	1.85e-06	1H.05	n/a	DNA.synthesis/chromatin structure	11/06/02 AAL84291.1 9e-75 putative endonuclease [Oryza sativa (japonica cultivar-group)]
Contig11915_at	2H.65 - 1H.07	SM Q	*	0.761607	SM	1.77045e-09	Q	1.04706e-05	*	0.69591	8.76e-07	2.7e-06	2H.65	0.000524518	0.000434726	1H.07	PacMan	not assigned.no ontology	11/06/02 NP_195409.1 3e-64 (NM_119855) putative protein; protein id: At4g36910.1 [Arabidopsis thaliana]
Contig11916_at	2H.66 - 1H.05	SM Q	*	0.557681	SM	8.7657e-06	Q	9.73634e-07	Q	0.0321853	0.000405867	0.000613292	2H.66	0.000197898	0.000179543	1H.05	n/a	lipid metabolism.glyceral metabolism	10/02/02 BAB86423.1 4e-93 (AP003221) putative glycerol-3-phosphate dehydrogenase [Oryza sativa (japonica cultivar-group)]
Contig11922_at	2H.67 - 1H.05	SM Q	*	0.834246	SM	2.26246e-07	Q	2.29447e-07	*	0.0603695	1.01e-05	2.41e-05	2H.67	5.04e-05	5.1e-05	1H.05	n/a	protein.degradation.ubiquitin.E3.RING	11/06/02 NP_568923.1 1e-63 (NM_125451) putative protein; protein id: At5g60580.1
Contig11935_at	2H.66 - 1H.05	Q SM	*	0.237779	Q	1.38982e-05	SM	1.35034e-14	*	0.134812	0.000287215	0.000454973	2H.66	4.38e-07	7.35e-07	1H.05	n/a	misc.peroxidases	11/04/02 BAC16194.1 2e-80 (AP005486) putative peroxidase [Oryza sativa (japonica cultivar-group)]
Contig11953_at	2H.66 - 1H.05	SM Q	*	0.790412	SM	4.63246e-13	Q	6.85552e-09	*	0.0803499	4.38e-07	1.99e-06	2H.66	3.06e-06	4.05e-06	1H.05	n/a	protein.degradation.ubiquitin.E3.RING	10/13/02 NP_179895.1 7e-73 (NM_127878) hypothetical protein; protein id: At2g23140.1 [Arabidopsis thaliana]
Contig11969_at	2H.67 - 1H.05	SM Q	*	0.827002	SM	6.89207e-09	Q	2.71447e-18	SM	0.00110429	4.38e-07	1.99e-06	2H.67	4.38e-07	7.35e-07	1H.05	PacMan	secondary metabolism.phenylpropanoids.lignin biosynthesis.F5H	11/06/02 AAD48912.1 2e-66 (AF139532) aldehyde 5-hydroxylase [Liquidambar styraciflua]
Contig1198_at	2H.63 - 1H.06	Q SM	*	0.18409	Q	7.8839e-05	SM	5.2886e-08	*	0.230439	0.000685201	0.000971267	2H.63	7.44e-06	8.87e-06	1H.06	iPacMan	PS.calvin cyle.aldolase	10/04/02 Q40677 e-117 Fructose-bisphosphate aldolase
Contig1198_x_at	2H.66 - 1H.06	Q SM	*	0.410934	Q	2.51251e-05	SM	1.85528e-09	*	0.512802	0.000555166	0.000811781	2H.66	8.76e-07	1.3e-06	1H.06	iPacMan	PS.calvin cyle.aldolase	10/04/02 Q40677 e-117 Fructose-bisphosphate aldolase
Contig11997_at	2H.66 - 1H.05	Q SM	*	0.585653	Q	9.69241e-06	SM	9.67968e-11	*	0.868771	0.000302539	0.000476225	2H.66	4.38e-07	7.35e-07	1H.05	n/a	not assigned.unknown	11/07/02 BAC03270.1 2e-26 P0490D09.22 [Oryza sativa (japonica cultivar-group)]
Contig12033_at	2H.66 - 1H.05	Q SM	*	0.351486	Q	4.82046e-07	SM	2.67862e-10	*	0.0727691	6.92e-05	0.000130187	2H.66	4.38e-07	7.35e-07	1H.05	n/a	RNA.regulation of transcription.WRKY domain transcription factor family	10/31/02 AAF23898.1 1e-54 zinc finger transcription factor WRKY1 [Oryza sativa]
Contig12054_at	2H.67 - 1H.06	SM Q	*	0.615878	SM	7.5942e-07	Q	2.56985e-09	SM	0.000317855	1.05e-05	2.49e-05	2H.67	1.31e-06	1.85e-06	1H.06	n/a	secondary metabolism.isoprenoids.non-mevalonate pathway	11/08/02 AAG10424.1 5e-48 (AF251012) GGDP synthase [Tagetes erecta]
Contig1208_s_at	2H.68 - 1H.06	Q SM	*	0.747682	Q	4.87558e-05	SM	6.08434e-09	*	0.26178	0.000612084	0.000880039	2H.68	1.75e-06	2.42e-06	1H.06	n/a	PS.lightreaction.photosystem I.LHC-I	11/06/02 AAF23819.1 e-132 chlorophyll a/b binding protein precursor [Hordeum vulgare]
Contig12081_at	2H.66 - 1H.05	SM Q	*	0.68205	SM	7.82436e-11	Q	2.32641e-07	SM	0.00458204	8.76e-07	2.7e-06	2H.66	4.68e-05	4.78e-05	1H.05	PacMan	not assigned.unknown	11/06/02 AAN05376.1 3e-53 (AC092489) hypothetical protein [Oryza sativa (japonica cultivar-group)]
Contig12088_at	2H.66 - 1H.04	Q SM	*	0.183335	Q	1.19596e-06	SM	2.3564e-08	*	0.224904	2.85e-05	5.99e-05	2H.66	6.13e-06	7.53e-06	1H.04	n/a	not assigned.unknown	10/13/02 NP_197527.1 7e-37 putative protein; protein id: At5g20270.1
Contig12134_at	2H.67 - 1H.06	SM Q	*	0.835754	SM	1.2298e-10	Q	2.30302e-08	SM	0.0115542	8.76e-07	2.7e-06	2H.67	7.01e-06	8.5e-06	1H.06	n/a	cell. vesicle transport	11/08/02 NP_182045.1 8e-47 cis-Golgi SNARE protein
Contig12158_at	2H.66 - 1H.05	Q SM	*	0.394684	Q	2.70624e-08	SM	1.26225e-13	*	0.309288	8.76e-07	2.7e-06	2H.66	4.38e-07	7.35e-07	1H.05	n/a	RNA.regulation of transcription.zf-HD	10/13/02 CAC34409.1 1e-22 (Y18580) ZF-HD homeobox protein [Flaveria bidentis]
Contig12219_at	2H.68 - 1H.07	SM Q	*	0.62116	SM	1.01364e-07	Q	9.74951e-09	*	0.124472	8.76e-07	2.7e-06	2H.68	8.76e-07	1.3e-06	1H.07	PacMan	not assigned.unknown	BLN1
Contig12225_at	2H.66 - 1H.05	Q SM	*	0.956049	Q	1.68497e-07	SM	1.36335e-07	*	0.810454	1.31e-06	3.63e-06	2H.66	2.67e-05	2.82e-05	1H.05	n/a	amino acid metabolism.degradation.aromatic aa.tryptophan	10/13/02 NP_566889.1 3e-65 (NM_114573) FtsH protease
Contig12237_at	2H.63 - 1H.05	SM Q	*	0.984396	SM	1.14431e-08	Q	9.399e-07	SM	0.00849448	1.49e-05	3.37e-05	2H.63	0.000132224	0.000123652	1H.05	n/a	not assigned.unknown	11/08/02 Q9M5X7 2e-09 Nonspecific lipid-transfer protein precursor (LTP) (Allergen Mal d 3)
Contig1225_s_at	2H.66 - 1H.05	Q SM	*	0.589999	Q	2.69638e-06	SM	6.44406e-11	Q	0.0118376	6.52e-05	0.000123583	2H.66	4.38e-07	7.35e-07	1H.05	iPacMan	misc.oxidases - copper, flavone etc.	11/06/02 CAA54233.1 1e-61 transmembrane protein [Hordeum vulgare subsp. vulgare]
Contig12250_at	2H.66 - 1H.05	SM Q	*	0.417177	SM	2.76862e-06	Q	1.38811e-10	*	0.547545	0.000349387	0.000541376	2H.66	4.38e-07	7.35e-07	1H.05	n/a	RNA.RNA binding	11/08/02 NP_198588.1 2e-24 (NM_123131) RNA and export factor binding protein
Contig12262_at	2H.67 - 1H.05	Q SM	*	0.500907	Q	1.17527e-08	SM	7.98334e-13	Q	0.00808705	8.76e-07	2.7e-06	2H.67	4.38e-07	7.35e-07	1H.05	n/a	not assigned.unknown	11/07/02 AAM69841.1 5e-56 (AF446141) LZ-NBS-LRR class RGA [Aegilops tauschii]
Contig12263_at	2H.66 - 1H.05	Q SM	*	0.270251	Q	4.51833e-06	SM	6.49033e-12	*	0.379423	9.59e-05	0.00017373	2H.66	4.38e-07	7.35e-07	1H.05	iPacMan	transport.phosphate	11/08/02 T12576 2e-78 probable phosphate permease - common ice plant gb|AAB41897.1| (U84890) putative phosphate permease [Mesembryanthemum
Contig12277_at	2H.66 - 1H.05	SM Q	*	0.497736	SM	6.74294e-07	Q	3.20215e-08	*	0.0911081	0.000165499	0.000279383	2H.66	7.88e-06	9.34e-06	1H.05	n/a	not assigned.unknown	11/06/02 BAA90344.1 1e-68 unnamed protein product [Oryza sativa (japonica cultivar-group)] dbj|BAA92516.1| unnamed protein product [Oryza sativa (japonica cultivar-gr
Contig12286_at	2H.66 - 1H.05	SM Q	*	0.990756	SM	1.47986e-07	Q	5.18783e-20	*	0.135387	1.09e-05	2.59e-05	2H.66	4.38e-07	7.35e-07	1H.05	n/a	misc.nitrilases, *nitrile lyases, berberine bridge enzymes, reticuline oxidases, troponine reductases	11/06/02 NP_199253.1 4e-44 (NM_123807) FAD-linked oxidoreductase family; protein id: At5g44400.1
Contig12286_s_at	2H.66 - 1H.05	SM Q	*	0.790597	SM	2.72867e-07	Q	6.40824e-19	SM	0.0369264	6.39e-05	0.000121631	2H.66	4.38e-07	7.35e-07	1H.05	PacMan	secondary metabolism.N misc.alkaloid-like	11/06/02 NP_199253.1 4e-44 (NM_123807) FAD-linked oxidoreductase family; protein id: At5g44400.1
Contig12296_at	2H.66 - 1H.05	SM Q	*	0.964921	SM	2.50225e-10	Q	2.29509e-20	*	0.7008	4.38e-07	1.99e-06	2H.66	4.38e-07	7.35e-07	1H.05	PacMan	major CHO metabolism.degradation.sucrose.hexokinase	11/07/02 BAA99425.1 1e-87 (AP002743) putative chloroplast outer envelope hexokinase 1 [Oryza sativa (japonica cultivar-group)]
Contig1230_at	2H.67 - 1H.05	Q SM	*	0.67422	Q	1.28299e-06	SM	1.89357e-09	Q	0.0075698	0.000138354	0.000239355	2H.67	8.76e-07	1.3e-06	1H.05	n/a	transport.Major Intrinsic Proteins.PIP	11/06/02 BAA23746.2 e-161 bpw3 [Hordeum vulgare subsp. vulgare]
Contig12301_at	2H.66 - 1H.05	Q SM	*	0.850879	Q	1.06916e-05	SM	1.01709e-12	*	0.0566645	0.000554728	0.000811295	2H.66	4.38e-07	7.35e-07	1H.05	iPacMan	not assigned.no ontology	10/02/02 AAL91254.1 9e-67 (AY090348) AT5g52030/MSG15_11 [Arabidopsis thaliana] gb|AAN18143.1| (BT000574) At5g52030/MSG15_11 [Arabidopsis thaliana]
Contig12316_at	2H.66 - 1H.06	SM Q	*	0.824533	SM	5.36361e-06	Q	2.62899e-10	*	0.959533	0.000492119	0.000728542	2H.66	4.38e-07	7.35e-07	1H.06	PacMan	amino acid metabolism.degradation.serine-glycine-cysteine group.glycine	11/06/02 NP_566228.1 3e-50 L-allo-threonine aldolase
Contig12328_at	2H.63 - 1H.05	SM Q	*	0.0719233	SM	3.07241e-07	Q	9.34487e-13	*	0.930945	1.97e-05	4.29e-05	2H.63	4.38e-07	7.35e-07	1H.05	PacMan	not assigned.unknown	11/08/02 BAB89791.1 6e-59 (AP003286) contains EST AU055715(S20012)~similar to nuclear ribonucleoprotein~unknown protein [Oryza sativa
Contig12336_at	2H.66 - 1H.05	SM Q	*	0.490794	SM	1.90461e-05	Q	5.39095e-09	SM	0.00590337	0.000103765	0.000186437	2H.66	1.75e-06	2.42e-06	1H.05	n/a	not assigned.unknown	<none>
Contig12360_at	2H.66 - 1H.05	SM Q	*	0.307965	SM	6.66769e-08	Q	7.42035e-08	*	0.0732493	4.33e-05	8.64e-05	2H.66	1.09e-05	1.26e-05	1H.05	n/a	not assigned.no ontology	10/02/02 NP_197190.1 1e-87 TOM (target of myb1) -like protein; protein id: At5g16880.1
Contig12367_at	2H.66 - 1H.05	Q SM	*	0.683166	Q	4.06504e-08	SM	1.75177e-09	*	0.505033	8.76e-07	2.7e-06	2H.66	8.76e-07	1.3e-06	1H.05	iPacMan	not assigned.unknown	10/13/02 T00020 6e-13 bacterial blight-resistance protein Xa1 - rice dbj|BAA25068.1| XA1 [Oryza sativa]
Contig12382_at	2H.68 - 1H.05	SM Q	*	0.482336	SM	1.85459e-08	Q	4.56573e-09	*	0.929407	4.38e-07	1.99e-06	2H.68	8.76e-07	1.3e-06	1H.05	n/a	not assigned.no ontology	11/04/02 BAB89703.1 1e-35 (AP003269) putative dermal glycoprotein precursor [Oryza sativa (japonica cultivar-group)]
Contig12430_at	2H.63 - 1H.03	SM Q	*	0.0789128	SM	2.8846e-07	Q	1.92563e-07	*	0.0980078	4.16e-05	8.35e-05	2H.63	1.36e-05	1.53e-05	1H.03	n/a	not assigned.no ontology	10/13/02 BAC03345.1 e-109 B1111E11.23 [Oryza sativa (japonica cultivar-group)]
Contig12434_at	2H.65 - 1H.06	Q Q	*	0.667604	Q	1.28782e-08	Q	5.49944e-06	*	0.0806623	1.4e-05	3.21e-05	2H.65	0.000932136	0.000729579	1H.06	n/a	protein.synthesis.chloroplast/mito - plastid ribosomal protein.mitochondrial	10/27/02 NP_567861.1 2e-47 WRKY family transcription factor; protein id: At4g30930.1
Contig12449_at	2H.66 - 1H.05	Q SM	*	0.629457	Q	3.52912e-07	SM	3.52137e-09	*	0.164883	2.06e-05	4.44e-05	2H.66	1.31e-06	1.85e-06	1H.05	iPacMan	RNA.regulation of transcription.HB,Homeobox transcription factor family	11/06/02 AAK00972.1 2e-90 putative homeodomain protein [Oryza sativa]
Contig12458_at	2H.66 - 1H.05	Q SM	*	0.462208	Q	1.00106e-10	SM	5.98933e-07	*	0.894337	4.38e-07	1.99e-06	2H.66	0.000119527	0.000112247	1H.05	n/a	RNA.regulation of transcription.Alfin-like	11/04/02 NP_186795.1 8e-31 (NM_111012) unknown protein; protein id: At3g01460.1 [Arabidopsis thaliana]
Contig12473_at	2H.68 - 1H.06	Q Q	SM	0.00349933	Q	4.18663e-08	Q	3.31236e-07	SM	0.0269356	1.93e-05	4.23e-05	2H.68	6.22e-05	6.17e-05	1H.06	n/a	not assigned.no ontology.pentatricopeptide (PPR) repeat-containing protein	11/06/02 NP_190493.1 2e-58 putative protein; protein id: At3g49240.1
Contig12476_at	2H.67 - 1H.05	Q SM	*	0.237529	Q	5.82889e-10	SM	6.0896e-12	Q	0.00895406	4.38e-07	1.99e-06	2H.67	4.38e-07	7.35e-07	1H.05	n/a	not assigned.unknown	<none>
Contig12502_at	2H.66 - 1H.05	Q SM	*	0.858013	Q	1.18813e-07	SM	5.39935e-08	*	0.0687131	1.18e-05	2.75e-05	2H.66	1.18e-05	1.34e-05	1H.05	n/a	glycolysis.PPFK	10/02/02 NP_179834.2 1e-86 (NM_127814) putative pyrophosphate--fructose-6-phosphate 1-phosphotransferase; protein id: At2g22480.1
Contig12510_at	2H.65 - 1H.05	SM Q	*	0.860085	SM	9.26618e-12	Q	6.3575e-07	*	0.909971	4.38e-07	1.99e-06	2H.65	0.000132224	0.000123652	1H.05	n/a	not assigned.unknown	11/07/02 BAC15988.1 9e-06 (AP004300) contains ESTs D47406(S12806)
Contig12521_at	2H.66 - 1H.05	Q SM	*	0.598571	Q	9.24551e-08	SM	1.4898e-12	*	0.40401	8.76e-07	2.7e-06	2H.66	4.38e-07	7.35e-07	1H.05	iPacMan	misc.cytochrome P450	10/04/02 BAB39252.1 2e-66 putative cytochrome P450 [Oryza sativa (japonica cultivar-group)] dbj|BAB61166.1| putative cytochrome P450 [Oryza sativa (japonica cultivar-
Contig12523_s_at	2H.65 - 1H.05	SM Q	*	0.93034	SM	1.6741e-07	Q	2.77217e-09	*	0.286898	0.000113835	0.000202043	2H.65	8.76e-07	1.3e-06	1H.05	PacMan	not assigned.unknown	<none>
Contig12524_at	2H.67 - 1H.07	SM Q	*	0.509237	SM	9.86683e-09	Q	1.39302e-11	*	0.156388	2.19e-06	5.83e-06	2H.67	4.38e-07	7.35e-07	1H.07	n/a	not assigned.unknown	<none>
Contig12553_at	2H.67 - 1H.05	Q SM	*	0.5662	Q	9.12536e-06	SM	6.7803e-08	*	0.518054	4.82e-05	9.46e-05	2H.67	1.62e-05	1.81e-05	1H.05	n/a	transport.ABC transporters and multidrug resistance systems	11/04/02 AAG50724.1 1e-38 (AC079041) ABC transporter
Contig12554_at	2H.63 - 1H.05	SM SM	*	0.319462	SM	7.24821e-06	SM	1.27819e-06	Q	0.00425576	0.00019965	0.000328923	2H.63	0.000240368	0.000214559	1H.05	n/a	protein.degradation.ubiquitin.E3.RING	10/27/02 BAA96760.1 5e-50 unnamed protein product [Oryza sativa (japonica cultivar-group)] dbj|BAB08199.1| ESTs AU075348(C11252)
Contig12585_at	2H.66 - 1H.08	Q SM	*	0.336801	Q	7.59337e-09	SM	2.08421e-06	*	0.649087	8.76e-07	2.7e-06	2H.66	0.000282837	0.000248744	1H.08	iPacMan	not assigned.unknown	11/08/02 BAB11372.1 5e-09 (AB017068) contains similarity to nonsense-mediated mRNA decay trans-acting factors~gene_id:MJG14.22 [Arabidopsis
Contig12592_at	2H.68 - 1H.05	Q SM	*	0.898518	Q	4.88044e-06	SM	5.46653e-09	*	0.667164	0.000218476	0.000355923	2H.68	2.19e-06	2.97e-06	1H.05	n/a	not assigned.unknown	11/06/02 BAB17163.1 3e-73 P0698A04.24 [Oryza sativa (japonica cultivar-group)] dbj|BAB07940.2| P0684C01.1 [Oryza sativa (japonica cultivar-group)]
Contig12622_at	2H.67 - 1H.05	Q SM	*	0.771116	Q	6.40473e-09	SM	9.2531e-16	Q	0.0206439	4.82e-06	1.22e-05	2H.67	4.38e-07	7.35e-07	1H.05	n/a	lipid metabolism.glycolipid synthesis.MGDG synthase	11/06/02 NP_568394.1 5e-77 monogalactosyldiacylglycerol synthase; protein id: At5g20410.1
Contig12648_at	2H.66 - 1H.05	Q SM	*	0.749572	Q	8.23677e-07	SM	5.28816e-18	*	0.444127	2.19e-06	5.83e-06	2H.66	4.38e-07	7.35e-07	1H.05	n/a	not assigned.unknown	<none>
Contig1269_at	2H.67 - 1H.05	SM Q	*	0.321805	SM	1.14629e-08	Q	2.37796e-19	SM	0.0130883	8.76e-07	2.7e-06	2H.67	4.38e-07	7.35e-07	1H.05	PacMan	amino acid metabolism.synthesis.aspartate family.methionine	10/13/02 P50299 e-123 S-adenosylmethionine synthetase 1 (Methionine adenosyltransferase 1) (AdoMet synthetase 1)
Contig1269_s_at	2H.67 - 1H.05	SM Q	*	0.249023	SM	1.92778e-09	Q	6.37099e-18	*	0.0844627	8.76e-07	2.7e-06	2H.67	4.38e-07	7.35e-07	1H.05	PacMan	amino acid metabolism.synthesis.aspartate family.methionine	10/13/02 P50299 e-123 S-adenosylmethionine synthetase 1 (Methionine adenosyltransferase 1) (AdoMet synthetase 1)
Contig1271_x_at	2H.66 - 1H.05	SM Q	*	0.354499	SM	7.88942e-11	Q	4.40726e-19	*	0.653112	8.76e-07	2.7e-06	2H.66	4.38e-07	7.35e-07	1H.05	PacMan	amino acid metabolism.synthesis.aspartate family.methionine	11/08/02 P50299 e-122 S-adenosylmethionine synthetase 1 (Methionine adenosyltransferase 1) (AdoMet synthetase 1)
Contig12765_at	2H.66 - 1H.05	Q SM	*	0.803455	Q	1.11044e-06	SM	3.92753e-07	*	0.427458	1.84e-05	4.07e-05	2H.66	6.79e-05	6.67e-05	1H.05	iPacMan	not assigned.unknown	10/29/02 AAL84947.1 6e-47 (AY078946) AT4g31110/F6E21_30 [Arabidopsis thaliana] gb|AAM51595.1| (AY116961) AT4g31110/F6E21_30 [Arabidopsis thaliana]
Contig12769_at	2H.63 - 1H.06	SM Q	*	0.860391	SM	5.51437e-06	Q	1.4404e-11	SM	0.0120037	9.81e-05	0.000177281	2H.63	4.38e-07	7.35e-07	1H.06	n/a	transport.ABC transporters and multidrug resistance systems	11/06/02 T07712 1e-57 probable ABC-type transport protein T23J7.60 - Arabidopsis thaliana emb|CAB41856.1| (AL049746) ABC-type transport-like protein [Arabidopsis
Contig12776_at	2H.66 - 1H.05	SM Q	*	0.605415	SM	1.11073e-11	Q	1.71648e-16	*	0.22706	4.38e-07	1.99e-06	2H.66	4.38e-07	7.35e-07	1H.05	PacMan	misc.glutathione S transferases	11/08/02 CAC94004.1 2e-62 glutathione transferase [Triticum aestivum]
Contig12776_s_at	2H.66 - 1H.05	SM Q	*	0.587476	SM	7.86447e-12	Q	5.06792e-18	*	0.201254	4.38e-07	1.99e-06	2H.66	4.38e-07	7.35e-07	1H.05	n/a	misc.glutathione S transferases	11/08/02 CAC94004.1 2e-62 glutathione transferase [Triticum aestivum]
Contig12794_at	2H.66 - 1H.05	SM Q	*	0.451119	SM	1.9013e-09	Q	1.16083e-11	*	0.0797909	8.76e-07	2.7e-06	2H.66	4.38e-07	7.35e-07	1H.05	PacMan	not assigned.unknown	<none>
Contig12799_at	2H.67 - 1H.05	SM Q	*	0.772514	SM	5.71949e-13	Q	5.88398e-13	SM	0.00720133	4.38e-07	1.99e-06	2H.67	4.38e-07	7.35e-07	1H.05	PacMan	misc.UDP glucosyl and glucoronyl transferases	10/29/02 AAK93644.1 3e-81 (AY050967) unknown protein [Arabidopsis thaliana] gb|AAL32522.1| (AY062444) Unknown protein [Arabidopsis thaliana]
Contig12847_at	2H.66 - 1H.04	Q Q	*	0.267665	Q	7.60202e-06	Q	1.21847e-06	*	0.725924	0.000504816	0.000745627	2H.66	0.000355079	0.000305245	1H.04	n/a	signalling.light	11/06/02 P25764 9e-31 Phytochrome B pir||S14065 phytochrome B - rice
Contig12853_at	2H.65 - 1H.05	Q SM	*	0.551535	Q	1.5273e-07	SM	1.26865e-08	Q	0.0352338	3.24e-05	6.67e-05	2H.65	4.82e-06	6.22e-06	1H.05	n/a	protein.degradation	10/27/02 BAC10761.1 2e-61 (AP003377) putative nuclear matrix constituent protein 1 [Oryza sativa (japonica cultivar-group)]
Contig12876_at	2H.66 - 1H.08	SM Q	*	0.93607	SM	1.67958e-07	Q	4.29309e-08	*	0.13852	4.03e-05	8.12e-05	2H.66	4.38e-07	7.35e-07	1H.08	n/a	not assigned.no ontology.glycine rich proteins	10/27/02 NP_187412.1 1e-26 unknown protein; protein id: At3g07560.1
Contig12886_at	2H.66 - 1H.03	SM Q	*	0.496451	SM	4.34827e-10	Q	1.83335e-07	*	0.454883	8.76e-07	2.7e-06	2H.66	7.44e-06	8.87e-06	1H.03	PacMan	not assigned.unknown	11/08/02 BAB39109.1 9e-93 (AP002897) hypothetical protein~similar to Arabidopsis thaliana chromosome 1
Contig12893_at	2H.68 - 1H.08	Q SM	*	0.981479	Q	4.06306e-07	SM	3.13413e-05	*	0.172332	2.63e-06	6.83e-06	2H.68	0.000327058	0.000283453	1H.08	n/a	cell wall.degradation.pectate lyases and polygalacturonases	11/08/02 BAB67963.1 e-114 (AP003328) putative polygalacturonase [Oryza sativa (japonica cultivar-group)]
Contig12906_at	2H.67 - 1H.05	Q SM	*	0.706127	Q	4.88782e-07	SM	1.44324e-06	*	0.174667	0.000196147	0.000324188	2H.67	0.000314361	0.000273471	1H.05	n/a	protein.degradation.ubiquitin.E3.HECT	11/06/02 NP_195908.1 3e-63 putative protein; protein id: At5g02880.1 [Arabidopsis thaliana] pir||T48309 hypothetical protein F9G14.190 - Arabidopsis thaliana
Contig12928_at	2H.65 - 1H.05	Q SM	*	0.533089	Q	2.09804e-11	SM	5.26038e-09	*	0.399578	4.38e-07	1.99e-06	2H.65	2.19e-06	2.97e-06	1H.05	iPacMan	not assigned.unknown	01/29/03 NP_567542.1 7e-46 expressed protein; protein id: At4g17840.1
Contig1294_at	2H.66 - 1H.07	SM Q	*	0.838377	SM	2.99981e-05	Q	1.9104e-11	*	0.165705	0.000655867	0.000935685	2H.66	4.38e-07	7.35e-07	1H.07	n/a	glycolysis.enolase	10/31/02 Q42971 e-126 Enolase (2-phosphoglycerate dehydratase) (2-phospho-D-glycerate hydro-lyase) (OSE1)
Contig12981_at	2H.67 - 1H.06	Q Q	*	0.164497	Q	2.3072e-13	Q	2.33634e-06	SM	0.00206033	4.38e-07	1.99e-06	2H.67	0.000549912	0.000453252	1H.06	n/a	RNA.regulation of transcription	11/08/02 NP_200904.1 3e-56 putative protein; protein id: At5g60960.1
Contig13021_at	2H.66 - 1H.05	Q SM	*	0.631447	Q	1.1819e-07	SM	1.40926e-08	*	0.0672582	7.88e-06	1.91e-05	2H.66	3.06e-06	4.05e-06	1H.05	n/a	not assigned.unknown	11/06/02 NP_198167.1 2e-59 putative protein; protein id: At5g28150.1
Contig1307_at	2H.66 - 1H.05	Q SM	*	0.398306	Q	3.41218e-07	SM	1.0357e-09	*	0.93565	3.5e-06	9e-06	2H.66	8.76e-07	1.3e-06	1H.05	iPacMan	PS.lightreaction.other electron carrier (ox/red).ferredoxin	10/13/02 P00228 2e-45 Ferredoxin
Contig13094_s_at	2H.66 - 1H.05	Q SM	*	0.0971142	Q	1.21038e-07	SM	5.71417e-06	*	0.563288	1.93e-05	4.23e-05	2H.66	0.0010324	0.00079778	1H.05	iPacMan	RNA.regulation of transcription.Trihelix, Triple-Helix transcription factor family	11/07/02 NP_201148.1 3e-27 (NM_125738) putative protein; protein id: At5g63430.1 [Arabidopsis thaliana]
Contig13112_at	2H.66 - 1H.03	Q SM	*	0.133891	Q	1.90873e-06	SM	1.20417e-07	*	0.805168	0.00029028	0.000459264	2H.66	0.000345009	0.000297569	1H.03	iPacMan	not assigned.unknown	10/27/02 CAD41031.1 4e-74 (AL663017) OSJNBa0060P14.2 [Oryza sativa (japonica cultivar-group)]
Contig13113_at	2H.67 - 1H.07	SM Q	*	0.921708	SM	1.3811e-07	Q	5.64088e-06	*	0.609266	8.76e-07	2.7e-06	2H.67	0.000382662	0.00032716	1H.07	n/a	protein.postranslational modification	11/08/02 AAK20060.1 e-109 (AC025783) putative protein phosphatase 2C [Oryza sativa (japonica cultivar-group)]
Contig13116_at	2H.66 - 1H.05	Q SM	*	0.705422	Q	1.20535e-06	SM	3.30916e-09	*	0.408887	0.000165499	0.000279383	2H.66	1.31e-06	1.85e-06	1H.05	n/a	not assigned.unknown	10/27/02 NP_197742.1 3e-56 (NM_122258) putative protein; protein id: At5g23510.1 [Arabidopsis thaliana]
Contig13116_s_at	2H.66 - 1H.05	Q SM	*	0.975068	Q	1.18489e-07	SM	9.91424e-10	Q	0.0271168	1.18e-05	2.75e-05	2H.66	8.76e-07	1.3e-06	1H.05	n/a	not assigned.unknown	10/27/02 NP_197742.1 3e-56 (NM_122258) putative protein; protein id: At5g23510.1 [Arabidopsis thaliana]
Contig13144_at	2H.66 - 1H.05	SM Q	*	0.414338	SM	3.08625e-07	Q	1.9325e-17	*	0.141115	6.17e-05	0.000118134	2H.66	4.38e-07	7.35e-07	1H.05	PacMan	not assigned.no ontology	10/13/02 NP_195974.2 e-105 (NM_120434) putative protein; protein id: At5g03540.1
Contig13148_at	2H.66 - 1H.05	Q SM	*	0.639862	Q	8.32839e-07	SM	7.96283e-12	Q	0.0379438	3.81e-05	7.74e-05	2H.66	4.38e-07	7.35e-07	1H.05	n/a	RNA.regulation of transcription.HB,Homeobox transcription factor family	11/06/02 AAD37699.1 8e-12 (AF145730) homeodomain leucine zipper protein [Oryza sativa] [Oryza sativa (indica cultivar-group)]
Contig13159_at	2H.66 - 1H.04	SM Q	*	0.104015	SM	2.00478e-07	Q	1.89567e-07	*	0.755813	2.1e-05	4.53e-05	2H.66	6.04e-05	6.02e-05	1H.04	PacMan	not assigned.unknown	11/06/02 NP_186827.1 8e-83 (NM_111044) unknown protein; protein id: At3g01780.1 [Arabidopsis thaliana]
Contig1317_s_at	2H.66 - 1H.05	Q SM	*	0.338263	Q	5.83272e-06	SM	2.02229e-09	*	0.825076	3.59e-05	7.34e-05	2H.66	8.76e-07	1.3e-06	1H.05	n/a	PS.lightreaction.other electron carrier (ox/red).ferredoxin	11/04/02 P81373 .006 Ferredoxin B (Fd B) pir||S28199 ferredoxin [2Fe-2S] B - giant taro
Contig13172_at	2H.63 - 1H.06	Q SM	*	0.746252	Q	7.25186e-06	SM	3.57561e-12	*	0.321322	0.000413748	0.00062386	2H.63	4.38e-07	7.35e-07	1H.06	iPacMan	not assigned.unknown	11/06/02 AAN06859.1 1e-44 (AC105729) Unknown protein [Oryza sativa (japonica cultivar-group)]
Contig13189_at	2H.67 - 1H.05	SM Q	*	0.737035	SM	1.52364e-14	Q	1.61525e-16	SM	0.0260437	4.38e-07	1.99e-06	2H.67	4.38e-07	7.35e-07	1H.05	PacMan	not assigned.unknown	<none>
Contig13194_at	2H.67 - 1H.05	Q SM	*	0.188431	Q	6.07037e-07	SM	4.97506e-13	*	0.195718	9.19e-05	0.000167967	2H.67	4.38e-07	7.35e-07	1H.05	n/a	not assigned.unknown	11/07/02 NP_683315.1 4e-47 (NM_148474) unknown protein; protein id: At1g20225.1
Contig13197_at	2H.65 - 1H.06	Q Q	*	0.360184	Q	1.11027e-09	Q	1.50713e-08	*	0.249177	8.76e-07	2.7e-06	2H.65	5.25e-06	6.66e-06	1H.06	n/a	protein.synthesis.chloroplast/mito - plastid ribosomal protein.unknown	11/06/02 BAB92303.1 2e-82 (AP003253) hypothetical protein~similar to Arabidopsis thaliana chromosome 4
Contig13210_at	2H.67 - 1H.05	SM Q	*	0.14397	SM	1.33973e-11	Q	2.41171e-14	*	0.435362	4.38e-07	1.99e-06	2H.67	4.38e-07	7.35e-07	1H.05	PacMan	secondary metabolism.N misc.alkaloid-like	11/08/02 BAB56067.1 8e-93 (AP003106) putative tyrosine/DOPA decarboxylase [Oryza sativa (japonica cultivar-group)]
Contig13216_at	2H.66 - 1H.05	Q SM	*	0.291843	Q	2.59879e-07	SM	1.86366e-06	*	0.115233	1.4e-05	3.21e-05	2H.66	0.000398424	0.000339893	1H.05	n/a	protein.postranslational modification	10/27/02 AAL79731.1 3e-96 (AC091774) putative protein phosphatase [Oryza sativa]
Contig13221_at	2H.67 - 1H.08	SM Q	*	0.647548	SM	6.96192e-11	Q	1.4056e-06	*	0.685747	4.38e-07	1.99e-06	2H.67	1.58e-05	1.76e-05	1H.08	PacMan	transporter.sugars	11/06/02 CAD41134.1 8e-83 (AL606613) OSJNBa0084K20.14 [Oryza sativa (japonica cultivar-group)]
Contig13237_at	2H.66 - 1H.05	SM Q	*	0.607586	SM	1.24617e-06	Q	1.963e-08	*	0.114499	6.52e-05	0.000123583	2H.66	6.13e-06	7.53e-06	1H.05	PacMan	not assigned.unknown	11/06/02 BAB39914.1 1e-92 (AP002912) hypothetical protein~similar to Arabidopsis thaliana chromosome 3
Contig13241_at	2H.66 - 1H.05	SM Q	*	0.784182	SM	1.43024e-08	Q	6.25331e-19	*	0.860567	8.76e-07	2.7e-06	2H.66	4.38e-07	7.35e-07	1H.05	n/a	not assigned.unknown	11/07/02 BAB89435.1 1e-52 B1066G12.9 [Oryza sativa (japonica cultivar-group)]
Contig13245_at	2H.67 - 1H.04	Q Q	SM	0.0182122	Q	2.03379e-06	Q	1.79695e-06	*	0.15832	7.4e-05	0.000138409	2H.67	0.000500438	0.000417866	1H.04	n/a	RNA.processing	10/27/02 NP_181681.1 e-102 putative small nuclear ribonucleoprotein Prp4p; protein id: At2g41500.1 [Arabidopsis thaliana]
Contig13252_s_at	2H.66 - 1H.05	SM Q	*	0.658371	SM	2.91544e-07	Q	1.74915e-08	SM	0.00348751	5.43e-05	0.000105191	2H.66	1.75e-06	2.42e-06	1H.05	n/a	misc.myrosinases-lectin-jacalin	11/08/02 BAB63567.1 2e-20 putative receptor protein kinase-like protein [Oryza sativa (japonica cultivar-group)]
Contig13253_at	2H.66 - 1H.05	SM Q	*	0.860813	SM	2.35689e-07	Q	3.80074e-08	SM	0.00221399	5.82e-05	0.000111818	2H.66	4.82e-06	6.22e-06	1H.05	n/a	signalling.receptor kinases.legume-lectin	01/29/03 BAB63567.1 7e-28 putative receptor protein kinase-like protein [Oryza sativa (japonica cultivar-group)]
Contig13287_at	2H.67 - 1H.05	Q SM	*	0.56292	Q	5.98024e-09	SM	5.04718e-10	Q	0.00881256	4.38e-07	1.99e-06	2H.67	4.38e-07	7.35e-07	1H.05	iPacMan	not assigned.unknown	11/08/02 BAC15901.1 1e-46 (AP003810) contains ESTs C27019(C50719)
Contig13288_at	2H.67 - 1H.05	SM Q	*	0.820991	SM	1.43719e-10	Q	1.17177e-11	SM	0.0026871	8.76e-07	2.7e-06	2H.67	4.38e-07	7.35e-07	1H.05	n/a	hormone metabolism.jasmonate.synthesis-degradation.lipoxygenase	10/02/02 AAD42043.1 8e-78 (AF095896) lipoxygenase [Oryza sativa] [Oryza sativa (japonica cultivar-group)]
Contig13291_s_at	2H.67 - 1H.05	Q SM	*	0.169665	Q	2.21494e-08	SM	1.00386e-09	Q	0.0215455	8.76e-07	2.7e-06	2H.67	8.76e-07	1.3e-06	1H.05	n/a	not assigned.unknown	<none>
Contig13298_at	2H.66 - 1H.06	Q SM	*	0.626929	Q	3.13222e-09	SM	2.41131e-06	*	0.129319	4.38e-07	1.99e-06	2H.66	0.00049387	0.000412988	1H.06	iPacMan	not assigned.no ontology	<none>
Contig13308_at	2H.66 - 1H.04	SM Q	*	0.606938	SM	5.27954e-10	Q	1.82576e-07	*	0.469122	8.76e-07	2.7e-06	2H.66	4.9e-05	4.98e-05	1H.04	n/a	signalling.G-proteins	10/31/02 CAA98168.1 8e-81 RAB7A [Lotus japonicus]
Contig13323_at	2H.65 - 1H.05	Q SM	*	0.389185	Q	1.9707e-07	SM	3.97275e-11	*	0.250182	1.31e-06	3.63e-06	2H.65	4.38e-07	7.35e-07	1H.05	n/a	not assigned.unknown	<none>
Contig13332_at	2H.66 - 1H.05	SM Q	*	0.213573	SM	3.08813e-09	Q	1.1018e-10	*	0.187543	2.19e-06	5.83e-06	2H.66	4.38e-07	7.35e-07	1H.05	n/a	not assigned.unknown	11/07/02 BAC07358.1 3e-09 (AP003344) putative low density lipoprotein [Oryza sativa (japonica cultivar-group)]
Contig13334_at	2H.66 - 1H.05	Q SM	*	0.27326	Q	6.30129e-07	SM	2.2043e-11	*	0.288686	5.87e-05	0.000112547	2H.66	4.38e-07	7.35e-07	1H.05	n/a	signalling.receptor kinases.misc	10/27/02 NP_192248.1 3e-63 (NM_116577) leucine-rich repeat transmembrane protein kinase
Contig13350_at	2H.66 - 1H.05	SM Q	*	0.551389	SM	5.68607e-09	Q	8.19986e-08	SM	0.000915	7.44e-06	1.82e-05	2H.66	1.05e-05	1.22e-05	1H.05	n/a	misc.beta 1,3 glucan hydrolases	11/08/02 AAD28734.1 7e-65 beta-1
Contig13352_at	2H.66 - 1H.04	Q SM	*	0.176092	Q	7.00064e-07	SM	7.37554e-07	*	0.257829	0.000106392	0.000190185	2H.66	0.000228546	0.000204825	1H.04	n/a	signalling.in sugar and nutrient physiology	10/27/02 BAB89013.1 5e-97 putative glucose inhibited division protein A [Oryza sativa (japonica cultivar-group)]
Contig13366_at	2H.67 - 1H.05	SM Q	*	0.795549	SM	4.13994e-11	Q	9.24945e-08	SM	0.0188147	4.38e-07	1.99e-06	2H.67	1.75e-05	1.91e-05	1H.05	n/a	misc.oxidases - copper, flavone etc.	11/08/02 NP_200294.1 2e-92 unknown protein; protein id: At5g54830.1
Contig13400_s_at	2H.66 - 1H.04	SM Q	SM	0.0248311	SM	1.25556e-06	Q	3.0826e-07	*	0.661866	0.000179947	0.00030082	2H.66	6.09e-05	6.06e-05	1H.04	n/a	not assigned.unknown	10/26/02 NP_197350.1 5e-77 (NM_121854) putative protein; protein id: At5g18490.1
Contig13407_s_at	2H.66 - 1H.05	Q SM	*	0.696889	Q	1.20704e-07	SM	1.54434e-14	*	0.549093	6.7e-05	0.000126374	2H.66	4.38e-07	7.35e-07	1H.05	iPacMan	misc.GDSL-motif lipase	11/08/02 BAA94228.1 5e-68 unnamed protein product [Oryza sativa (japonica cultivar-group)]
Contig1341_at	2H.66 - 1H.07	Q SM	*	0.177033	Q	3.95449e-08	SM	2.3834e-07	*	0.574577	7.01e-06	1.72e-05	2H.66	5.6e-05	5.62e-05	1H.07	n/a	RNA.regulation of transcription.CCAAT box binding factor family, HAP5	10/29/02 BAA81759.1 2e-50 Similar to sequence of BAC F7G19 from Arabidopsis thaliana. (AC000106) [Oryza sativa (japonica cultivar-group)]
Contig13419_at	2H.67 - 1H.05	SM Q	*	0.81459	SM	4.37317e-07	Q	5.8575e-15	*	0.710505	2.63e-06	6.83e-06	2H.67	4.38e-07	7.35e-07	1H.05	n/a	not assigned.unknown	11/06/02 NP_191426.1 3e-40 putative protein; protein id: At3g58670.1
Contig13446_at	2H.66 - 1H.05	SM Q	*	0.977572	SM	1.93769e-13	Q	2.64362e-12	*	0.108249	4.38e-07	1.99e-06	2H.66	4.38e-07	7.35e-07	1H.05	n/a	signalling.receptor kinases.wheat LRK10 like	11/07/02 BAB64133.1 7e-93 (AP003250) hypothetical protein~similar to wall-associated kinase [Oryza sativa (japonica cultivar-group)]
Contig13505_at	2H.66 - 1H.05	Q SM	*	0.925947	Q	1.34675e-06	SM	1.41286e-09	*	0.140949	4.86e-05	9.53e-05	2H.66	8.76e-07	1.3e-06	1H.05	n/a	RNA.regulation of transcription	11/04/02 NP_201533.1 3e-82 (NM_126132) G-protein beta family; protein id: At5g67320.1
Contig13508_at	2H.66 - 1H.05	Q SM	*	0.997478	Q	3.20357e-07	SM	2.65533e-07	Q	0.0434128	3.94e-06	1.01e-05	2H.66	5.82e-05	5.82e-05	1H.05	n/a	misc.GDSL-motif lipase	11/06/02 AAM63310.1 4e-71 CPRD49 [Arabidopsis thaliana]
Contig13530_at	2H.66 - 1H.05	Q SM	*	0.499953	Q	1.76836e-06	SM	7.30197e-15	*	0.31214	0.000190893	0.000316383	2H.66	4.38e-07	7.35e-07	1H.05	iPacMan	protein.degradation.ubiquitin.E3.SCF.FBOX	11/08/02 BAA87845.1 e-112 unnamed protein product [Oryza sativa (japonica cultivar-group)] dbj|BAB00648.2| ESTs AU081301(E20138)
Contig13546_at	2H.67 - 1H.05	SM Q	*	0.411238	SM	1.54598e-12	Q	6.44464e-10	*	0.54183	4.38e-07	1.99e-06	2H.67	4.38e-07	7.35e-07	1H.05	n/a	glycolysis.enolase	10/26/02 NP_188513.1 6e-48 sugar transport
Contig13562_at	2H.63 - 1H.05	SM Q	*	0.322072	SM	1.24521e-07	Q	2.82773e-07	SM	0.00395713	7.09e-05	0.000133418	2H.63	1.71e-05	1.88e-05	1H.05	n/a	not assigned.unknown	11/04/02 BAB90026.1 1e-49 (AP003335) hypothetical protein~similar to Arabidopsis thaliana chromosome 4
Contig13564_at	2H.66 - 1H.05	SM Q	*	0.285853	SM	4.6511e-06	Q	3.04235e-10	*	0.623743	0.000573555	0.000834569	2H.66	4.38e-07	7.35e-07	1H.05	PacMan	not assigned.unknown	Vacuolar protein sorting, putative (Tethering factor, VPS54)
Contig1357_at	2H.66 - 1H.05	Q SM	*	0.507922	Q	3.3029e-06	SM	7.38522e-09	*	0.0769864	0.000207968	0.000340453	2H.66	2.19e-06	2.97e-06	1H.05	iPacMan	Co-factor and vitamine metabolism	11/08/02 BAB78682.1 3e-76 putative Caulobacter crescentus D-isomer specific 2-hydroxyacid dehydrogenases family protein [Oryza sativa (japonica
Contig13583_at	2H.63 - 1H.05	SM Q	*	0.51252	SM	3.95094e-08	Q	2.41638e-08	SM	0.00227125	4.38e-07	1.99e-06	2H.63	7.01e-06	8.5e-06	1H.05	n/a	not assigned.unknown	11/06/02 BAB90790.1 2e-65 (AP004368) contains ESTs C98514(E0359)
Contig13608_at	2H.66 - 1H.05	Q SM	*	0.657323	Q	2.20984e-06	SM	1.81295e-08	*	0.120638	4.47e-05	8.85e-05	2H.66	3.94e-06	5.17e-06	1H.05	iPacMan	redox.thioredoxin	11/08/02 NP_563794.1 3e-45 (NM_100643) Expressed protein; protein id: At1g07700.1
Contig13615_at	2H.63 - 1H.05	SM Q	*	0.203828	SM	7.62062e-13	Q	6.3817e-10	*	0.588544	4.38e-07	1.99e-06	2H.63	8.76e-07	1.3e-06	1H.05	n/a	not assigned.unknown	<none>
Contig13627_at	2H.66 - 1H.05	Q SM	*	0.896512	Q	1.07732e-08	SM	3.17095e-06	Q	0.0105729	8.76e-07	2.7e-06	2H.66	0.000485989	0.000406996	1H.05	n/a	RNA.regulation of transcription	11/07/02 AAG52055.1 8e-16 (AC022455) 60S ribosomal protein L18A
Contig13634_at	2H.67 - 1H.05	Q SM	*	0.556847	Q	7.53283e-06	SM	2.70425e-11	*	0.112405	0.000535026	0.000785003	2H.67	4.38e-07	7.35e-07	1H.05	n/a	not assigned.unknown	<none>
Contig13637_at	2H.66 - 1H.03	Q SM	*	0.170277	Q	7.51197e-07	SM	3.2775e-08	*	0.62235	0.000232049	0.000376291	2H.66	5.69e-06	7.17e-06	1H.03	n/a	not assigned.unknown	10/27/02 NP_180512.1 6e-07 (NM_128505) unknown protein; protein id: At2g29510.1
Contig13690_at	2H.66 - 1H.05	Q SM	*	0.838026	Q	3.64202e-08	SM	3.64628e-13	*	0.128825	4.38e-07	1.99e-06	2H.66	4.38e-07	7.35e-07	1H.05	iPacMan	not assigned.unknown	11/06/02 NP_197420.1 4e-05 (NM_121924) putative protein; protein id: At5g19190.1 [Arabidopsis thaliana]
Contig13701_at	2H.67 - 1H.05	Q SM	*	0.632429	Q	6.10294e-09	SM	6.91368e-15	*	0.766892	4.38e-07	1.99e-06	2H.67	4.38e-07	7.35e-07	1H.05	iPacMan	signalling.receptor kinases.misc	11/07/02 AAF73373.1 e-113 (AF193835) LRK1 protein [Oryza sativa]
Contig13702_at	2H.66 - 1H.05	Q SM	*	0.444553	Q	4.57332e-07	SM	1.18282e-06	*	0.0585505	7.4e-05	0.000138409	2H.66	0.000252627	0.000224573	1H.05	iPacMan	not assigned.unknown	11/08/02 CAD40195.1 1e-06 OSJNBb0043H09.1 [Oryza sativa (japonica cultivar-group)]
Contig13717_at	2H.66 - 1H.05	Q SM	*	0.978307	Q	1.63985e-06	SM	4.39493e-13	*	0.579204	1.88e-05	4.16e-05	2H.66	4.38e-07	7.35e-07	1H.05	iPacMan	RNA.regulation of transcription.C2C2(Zn) DOF zinc finger family	10/29/02 BAA78575.1 9e-35 Dof zinc finger protein [Oryza sativa]
Contig13729_at	2H.67 - 1H.05	SM Q	*	0.77554	SM	6.78071e-06	Q	7.66946e-07	*	0.179063	0.000101576	0.000183014	2H.67	0.000165499	0.000152491	1H.05	n/a	protein.postranslational modification	10/02/02 BAB03409.1 2e-74 unnamed protein product [Oryza sativa (japonica cultivar-group)]
Contig1373_at	2H.67 - 1H.05	SM Q	*	0.845634	SM	1.60915e-06	Q	1.06903e-17	SM	0.00522796	0.000225919	0.000366967	2H.67	4.38e-07	7.35e-07	1H.05	n/a	amino acid metabolism.synthesis.central amino acid metabolism.GABA	11/08/02 NP_197235.1 e-112 glutamate decarboxylase 1 (GAD 1); protein id: At5g17330.1
Contig13754_at	2H.67 - 1H.05	SM Q	*	0.535482	SM	2.42027e-08	Q	2.03645e-08	*	0.174153	8.76e-07	2.7e-06	2H.67	6.13e-06	7.53e-06	1H.05	n/a	not assigned.unknown	10/13/02 AAM60843.1 1e-45 (AY084249) unknown [Arabidopsis thaliana]
Contig13781_at	2H.66 - 1H.06	SM Q	*	0.348145	SM	2.49539e-06	Q	2.40617e-09	*	0.275166	0.000200088	0.000329434	2H.66	1.31e-06	1.85e-06	1H.06	n/a	cell wall.cell wall proteins	10/27/02 BAA81843.1 5e-38 (AB026295) Similar to Gossypium barbadense Sea Island proline-rich cell wall protein gene complete cds.(U04267) [Oryza
Contig13801_at	2H.66 - 1H.05	Q SM	*	0.208609	Q	1.06333e-06	SM	7.80945e-13	*	0.847308	0.000198336	0.000327107	2H.66	4.38e-07	7.35e-07	1H.05	iPacMan	not assigned.unknown	<none>
Contig13801_s_at	2H.66 - 1H.05	Q SM	*	0.288098	Q	2.75672e-06	SM	1.26249e-11	*	0.431189	0.00015718	0.000267499	2H.66	4.38e-07	7.35e-07	1H.05	iPacMan	not assigned.unknown	<none>
Contig13809_at	2H.66 - 1H.05	SM Q	*	0.680607	SM	7.67626e-12	Q	6.78074e-09	*	0.433803	4.38e-07	1.99e-06	2H.66	1.31e-06	1.85e-06	1H.05	PacMan	not assigned.no ontology	10/13/02 CAD41007.1 1e-62 OSJNBa0042L16.5 [Oryza sativa (japonica cultivar-group)]
Contig13821_at	2H.67 - 1H.05	SM Q	*	0.0909824	SM	3.97071e-09	Q	4.62035e-12	SM	0.00274191	2.19e-06	5.83e-06	2H.67	4.38e-07	7.35e-07	1H.05	n/a	signalling.receptor kinases.leucine rich repeat XI	10/26/02 BAB91929.1 2e-71 (AP003768) putative receptor-like kinase [Oryza sativa (japonica cultivar-group)]
Contig13888_at	2H.66 - 1H.05	Q SM	*	0.383673	Q	7.89893e-07	SM	5.88673e-07	*	0.119385	2.41e-05	5.11e-05	2H.66	9.89e-05	9.45e-05	1H.05	iPacMan	cell.organisation	11/08/02 NP_197494.1 2e-59 putative protein; protein id: At5g19940.1
Contig13901_at	2H.68 - 1H.06	SM Q	*	0.882132	SM	3.06716e-07	Q	9.95728e-06	*	0.990625	8.76e-07	2.7e-06	2H.68	0.000698336	0.000562045	1H.06	n/a	misc.glutathione S transferases	11/08/02 AAM12328.1 3e-90 putative glutathione S-transferase [Oryza sativa (japonica cultivar-group)]
Contig13914_at	2H.63 - 1H.05	SM Q	*	0.989542	SM	1.67633e-07	Q	2.52175e-10	*	0.142259	1.31e-06	3.63e-06	2H.63	4.38e-07	7.35e-07	1H.05	n/a	not assigned.unknown	10/31/02 AAF75814.1 9e-20 (AC011000) Contains similarity to a tetracycline resistance efflux protein from Pasteurella haemolytica gb|Y16103 and
Contig13928_at	2H.66 - 1H.08	SM Q	*	0.857808	SM	1.72612e-08	Q	9.27296e-06	*	0.607433	1.75e-06	4.74e-06	2H.66	0.000386602	0.000330393	1H.08	n/a	RNA.processing	11/08/02 BAB64269.1 4e-33 P0005H10.6 [Oryza sativa (japonica cultivar-group)] dbj|BAB89574.1| P0446B05.23 [Oryza sativa (japonica cultivar-group)]
Contig13933_at	2H.66 - 1H.05	SM Q	*	0.444781	SM	3.35305e-11	Q	7.72605e-10	*	0.863047	4.38e-07	1.99e-06	2H.66	8.76e-07	1.3e-06	1H.05	n/a	transport.p- and v-ATPases	10/13/02 BAB92928.1 e-100 (AP004366) putative vacuolar proton-ATPase subunit 1 [Oryza sativa (japonica cultivar-group)]
Contig1394_at	2H.66 - 1H.05	Q SM	*	0.913309	Q	3.46035e-06	SM	8.39755e-07	*	0.15816	0.000492995	0.00072942	2H.66	0.000176883	0.000161907	1H.05	iPacMan	cell.organisation	09/30/02 AAK82991.1 e-136 actin [Musa x paradisiaca]
Contig1394_s_at	2H.66 - 1H.05	Q SM	*	0.915193	Q	4.24663e-06	SM	6.18933e-11	*	0.278704	0.000294221	0.000464548	2H.66	4.38e-07	7.35e-07	1H.05	iPacMan	cell.organisation	09/30/02 AAK82991.1 e-136 actin [Musa x paradisiaca]
Contig13949_at	2H.65 - 1H.06	Q SM	*	0.919599	Q	3.06027e-07	SM	4.71507e-06	*	0.179439	5.69e-06	1.43e-05	2H.65	0.000418564	0.00035562	1H.06	iPacMan	not assigned.no ontology	11/08/02 CAD40857.1 3e-20 OSJNBa0064H22.2 [Oryza sativa (japonica cultivar-group)]
Contig13951_at	2H.66 - 1H.05	Q SM	*	0.380659	Q	5.77566e-06	SM	2.68072e-07	*	0.475936	0.000267513	0.000426294	2H.66	5.34e-05	5.38e-05	1H.05	n/a	not assigned.unknown	10/27/02 AAM19050.1 7e-48 (AC099774) hypothetical protein [Oryza sativa (japonica cultivar-group)]
Contig13966_at	2H.66 - 1H.04	SM Q	*	0.0674742	SM	1.50988e-07	Q	4.64531e-08	*	0.961838	3.63e-05	7.42e-05	2H.66	7.01e-06	8.5e-06	1H.04	n/a	not assigned.unknown	10/29/02 NP_566591.1 7e-36 expressed protein; protein id: At3g17900.1
Contig13967_at	2H.66 - 1H.05	Q SM	*	0.567073	Q	1.9517e-06	SM	1.53281e-09	Q	0.0496083	0.000133975	0.000233031	2H.66	8.76e-07	1.3e-06	1H.05	n/a	RNA.regulation of transcription.unclassified	10/02/02 NP_174273.1 3e-66 (NM_102720) unknown protein; protein id: At1g29800.1 [Arabidopsis thaliana]
Contig13968_at	2H.66 - 1H.05	SM Q	*	0.963187	SM	1.12927e-09	Q	4.29949e-17	*	0.73878	8.76e-07	2.7e-06	2H.66	4.38e-07	7.35e-07	1H.05	n/a	stress.biotic	11/06/02 BAB92639.1 2e-56 putative seven transmembrane protein [Oryza sativa (japonica cultivar-group)]
Contig14005_at	2H.66 - 1H.05	Q SM	*	0.224857	Q	3.57395e-06	SM	5.72353e-12	*	0.632067	0.000601576	0.000868806	2H.66	4.38e-07	7.35e-07	1H.05	n/a	not assigned.unknown	11/08/02 NP_566122.1 1e-49 expressed protein; protein id: At2g48070.1
Contig14026_at	2H.66 - 1H.06	SM Q	*	0.249924	SM	1.24163e-05	Q	2.37265e-07	SM	0.00933626	0.000564798	0.000823842	2H.66	1.71e-05	1.88e-05	1H.06	n/a	RNA.regulation of transcription.NAC domain transcription factor family	10/13/02 AAM65392.1 4e-59 (AY087839) NAM protein
Contig14033_at	2H.66 - 1H.05	Q SM	*	0.157458	Q	5.53821e-08	SM	9.63475e-12	*	0.202176	1.31e-05	3.05e-05	2H.66	4.38e-07	7.35e-07	1H.05	n/a	misc.cytochrome P450	10/02/02 O48921 1e-53 Cytochrome P450 97B2 pir||T05904 cytochrome P450 97B2p - soybean
Contig14034_at	2H.68 - 1H.08	SM Q	*	0.609094	SM	1.57817e-05	Q	7.96419e-05	*	0.860371	9.98e-05	0.00018011	2H.68	0.000952276	0.000743205	1H.08	n/a	misc.acid and other phosphatases	11/06/02 AAK49438.1 3e-83 (AF272346) phytase [Glycine max]
Contig14066_at	2H.66 - 1H.05	Q SM	*	0.486565	Q	8.69945e-07	SM	2.17401e-17	*	0.0777042	2.63e-06	6.83e-06	2H.66	4.38e-07	7.35e-07	1H.05	iPacMan	not assigned.unknown	11/04/02 NP_196758.1 4e-09 putative protein; protein id: At5g11970.1
Contig14069_at	2H.66 - 1H.06	Q SM	*	0.535187	Q	2.51522e-06	SM	7.30614e-12	*	0.54828	0.000326182	0.000508783	2H.66	4.38e-07	7.35e-07	1H.06	iPacMan	not assigned.unknown	<none>
Contig14073_at	2H.67 - 1H.05	Q SM	*	0.890321	Q	5.15731e-07	SM	1.05838e-06	Q	0.000570471	3.85e-05	7.82e-05	2H.67	0.00022373	0.000200738	1H.05	n/a	development.unspecified	11/08/02 BAB33020.1 1e-44 OJ1174_D05.12 [Oryza sativa (japonica cultivar-group)]
Contig14076_at	2H.67 - 1H.05	Q SM	SM	0.0228604	Q	1.11538e-08	SM	3.27751e-06	*	0.0727338	4.33e-05	8.64e-05	2H.67	0.000627408	0.000510074	1H.05	n/a	not assigned.unknown	11/07/02 T12184 1e-20 probable transcription factor - fava bean emb|CAA66482.1| (X97908) transcription factor [Vicia faba]
Contig14077_at	2H.67 - 1H.05	SM Q	*	0.756909	SM	9.15178e-08	Q	5.07062e-13	*	0.808477	1.31e-06	3.63e-06	2H.67	4.38e-07	7.35e-07	1H.05	n/a	misc.UDP glucosyl and glucoronyl transferases	10/28/02 CAD43086.1 e-102 (AJ496572) putative glycosyltransferase [Hordeum vulgare subsp. vulgare]
Contig14081_at	2H.66 - 1H.05	Q SM	*	0.915535	Q	1.08707e-08	SM	2.84335e-06	*	0.0645615	3.5e-06	9e-06	2H.66	0.000519264	0.000431457	1H.05	n/a	misc.UDP glucosyl and glucoronyl transferases	10/13/02 CAD40841.1 7e-91 OSJNBa0086B14.13 [Oryza sativa (japonica cultivar-group)]
Contig14102_at	2H.66 - 1H.05	Q SM	*	0.637344	Q	1.46469e-05	SM	1.76286e-13	*	0.237942	0.000334501	0.000520708	2H.66	4.38e-07	7.35e-07	1H.05	iPacMan	not assigned.unknown	<none>
Contig14136_at	2H.67 - 1H.05	Q SM	*	0.987869	Q	3.57938e-08	SM	2.21635e-11	*	0.135038	9.63e-06	2.3e-05	2H.67	4.38e-07	7.35e-07	1H.05	iPacMan	signalling.phosphinositides	11/07/02 NP_195050.1 2e-25 (NM_119478) putative protein; protein id: At4g33240.1 [Arabidopsis thaliana]
Contig14138_at	2H.67 - 1H.04	SM Q	*	0.0626202	SM	2.63871e-09	Q	2.74205e-08	*	0.916034	8.76e-07	2.7e-06	2H.67	7.44e-06	8.87e-06	1H.04	n/a	not assigned.unknown	10/27/02 NP_189368.1 6e-35 (NM_113647) hypothetical protein; protein id: At3g27325.1 [Arabidopsis thaliana]
Contig14161_at	2H.67 - 1H.05	SM Q	*	0.711069	SM	5.04562e-11	Q	3.06425e-10	SM	0.00128902	4.38e-07	1.99e-06	2H.67	4.38e-07	7.35e-07	1H.05	n/a	signalling.receptor kinases.leucine rich repeat XII	11/08/02 BAB92400.1 2e-28 (AP003276) putative protein kinase Xa21 [Oryza sativa (japonica cultivar-group)]
Contig14238_at	2H.66 - 1H.05	SM Q	*	0.423491	SM	2.17351e-09	Q	1.30917e-10	*	0.950152	8.76e-07	2.7e-06	2H.66	4.38e-07	7.35e-07	1H.05	PacMan	not assigned.unknown	11/07/02 BAB90449.1 3e-82 (AP003709) hypothetical protein~similar to Arabidopsis thaliana chromosome 1
Contig14263_at	2H.66 - 1H.05	SM Q	*	0.372741	SM	1.14918e-07	Q	4.29484e-17	*	0.690596	2.28e-05	4.85e-05	2H.66	4.38e-07	7.35e-07	1H.05	n/a	not assigned.unknown	<none>
Contig14269_at	2H.66 - 1H.05	SM Q	*	0.239541	SM	8.68845e-07	Q	1.57907e-10	*	0.18391	0.000214098	0.000349231	2H.66	4.38e-07	7.35e-07	1H.05	n/a	cell. vesicle transport	10/29/02 AAK18834.1 e-104 putative alpha-coat protein [Oryza sativa]
Contig1430_at	2H.68 - 1H.05	Q SM	*	0.422483	Q	2.06267e-06	SM	2.97784e-19	*	0.0759296	4.38e-05	8.69e-05	2H.68	4.38e-07	7.35e-07	1H.05	n/a	protein.degradation.ubiquitin.E2	11/06/02 BAB89354.1 4e-83 ubiquitin-conjugating enzyme OsUBC5a [Oryza sativa (japonica cultivar-group)]
Contig1434_s_at	2H.66 - 1H.03	SM SM	*	0.561259	SM	1.77275e-07	SM	1.6281e-06	*	0.297156	4.55e-05	9.01e-05	2H.66	9.02e-05	8.67e-05	1H.03	n/a	not assigned.unknown	11/04/02 NP_194886.1 9e-04 (NM_119307) splicing factor SRZ_22; protein id: At4g31580.1
Contig14341_at	2H.66 - 1H.05	SM Q	*	0.0635753	SM	3.41652e-07	Q	3.9564e-11	*	0.495843	1.93e-05	4.23e-05	2H.66	4.38e-07	7.35e-07	1H.05	n/a	protein.degradation	10/27/02 NP_197814.1 2e-79 (NM_122332) dipeptidyl peptidase IV-like protein; protein id: At5g24260.1 [Arabidopsis thaliana]
Contig14345_at	2H.66 - 1H.05	SM Q	*	0.539003	SM	8.71507e-08	Q	7.20603e-12	*	0.397239	4.82e-05	9.46e-05	2H.66	4.38e-07	7.35e-07	1H.05	PacMan	transport.misc	11/04/02 AAF36688.1 6e-62 secretory carrier membrane protein [Oryza sativa] dbj|BAB63575.1| secretory carrier membrane protein [Oryza sativa (japonica
Contig14345_s_at	2H.66 - 1H.05	SM Q	*	0.309166	SM	3.10608e-09	Q	2.28216e-17	*	0.985954	1.31e-06	3.63e-06	2H.66	4.38e-07	7.35e-07	1H.05	PacMan	transport.misc	11/04/02 AAF36688.1 6e-62 secretory carrier membrane protein [Oryza sativa] dbj|BAB63575.1| secretory carrier membrane protein [Oryza sativa (japonica
Contig14361_at	2H.66 - 1H.05	SM Q	*	0.324645	SM	1.16405e-08	Q	2.64849e-13	*	0.649378	1.31e-06	3.63e-06	2H.66	4.38e-07	7.35e-07	1H.05	PacMan	transport.metabolite transporters at the mitochondrial membrane	10/02/02 AAM61381.1 1e-62 (AY084815) contains similarity to peroxisomal membrane carrier protein [Arabidopsis thaliana]
Contig14371_at	2H.68 - 1H.05	Q SM	*	0.432027	Q	3.33335e-08	SM	3.48715e-06	*	0.4154	8.76e-07	2.7e-06	2H.68	0.000675569	0.000545826	1H.05	n/a	not assigned.unknown	10/25/02 T02135 3e-056 hypothetical protein F8K4.10 - Arabidopsis thaliana gb|AAC28508.1| (AC004392) ESTs gb|AA728658 and gb|N95943 come from this gene.
Contig14385_at	2H.68 - 1H.05	Q SM	*	0.30409	Q	2.28282e-10	SM	1.27331e-11	Q	0.0458387	8.76e-07	2.7e-06	2H.68	4.38e-07	7.35e-07	1H.05	n/a	secondary metabolism.flavonoids.flavonols	11/06/02 BAB89620.1 5e-95 (AP003258) hypothetical protein~similar to Arabidopsis thaliana chromosome 1
Contig14392_at	2H.68 - 1H.05	Q SM	*	0.634431	Q	1.48706e-05	SM	2.28171e-17	*	0.142431	0.000297723	0.000469217	2H.68	4.38e-07	7.35e-07	1H.05	n/a	protein.degradation.subtilases	10/13/02 BAB08348.1 2e-72 (AB015475) serine protease-like protein [Arabidopsis thaliana]
Contig14412_s_at	2H.66 - 1H.05	Q SM	*	0.785567	Q	3.04719e-08	SM	2.73351e-12	*	0.181275	8.76e-07	2.7e-06	2H.66	4.38e-07	7.35e-07	1H.05	iPacMan	not assigned.unknown	10/13/02 NP_193014.2 4e-34 auxilin-like protein; protein id: At4g12780.1
Contig14413_at	2H.67 - 1H.05	Q SM	*	0.902372	Q	4.54299e-07	SM	8.87415e-10	*	0.069746	1.31e-06	3.63e-06	2H.67	4.38e-07	7.35e-07	1H.05	iPacMan	not assigned.no ontology	11/07/02 NP_193014.2 1e-34 auxilin-like protein; protein id: At4g12780.1
Contig14426_at	2H.67 - 1H.05	SM Q	*	0.955069	SM	2.34881e-12	Q	3.8527e-14	SM	0.0301377	4.38e-07	1.99e-06	2H.67	4.38e-07	7.35e-07	1H.05	PacMan	secondary metabolism.phenylpropanoids.lignin biosynthesis.CCR1	10/27/02 CAC07424.1 9e-59 cinnamoyl-CoA reductase [Populus balsamifera subsp. trichocarpa]
Contig14427_at	2H.67 - 1H.05	SM Q	Q	0.0150869	SM	2.0749e-09	Q	6.23391e-15	SM	0.0046249	8.76e-07	2.7e-06	2H.67	4.38e-07	7.35e-07	1H.05	n/a	misc.nitrilases, *nitrile lyases, berberine bridge enzymes, reticuline oxidases, troponine reductases	11/07/02 AAK56258.1 8e-40 AT4g20860/T13K14_20 [Arabidopsis thaliana] gb|AAM91446.1| AT4g20860/T13K14_20 [Arabidopsis thaliana]
Contig14437_at	2H.66 - 1H.08	Q SM	*	0.79844	Q	7.21183e-09	SM	3.81432e-07	*	0.576213	8.76e-07	2.7e-06	2H.66	3.85e-05	3.99e-05	1H.08	iPacMan	not assigned.unknown	10/29/02 BAA85392.1 3e-20 ESTs AU029294(E30104)
Contig1446_s_at	2H.67 - 1H.05	SM Q	*	0.539673	SM	1.78062e-10	Q	8.93084e-08	*	0.182373	4.38e-07	1.99e-06	2H.67	1.88e-05	2.05e-05	1H.05	n/a	RNA.RNA binding	11/04/02 NP_174556.1 4e-80 RNA-binding protein
Contig14498_at	2H.67 - 1H.05	SM Q	*	0.750012	SM	1.41647e-10	Q	2.92619e-18	SM	0.000594315	8.76e-07	2.7e-06	2H.67	4.38e-07	7.35e-07	1H.05	PacMan	stress.biotic	11/06/02 S51678 2e-57 chitinase (EC 3.2.1.14) class I - European elder (fragment) emb|CAA87072.1| (Z46948) pathogenesis-related protein PR-3 type [Sambucus nigra]
Contig14507_at	2H.67 - 1H.05	SM Q	*	0.768803	SM	6.80638e-10	Q	2.04914e-06	SM	0.00734785	2.19e-06	5.83e-06	2H.67	0.000434326	0.000368063	1H.05	n/a	stress.abiotic.unspecified	11/08/02 BAB90336.1 2e-12 (AP003535) zinc-induced protein-like [Oryza sativa (japonica cultivar-group)]
Contig14511_at	2H.66 - 1H.08	Q SM	*	0.842705	Q	1.83016e-06	SM	9.01768e-07	*	0.734771	0.000121716	0.000214456	2H.66	3.85e-05	3.99e-05	1H.08	iPacMan	not assigned.unknown	<none>
Contig14513_at	2H.67 - 1H.05	Q SM	*	0.491402	Q	3.4278e-09	SM	1.04022e-07	*	0.943985	8.76e-07	2.7e-06	2H.67	1.71e-05	1.88e-05	1H.05	n/a	not assigned.unknown	11/07/02 NP_176557.1 5e-34 (NM_105047) putative protein kinase; protein id: At1g63700.1 [Arabidopsis thaliana]
Contig14534_at	2H.66 - 1H.05	Q SM	*	0.218569	Q	1.08189e-08	SM	2.64763e-13	*	0.749122	8.76e-07	2.7e-06	2H.66	4.38e-07	7.35e-07	1H.05	n/a	misc.cytochrome P450	11/08/02 AAL73064.1 1e-44 (AC090873) Putative cytochrome P450 [Oryza sativa]
Contig14544_at	2H.65 - 1H.05	SM Q	*	0.522303	SM	9.11894e-10	Q	3.62508e-11	*	0.261283	4.38e-07	1.99e-06	2H.65	4.38e-07	7.35e-07	1H.05	n/a	not assigned.no ontology	11/06/02 Q9SEE4 e-105 Pirin-like protein gb|AAF22236.1|AF154003_1 (AF154003) pirin [Lycopersicon esculentum]
Contig14547_at	2H.67 - 1H.05	SM Q	*	0.403054	SM	3.52401e-07	Q	1.01161e-12	SM	0.0448844	3.02e-05	6.29e-05	2H.67	4.38e-07	7.35e-07	1H.05	PacMan	transport.amino acids	11/08/02 NP_199774.1 7e-80 amino acid permease 6 (emb CAA65051.1); protein id: At5g49630.1 [Arabidopsis thaliana]
Contig14618_at	2H.68 - 1H.05	SM Q	*	0.144951	SM	6.5724e-06	Q	1.02725e-09	*	0.126607	0.000251313	0.000403806	2H.68	8.76e-07	1.3e-06	1H.05	n/a	not assigned.no ontology	11/06/02 AAF79409.1 4e-25 (AC068197) F16A14.27 [Arabidopsis thaliana]
Contig14640_at	2H.68 - 1H.05	Q SM	*	0.555398	Q	2.63906e-06	SM	1.40005e-09	*	0.797691	0.000260508	0.000417107	2H.68	8.76e-07	1.3e-06	1H.05	n/a	not assigned.unknown	11/07/02 NP_566081.1 1e-45 (NM_130223) expressed protein; protein id: At2g46580.1
Contig14651_at	2H.65 - 1H.05	SM Q	*	0.753575	SM	2.39993e-07	Q	2.51042e-15	*	0.0996367	2.63e-06	6.83e-06	2H.65	4.38e-07	7.35e-07	1H.05	PacMan	redox.ascorbate and glutathione.ascorbate	10/29/02 AAF33751.1 4e-76 (AF202460) ascorbic acid oxidase [Capsicum annuum]
Contig14708_at	2H.63 - 1H.06	Q SM	*	0.461034	Q	3.67508e-08	SM	1.40748e-09	Q	0.000985892	3.94e-06	1.01e-05	2H.63	8.76e-07	1.3e-06	1H.06	n/a	not assigned.unknown	11/06/02 NP_565523.1 1e-67 (NM_127765) expressed protein; protein id: At2g21960.1
Contig1471_at	2H.65 - 1H.05	SM Q	*	0.244833	SM	1.44352e-06	Q	1.72633e-10	*	0.42881	0.000372154	0.00057173	2H.65	4.38e-07	7.35e-07	1H.05	n/a	protein.targeting.secretory pathway.unspecified	10/13/02 NP_194789.1 2e-87 signal recognition particle receptor-like protein; protein id: At4g30600.1
Contig14721_at	2H.68 - 1H.05	Q SM	*	0.514463	Q	4.6357e-06	SM	1.99213e-10	*	0.938703	0.000353327	0.000546387	2H.68	4.38e-07	7.35e-07	1H.05	iPacMan	not assigned.unknown	11/08/02 T51132 8e-06 probable glutamate receptor [imported] - Arabidopsis thaliana gb|AAD09174.1| (AF079999) putative glutamate receptor [Arabidopsis thaliana]
Contig14743_at	2H.68 - 1H.05	SM Q	*	0.223932	SM	1.15569e-06	Q	7.22051e-19	*	0.309013	0.000204904	0.00033629	2H.68	4.38e-07	7.35e-07	1H.05	PacMan	not assigned.unknown	<none>
Contig1480_s_at	2H.66 - 1H.05	SM Q	*	0.16656	SM	4.36112e-07	Q	1.19388e-06	*	0.978938	0.000137478	0.00023816	2H.66	0.000260508	0.00023076	1H.05	n/a	misc.dynamin	11/04/02 AAL58207.1 2e-61 putative GTP-binding protein [Oryza sativa]
Contig14880_at	2H.67 - 1H.04	Q Q	*	0.268432	Q	8.09219e-08	Q	7.99341e-09	*	0.230331	1.75e-06	4.74e-06	2H.67	3.06e-06	4.05e-06	1H.04	n/a	not assigned.unknown	10/27/02 BAB63764.1 1e-72 P0025A05.27 [Oryza sativa (japonica cultivar-group)] dbj|BAB91707.1| P0518F01.8 [Oryza sativa (japonica cultivar-group)]
Contig14916_at	2H.66 - 1H.05	Q SM	*	0.218182	Q	1.0989e-05	SM	5.96724e-08	*	0.574792	0.000551664	0.00080727	2H.66	1.31e-05	1.48e-05	1H.05	n/a	redox.thioredoxin	11/08/02 JT0703 2e-31 ferredoxin-thioredoxin reductase (EC 1.18.-.-) variable chain - maize
Contig14919_at	2H.65 - 1H.05	Q SM	*	0.587188	Q	2.26718e-07	SM	8.29133e-08	*	0.541361	1.93e-05	4.23e-05	2H.65	1.75e-05	1.91e-05	1H.05	n/a	stress.abiotic.cold	11/06/02 BAA96602.1 e-115 unnamed protein product [Oryza sativa (japonica cultivar-group)]
Contig14925_at	2H.66 - 1H.05	Q SM	*	0.69571	Q	4.00964e-08	SM	1.22043e-11	*	0.869734	1.93e-05	4.23e-05	2H.66	4.38e-07	7.35e-07	1H.05	n/a	not assigned.unknown	11/08/02 AAL11593.1 1e-08 (AF424599) AT3g15040/K15M2_18 [Arabidopsis thaliana]
Contig14946_at	2H.66 - 1H.08	Q SM	*	0.476665	Q	2.83109e-09	SM	6.55326e-08	*	0.74936	1.31e-06	3.63e-06	2H.66	1.31e-05	1.48e-05	1H.08	n/a	signalling.light	11/06/02 AAD30124.1 2e-93 (AF135455) phytochrome A supressor spa1 [Arabidopsis thaliana]
Contig14948_at	2H.67 - 1H.05	SM Q	*	0.261203	SM	1.55292e-09	Q	3.7302e-13	*	0.400657	8.76e-07	2.7e-06	2H.67	4.38e-07	7.35e-07	1H.05	n/a	not assigned.no ontology	10/02/02 NP_568530.1 1e-99 (NM_122963) expressed protein; protein id: At5g35730.1
Contig14957_at	2H.66 - 1H.05	Q SM	*	0.598131	Q	1.87367e-05	SM	3.73023e-07	*	0.471725	0.000601576	0.000868806	2H.66	7.09e-05	6.94e-05	1H.05	n/a	not assigned.no ontology	11/06/02 AAD41416.1 7e-53 (AC007727) Similar to gb|X84260 POS5 gene product from Saccharomyces cerevisiae. EST gb|W43879 comes from this
Contig15026_at	2H.66 - 1H.05	Q SM	*	0.842718	Q	9.29862e-10	SM	1.22e-10	*	0.454158	8.76e-07	2.7e-06	2H.66	4.38e-07	7.35e-07	1H.05	iPacMan	not assigned.unknown	11/08/02 NP_564705.1 3e-61 (NM_104474) membrane related protein CP5
Contig15038_at	2H.66 - 1H.05	Q SM	*	0.842642	Q	6.47303e-07	SM	4.16092e-15	*	0.266048	5.25e-06	1.32e-05	2H.66	4.38e-07	7.35e-07	1H.05	n/a	not assigned.no ontology	10/13/02 AAB80672.1 2e-16 (AC002332) hypothetical protein [Arabidopsis thaliana]
Contig15063_s_at	2H.67 - 1H.06	SM Q	*	0.719639	SM	2.61643e-08	Q	3.88144e-07	*	0.852868	8.76e-07	2.7e-06	2H.67	5.34e-05	5.38e-05	1H.06	n/a	misc.cytochrome P450	11/06/02 BAB19082.1 2e-88 (AP002744) putative cytochrome P450 [Oryza sativa (japonica cultivar-group)]
Contig15072_at	2H.68 - 1H.05	Q SM	*	0.766392	Q	4.97245e-06	SM	9.02146e-08	*	0.268045	0.000193082	0.000319601	2H.68	1.75e-05	1.91e-05	1H.05	n/a	not assigned.unknown	<none>
Contig15108_at	2H.67 - 1H.05	SM Q	*	0.837441	SM	3.2126e-09	Q	6.45816e-16	SM	0.000217711	4.38e-07	1.99e-06	2H.67	4.38e-07	7.35e-07	1H.05	PacMan	not assigned.unknown	<none>
Contig15125_at	2H.66 - 1H.05	Q SM	*	0.954381	Q	1.27018e-08	SM	1.27389e-12	*	0.172378	8.76e-07	2.7e-06	2H.66	4.38e-07	7.35e-07	1H.05	iPacMan	RNA.regulation of transcription.Aux/IAA family	11/07/02 NP_180889.1 7e-33 (NM_128891) auxin regulated protein (IAA13); protein id: At2g33310.1
Contig15140_at	2H.68 - 1H.05	Q SM	*	0.302817	Q	2.3943e-08	SM	1.33254e-15	*	0.108326	8.76e-07	2.7e-06	2H.68	4.38e-07	7.35e-07	1H.05	n/a	not assigned.unknown	<none>
Contig15145_at	2H.66 - 1H.05	Q SM	*	0.301357	Q	3.69124e-06	SM	3.10327e-08	*	0.58692	0.000562609	0.000821113	2H.66	7.88e-06	9.34e-06	1H.05	n/a	signalling.phosphinositides	10/29/02 NP_187603.1 e-101 (NM_111827) putative phosphatidylinositol-4-phosphate 5-kinase; protein id: At3g09920.1 [Arabidopsis thaliana]
Contig15147_at	2H.66 - 1H.05	SM Q	*	0.700379	SM	8.72343e-09	Q	3.58176e-21	*	0.994557	8.76e-07	2.7e-06	2H.66	4.38e-07	7.35e-07	1H.05	PacMan	TCA / org. transformation.TCA.2-oxoglutarate dehydrogenase	10/27/02 T50644 3e-96 oxoglutarate dehydrogenase (lipoamide) (EC 1.2.4.2) E1 chain [imported] - Arabidopsis thaliana
Contig15223_at	2H.68 - 1H.05	Q SM	*	0.101528	Q	1.05531e-09	SM	4.81407e-06	*	0.417925	8.76e-07	2.7e-06	2H.68	0.000703152	0.000565485	1H.05	n/a	protein.postranslational modification	10/27/02 NP_071584.1 1e-34 (NM_022248) glucokinase-associated dual specificity phosphatase [Rattus norvegicus]
Contig15264_at	2H.65 - 1H.05	SM Q	*	0.847006	SM	7.53714e-08	Q	4.89472e-13	*	0.35777	1.31e-06	3.63e-06	2H.65	4.38e-07	7.35e-07	1H.05	n/a	misc.glutathione S transferases	11/08/02 AAG34832.2 8e-72 (AF244689) glutathione S-transferase GST 24 [Zea mays]
Contig15271_at	2H.66 - 1H.05	Q SM	*	0.335054	Q	9.67695e-07	SM	7.44762e-15	*	0.988811	7.27e-05	0.000136248	2H.66	4.38e-07	7.35e-07	1H.05	n/a	not assigned.no ontology.pentatricopeptide (PPR) repeat-containing protein	10/29/02 NP_180924.1 8e-31 (NM_128926) hypothetical protein; protein id: At2g33680.1 [Arabidopsis thaliana]
Contig15276_at	2H.66 - 1H.08	Q SM	*	0.739658	Q	3.84977e-07	SM	7.37825e-09	*	0.6542	9.28e-05	0.000169247	2H.66	4.38e-07	7.35e-07	1H.08	n/a	development.unspecified	10/29/02 BAB62547.1 1e-45 OSJNBa0089K24.2 [Oryza sativa (japonica cultivar-group)]
Contig15336_at	2H.67 - 1H.05	SM Q	*	0.592207	SM	5.43103e-09	Q	5.81211e-06	SM	0.000466432	8.76e-07	2.7e-06	2H.67	0.00109676	0.000842626	1H.05	n/a	misc.myrosinases-lectin-jacalin	10/13/02 AAF34428.1 2e-78 receptor-like protein kinase [Oryza sativa]
Contig15337_at	2H.66 - 1H.05	SM Q	*	0.358031	SM	3.30829e-07	Q	1.72797e-07	*	0.675448	4.64e-05	9.14e-05	2H.66	3.85e-05	3.99e-05	1H.05	n/a	signalling.receptor kinases.misc	11/08/02 BAC20671.1 7e-75 serine/threonine kinase-like protein [Oryza sativa (japonica cultivar-group)]
Contig15338_at	2H.66 - 1H.05	Q SM	*	0.509523	Q	3.89485e-09	SM	2.32198e-11	*	0.607189	8.76e-07	2.7e-06	2H.66	4.38e-07	7.35e-07	1H.05	n/a	not assigned.unknown	<none>
Contig1534_s_at	2H.65 - 1H.05	SM Q	*	0.39304	SM	1.73954e-07	Q	2.36368e-12	*	0.416549	7.01e-06	1.72e-05	2H.65	4.38e-07	7.35e-07	1H.05	n/a	major CHO metabolism.synthesis.starch.transporter	11/04/02 Q41629 3e-20 ADP
Contig15347_at	2H.66 - 1H.08	Q SM	*	0.677745	Q	3.0497e-06	SM	1.32639e-07	*	0.473035	0.00014317	0.00024653	2H.66	1.75e-06	2.42e-06	1H.08	n/a	development.unspecified	01/29/03 Q42463 2e-56 DCL PROTEIN
Contig1536_at	2H.66 - 1H.05	SM Q	*	0.414348	SM	5.0757e-07	Q	5.94717e-10	*	0.981635	2.15e-05	4.6e-05	2H.66	8.76e-07	1.3e-06	1H.05	n/a	major CHO metabolism.synthesis.starch.transporter	11/08/02 P31691 e-114 ADP
Contig15375_at	2H.67 - 1H.06	Q Q	*	0.986581	Q	2.71367e-07	Q	1.38247e-06	SM	0.0155357	2.06e-05	4.44e-05	2H.67	0.000328809	0.000284813	1H.06	n/a	not assigned.unknown	11/06/02 AAL59033.1 9e-85 (AC087182) hypothetical protein [Oryza sativa]
Contig15390_at	2H.66 - 1H.05	SM Q	*	0.464381	SM	3.57529e-08	Q	1.39263e-07	*	0.131329	1.05e-05	2.49e-05	2H.66	2.76e-05	2.91e-05	1H.05	PacMan	not assigned.unknown	11/07/02 BAB63881.1 2e-59 P0440D10.3 [Oryza sativa (japonica cultivar-group)] dbj|BAB64588.1| B1146B04.19 [Oryza sativa (japonica cultivar-group)]
Contig15410_at	2H.66 - 1H.05	Q SM	*	0.857363	Q	7.1526e-09	SM	3.93143e-08	*	0.199927	1.31e-06	3.63e-06	2H.66	7.44e-06	8.87e-06	1H.05	iPacMan	cell.organisation	10/27/02 BAC20863.1 1e-86 (AP005247) putative alpha subunit of F-actin capping protein [Oryza sativa (japonica cultivar-group)]
Contig15413_at	2H.67 - 1H.05	SM Q	*	0.352826	SM	2.49924e-09	Q	1.22606e-12	SM	0.0139155	8.76e-06	2.11e-05	2H.67	4.38e-07	7.35e-07	1H.05	PacMan	secondary metabolism.phenylpropanoids	11/06/02 AAM74310.1 1e-27 Putative anthranilate N-benzoyltransferase [Oryza sativa (japonica cultivar-group)]
Contig15414_at	2H.63 - 1H.04	SM Q	*	0.119869	SM	8.25668e-07	Q	2.79457e-07	*	0.244642	0.000164623	0.000278573	2H.63	5.25e-05	5.31e-05	1H.04	PacMan	not assigned.no ontology	11/06/02 NP_180229.2 2e-51 (NM_128218) unknown protein; protein id: At2g26610.1 [Arabidopsis thaliana]
Contig15436_at	2H.67 - 1H.04	Q Q	SM	0.0444572	Q	3.70024e-09	Q	7.01023e-06	SM	0.0477423	8.76e-07	2.7e-06	2H.67	0.000801663	0.000636531	1H.04	n/a	not assigned.no ontology	11/08/02 AAD39674.1 1e-64 (AC007591) Strong similarity to gb|X95263 Periodic tryptophan protein 2 gene (PWP2) from Homo sapiens and contains 6
Contig15448_at	2H.66 - 1H.05	Q SM	*	0.992086	Q	4.94816e-08	SM	8.067e-07	*	0.0834042	8.76e-07	2.7e-06	2H.66	0.000138792	0.000129484	1H.05	n/a	development.unspecified	10/13/02 BAB84838.1 4e-93 putative flower development regulator LEUNI protein [Oryza sativa (japonica cultivar-group)]
Contig15476_at	2H.67 - 1H.06	SM Q	*	0.184365	SM	7.33912e-11	Q	7.5938e-08	SM	0.0344118	4.38e-07	1.99e-06	2H.67	1.62e-05	1.81e-05	1H.06	n/a	signalling.receptor kinases.DUF 26	11/06/02 BAC20673.1 3e-49 serine/threonine kinase-like protein [Oryza sativa (japonica cultivar-group)]
Contig15478_s_at	2H.66 - 1H.05	Q SM	*	0.682033	Q	5.1801e-09	SM	1.218e-08	*	0.146445	8.76e-07	2.7e-06	2H.66	5.25e-06	6.66e-06	1H.05	n/a	not assigned.unknown	11/07/02 AAL77113.1 1e-16 (AF474373) hypothetical protein [Hordeum vulgare] [Hordeum vulgare subsp. vulgare]
Contig15548_at	2H.66 - 1H.05	SM Q	*	0.555173	SM	2.04944e-13	Q	3.03714e-12	*	0.832308	4.38e-07	1.99e-06	2H.66	4.38e-07	7.35e-07	1H.05	n/a	stress.abiotic.heat	11/08/02 NP_181336.1 6e-59 (NM_129357) unknown protein; protein id: At2g38000.1
Contig15590_at	2H.65 - 1H.05	Q SM	*	0.314002	Q	1.14024e-07	SM	2.62057e-09	*	0.301994	2.19e-06	5.83e-06	2H.65	1.31e-06	1.85e-06	1H.05	iPacMan	not assigned.unknown	<none>
Contig15593_at	2H.67 - 1H.05	SM Q	*	0.888653	SM	3.14955e-08	Q	2.6374e-12	*	0.238212	8.76e-07	2.7e-06	2H.67	4.38e-07	7.35e-07	1H.05	n/a	not assigned.no ontology	11/04/02 NP_196811.1 1e-23 putative protein; protein id: At5g13070.1 [Arabidopsis thaliana] emb|CAC05435.1| putative protein [Arabidopsis thaliana]
Contig15603_at	2H.67 - 1H.05	Q SM	*	0.269677	Q	3.64302e-09	SM	2.44511e-08	Q	4.20546e-07	8.76e-07	2.7e-06	2H.67	1.75e-06	2.42e-06	1H.05	n/a	not assigned.unknown	11/04/02 NP_177556.1 5e-14 (NM_106076) unknown protein; protein id: At1g74160.1 [Arabidopsis thaliana]
Contig15613_at	2H.63 - 1H.05	SM Q	*	0.132728	SM	4.9833e-07	Q	5.63465e-09	*	0.122328	9.15e-05	0.000167325	2H.63	8.76e-07	1.3e-06	1H.05	n/a	not assigned.no ontology	11/04/02 NP_196830.2 3e-62 putative protein; protein id: At5g13260.1
Contig15786_at	2H.68 - 1H.05	Q SM	*	0.65516	Q	2.55483e-09	SM	1.37557e-16	*	0.0986717	8.76e-07	2.7e-06	2H.68	4.38e-07	7.35e-07	1H.05	n/a	misc.cytochrome P450	10/29/02 NP_191747.1 1e-71 (NM_116053) cytochrome p450 (CYP78A9); protein id: At3g61880.1
Contig15794_at	2H.66 - 1H.05	SM Q	*	0.514687	SM	1.13589e-09	Q	4.19452e-11	*	0.157832	1.31e-06	3.63e-06	2H.66	4.38e-07	7.35e-07	1H.05	n/a	not assigned.unknown	11/07/02 NP_563858.1 7e-51 (NM_100877) expressed protein; protein id: At1g10030.1
Contig15816_at	2H.65 - 1H.05	SM Q	*	0.0892161	SM	6.24294e-07	Q	7.7727e-09	SM	0.0203082	4.07e-05	8.18e-05	2H.65	3.06e-06	4.05e-06	1H.05	PacMan	hormone metabolism.ethylene.synthesis-degradation	11/04/02 S71583 2e-15 1-aminocyclopropane-1-carboxylate synthase (EC 4.4.1.14) 2 - wheat
Contig15844_at	2H.67 - 1H.05	SM Q	*	0.146325	SM	1.5845e-13	Q	1.40383e-20	SM	0.0139282	4.38e-07	1.99e-06	2H.67	4.38e-07	7.35e-07	1H.05	PacMan	secondary metabolism.phenylpropanoids.lignin biosynthesis.4CL	11/06/02 T07909 4e-81 4-coumarate--CoA ligase (EC 6.2.1.12) 1 [validated] - western balsam poplar x cottonwood
Contig15859_at	2H.66 - 1H.05	SM Q	*	0.696649	SM	6.29522e-09	Q	1.11363e-07	*	0.0734592	1.31e-06	3.63e-06	2H.66	2.41e-05	2.57e-05	1H.05	n/a	not assigned.unknown	11/06/02 AAL87122.1 2e-52 (AF479279) SEC6 [Arabidopsis thaliana]
Contig15861_at	2H.66 - 1H.05	SM Q	*	0.846541	SM	5.28842e-11	Q	1.39186e-14	SM	0.00624351	4.38e-07	1.99e-06	2H.66	4.38e-07	7.35e-07	1H.05	PacMan	not assigned.unknown	<none>
Contig15869_at	2H.65 - 1H.05	SM Q	*	0.608222	SM	1.0974e-08	Q	5.43697e-10	*	0.690781	8.76e-07	2.7e-06	2H.65	8.76e-07	1.3e-06	1H.05	n/a	RNA.regulation of transcription.WRKY domain transcription factor family	11/06/02 AAM19057.1 3e-20 (AC099774) putative DNA-binding protein [Oryza sativa (japonica cultivar-group)]
Contig15882_s_at	2H.68 - 1H.05	SM Q	*	0.878428	SM	7.74962e-09	Q	4.13089e-21	*	0.623302	4.38e-07	1.99e-06	2H.68	4.38e-07	7.35e-07	1H.05	n/a	not assigned.no ontology	11/04/02 AAF64042.1 6e-79 (AF229813) fatty acid alpha-oxidase [Oryza sativa]
Contig15898_at	2H.68 - 1H.06	Q SM	*	0.483491	Q	1.54069e-09	SM	4.71828e-07	*	0.560554	4.38e-07	1.99e-06	2H.68	7.27e-05	7.1e-05	1H.06	n/a	not assigned.unknown	<none>
Contig15923_at	2H.66 - 1H.05	Q SM	*	0.3437	Q	8.62421e-07	SM	3.48926e-08	*	0.118194	0.000233362	0.000378104	2H.66	8.32e-06	9.84e-06	1H.05	n/a	signalling.receptor kinases.wall associated kinase	11/07/02 AAK98689.1 2e-61 (AC069158) Putative wall-associated kinase 2 [Oryza sativa] [Oryza sativa (japonica cultivar-group)]
Contig15936_at	2H.67 - 1H.05	SM Q	*	0.189252	SM	4.78783e-13	Q	2.60424e-09	SM	0.00626057	4.38e-07	1.99e-06	2H.67	1.31e-06	1.85e-06	1H.05	n/a	mitochondrial electron transport / ATP synthesis.alternative oxidase	11/08/02 BAA28772.1 6e-21 (AB004813) alternative oxidase [Oryza sativa (japonica cultivar-group)]
Contig15946_at	2H.66 - 1H.05	SM Q	*	0.66215	SM	2.09736e-09	Q	1.3528e-18	*	0.953444	8.76e-07	2.7e-06	2H.66	4.38e-07	7.35e-07	1H.05	PacMan	lipid metabolism.exotics (steroids, squalene etc).sphingolipids	11/07/02 AAM54154.1 6e-43 (AC104616) Putative serine palmitoyltransferase [Oryza sativa (japonica cultivar-group)]
Contig15950_at	2H.67 - 1H.05	SM Q	*	0.761819	SM	8.69921e-07	Q	5.33905e-09	*	0.941263	0.000395359	0.000600463	2H.67	2.19e-06	2.97e-06	1H.05	n/a	RNA.regulation of transcription.unclassified	11/08/02 BAB07996.1 1e-12 (AP002525) putative zinc finger protein [Oryza sativa (japonica cultivar-group)]
Contig1597_s_at	2H.68 - 1H.05	SM Q	*	0.78919	SM	2.54522e-08	Q	6.14612e-18	*	0.330613	1.31e-06	3.63e-06	2H.68	4.38e-07	7.35e-07	1H.05	PacMan	misc.glutathione S transferases	10/26/02 AAL73394.1 e-108 glutathione transferase [Hordeum vulgare subsp. vulgare]
Contig16000_at	2H.66 - 1H.04	Q SM	*	0.149696	Q	6.77169e-07	SM	3.04934e-10	*	0.136603	4.07e-05	8.18e-05	2H.66	8.76e-07	1.3e-06	1H.04	iPacMan	protein.synthesis.chloroplast/mito - plastid ribosomal protein.plastid	11/08/02 NP_191160.1 3e-21 putative protein; protein id: At3g56010.1
Contig16020_at	2H.65 - 1H.05	Q SM	*	0.350228	Q	7.37773e-06	SM	3.87657e-11	*	0.480604	8.58e-05	0.000158226	2H.65	4.38e-07	7.35e-07	1H.05	n/a	not assigned.unknown	01/29/03 NP_191499.1 1e-04 putative protein; protein id: At3g59400.1
Contig16025_at	2H.66 - 1H.05	SM Q	*	0.325025	SM	3.39739e-11	Q	1.60461e-14	*	0.244082	4.38e-07	1.99e-06	2H.66	4.38e-07	7.35e-07	1H.05	PacMan	misc.UDP glucosyl and glucoronyl transferases	11/06/02 NP_193724.1 3e-15 putative protein; protein id: At4g19900.1 [Arabidopsis thaliana] pir||F85225 hypothetical protein AT4g19900 [imported] - Arabidopsis thalian
Contig16046_at	2H.67 - 1H.05	SM Q	*	0.870109	SM	7.04598e-07	Q	5.56081e-12	SM	0.0292227	0.000152802	0.00026195	2H.67	4.38e-07	7.35e-07	1H.05	n/a	not assigned.unknown	<none>
Contig16060_at	2H.68 - 1H.03	SM Q	*	0.442428	SM	1.22175e-09	Q	1.37129e-06	*	0.837882	4.38e-07	1.99e-06	2H.68	6.35e-05	6.29e-05	1H.03	n/a	not assigned.unknown	10/29/02 AAL77138.1 4e-06 (AC097447) Hypothetical protein [Oryza sativa]
Contig16091_at	2H.67 - 1H.05	SM Q	*	0.564712	SM	1.05407e-08	Q	2.32212e-16	SM	0.0122492	1.31e-06	3.63e-06	2H.67	4.38e-07	7.35e-07	1H.05	PacMan	not assigned.unknown	11/07/02 BAB86193.1 2e-18 B1147A04.10 [Oryza sativa (japonica cultivar-group)]
Contig16122_at	2H.67 - 1H.06	Q Q	*	0.32482	Q	6.35233e-07	Q	2.37784e-06	*	0.0836198	9.11e-05	0.000166643	2H.67	0.000460157	0.000387905	1H.06	n/a	development.unspecified	10/02/02 AAN05533.1 8e-93 (AC027038) putative WD domain containing protein [Oryza sativa (japonica cultivar-group)]
Contig16157_at	2H.67 - 1H.06	SM Q	*	0.935097	SM	8.38113e-11	Q	2.65743e-09	SM	0.000138489	4.38e-07	1.99e-06	2H.67	1.31e-06	1.85e-06	1H.06	n/a	signalling.calcium	10/13/02 T03263 1e-84 calcium-dependent protein kinase (EC 2.7.1.-) 7 - maize dbj|BAA13232.1| (D87042) Calcium-dependent protein kinase [Zea mays]
Contig16224_at	2H.66 - 1H.05	Q SM	*	0.366248	Q	4.17207e-06	SM	9.95313e-07	*	0.158688	0.000351138	0.000543545	2H.66	0.000191331	0.000174038	1H.05	iPacMan	RNA.regulation of transcription.AT-rich interaction domain containing transcription factor family	11/06/02 NP_171980.1 3e-33 (NM_100366) unknown protein; protein id: At1g04880.1 [Arabidopsis thaliana]
Contig16226_at	2H.66 - 1H.04	SM Q	*	0.126262	SM	8.5932e-11	Q	2.89604e-06	*	0.3187	4.38e-07	1.99e-06	2H.66	0.000789842	0.000628341	1H.04	n/a	not assigned.unknown	10/27/02 BAB69445.1 2e-54 (AB059237) hypothetical protein [Oryza sativa]
Contig16255_s_at	2H.66 - 1H.08	Q SM	*	0.735441	Q	6.71002e-08	SM	9.52071e-06	*	0.93896	1.31e-06	3.63e-06	2H.66	0.000333187	0.000288366	1H.08	n/a	RNA.regulation of transcription.MYB domain transcription factor family	11/06/02 AAN39330.1 7e-30 (AF543195) telomere binding protein TBP1 [Nicotiana glutinosa]
Contig16285_at	2H.66 - 1H.05	Q SM	*	0.26798	Q	3.72057e-07	SM	1.13372e-06	*	0.944936	6.92e-05	0.000130187	2H.66	0.000247373	0.000220435	1H.05	iPacMan	not assigned.no ontology	01/29/03 NP_194867.2 3e-37 similar to putative ABC transporter; protein id: At4g31390.1
Contig16306_at	2H.66 - 1H.08	SM Q	*	0.704415	SM	1.173e-11	Q	1.47196e-10	*	0.431415	4.38e-07	1.99e-06	2H.66	4.38e-07	7.35e-07	1H.08	n/a	not assigned.unknown	10/31/02 NP_175266.1 3e-38 hypothetical protein; protein id: At1g48320.1 [Arabidopsis thaliana]
Contig1634_at	2H.66 - 1H.05	SM Q	*	0.777205	SM	2.45819e-07	Q	2.11536e-22	*	0.230071	1.58e-05	3.54e-05	2H.66	4.38e-07	7.35e-07	1H.05	PacMan	cell wall.cell wall proteins.RGP	11/06/02 T11577 e-113 type IIIa membrane protein cp-wap13 - cowpea gb|AAB61672.1| type IIIa membrane protein cp-wap13 [Vigna unguiculata]
Contig16341_s_at	2H.68 - 1H.06	SM Q	*	0.629281	SM	2.28308e-07	Q	3.60188e-07	*	0.447857	8.76e-07	2.7e-06	2H.68	5.04e-05	5.1e-05	1H.06	n/a	not assigned.unknown	10/31/02 NP_196890.1 4e-22 (NM_121389) putative protein; protein id: At5g13860.1 [Arabidopsis thaliana]
Contig16351_at	2H.66 - 1H.07	Q SM	*	0.309313	Q	2.94785e-09	SM	4.96184e-06	*	0.366613	8.76e-07	2.7e-06	2H.66	0.000324431	0.000281371	1H.07	iPacMan	not assigned.unknown	<none>
Contig1644_at	2H.68 - 1H.05	Q SM	*	0.177695	Q	2.11503e-06	SM	2.22884e-13	*	0.749689	3.55e-05	7.25e-05	2H.68	4.38e-07	7.35e-07	1H.05	iPacMan	PS.lightreaction.cytochrome b6/f	11/08/02 AAC78103.1 e-102 Rieske Fe-S precursor protein [Oryza sativa]
Contig16514_at	2H.66 - 1H.05	Q SM	*	0.178657	Q	6.54886e-07	SM	1.69049e-08	*	0.203678	0.000290718	0.000459769	2H.66	5.69e-06	7.17e-06	1H.05	n/a	not assigned.unknown	<none>
Contig16572_at	2H.66 - 1H.05	Q SM	*	0.390958	Q	2.28867e-09	SM	1.96844e-07	*	0.389951	8.76e-07	2.7e-06	2H.66	4.55e-05	4.67e-05	1H.05	n/a	protein.degradation.ubiquitin.E3.SCF.FBOX	11/06/02 NP_567297.1 4e-10 F-box protein family
Contig16595_at	2H.66 - 1H.05	Q SM	*	0.563739	Q	3.00026e-06	SM	1.17236e-08	*	0.404318	0.000644045	0.000920858	2H.66	4.82e-06	6.22e-06	1H.05	iPacMan	not assigned.unknown	10/13/02 NP_566327.1 1e-71 (NM_111680) expressed protein; protein id: At3g08010.1
Contig16603_at	2H.66 - 1H.05	SM Q	*	0.683777	SM	6.17254e-12	Q	5.05551e-09	*	0.312477	4.38e-07	1.99e-06	2H.66	2.19e-06	2.97e-06	1H.05	PacMan	transport.metabolite transporters at the envelope membrane	11/06/02 AAN17410.1 8e-26 (BT000433) integral membrane protein
Contig16614_at	2H.66 - 1H.05	Q SM	*	0.89374	Q	1.51863e-07	SM	4.21046e-09	*	0.23722	7.88e-06	1.91e-05	2H.66	1.31e-06	1.85e-06	1H.05	n/a	DNA.unspecified	11/06/02 BAB89672.1 3e-57 sec14 like protein [Oryza sativa (japonica cultivar-group)] dbj|BAB92895.1| sec14 like protein [Oryza sativa (japonica cultivar-group)]
Contig16618_at	2H.68 - 1H.05	Q SM	*	0.534667	Q	5.72592e-07	SM	2.60622e-10	Q	0.000717504	2.63e-06	6.83e-06	2H.68	4.38e-07	7.35e-07	1H.05	n/a	RNA.regulation of transcription.C2C2(Zn) CO-like, Constans-like zinc finger family	11/06/02 BAB32997.1 2e-47 (AP003105) putative zinc-finger protein [Oryza sativa (japonica cultivar-group)]
Contig16649_at	2H.66 - 1H.05	SM Q	*	0.916372	SM	5.18662e-11	Q	2.02754e-12	*	0.979678	4.38e-07	1.99e-06	2H.66	4.38e-07	7.35e-07	1H.05	PacMan	Co-factor and vitamine metabolism	11/06/02 NP_194945.2 2e-36 (NM_119370) putative protein; protein id: At4g32180.1
Contig16748_at	2H.67 - 1H.06	SM Q	*	0.660428	SM	6.66789e-10	Q	2.75684e-10	SM	0.00635125	4.38e-07	1.99e-06	2H.67	4.38e-07	7.35e-07	1H.06	PacMan	not assigned.unknown	<none>
Contig16761_at	2H.66 - 1H.08	SM Q	*	0.462603	SM	1.88227e-07	Q	6.22795e-06	Q	0.0414274	5.21e-05	0.000101765	2H.66	1.66e-05	1.84e-05	1H.08	n/a	misc.cytochrome P450	11/08/02 BAA96158.1 7e-62 unnamed protein product [Oryza sativa (japonica cultivar-group)] dbj|BAA96200.1| unnamed protein product [Oryza sativa (japonica cultivar-gr
Contig16773_at	2H.66 - 1H.05	Q SM	*	0.532489	Q	1.95535e-06	SM	2.50222e-11	*	0.979584	0.000127846	0.000223677	2H.66	4.38e-07	7.35e-07	1H.05	iPacMan	not assigned.unknown	10/29/02 BAB85417.1 5e-14 (AP004031) hypothetical protein [Oryza sativa (japonica cultivar-group)]
Contig168_at	2H.65 - 1H.05	Q SM	*	0.586043	Q	1.75681e-06	SM	3.10908e-10	*	0.0716913	5.65e-05	0.000108779	2H.65	4.38e-07	7.35e-07	1H.05	n/a	PS.lightreaction.photosystem II.LHC-II	10/25/02 S21386 3e-053 chlorophyll a/b-binding protein CP29 precursor - barley emb|CAA44777.1| Precursor of CP29
Contig16892_at	2H.67 - 1H.05	SM Q	*	0.953172	SM	8.88898e-13	Q	4.1571e-16	SM	0.000671566	4.38e-07	1.99e-06	2H.67	4.38e-07	7.35e-07	1H.05	PacMan	transport.nucleotides	11/06/02 NP_174143.1 2e-25 purine permease
Contig16902_at	2H.67 - 1H.05	SM Q	*	0.108846	SM	6.12957e-06	Q	1.68974e-09	*	0.0728345	0.000597198	0.000864096	2H.67	8.76e-07	1.3e-06	1H.05	n/a	protein.glycosylation	10/02/02 CAD44839.1 1e-61 (AJ506741) beta 1
Contig16923_at	2H.68 - 1H.05	SM Q	*	0.300487	SM	1.24123e-05	Q	3.0095e-07	*	0.643867	6.92e-05	0.000130187	2H.68	5.65e-05	5.66e-05	1H.05	n/a	transport.ABC transporters and multidrug resistance systems	11/08/02 BAB21275.1 6e-36 putative ABC transporter protein [Oryza sativa (japonica cultivar-group)]
Contig16935_at	2H.67 - 1H.05	SM Q	*	0.154814	SM	1.10729e-11	Q	2.6436e-15	*	0.129817	4.38e-07	1.99e-06	2H.67	4.38e-07	7.35e-07	1H.05	n/a	not assigned.unknown	<none>
Contig1698_at	2H.66 - 1H.08	Q SM	*	0.447701	Q	4.65459e-08	SM	7.6483e-09	*	0.0566657	6.13e-06	1.52e-05	2H.66	1.31e-06	1.85e-06	1H.08	n/a	lipid metabolism.FA desaturation.omega 6 desaturase	10/13/02 AAF80560.1 e-101 omega-6 fatty acid desaturase [Sesamum indicum]
Contig16987_at	2H.63 - 1H.05	Q SM	*	0.746429	Q	1.51136e-06	SM	1.32224e-11	Q	0.00746669	1.14e-05	2.67e-05	2H.63	4.38e-07	7.35e-07	1H.05	n/a	secondary metabolism.isoprenoids.carotenoids	11/08/02 AAL91366.1 1e-86 (AF416727) carotenoid isomerase [Lycopersicon esculentum]
Contig17006_at	2H.66 - 1H.05	SM Q	*	0.580139	SM	1.34233e-09	Q	6.03673e-13	*	0.983826	8.76e-07	2.7e-06	2H.66	4.38e-07	7.35e-07	1H.05	n/a	stress.biotic	11/06/02 T03274 5e-23 hsr201 protein
Contig17025_at	2H.66 - 1H.05	SM Q	*	0.571245	SM	2.31508e-07	Q	5.06644e-21	*	0.601543	7.88e-06	1.91e-05	2H.66	4.38e-07	7.35e-07	1H.05	n/a	glycolysis.enolase	10/13/02 NP_177543.1 1e-39 putative enolase; protein id: At1g74030.1
Contig17053_at	2H.67 - 1H.05	Q SM	*	0.974344	Q	1.1164e-09	SM	7.09764e-14	Q	0.0353847	4.38e-07	1.99e-06	2H.67	4.38e-07	7.35e-07	1H.05	n/a	not assigned.unknown	<none>
Contig17091_at	2H.66 - 1H.05	Q SM	*	0.0747176	Q	2.80131e-06	SM	4.09255e-10	*	0.186441	0.000344571	0.000534556	2H.66	4.38e-07	7.35e-07	1H.05	n/a	not assigned.unknown	01/29/03 NP_565196.1 1e-28 Expressed protein; protein id: At1g78995.1
Contig17093_at	2H.66 - 1H.05	SM Q	*	0.556962	SM	5.48376e-07	Q	1.444e-09	SM	0.00586294	4.47e-05	8.85e-05	2H.66	8.76e-07	1.3e-06	1H.05	n/a	transport.ABC transporters and multidrug resistance systems	10/02/02 NP_190362.2 1e-90 (NM_114646) ABC transporter family protein; protein id: At3g47780.1 [Arabidopsis thaliana]
Contig17100_at	2H.66 - 1H.05	SM Q	*	0.793688	SM	1.00232e-10	Q	2.68392e-14	*	0.242694	4.38e-07	1.99e-06	2H.66	4.38e-07	7.35e-07	1H.05	PacMan	not assigned.unknown	11/08/02 NP_565720.1 8e-11 (NM_128687) Expressed protein; protein id: At2g31305.1
Contig17131_at	2H.68 - 1H.05	Q SM	*	0.855667	Q	2.36518e-07	SM	5.94314e-09	Q	0.0176732	1.36e-05	3.12e-05	2H.68	2.19e-06	2.97e-06	1H.05	n/a	signalling.G-proteins	11/07/02 BAB90310.1 8e-42 (AP003436) putative Rho GDP-dissociation inhibitor [Oryza sativa (japonica cultivar-group)]
Contig17166_at	2H.66 - 1H.05	Q SM	*	0.294868	Q	1.15063e-06	SM	2.59058e-10	*	0.722758	0.000107268	0.000191485	2H.66	4.38e-07	7.35e-07	1H.05	iPacMan	not assigned.unknown	<none>
Contig17208_at	2H.66 - 1H.05	SM Q	*	0.109234	SM	2.514e-06	Q	2.30576e-10	*	0.326054	0.000668564	0.000951694	2H.66	4.38e-07	7.35e-07	1H.05	PacMan	cell. vesicle transport	Coatomer subunit beta
Contig17251_s_at	2H.66 - 1H.05	Q SM	*	0.637288	Q	7.91115e-10	SM	2.22984e-06	Q	0.0128221	8.76e-07	2.7e-06	2H.66	0.00046366	0.00039049	1H.05	iPacMan	not assigned.unknown	<none>
Contig17276_at	2H.66 - 1H.08	SM Q	*	0.841932	SM	1.06141e-09	Q	2.44672e-06	*	0.284676	4.38e-07	1.99e-06	2H.66	0.000118651	0.000111592	1H.08	n/a	transport.ABC transporters and multidrug resistance systems	10/29/02 NP_200978.1 4e-52 (NM_125564) ABC transporter family protein; protein id: At5g61700.1 [Arabidopsis thaliana]
Contig17284_at	2H.65 - 1H.08	SM Q	*	0.990331	SM	1.16474e-10	Q	1.40881e-07	*	0.472788	8.76e-07	2.7e-06	2H.65	1.71e-05	1.88e-05	1H.08	PacMan	misc.cytochrome P450	11/06/02 BAB19121.1 4e-62 putative cytochrome P450 [Oryza sativa (japonica cultivar-group)]
Contig17308_at	2H.63 - 1H.05	Q SM	*	0.151436	Q	1.21625e-07	SM	5.38905e-06	Q	0.000192415	6.26e-05	0.000119573	2H.63	0.00102189	0.000790441	1H.05	n/a	not assigned.unknown	10/29/02 BAB90222.1 8e-28 (AP003409) putative DNA-damage-inducible protein P [Oryza sativa (japonica cultivar-group)]
Contig17325_s_at	2H.67 - 1H.04	Q Q	*	0.9758	Q	6.64129e-07	Q	2.85686e-06	*	0.543175	0.000179072	0.00029968	2H.67	0.00058669	0.00047965	1H.04	n/a	protein.degradation.ubiquitin	<none>
Contig17334_at	2H.65 - 1H.05	SM Q	*	0.350079	SM	6.52328e-07	Q	5.01387e-07	*	0.123045	5.69e-06	1.43e-05	2H.65	8.67e-05	8.35e-05	1H.05	n/a	misc.plastocyanin-like	11/04/02 AAL79716.1 4e-32 (AC091774) putative blue copper-binding protein [Oryza sativa]
Contig1737_at	2H.65 - 1H.05	SM Q	*	0.54151	SM	3.60662e-08	Q	3.22486e-14	*	0.843144	1.31e-06	3.63e-06	2H.65	4.38e-07	7.35e-07	1H.05	PacMan	hormone metabolism.jasmonate.synthesis-degradation.lipoxygenase	10/28/02 T05943 e-141 probable lipoxygenase (EC 1.13.11.12) - barley gb|AAB60715.1| lipoxygenase [Hordeum vulgare]
Contig17399_at	2H.65 - 1H.05	Q SM	*	0.731179	Q	4.92546e-08	SM	7.97215e-08	*	0.0663471	8.76e-07	2.7e-06	2H.65	1.71e-05	1.88e-05	1H.05	n/a	not assigned.unknown	11/08/02 AAD34585.2 5e-05 S-adenosyl-L-methionine:L-methionine S-methyltransferase [Zea mays]
Contig17478_at	2H.66 - 1H.05	SM Q	*	0.714073	SM	1.52651e-11	Q	5.10194e-18	*	0.0598077	4.38e-07	1.99e-06	2H.66	4.38e-07	7.35e-07	1H.05	PacMan	amino acid metabolism.synthesis.aromatic aa.tryptophan	11/08/02 NP_198669.1 1e-96 tryptophan synthase beta chain; protein id: At5g38530.1
Contig17487_at	2H.67 - 1H.05	SM Q	*	0.298722	SM	1.80597e-14	Q	9.72427e-10	*	0.321338	4.38e-07	1.99e-06	2H.67	8.76e-07	1.3e-06	1H.05	n/a	not assigned.unknown	<none>
Contig17553_at	2H.66 - 1H.05	Q SM	*	0.320163	Q	4.19363e-08	SM	6.37406e-07	Q	0.0211194	1.71e-05	3.81e-05	2H.66	0.000132224	0.000123652	1H.05	iPacMan	not assigned.unknown	10/02/02 AAK73132.1 e-100 putative protein [Oryza sativa]
Contig17574_at	2H.66 - 1H.05	Q SM	*	0.894862	Q	3.83032e-07	SM	2.56411e-11	*	0.883054	6.61e-05	0.000124997	2H.66	4.38e-07	7.35e-07	1H.05	n/a	not assigned.no ontology	11/07/02 CAA65337.1 1e-49 (X96482) PAC [Arabidopsis thaliana]
Contig17595_at	2H.68 - 1H.05	Q SM	*	0.504898	Q	7.2635e-07	SM	4.22492e-08	*	0.669909	3.94e-06	1.01e-05	2H.68	9.19e-06	1.08e-05	1H.05	iPacMan	RNA.regulation of transcription.unclassified	10/13/02 NP_198887.1 7e-71 (NM_123436) zinc finger - like protein; protein id: At5g40710.1 [Arabidopsis thaliana]
Contig17607_at	2H.66 - 1H.05	Q SM	*	0.66665	Q	6.87121e-06	SM	1.25617e-08	*	0.737424	0.000327058	0.000510046	2H.66	5.25e-06	6.66e-06	1H.05	n/a	protein.postranslational modification	01/29/03 NP_194952.2 8e-32 putative protein; protein id: At4g32250.1
Contig17635_at	2H.67 - 1H.06	SM Q	*	0.61601	SM	1.56317e-07	Q	8.14691e-06	*	0.177252	8.76e-07	2.7e-06	2H.67	0.00117688	0.000899766	1H.06	n/a	not assigned.unknown	<none>
Contig1774_at	2H.66 - 1H.06	Q SM	*	0.506602	Q	1.01998e-06	SM	1.87287e-08	*	0.375923	1.14e-05	2.67e-05	2H.66	2.19e-06	2.97e-06	1H.06	iPacMan	PS.photorespiration.glycolate oxydase	01/29/03 NP_188060.1 e-113 glycolate oxidase
Contig17759_at	2H.66 - 1H.05	SM Q	*	0.905487	SM	1.50103e-08	Q	1.82112e-28	*	0.560527	8.76e-07	2.7e-06	2H.66	4.38e-07	7.35e-07	1H.05	PacMan	misc.oxidases - copper, flavone etc.	11/06/02 AAD10251.1 3e-29 blue copper-binding protein homolog [Triticum aestivum]
Contig17768_at	2H.67 - 1H.06	SM Q	*	0.630866	SM	3.82375e-11	Q	2.61295e-06	*	0.0938114	4.38e-07	1.99e-06	2H.67	0.000231173	0.000207001	1H.06	n/a	amino acid metabolism.central amino acid metabolism.aspartate.degradation	11/04/02 T51421 9e-71 L-aspartate oxidase-like protein - Arabidopsis thaliana emb|CAC01875.1| (AL391149) L-aspartate oxidase-like protein [Arabidopsis thaliana]
Contig17806_at	2H.67 - 1H.06	Q Q	*	0.12955	Q	3.92259e-07	Q	1.97246e-06	SM	0.0161988	2.19e-05	4.68e-05	2H.67	0.000434326	0.000368063	1H.06	n/a	not assigned.unknown	<none>
Contig17818_at	2H.66 - 1H.05	SM Q	*	0.622616	SM	2.49604e-10	Q	3.04351e-12	*	0.862436	4.38e-07	1.99e-06	2H.66	4.38e-07	7.35e-07	1H.05	PacMan	signalling.receptor kinases.DUF 26	11/06/02 NP_198854.1 6e-48 (NM_123402) receptor-like protein kinase; protein id: At5g40380.1 [Arabidopsis thaliana]
Contig17831_at	2H.66 - 1H.05	Q SM	*	0.345289	Q	5.9157e-06	SM	1.01369e-10	*	0.323487	0.00053634	0.000786631	2H.66	4.38e-07	7.35e-07	1H.05	iPacMan	cell.organisation	10/26/02 NP_196609.1 2e-82 (NM_121085) kinesin-related protein; protein id: At5g10470.1 [Arabidopsis thaliana]
Contig17908_at	2H.66 - 1H.06	SM Q	*	0.587288	SM	8.62463e-06	Q	7.17431e-13	*	0.658377	0.000694833	0.000983299	2H.66	4.38e-07	7.35e-07	1H.06	n/a	transport.metal	11/06/02 NP_187817.1 2e-73 (NM_112045) unknown protein; protein id: At3g12100.1 [Arabidopsis thaliana]
Contig1791_x_at	2H.67 - 1H.05	SM Q	*	0.941404	SM	3.31461e-12	Q	3.81856e-16	SM	0.00319639	4.38e-07	1.99e-06	2H.67	4.38e-07	7.35e-07	1H.05	PacMan	amino acid metabolism.degradation.aspartate family.methionine	10/04/02 P32112 e-132 Adenosylhomocysteinase (S-adenosyl-L-homocysteine hydrolase) (AdoHcyase)
Contig17936_at	2H.67 - 1H.05	Q SM	*	0.534278	Q	5.79121e-12	SM	6.45906e-06	*	0.14782	4.38e-07	1.99e-06	2H.67	0.00123555	0.000940485	1H.05	n/a	DNA.repair	11/06/02 NP_567236.1 5e-42 (NM_116479) T14P8.6; protein id: At4g02460.1
Contig1795_at	2H.67 - 1H.05	SM Q	*	0.0894806	SM	1.43142e-11	Q	1.60015e-19	SM	0.012748	8.76e-07	2.7e-06	2H.67	4.38e-07	7.35e-07	1H.05	PacMan	secondary metabolism.phenylpropanoids.lignin biosynthesis.PAL	11/08/02 Q43210 e-127 Phenylalanine ammonia-lyase pir||T06545 phenylalanine ammonia-lyase (EC 4.3.1.5) - wheat
Contig17954_at	2H.67 - 1H.05	SM Q	*	0.903931	SM	4.93902e-12	Q	8.57388e-22	*	0.0815894	4.38e-07	1.99e-06	2H.67	4.38e-07	7.35e-07	1H.05	PacMan	not assigned.no ontology	11/06/02 BAB85362.1 7e-61 (AP003455) hypothetical protein [Oryza sativa (japonica cultivar-group)]
Contig17968_at	2H.66 - 1H.05	Q SM	*	0.788773	Q	5.47212e-07	SM	4.09221e-08	*	0.37108	5.04e-05	9.86e-05	2H.66	7.44e-06	8.87e-06	1H.05	n/a	not assigned.unknown	11/08/02 NP_568702.1 5e-11 expressed protein; protein id: At5g48790.1
Contig1799_s_at	2H.67 - 1H.05	SM Q	Q	0.00833258	SM	1.87906e-07	Q	1.19012e-07	*	0.948233	2.71e-05	5.73e-05	2H.67	2.28e-05	2.45e-05	1H.05	n/a	secondary metabolism.phenylpropanoids.lignin biosynthesis.PAL	11/08/02 T06546 e-121 phenylalanine ammonia-lyase (EC 4.3.1.5) - wheat (fragment) emb|CAA68064.1| (X99725) phenylalanine ammonia-lyase [Triticum aestivum]
Contig17991_at	2H.66 - 1H.05	Q SM	*	0.862324	Q	3.78713e-06	SM	6.9075e-14	*	0.853086	0.00015718	0.000267499	2H.66	4.38e-07	7.35e-07	1H.05	n/a	not assigned.unknown	11/08/02 NP_567723.1 5e-05 putative protein; protein id: At4g25570.1
Contig1800_at	2H.67 - 1H.05	SM Q	*	0.826473	SM	1.82076e-14	Q	8.6954e-19	*	0.131174	4.38e-07	1.99e-06	2H.67	4.38e-07	7.35e-07	1H.05	n/a	secondary metabolism.phenylpropanoids.lignin biosynthesis.PAL	10/13/02 T05966 e-120 phenylalanine ammonia-lyase (EC 4.3.1.5) - barley (fragment) emb|CAA89005.1| phenylalanine ammonia-lyase [Hordeum vulgare subsp. vulgare]
Contig1800_s_at	2H.67 - 1H.05	SM Q	*	0.714918	SM	5.65475e-08	Q	9.65043e-13	*	0.154837	1.31e-06	3.63e-06	2H.67	4.38e-07	7.35e-07	1H.05	n/a	secondary metabolism.phenylpropanoids.lignin biosynthesis.PAL	10/13/02 T05966 e-120 phenylalanine ammonia-lyase (EC 4.3.1.5) - barley (fragment) emb|CAA89005.1| phenylalanine ammonia-lyase [Hordeum vulgare subsp. vulgare]
Contig18012_at	2H.67 - 1H.05	SM Q	*	0.910656	SM	3.91782e-13	Q	1.13311e-06	*	0.118627	4.38e-07	1.99e-06	2H.67	0.000206217	0.000186495	1H.05	n/a	protein.postranslational modification	11/06/02 BAC21348.1 e-123 (AP003816) hypothetical protein~similar to Arabidopsis thaliana chromosome 4
Contig1802_at	2H.67 - 1H.05	SM Q	*	0.0501407	SM	3.74336e-11	Q	4.10618e-23	SM	0.0334573	8.76e-07	2.7e-06	2H.67	4.38e-07	7.35e-07	1H.05	PacMan	secondary metabolism.phenylpropanoids.lignin biosynthesis.PAL	10/02/02 Q43210 3e-70 Phenylalanine ammonia-lyase pir||T06545 phenylalanine ammonia-lyase (EC 4.3.1.5) - wheat
Contig18020_at	2H.67 - 1H.05	SM Q	*	0.771417	SM	7.6758e-08	Q	1.06094e-09	SM	0.00481023	1.31e-06	3.63e-06	2H.67	8.76e-07	1.3e-06	1H.05	n/a	RNA.regulation of transcription.MYB domain transcription factor family	11/08/02 AAK08983.1 8e-60 (AY026332) Myb transcription factor JAMyb [Oryza sativa] [Oryza sativa (japonica cultivar-group)]
Contig1803_at	2H.67 - 1H.05	SM Q	*	0.878176	SM	9.15584e-11	Q	4.12924e-17	SM	0.0201452	8.76e-07	2.7e-06	2H.67	4.38e-07	7.35e-07	1H.05	n/a	secondary metabolism.phenylpropanoids.lignin biosynthesis.PAL	10/13/02 T05968 e-132 probable phenylalanine ammonia-lyase (EC 4.3.1.5) - barley (fragment)
Contig1805_s_at	2H.67 - 1H.05	SM Q	*	0.197619	SM	1.30616e-13	Q	2.29868e-16	*	0.510765	4.38e-07	1.99e-06	2H.67	4.38e-07	7.35e-07	1H.05	n/a	secondary metabolism.phenylpropanoids.lignin biosynthesis.PAL	11/04/02 T05966 e-107 phenylalanine ammonia-lyase (EC 4.3.1.5) - barley (fragment) emb|CAA89005.1| phenylalanine ammonia-lyase [Hordeum vulgare subsp. vulgare]
Contig18081_at	2H.66 - 1H.05	Q SM	*	0.177434	Q	2.21635e-07	SM	1.04485e-08	*	0.975604	1.71e-05	3.81e-05	2H.66	3.06e-06	4.05e-06	1H.05	iPacMan	not assigned.unknown	<none>
Contig18102_at	2H.65 - 1H.05	SM Q	*	0.484241	SM	2.95611e-06	Q	4.55136e-06	*	0.864409	0.000483362	0.000717363	2H.65	0.000903677	0.000709166	1H.05	n/a	cell. vesicle transport	11/06/02 AAK15443.1 2e-93 putative oxysterol-binding protein [Oryza sativa (japonica cultivar-group)]
Contig18125_at	2H.66 - 1H.05	Q SM	*	0.653278	Q	1.92034e-08	SM	6.97256e-08	Q	0.0126126	8.76e-07	2.7e-06	2H.66	1.66e-05	1.84e-05	1H.05	n/a	misc.short chain dehydrogenase/reductase (SDR)	10/26/02 BAB78667.1 e-106 (AP003434) contains EST AU064167(E4058)~similar to Arabidopsis thaliana hypothetical protein F17N18.140~unknown protein
Contig1815_at	2H.66 - 1H.06	Q SM	*	0.94112	Q	2.40988e-05	SM	1.46441e-10	*	0.131424	0.000184326	0.000307408	2H.66	4.38e-07	7.35e-07	1H.06	iPacMan	PS.lightreaction.photosystem I.LHC-I	11/08/02 AAA18206.1 3e-95 (U01103) PSI type III chlorophyll a/b-binding protein [Arabidopsis thaliana]
Contig18178_at	2H.66 - 1H.08	Q SM	*	0.397442	Q	2.82705e-07	SM	1.45508e-06	*	0.377813	2.5e-05	5.28e-05	2H.66	0.000144921	0.000134901	1H.08	iPacMan	not assigned.unknown	11/04/02 NP_566899.1 7e-12 (NM_114690) putative protein; protein id: At3g48200.1
Contig18255_at	2H.63 - 1H.08	Q SM	*	0.508	Q	1.51954e-07	SM	6.68212e-08	*	0.949621	1.97e-05	4.29e-05	2H.63	6.57e-06	8.06e-06	1H.08	iPacMan	not assigned.unknown	<none>
Contig18256_at	2H.66 - 1H.05	SM Q	*	0.479687	SM	7.02629e-08	Q	1.19991e-11	*	0.60184	1.31e-06	3.63e-06	2H.66	4.38e-07	7.35e-07	1H.05	PacMan	not assigned.no ontology	10/13/02 NP_187436.1 7e-69 (NM_111658) hypothetical protein; protein id: At3g07790.1 [Arabidopsis thaliana]
Contig18296_at	2H.66 - 1H.05	Q SM	*	0.610224	Q	2.0987e-07	SM	2.91365e-13	Q	0.0322131	6.39e-05	0.000121631	2H.66	4.38e-07	7.35e-07	1H.05	n/a	not assigned.unknown	<none>
Contig18334_at	2H.67 - 1H.05	SM Q	*	0.676772	SM	5.37543e-09	Q	2.22207e-14	*	0.197999	1.31e-06	3.63e-06	2H.67	4.38e-07	7.35e-07	1H.05	PacMan	not assigned.no ontology	10/13/02 NP_189051.1 4e-74 glutamine:fructose-6-phosphate amidotransferase
Contig18357_at	2H.65 - 1H.05	Q SM	*	0.905595	Q	6.64224e-09	SM	1.56366e-07	*	0.05829	8.76e-07	2.7e-06	2H.65	3.42e-05	3.57e-05	1H.05	iPacMan	not assigned.unknown	11/08/02 NP_565378.1 7e-20 (NM_127131) unknown protein; protein id: At2g15695.1 [Arabidopsis thaliana]
Contig18367_at	2H.67 - 1H.05	SM Q	*	0.348501	SM	3.24634e-09	Q	5.57956e-16	SM	0.0238704	8.76e-07	2.7e-06	2H.67	4.38e-07	7.35e-07	1H.05	n/a	misc.glutathione S transferases	10/28/02 AAM12330.1 6e-054 (AC091680) putative glutathione S-transferase [Oryza sativa (japonica cultivar-group)]
Contig18368_at	2H.67 - 1H.05	SM Q	*	0.629646	SM	8.11871e-13	Q	2.80357e-13	*	0.159492	4.38e-07	1.99e-06	2H.67	4.38e-07	7.35e-07	1H.05	n/a	stress.biotic	11/08/02 CAB55409.1 1e-53 (AL117265) zhb0001.1 [Oryza sativa (indica cultivar-group)]
Contig18387_at	2H.65 - 1H.05	SM Q	*	0.586228	SM	8.16413e-08	Q	7.36787e-10	*	0.989438	1.75e-06	4.74e-06	2H.65	4.38e-07	7.35e-07	1H.05	n/a	not assigned.unknown	<none>
Contig18404_at	2H.66 - 1H.05	Q SM	*	0.310177	Q	6.03275e-06	SM	1.8758e-08	*	0.447434	0.000684325	0.000970737	2H.66	6.13e-06	7.53e-06	1H.05	iPacMan	not assigned.unknown	<none>
Contig18418_at	2H.67 - 1H.05	Q SM	*	0.735336	Q	1.13822e-07	SM	1.08573e-05	Q	0.0229843	2.63e-06	6.83e-06	2H.67	0.00125131	0.000951326	1H.05	n/a	not assigned.unknown	<none>
Contig18418_s_at	2H.67 - 1H.05	Q SM	*	0.9914	Q	2.98797e-08	SM	2.7584e-06	Q	0.0212738	1.31e-06	3.63e-06	2H.67	0.000526707	0.000436136	1H.05	iPacMan	not assigned.unknown	<none>
Contig1846_s_at	2H.63 - 1H.06	Q SM	*	0.373487	Q	7.70273e-05	SM	4.35009e-06	*	0.944036	0.000699649	0.00098921	2H.63	0.000208844	0.000188707	1H.06	n/a	redox.dismutases and catalases	10/13/02 Q43206 e-134 Catalase 1 pir||T06478 catalase (EC 1.11.1.6) - wheat
Contig18487_at	2H.66 - 1H.05	Q SM	*	0.500818	Q	5.81752e-09	SM	1.56805e-13	*	0.244362	8.76e-07	2.7e-06	2H.66	4.38e-07	7.35e-07	1H.05	n/a	development.unspecified	11/07/02 CAD22530.1 1e-79 (AJ430047) 1-deoxy-D-xylulose 5-phosphate synthase 1 [Medicago truncatula]
Contig18558_at	2H.67 - 1H.05	SM Q	*	0.151676	SM	2.59763e-14	Q	2.25282e-19	SM	0.00548385	4.38e-07	1.99e-06	2H.67	4.38e-07	7.35e-07	1H.05	PacMan	secondary metabolism.phenylpropanoids.lignin biosynthesis.PAL	11/06/02 T05966 6e-79 phenylalanine ammonia-lyase (EC 4.3.1.5) - barley (fragment) emb|CAA89005.1| phenylalanine ammonia-lyase [Hordeum vulgare subsp. vulgare]
Contig18580_at	2H.63 - 1H.05	SM SM	*	0.468993	SM	9.86353e-09	SM	2.83041e-06	Q	0.0123892	8.76e-07	2.7e-06	2H.63	0.000386602	0.000330393	1H.05	n/a	not assigned.no ontology	10/27/02 NP_194207.1 5e-82 (NM_118609) putative protein; protein id: At4g24760.1
Contig18586_at	2H.68 - 1H.06	SM Q	*	0.828461	SM	1.19022e-05	Q	2.65482e-08	*	0.943542	0.00066725	0.000950173	2H.68	5.69e-06	7.17e-06	1H.06	n/a	protein.postranslational modification	11/07/02 NP_179394.1 6e-58 (NM_127359) putative peptide methionine sulfoxide reductase; protein id: At2g18030.1 [Arabidopsis thaliana]
Contig18588_at	2H.66 - 1H.05	SM Q	*	0.226929	SM	1.30248e-06	Q	3.93029e-10	*	0.815097	0.000288091	0.00045608	2H.66	4.38e-07	7.35e-07	1H.05	n/a	not assigned.unknown	11/06/02 AAM93677.1 1e-67 unknown protein [Oryza sativa (japonica cultivar-group)]
Contig1859_at	2H.66 - 1H.05	SM Q	*	0.788812	SM	1.16804e-17	Q	2.34854e-13	SM	0.000108762	4.38e-07	1.99e-06	2H.66	4.38e-07	7.35e-07	1H.05	n/a	misc.peroxidases	11/06/02 T04454 1e-75 probable peroxidase (EC 1.11.1.7) precursor - barley emb|CAA05897.1| peroxidase [Hordeum vulgare]
Contig18640_at	2H.66 - 1H.05	Q SM	*	0.857791	Q	1.59566e-07	SM	8.4116e-07	*	0.333275	3.5e-06	9e-06	2H.66	0.000181699	0.000165734	1H.05	iPacMan	not assigned.unknown	11/04/02 NP_566959.1 5e-48 Expressed protein; protein id: At3g52155.1
Contig18641_at	2H.68 - 1H.07	SM Q	*	0.581329	SM	1.61374e-05	Q	1.37154e-09	*	0.735981	0.00032049	0.000501016	2H.68	4.38e-07	7.35e-07	1H.07	n/a	misc.peroxidases	01/29/03 S61408 e-110 peroxidase (EC 1.11.1.7) 4 precursor - wheat emb|CAA59487.1| peroxidase [Triticum aestivum]
Contig18656_at	2H.66 - 1H.08	Q SM	*	0.168081	Q	6.31351e-07	SM	4.07896e-10	*	0.828191	0.000307793	0.000483806	2H.66	4.38e-07	7.35e-07	1H.08	n/a	not assigned.unknown	<none>
Contig1871_at	2H.66 - 1H.06	SM Q	*	0.99599	SM	5.63499e-08	Q	9.80319e-10	*	0.888826	8.76e-07	2.7e-06	2H.66	4.38e-07	7.35e-07	1H.06	n/a	misc.peroxidases	11/08/02 NP_196153.1 1e-67 (NM_120616) peroxidase
Contig18712_at	2H.66 - 1H.05	SM Q	*	0.989128	SM	4.8763e-09	Q	4.20689e-12	SM	0.0200946	2.63e-06	6.83e-06	2H.66	4.38e-07	7.35e-07	1H.05	n/a	not assigned.unknown	11/04/02 BAB63567.1 6e-09 putative receptor protein kinase-like protein [Oryza sativa (japonica cultivar-group)]
Contig18726_at	2H.67 - 1H.05	Q SM	*	0.882015	Q	6.22202e-07	SM	2.08755e-08	*	0.0579159	2.8e-05	5.9e-05	2H.67	6.13e-06	7.53e-06	1H.05	n/a	not assigned.unknown	<none>
Contig18762_at	2H.65 - 1H.05	SM Q	*	0.518702	SM	6.57658e-08	Q	5.22532e-16	*	0.661029	1.31e-06	3.63e-06	2H.65	4.38e-07	7.35e-07	1H.05	n/a	hormone metabolism.ethylene.synthesis-degradation	11/07/02 AAL79802.1 5e-48 putative ethylene-forming enzyme [Oryza sativa]
Contig1879_at	2H.66 - 1H.05	SM Q	*	0.702631	SM	9.77466e-08	Q	2.0768e-17	*	0.806372	1.97e-05	4.29e-05	2H.66	4.38e-07	7.35e-07	1H.05	PacMan	mitochondrial electron transport / ATP synthesis	11/04/02 P00068 7e-61 Cytochrome c pir||CCWT cytochrome c [validated] - wheat
Contig18811_at	2H.65 - 1H.05	SM Q	*	0.915032	SM	8.11315e-14	Q	1.40144e-11	SM	0.0157792	4.38e-07	1.99e-06	2H.65	4.38e-07	7.35e-07	1H.05	n/a	protein.glycosylation	10/27/02 CAD39333.1 1e-66 (AL662935) OSJNBa0094O15.1 [Oryza sativa (japonica cultivar-group)]
Contig18843_at	2H.65 - 1H.05	SM Q	*	0.698292	SM	2.02434e-11	Q	7.28621e-15	*	0.109116	4.38e-07	1.99e-06	2H.65	4.38e-07	7.35e-07	1H.05	PacMan	not assigned.unknown	10/28/02 BAC10842.1 3e-033 (AP004341) contains EST AU033260(S5929)~unknown protein [Oryza sativa (japonica cultivar-group)]
Contig18844_at	2H.63 - 1H.06	SM Q	Q	0.00257917	SM	9.42535e-06	Q	1.1804e-06	*	0.500952	0.000354203	0.000547632	2H.63	0.000113835	0.000107434	1H.06	n/a	transport.metabolite transporters at the mitochondrial membrane	10/13/02 BAB39231.1 1e-79 (AP002869) hypothetical protein~similar to Arabidopsis thaliana chromosome 5
Contig18906_at	2H.67 - 1H.05	SM Q	*	0.842054	SM	2.03947e-13	Q	6.23285e-12	SM	0.000432479	4.38e-07	1.99e-06	2H.67	4.38e-07	7.35e-07	1H.05	n/a	not assigned.unknown	10/02/02 AAK02023.2 5e-07 Putative receptor-like protein kinase 4 [Oryza sativa]
Contig18961_at	2H.66 - 1H.05	SM Q	*	0.258565	SM	5.60828e-08	Q	4.34421e-10	*	0.214832	2.15e-05	4.6e-05	2H.66	4.38e-07	7.35e-07	1H.05	PacMan	RNA.regulation of transcription.HSF,Heat-shock transcription factor family	11/06/02 BAB71737.1 3e-26 (AB050095) heat stress transcription factor Spl7 [Oryza sativa (japonica cultivar-group)]
Contig18966_at	2H.66 - 1H.05	Q SM	*	0.366824	Q	1.57546e-09	SM	5.24412e-12	Q	0.0459655	8.76e-07	2.7e-06	2H.66	4.38e-07	7.35e-07	1H.05	n/a	not assigned.unknown	11/04/02 AAL68842.1 4e-10 (AF466199) putative receptor protein kinase [Sorghum bicolor]
Contig18990_at	2H.66 - 1H.05	SM Q	*	0.253828	SM	6.96772e-09	Q	9.43138e-13	SM	0.00559843	8.76e-07	2.7e-06	2H.66	4.38e-07	7.35e-07	1H.05	n/a	misc.cytochrome P450	11/04/02 BAB39252.1 2e-40 putative cytochrome P450 [Oryza sativa (japonica cultivar-group)] dbj|BAB61166.1| putative cytochrome P450 [Oryza sativa (japonica cultivar-
Contig19_s_at	2H.66 - 1H.05	Q SM	*	0.663398	Q	1.31606e-06	SM	2.53385e-09	*	0.835027	0.000157618	0.000268126	2H.66	1.31e-06	1.85e-06	1H.05	n/a	protein.degradation.ubiquitin.E3.RING	10/02/02 AAM93676.1 e-110 (AC079888) unknown protein [Oryza sativa (japonica cultivar-group)]
Contig19008_at	2H.67 - 1H.05	SM Q	*	0.380069	SM	6.55858e-11	Q	2.75852e-06	*	0.153384	4.38e-07	1.99e-06	2H.67	0.000507443	0.000422982	1H.05	PacMan	not assigned.unknown	11/04/02 AAK29383.1 9e-13 (AF312746) MAP kinase phosphatase [Zea mays]
Contig19029_at	2H.66 - 1H.05	Q SM	*	0.96424	Q	7.33607e-09	SM	4.84517e-10	*	0.275391	8.76e-07	2.7e-06	2H.66	4.38e-07	7.35e-07	1H.05	iPacMan	misc.peroxidases	11/08/02 AAD43561.1 7e-62 bacterial-induced peroxidase precursor [Gossypium hirsutum]
Contig19044_at	2H.67 - 1H.05	SM Q	*	0.69273	SM	2.12345e-12	Q	1.61924e-09	*	0.112496	4.38e-07	1.99e-06	2H.67	8.76e-07	1.3e-06	1H.05	PacMan	not assigned.no ontology	11/06/02 BAB92544.1 3e-35 putative acyl-CoA:1-acylglycerol-3-phosphate acyltransferase [Oryza sativa (japonica cultivar-group)]
Contig19066_at	2H.66 - 1H.08	Q SM	*	0.516484	Q	2.61727e-06	SM	6.60584e-08	*	0.459308	0.000245622	0.000395729	2H.66	9.19e-06	1.08e-05	1H.08	n/a	not assigned.unknown	<none>
Contig19086_at	2H.67 - 1H.05	SM Q	*	0.410225	SM	2.56237e-10	Q	5.56254e-09	*	0.531321	8.76e-07	2.7e-06	2H.67	1.31e-06	1.85e-06	1H.05	n/a	not assigned.unknown	11/06/02 NP_193750.1 9e-11 (NM_118136) putative protein; protein id: At4g20170.1
Contig19139_at	2H.68 - 1H.05	Q SM	*	0.145047	Q	9.52502e-08	SM	1.36071e-07	*	0.929733	1.84e-05	4.07e-05	2H.68	2.67e-05	2.82e-05	1H.05	n/a	not assigned.unknown	11/07/02 NP_199011.1 1e-26 (NM_123561) unknown protein; protein id: At5g41960.1 [Arabidopsis thaliana]
Contig19228_at	2H.66 - 1H.06	SM Q	*	0.678188	SM	5.00142e-08	Q	1.86729e-06	*	0.0703303	8.76e-07	2.7e-06	2H.66	0.000418564	0.00035562	1H.06	n/a	not assigned.unknown	11/08/02 BAC06907.1 6e-22 (AP003702) hypothetical protein~predicted by FGENESH etc. [Oryza sativa (japonica cultivar-group)]
Contig1926_at	2H.67 - 1H.05	SM Q	*	0.970135	SM	7.56078e-12	Q	8.3218e-17	*	0.199167	4.38e-07	1.99e-06	2H.67	4.38e-07	7.35e-07	1H.05	n/a	not assigned.unknown	11/08/02 AAM08784.1 e-131 Putative epimerase/dehydratase [Oryza sativa]
Contig19271_at	2H.66 - 1H.05	Q SM	*	0.429733	Q	4.77268e-07	SM	2.06729e-09	*	0.52804	6.3e-05	0.00012029	2H.66	1.31e-06	1.85e-06	1H.05	iPacMan	not assigned.no ontology	11/04/02 NP_190327.1 5e-28 (NM_114611) putative protein; protein id: At3g47430.1
Contig19284_at	2H.66 - 1H.05	Q SM	*	0.736501	Q	9.83189e-07	SM	5.30787e-12	*	0.41284	0.00010683	0.000190836	2H.66	4.38e-07	7.35e-07	1H.05	n/a	RNA.regulation of transcription.Argonaute	11/04/02 NP_175274.1 3e-52 leaf development protein Argonaute; protein id: At1g48410.1
Contig19347_at	2H.66 - 1H.03	SM Q	*	0.886173	SM	6.77331e-10	Q	2.86916e-10	*	0.603535	8.76e-07	2.7e-06	2H.66	1.31e-06	1.85e-06	1H.03	n/a	not assigned.unknown	10/29/02 NP_680211.1 1e-20 (NM_147906) unknown protein; protein id: At5g23395.1 [Arabidopsis thaliana]
Contig19364_at	2H.66 - 1H.08	SM Q	*	0.606791	SM	7.46705e-11	Q	9.34243e-10	*	0.300904	4.38e-07	1.99e-06	2H.66	4.38e-07	7.35e-07	1H.08	PacMan	secondary metabolism.isoprenoids.terpenoids	10/27/02 CAC20852.1 4e-82 (AJ298245) geranyl diphosphat synthase [Quercus robur]
Contig19398_at	2H.65 - 1H.05	Q SM	*	0.207175	Q	1.45494e-05	SM	4.1798e-08	*	0.685017	0.000645359	0.000922566	2H.65	1.01e-05	1.17e-05	1H.05	n/a	signalling.light	01/29/03 BAC19953.1 2e-19 putative phytochrome interacting factor 4 [Oryza sativa (japonica cultivar-group)]
Contig194_s_at	2H.65 - 1H.06	Q SM	*	0.740425	Q	4.67872e-06	SM	4.32372e-06	*	0.17648	3.63e-05	7.42e-05	2H.65	0.000744746	0.00059534	1H.06	iPacMan	PS.lightreaction.photosystem II.LHC-II	11/08/02 AAA80589.1 e-111 chlorophyll a/b binding protein
Contig1942_at	2H.66 - 1H.05	SM Q	*	0.252667	SM	2.96046e-06	Q	1.95191e-09	*	0.22853	7.66e-05	0.000142702	2H.66	8.76e-07	1.3e-06	1H.05	n/a	not assigned.unknown	10/02/02 NP_566952.1 2e-82 putative protein; protein id: At3g51520.1
Contig19429_at	2H.66 - 1H.05	SM Q	*	0.939393	SM	1.00066e-07	Q	1.265e-17	*	0.346941	3.28e-05	6.75e-05	2H.66	4.38e-07	7.35e-07	1H.05	PacMan	signalling.phosphinositides	11/04/02 AAK55470.1 1e-64 (AC084295) putative phosphoinositide kinase [Oryza sativa]
Contig19438_at	2H.66 - 1H.05	Q SM	*	0.458681	Q	4.36811e-07	SM	7.71664e-14	*	0.343734	1.14e-05	2.67e-05	2H.66	4.38e-07	7.35e-07	1H.05	iPacMan	metal handling.acquisition	11/08/02 NP_199784.2 1e-24 (NM_124351) FRO2-like protein; NADPH oxidase-like; protein id: At5g49730.1
Contig19502_at	2H.66 - 1H.05	Q SM	*	0.924506	Q	2.46046e-06	SM	1.38859e-08	*	0.153736	0.000272329	0.000433433	2H.66	3.5e-06	4.61e-06	1H.05	iPacMan	RNA.regulation of transcription.C2C2(Zn) DOF zinc finger family	11/07/02 NP_565673.1 4e-06 (NM_128411) Dof zinc finger protein; protein id: At2g28510.1
Contig1952_at	2H.66 - 1H.05	Q SM	*	0.453388	Q	5.69063e-07	SM	7.2056e-09	*	0.700974	2.19e-06	5.83e-06	2H.66	2.19e-06	2.97e-06	1H.05	n/a	amino acid metabolism.degradation.branched-chain group.shared	10/04/02 AAL47679.1 e-111 aminotransferase 1 [Cucumis melo]
Contig1953_s_at	2H.66 - 1H.05	Q SM	*	0.396879	Q	8.05727e-06	SM	2.00842e-09	*	0.351716	0.000103765	0.000186437	2H.66	8.76e-07	1.3e-06	1H.05	n/a	amino acid metabolism.synthesis.central amino acid metabolism.alanine	11/07/02 AAL47679.1 3e-68 aminotransferase 1 [Cucumis melo]
Contig1954_at	2H.66 - 1H.05	Q SM	*	0.209406	Q	2.07656e-08	SM	7.00117e-06	*	0.770481	1.36e-05	3.12e-05	2H.66	0.00130123	0.000984728	1H.05	iPacMan	amino acid metabolism.synthesis.central amino acid metabolism.alanine	01/29/03 AAL47679.1 2e-64 aminotransferase 1 [Cucumis melo]
Contig19545_at	2H.66 - 1H.05	SM Q	*	0.438495	SM	2.98118e-08	Q	4.32362e-11	SM	0.00930104	6.13e-06	1.52e-05	2H.66	4.38e-07	7.35e-07	1H.05	PacMan	not assigned.unknown	<none>
Contig19548_at	2H.67 - 1H.03	Q SM	*	0.789604	Q	4.33041e-08	SM	2.10781e-05	*	0.313403	5.25e-06	1.32e-05	2H.67	0.000478108	0.000401308	1H.03	n/a	not assigned.unknown	11/08/02 AAK43505.1 3e-20 (AC020666) unknown protein [Oryza sativa (japonica cultivar-group)]
Contig19569_at	2H.66 - 1H.05	SM Q	*	0.401456	SM	5.21573e-06	Q	4.71439e-11	*	0.0875833	0.00036296	0.000559159	2H.66	4.38e-07	7.35e-07	1H.05	PacMan	not assigned.no ontology	11/06/02 AAL87258.1 3e-49 (AY080774) putative phospholipase [Arabidopsis thaliana] gb|AAM67523.1| (AY122990) putative phospholipase [Arabidopsis thaliana]
Contig19651_at	2H.67 - 1H.05	SM Q	*	0.777839	SM	9.00692e-08	Q	4.72756e-08	SM	0.012033	8.76e-07	2.7e-06	2H.67	7.44e-06	8.87e-06	1H.05	n/a	protein.degradation.ubiquitin.E3.SCF.FBOX	10/27/02 NP_567316.1 7e-25 F-box protein family
Contig19653_at	2H.66 - 1H.05	Q SM	*	0.836143	Q	9.0241e-09	SM	1.97148e-06	Q	0.00589944	8.76e-07	2.7e-06	2H.66	0.00041331	0.000351681	1H.05	n/a	not assigned.unknown	10/27/02 NP_190647.1 2e-04 putative protein; protein id: At3g50780.1 [Arabidopsis thaliana] pir||T08399 hypothetical protein F18B3.60 - Arabidopsis thaliana
Contig19663_at	2H.66 - 1H.05	SM Q	*	0.622679	SM	3.45149e-09	Q	3.81427e-14	*	0.292631	8.76e-07	2.7e-06	2H.66	4.38e-07	7.35e-07	1H.05	PacMan	protein.postranslational modification.kinase.receptor like cytoplasmatic kinase VII	11/07/02 AAF43496.1 5e-52 (AF131222) protein serine/threonine kinase [Lophopyrum elongatum] gb|AAK11674.1|AF339747_1 (AF339747) protein kinase [Lophopyrum elongatum]
Contig19690_at	2H.63 - 1H.08	SM Q	*	0.52895	SM	1.08481e-06	Q	1.41719e-05	*	0.325357	0.000477671	0.000709869	2H.63	0.000478108	0.000401308	1H.08	n/a	not assigned.no ontology	10/27/02 BAB32946.1 3e-78 (AP002908) contains ESTs AU101316(E10232)
Contig1977_s_at	2H.67 - 1H.05	SM Q	*	0.47073	SM	5.93417e-07	Q	3.49365e-10	*	0.74242	1.71e-05	3.81e-05	2H.67	4.38e-07	7.35e-07	1H.05	PacMan	TCA / org. transformation.TCA.pyruvate DH.E1	10/13/02 AAC72193.1 6e-49 pyruvate dehydrogenase E1 beta subunit isoform 2 [Zea mays]
Contig19799_at	2H.67 - 1H.05	SM Q	*	0.11622	SM	6.37592e-07	Q	3.36457e-07	SM	0.0167963	2.41e-05	5.11e-05	2H.67	6.52e-05	6.43e-05	1H.05	PacMan	not assigned.unknown	11/04/02 AAF87024.1 1e-26 (AC006535) T24P13.3 [Arabidopsis thaliana]
Contig19877_at	2H.67 - 1H.05	SM Q	*	0.485273	SM	1.4309e-08	Q	1.01624e-09	*	0.0598772	4.38e-07	1.99e-06	2H.67	8.76e-07	1.3e-06	1H.05	n/a	misc.oxidases - copper, flavone etc.	11/08/02 NP_181207.1 4e-21 putative giberellin beta-hydroxylase; protein id: At2g36690.1 [Arabidopsis thaliana]
Contig19893_at	2H.66 - 1H.05	Q SM	*	0.843249	Q	3.64313e-09	SM	8.96829e-07	Q	0.00686881	8.76e-07	2.7e-06	2H.66	0.000109895	0.000103982	1H.05	n/a	not assigned.unknown	<none>
Contig19947_at	2H.67 - 1H.05	SM Q	*	0.15988	SM	1.27527e-09	Q	1.57188e-06	*	0.499594	8.76e-07	2.7e-06	2H.67	0.000339755	0.000293401	1H.05	n/a	lipid metabolism.FA synthesis and FA elongation.acyl coa ligase	11/06/02 NP_197141.1 1e-12 AMP-binding protein; protein id: At5g16370.1
Contig19947_s_at	2H.67 - 1H.05	SM Q	*	0.523295	SM	7.69281e-12	Q	8.16699e-08	*	0.187296	4.38e-07	1.99e-06	2H.67	1.71e-05	1.88e-05	1H.05	n/a	lipid metabolism.FA synthesis and FA elongation.acyl coa ligase	11/06/02 NP_197141.1 1e-12 AMP-binding protein; protein id: At5g16370.1
Contig20034_at	2H.66 - 1H.05	SM Q	*	0.73856	SM	2.17501e-09	Q	1.73366e-15	SM	0.0389043	8.76e-07	2.7e-06	2H.66	4.38e-07	7.35e-07	1H.05	PacMan	not assigned.unknown	11/04/02 AAK93583.2 7e-08 (AY050906) unknown protein [Arabidopsis thaliana]
Contig20085_at	2H.66 - 1H.05	Q SM	*	0.793884	Q	2.40271e-07	SM	1.45523e-08	Q	0.0101073	4.07e-05	8.18e-05	2H.66	3.06e-06	4.05e-06	1H.05	n/a	protein.degradation.ubiquitin.E3.RING	11/07/02 BAA97349.1 2e-28 (AB020755) contains similarity to RNA binding-like protein~gene_id:MZN1.25 [Arabidopsis thaliana]
Contig20090_at	2H.66 - 1H.05	Q SM	*	0.461719	Q	1.61414e-08	SM	2.63118e-10	*	0.912873	4.82e-06	1.22e-05	2H.66	4.38e-07	7.35e-07	1H.05	iPacMan	not assigned.no ontology.pentatricopeptide (PPR) repeat-containing protein	10/13/02 AAG59660.1 6e-70 (AC084319) putative membrane-associated salt-inducible protein [Oryza sativa]
Contig20093_at	2H.66 - 1H.05	Q SM	*	0.528303	Q	2.09581e-06	SM	1.06391e-11	*	0.268833	0.000361208	0.000557016	2H.66	4.38e-07	7.35e-07	1H.05	iPacMan	stress.abiotic	10/27/02 NP_566520.1 e-122 6-4 photolyase (UVR3); protein id: At3g15620.1
Contig20121_at	2H.66 - 1H.05	Q SM	*	0.729005	Q	7.81357e-08	SM	2.96393e-06	*	0.252633	3.94e-06	1.01e-05	2H.66	0.000579685	0.000474915	1H.05	n/a	not assigned.unknown	11/06/02 BAC20878.1 3e-15 (AP005296) contains ESTs AU063937(E2221)
Contig20144_s_at	2H.66 - 1H.05	SM Q	*	0.533791	SM	3.80542e-08	Q	1.3421e-12	*	0.31388	1.75e-05	3.89e-05	2H.66	4.38e-07	7.35e-07	1H.05	n/a	not assigned.unknown	<none>
Contig20162_at	2H.67 - 1H.08	SM SM	*	0.504145	SM	1.54122e-07	SM	1.14238e-07	*	0.465985	1.31e-06	3.63e-06	2H.67	1.75e-06	2.42e-06	1H.08	n/a	not assigned.unknown	10/27/02 NP_187215.1 1e-62 (NM_111437) protein phosphatase 2C (PP2C)
Contig2021_at	2H.66 - 1H.05	SM Q	*	0.899556	SM	3.82036e-08	Q	2.42537e-15	*	0.843061	1.18e-05	2.75e-05	2H.66	4.38e-07	7.35e-07	1H.05	n/a	nucleotide metabolism.phosphotransfer and pyrophosphatases.misc	01/29/03 AAD46520.1 2e-99 soluble inorganic pyrophosphatase [Populus tremula x Populus tremuloides]
Contig20247_at	2H.67 - 1H.05	SM Q	*	0.208046	SM	2.75352e-09	Q	2.2845e-11	*	0.446431	4.38e-07	1.99e-06	2H.67	4.38e-07	7.35e-07	1H.05	PacMan	secondary metabolism.phenylpropanoids	11/04/02 AAM74310.1 4e-19 Putative anthranilate N-benzoyltransferase [Oryza sativa (japonica cultivar-group)]
Contig20269_at	2H.67 - 1H.06	Q Q	SM	0.0241533	Q	1.25816e-08	Q	1.18113e-06	*	0.624127	8.76e-07	2.7e-06	2H.67	0.000271016	0.000239221	1H.06	n/a	not assigned.unknown	<none>
Contig20300_at	2H.66 - 1H.05	SM Q	*	0.853924	SM	4.27509e-08	Q	1.97643e-11	*	0.876245	1.31e-06	3.63e-06	2H.66	4.38e-07	7.35e-07	1H.05	PacMan	not assigned.unknown	10/27/02 NP_195692.1 1e-47 hypothetical protein; protein id: At4g39820.1 [Arabidopsis thaliana]
Contig20311_at	2H.66 - 1H.05	Q SM	*	0.921175	Q	1.49034e-09	SM	7.51939e-10	*	0.0685156	8.76e-07	2.7e-06	2H.66	8.76e-07	1.3e-06	1H.05	n/a	protein.aa activation	11/08/02 AAN05549.1 7e-40 putative valyl tRNA synthetase [Oryza sativa (japonica cultivar-group)]
Contig20318_at	2H.67 - 1H.06	Q Q	*	0.698658	Q	1.9114e-06	Q	4.56208e-06	*	0.0996278	0.000139229	0.000240386	2H.67	0.000912872	0.000715933	1H.06	n/a	DNA.unspecified	10/13/02 NP_171835.1 7e-18 hypothetical protein; protein id: At1g03360.1 [Arabidopsis thaliana]
Contig20361_at	2H.66 - 1H.08	Q SM	*	0.874113	Q	3.72367e-06	SM	6.10043e-11	*	0.505813	0.000682574	0.000969141	2H.66	4.38e-07	7.35e-07	1H.08	n/a	RNA.regulation of transcription.bHLH,Basic Helix-Loop-Helix family	<none>
Contig20405_at	2H.66 - 1H.05	SM Q	*	0.401671	SM	2.04733e-06	Q	5.95076e-11	*	0.254039	0.000415937	0.000626673	2H.66	4.38e-07	7.35e-07	1H.05	n/a	misc.nitrilases, *nitrile lyases, berberine bridge enzymes, reticuline oxidases, troponine reductases	11/08/02 BAB67934.1 8e-48 putative short chain alcohol dehydrogenase [Oryza sativa (japonica cultivar-group)]
Contig20428_at	2H.66 - 1H.05	SM Q	*	0.575682	SM	1.8838e-06	Q	4.03408e-07	*	0.455757	0.000491243	0.000727663	2H.66	6.48e-05	6.39e-05	1H.05	n/a	signalling.receptor kinases.crinkly like	11/04/02 AAG25966.1 6e-48 (AF302082) cytokinin-regulated kinase 1 [Nicotiana tabacum]
Contig20431_at	2H.67 - 1H.05	SM Q	*	0.602557	SM	8.94213e-11	Q	6.55543e-10	SM	0.0017762	4.38e-07	1.99e-06	2H.67	8.76e-07	1.3e-06	1H.05	PacMan	not assigned.no ontology	11/06/02 BAB44059.1 2e-39 (AP003045) hypothetical protein~similar to Arabidopsis thaliana chromosome 5
Contig20486_at	2H.66 - 1H.05	Q SM	*	0.455032	Q	4.21395e-06	SM	8.65005e-10	*	0.556719	0.000212785	0.000347529	2H.66	8.76e-07	1.3e-06	1H.05	n/a	not assigned.unknown	<none>
Contig20565_s_at	2H.67 - 1H.05	SM SM	*	0.36689	SM	2.17456e-06	SM	1.87775e-06	*	0.911824	1.97e-05	4.29e-05	2H.67	0.000341506	0.000294791	1H.05	n/a	not assigned.unknown	<none>
Contig20571_at	2H.67 - 1H.05	SM Q	*	0.920593	SM	3.16752e-10	Q	1.201e-08	SM	0.00385378	4.38e-07	1.99e-06	2H.67	4.38e-06	5.71e-06	1H.05	PacMan	not assigned.unknown	<none>
Contig20575_at	2H.65 - 1H.05	SM Q	*	0.261614	SM	1.64829e-07	Q	2.74001e-06	SM	0.047201	4.07e-05	8.18e-05	2H.65	0.000521453	0.000432873	1H.05	PacMan	not assigned.unknown	10/29/02 BAB68095.1 7e-32 (AP003560) hypothetical protein [Oryza sativa (japonica cultivar-group)]
Contig20641_at	2H.66 - 1H.05	Q SM	*	0.333581	Q	3.67681e-07	SM	4.81813e-11	Q	0.00602776	4.55e-05	9.01e-05	2H.66	4.38e-07	7.35e-07	1H.05	iPacMan	not assigned.unknown	<none>
Contig20663_at	2H.65 - 1H.05	SM Q	*	0.57315	SM	3.15501e-12	Q	5.02245e-13	*	0.0794053	4.38e-07	1.99e-06	2H.65	4.38e-07	7.35e-07	1H.05	n/a	misc.GDSL-motif lipase	11/06/02 BAB39241.1 3e-56 (AP002869) putative lipase homolog [Oryza sativa (japonica cultivar-group)]
Contig20673_at	2H.66 - 1H.05	SM Q	*	0.298761	SM	1.15252e-11	Q	8.91335e-14	SM	0.0320262	4.38e-07	1.99e-06	2H.66	4.38e-07	7.35e-07	1H.05	PacMan	not assigned.no ontology	11/08/02 AAK21346.1 4e-78 (AC024594) putative phosphate translocator [Oryza sativa (japonica cultivar-group)]
Contig20700_at	2H.63 - 1H.05	Q SM	*	0.603394	Q	3.42829e-08	SM	3.33085e-07	*	0.605348	8.76e-07	2.7e-06	2H.63	6.79e-05	6.67e-05	1H.05	n/a	not assigned.unknown	10/13/02 NP_189574.1 8e-57 (NM_113853) hypothetical protein; protein id: At3g29280.1 [Arabidopsis thaliana]
Contig20721_s_at	2H.66 - 1H.05	SM Q	*	0.843133	SM	3.8672e-08	Q	2.97318e-08	SM	0.0449481	8.76e-07	2.7e-06	2H.66	7.44e-06	8.87e-06	1H.05	n/a	misc.acid and other phosphatases	11/08/02 NP_194245.1 9e-15 (NM_118647) acid phosphatase - like protein; protein id: At4g25150.1
Contig20774_at	2H.66 - 1H.05	SM Q	*	0.785108	SM	1.46417e-09	Q	7.16038e-19	*	0.575671	8.76e-07	2.7e-06	2H.66	4.38e-07	7.35e-07	1H.05	n/a	transport.ABC transporters and multidrug resistance systems	11/06/02 BAC10738.1 6e-47 (AP003373) putative multidrug resistance protein 1 homolog [Oryza sativa (japonica cultivar-group)]
Contig20777_at	2H.66 - 1H.05	Q SM	*	0.186112	Q	3.34143e-06	SM	8.41841e-12	*	0.333444	0.000310858	0.000488128	2H.66	4.38e-07	7.35e-07	1H.05	iPacMan	RNA.regulation of transcription.bHLH,Basic Helix-Loop-Helix family	10/29/02 AAL58252.1 3e-28 putative amelogenin precursor [Oryza sativa]
Contig20799_at	2H.63 - 1H.05	SM Q	*	0.618977	SM	1.09703e-08	Q	2.97784e-10	SM	0.00070806	1.31e-06	3.63e-06	2H.63	4.38e-07	7.35e-07	1H.05	n/a	signalling.receptor kinases.leucine rich repeat X	11/07/02 BAC00995.1 6e-14 (AB060167) phytosulfokine receptor [Daucus carota]
Contig20839_at	2H.67 - 1H.05	Q SM	*	0.356206	Q	4.87899e-10	SM	3.28716e-07	Q	0.0103437	4.38e-07	1.99e-06	2H.67	6.35e-05	6.29e-05	1H.05	n/a	not assigned.unknown	10/13/02 AAD49983.1 5e-11 (AC008075) F24J5.16 [Arabidopsis thaliana]
Contig20846_at	2H.66 - 1H.06	SM Q	*	0.734136	SM	2.31178e-11	Q	2.1669e-08	*	0.35295	4.38e-07	1.99e-06	2H.66	5.69e-06	7.17e-06	1H.06	PacMan	RNA.regulation of transcription.unclassified	11/06/02 AAL32677.1 6e-84 Unknown protein [Arabidopsis thaliana] gb|AAM47978.1| unknown protein [Arabidopsis thaliana]
Contig20907_at	2H.67 - 1H.05	SM Q	*	0.877185	SM	1.9136e-07	Q	9.32787e-09	*	0.0778776	1.58e-05	3.54e-05	2H.67	4.38e-06	5.71e-06	1H.05	n/a	not assigned.unknown	11/06/02 BAB91920.1 4e-53 (AP003516) hypothetical protein [Oryza sativa (japonica cultivar-group)]
Contig20912_at	2H.66 - 1H.05	SM Q	*	0.612568	SM	4.67852e-07	Q	7.59662e-14	*	0.2547	8.32e-06	2.01e-05	2H.66	4.38e-07	7.35e-07	1H.05	n/a	not assigned.unknown	10/02/02 BAB89857.1 1e-37 (AP003295) contains ESTs C93556(C62643)
Contig20954_at	2H.65 - 1H.05	SM Q	*	0.429026	SM	1.42745e-11	Q	4.23067e-08	*	0.42811	4.38e-07	1.99e-06	2H.65	7.44e-06	8.87e-06	1H.05	PacMan	not assigned.unknown	11/07/02 NP_201496.1 2e-23 (NM_126094) putative protein; protein id: At5g66950.1 [Arabidopsis thaliana]
Contig21002_at	2H.66 - 1H.05	Q SM	*	0.711662	Q	1.54508e-06	SM	3.33314e-09	*	0.546831	2.8e-05	5.9e-05	2H.66	1.31e-06	1.85e-06	1H.05	n/a	not assigned.unknown	11/04/02 BAA92911.1 2e-35 (AP001539) ESTs AU075845(S20210)
Contig21100_at	2H.66 - 1H.08	SM Q	*	0.831597	SM	4.18413e-11	Q	1.13565e-09	*	0.399385	8.76e-07	2.7e-06	2H.66	4.38e-07	7.35e-07	1H.08	n/a	protein.degradation.ubiquitin.E3.BTB/POZ Cullin3.BTB/POZ	11/06/02 AAM97116.1 2e-12 (AY136451) putative protein [Arabidopsis thaliana]
Contig2112_at	2H.66 - 1H.05	SM Q	*	0.361225	SM	4.0624e-07	Q	5.22864e-08	SM	0.0129541	0.000149299	0.000256286	2H.66	1.75e-06	2.42e-06	1H.05	n/a	misc.peroxidases	11/07/02 S61406 e-103 peroxidase (EC 1.11.1.7) 2 precursor - wheat emb|CAA59485.1| (X85228) peroxidase [Triticum aestivum]
Contig2114_s_at	2H.68 - 1H.06	SM Q	*	0.586013	SM	1.57211e-05	Q	1.18585e-07	*	0.441158	0.000502627	0.000742677	2H.68	3.06e-06	4.05e-06	1H.06	n/a	misc.peroxidases	11/04/02 S61406 e-113 peroxidase (EC 1.11.1.7) 2 precursor - wheat emb|CAA59485.1| (X85228) peroxidase [Triticum aestivum]
Contig21140_at	2H.63 - 1H.05	SM Q	*	0.29311	SM	1.19342e-06	Q	1.07262e-10	*	0.0869839	2.15e-05	4.6e-05	2H.63	4.38e-07	7.35e-07	1H.05	PacMan	signalling.receptor kinases.S-locus glycoprotein like	10/27/02 BAB92557.1 4e-79 (AP003368) putative serine/threonine kinase [Oryza sativa (japonica cultivar-group)]
Contig21166_at	2H.67 - 1H.07	SM Q	*	0.897141	SM	1.32857e-06	Q	3.72347e-07	*	0.457277	1.58e-05	3.54e-05	2H.67	6.13e-05	6.09e-05	1H.07	n/a	transport.metabolite transporters at the mitochondrial membrane	10/02/02 NP_199918.1 4e-32 calcium-binding transporter-like protein; protein id: At5g51050.1 [Arabidopsis thaliana]
Contig2119_at	2H.66 - 1H.05	SM Q	*	0.426859	SM	8.91576e-10	Q	3.37648e-07	SM	0.0047667	1.31e-06	3.63e-06	2H.66	1.36e-05	1.53e-05	1H.05	n/a	misc.peroxidases	11/06/02 CAB99487.1 e-162 peroxidase [Hordeum vulgare subsp. vulgare]
Contig21191_at	2H.66 - 1H.05	Q SM	*	0.381409	Q	8.99024e-08	SM	6.09283e-11	*	0.889436	1.75e-06	4.74e-06	2H.66	4.38e-07	7.35e-07	1H.05	n/a	protein.postranslational modification	10/29/02 BAB92215.1 7e-76 putative CRK1 protein [Oryza sativa (japonica cultivar-group)]
Contig2123_s_at	2H.66 - 1H.05	SM Q	*	0.620677	SM	7.20555e-09	Q	9.0945e-07	SM	0.001425	1.49e-05	3.37e-05	2H.66	2.5e-05	2.66e-05	1H.05	n/a	misc.peroxidases	11/08/02 CAB99487.1 1e-64 peroxidase [Hordeum vulgare subsp. vulgare]
Contig21256_at	2H.66 - 1H.07	SM Q	*	0.92816	SM	1.47354e-06	Q	1.89154e-08	*	0.235901	0.000532399	0.000782484	2H.66	1.05e-05	1.22e-05	1H.07	PacMan	not assigned.unknown	<none>
Contig21286_at	2H.66 - 1H.05	Q SM	*	0.286155	Q	3.79058e-06	SM	8.16385e-09	*	0.639132	0.000200525	0.000329734	2H.66	3.06e-06	4.05e-06	1H.05	n/a	redox.thioredoxin	11/04/02 NP_567831.1 3e-59 (NM_119112) Thioredoxin - like protein; protein id: At4g29670.1
Contig21298_at	2H.67 - 1H.05	SM Q	*	0.583349	SM	4.60148e-08	Q	1.55955e-15	*	0.866642	1.75e-06	4.74e-06	2H.67	4.38e-07	7.35e-07	1H.05	n/a	transport.ABC transporters and multidrug resistance systems	11/04/02 BAB85651.1 6e-90 multidrug resistance protein 1 homolog [Triticum aestivum]
Contig2139_at	2H.66 - 1H.05	Q SM	*	0.4688	Q	6.55896e-09	SM	9.40675e-11	*	0.337553	8.76e-07	2.7e-06	2H.66	4.38e-07	7.35e-07	1H.05	n/a	not assigned.no ontology	10/02/02 AAM91533.1 2e-95 membrane related protein CP5
Contig21441_at	2H.67 - 1H.05	SM Q	*	0.974736	SM	2.74806e-08	Q	7.02042e-17	SM	0.0461147	8.76e-07	2.7e-06	2H.67	4.38e-07	7.35e-07	1H.05	n/a	not assigned.unknown	11/06/02 NP_192696.2 6e-90 (NM_117026) putative protein; protein id: At4g09580.1 [Arabidopsis thaliana]
Contig2148_at	2H.66 - 1H.05	SM Q	*	0.827081	SM	4.15302e-09	Q	2.97288e-13	*	0.402447	8.76e-07	2.7e-06	2H.66	4.38e-07	7.35e-07	1H.05	n/a	cell wall.precursor synthesis.UGD	11/06/02 AAK16194.1 e-120 putative UDP-glucose dehydrogenase [Oryza sativa]
Contig21535_at	2H.66 - 1H.05	SM Q	*	0.597363	SM	2.4636e-06	Q	8.64721e-10	*	0.83	0.000134413	0.000233635	2H.66	8.76e-07	1.3e-06	1H.05	n/a	not assigned.unknown	10/27/02 BAB41206.1 2e-56 (AB060277) putative glucose-6-phosphate/phosphate-tranlocat or [Oryza sativa]
Contig21611_at	2H.67 - 1H.04	Q SM	*	0.453755	Q	7.24742e-08	SM	2.77212e-06	*	0.503529	1.75e-06	4.74e-06	2H.67	0.000569615	0.000468012	1H.04	n/a	not assigned.unknown	<none>
Contig2168_s_at	2H.67 - 1H.05	SM Q	*	0.646314	SM	1.15305e-08	Q	2.42592e-22	*	0.0947969	2.63e-06	6.83e-06	2H.67	4.38e-07	7.35e-07	1H.05	PacMan	PS.photorespiration.serine hydroxymethyltransferase	11/04/02 AAM64493.1 e-133 hydroxymethyltransferase [Arabidopsis thaliana]
Contig2169_at	2H.65 - 1H.05	SM Q	*	0.717763	SM	1.69675e-08	Q	5.53334e-07	*	0.319762	1.31e-06	3.63e-06	2H.65	0.000109895	0.000103982	1H.05	n/a	not assigned.no ontology	11/08/02 AAG13429.1 9e-77 putative alpha/beta hydrolase [Oryza sativa (japonica cultivar-group)]
Contig21713_at	2H.66 - 1H.05	Q SM	*	0.814283	Q	6.21024e-07	SM	5.86452e-08	*	0.347526	5.21e-05	0.000101765	2H.66	1.31e-05	1.48e-05	1H.05	n/a	not assigned.unknown	<none>
Contig2177_at	2H.68 - 1H.05	Q SM	*	0.472556	Q	3.5948e-06	SM	1.03191e-07	Q	0.00526538	0.000132224	0.000230607	2H.68	1.93e-05	2.09e-05	1H.05	n/a	PS.lightreaction.photosystem I.PSI polypeptide subunits	11/08/02 P23993 6e-52 Photosystem I reaction center subunit XI
Contig21786_at	2H.65 - 1H.05	SM Q	*	0.966928	SM	3.71798e-13	Q	7.02957e-13	*	0.0656304	4.38e-07	1.99e-06	2H.65	4.38e-07	7.35e-07	1H.05	n/a	signalling.receptor kinases.Catharanthus roseus-like RLK1	11/04/02 BAB84596.1 2e-65 (AP003450) receptor serine/threonine kinase like protein [Oryza sativa (japonica cultivar-group)]
Contig21865_at	2H.66 - 1H.05	SM Q	*	0.584166	SM	5.39105e-10	Q	1.17868e-11	*	0.644769	8.76e-07	2.7e-06	2H.66	4.38e-07	7.35e-07	1H.05	n/a	not assigned.unknown	01/29/03 AAM61228.1 1e-11 unknown [Arabidopsis thaliana]
Contig2187_at	2H.66 - 1H.05	SM Q	*	0.714645	SM	3.14373e-06	Q	1.10151e-19	*	0.183411	0.000490805	0.000727154	2H.66	4.38e-07	7.35e-07	1H.05	PacMan	nucleotide metabolism.salvage.nucleoside kinases.adenosine kinase	10/04/02 CAB40376.1 e-131 adenosine kinase [Zea mays]
Contig21897_at	2H.67 - 1H.06	SM Q	*	0.2926	SM	4.12502e-07	Q	8.59767e-07	*	0.6127	8.76e-07	2.7e-06	2H.67	0.000120403	0.000113053	1H.06	n/a	protein.degradation.ubiquitin.E3.RING	11/07/02 NP_195501.1 2e-50 putative protein; protein id: At4g37880.1 [Arabidopsis thaliana] pir||T06035 hypothetical protein T28I19.160 - Arabidopsis thaliana
Contig21914_at	2H.66 - 1H.05	SM Q	*	0.369953	SM	6.23949e-07	Q	9.29029e-10	*	0.0543811	0.000386165	0.000587768	2H.66	4.38e-07	7.35e-07	1H.05	PacMan	not assigned.unknown	11/06/02 AAK15501.1 2e-10 (AF325719) calmodulin-like protein [Pennisetum ciliare]
Contig21949_s_at	2H.66 - 1H.05	Q SM	*	0.528197	Q	2.85648e-07	SM	4.58299e-07	*	0.997113	3.94e-06	1.01e-05	2H.66	7.88e-05	7.66e-05	1H.05	n/a	secondary metabolism.isoprenoids.carotenoids	11/07/02 AAK07734.1 7e-39 phytoene synthase [Oryza sativa]
Contig21971_at	2H.66 - 1H.05	Q SM	*	0.340873	Q	7.99854e-08	SM	1.53198e-08	*	0.422298	1.31e-06	3.63e-06	2H.66	5.69e-06	7.17e-06	1H.05	n/a	not assigned.unknown	<none>
Contig22030_at	2H.66 - 1H.05	Q SM	*	0.41931	Q	4.64748e-06	SM	6.30077e-07	*	0.0788502	0.000498249	0.00073663	2H.66	0.00010289	9.8e-05	1H.05	iPacMan	protein.degradation	11/08/02 P13798 3e-13 Acylamino-acid-releasing enzyme (Acyl-peptide hydrolase) (APH) (Acylaminoacyl-peptidase) (DNF15S2 protein)
Contig22064_at	2H.63 - 1H.05	SM Q	*	0.577501	SM	1.06525e-09	Q	1.9159e-09	*	0.0548584	4.38e-07	1.99e-06	2H.63	8.76e-07	1.3e-06	1H.05	PacMan	not assigned.unknown	Syntaxin 43 (SNARE)
Contig22072_at	2H.67 - 1H.05	Q SM	*	0.953645	Q	1.25539e-07	SM	3.7935e-12	Q	0.0104246	1.75e-05	3.89e-05	2H.67	4.38e-07	7.35e-07	1H.05	n/a	not assigned.unknown	<none>
Contig22088_at	2H.66 - 1H.05	Q SM	*	0.321683	Q	9.09315e-06	SM	3.44728e-08	*	0.365183	0.000307793	0.000483806	2H.66	8.76e-06	1.03e-05	1H.05	iPacMan	not assigned.no ontology	11/06/02 NP_565983.1 2e-11 (NM_129838) expressed protein; protein id: At2g42770.1
Contig2209_at	2H.66 - 1H.05	SM Q	*	0.665805	SM	6.1737e-08	Q	7.53505e-07	SM	0.00073088	6.44e-05	0.000122313	2H.66	4.51e-05	4.63e-05	1H.05	n/a	stress.biotic	11/08/02 S37166 5e-81 pathogenesis-related protein 1a - barley emb|CAA52893.1| PR-1a pathogenesis related protein (Hv-1a) [Hordeum vulgare subsp.
Contig22099_at	2H.68 - 1H.05	SM Q	*	0.209467	SM	2.17474e-08	Q	7.86074e-07	SM	0.00148745	7.01e-06	1.72e-05	2H.68	0.000103765	9.87e-05	1H.05	n/a	DNA.synthesis/chromatin structure	11/08/02 NP_178299.1 3e-15 (NM_126251) putative inositol polyphosphate-5-phosphatase; protein id: At2g01900.1 [Arabidopsis thaliana]
Contig2211_at	2H.66 - 1H.05	SM Q	*	0.999702	SM	2.88545e-08	Q	2.56298e-09	SM	0.000274067	2.19e-06	5.83e-06	2H.66	8.76e-07	1.3e-06	1H.05	n/a	stress.abiotic.unspecified	11/06/02 P35792 1e-80 Pathogenesis-related protein PRB1-2 precursor pir||S52627 pathogenesis-related protein precursor - barley
Contig2212_s_at	2H.66 - 1H.05	SM Q	*	0.452962	SM	4.94681e-09	Q	2.39279e-08	SM	0.000345365	2.19e-06	5.83e-06	2H.66	8.76e-07	1.3e-06	1H.05	n/a	stress.biotic	11/06/02 P35793 8e-88 Pathogenesis-related protein PRB1-3 precursor (PR-1B) (HV-8) pir||S52626 pathogenesis-related protein prb1-3 precursor - barley
Contig22130_at	2H.65 - 1H.05	SM Q	*	0.151463	SM	5.44274e-09	Q	1.10151e-11	*	0.255369	1.31e-06	3.63e-06	2H.65	4.38e-07	7.35e-07	1H.05	n/a	secondary metabolism.wax	11/08/02 NP_171918.1 1e-50 (NM_100303) putative beta-ketoacyl-CoA synthase; protein id: At1g04220.1 [Arabidopsis thaliana]
Contig2214_s_at	2H.66 - 1H.05	SM Q	*	0.882562	SM	9.73149e-08	Q	1.08582e-06	SM	0.00111334	0.00010289	0.000185079	2H.66	4.68e-05	4.78e-05	1H.05	n/a	stress.biotic	PR-1a pathogenesis related protein
Contig22222_at	2H.65 - 1H.05	Q SM	*	0.5369	Q	1.14242e-06	SM	2.16194e-13	*	0.266746	1.14e-05	2.67e-05	2H.65	4.38e-07	7.35e-07	1H.05	n/a	not assigned.unknown	11/06/02 AAF79680.1 3e-12 (AC022314) F9C16.20 [Arabidopsis thaliana]
Contig22279_at	2H.67 - 1H.05	SM Q	*	0.358348	SM	3.11871e-11	Q	1.607e-07	SM	0.000548864	4.38e-07	1.99e-06	2H.67	3.63e-05	3.79e-05	1H.05	n/a	not assigned.unknown	<none>
Contig22314_at	2H.67 - 1H.07	SM Q	*	0.620484	SM	1.90595e-11	Q	2.04317e-06	*	0.151817	4.38e-07	1.99e-06	2H.67	0.000448336	0.000378961	1H.07	PacMan	not assigned.unknown	11/06/02 Q941R4 6e-07 GDP-mannose transporter emb|CAC69066.1| (AJ314836) GDP-Mannose transporter [Arabidopsis thaliana]
Contig2241_at	2H.66 - 1H.08	SM Q	*	0.883722	SM	7.82844e-08	Q	1.5145e-08	*	0.346273	8.76e-07	2.7e-06	2H.66	4.38e-07	7.35e-07	1H.08	n/a	not assigned.unknown	11/07/02 S53102 9e-37 proteinase inhibitor - barley pir||S71555 proteinase inhibitor-related protein bsi1 precursor - barley
Contig22467_at	2H.66 - 1H.05	SM Q	*	0.605104	SM	2.35196e-06	Q	2.26508e-12	*	0.336822	7.4e-05	0.000138409	2H.66	4.38e-07	7.35e-07	1H.05	n/a	hormone metabolism.ethylene.synthesis-degradation	11/06/02 CAD39516.1 1e-23 (AL662934) OSJNBa0027O01.4 [Oryza sativa (japonica cultivar-group)]
Contig22558_at	2H.66 - 1H.05	Q SM	*	0.200158	Q	7.29028e-06	SM	1.12099e-09	*	0.397051	0.000421191	0.000633355	2H.66	8.76e-07	1.3e-06	1H.05	n/a	not assigned.unknown	10/25/02 AAM93694.1 2e-090 unknown protein [Oryza sativa (japonica cultivar-group)]
Contig2257_s_at	2H.68 - 1H.05	Q SM	*	0.536495	Q	9.11465e-07	SM	5.38189e-06	Q	0.000185253	0.000418564	0.000630262	2H.68	0.000991681	0.000769927	1H.05	n/a	RNA.regulation of transcription.AP2/EREBP, APETALA2/Ethylene-responsive element binding protein family	10/29/02 AAM00285.1 7e-59 putative EREBP-type transcription factor [Oryza sativa]
Contig22605_at	2H.66 - 1H.05	Q SM	*	0.638197	Q	1.09457e-07	SM	2.21259e-13	*	0.677277	2.19e-06	5.83e-06	2H.66	4.38e-07	7.35e-07	1H.05	iPacMan	not assigned.unknown	10/13/02 AAG42914.1 2e-11 (AF327533) unknown protein [Arabidopsis thaliana] gb|AAK49603.1|AF372887_1 (AF372887) At1g54520/F20D21_34 [Arabidopsis thaliana]
Contig2262_at	2H.65 - 1H.06	Q SM	*	0.3613	Q	3.29293e-05	SM	5.60348e-11	*	0.118226	0.000218476	0.000355923	2H.65	4.38e-07	7.35e-07	1H.06	iPacMan	tetrapyrrole synthesis.magnesium-protoporphyrin IX monomethyl ester (oxidative) cyclase	10/02/02 BAA87823.1 e-145 unnamed protein product [Oryza sativa (japonica cultivar-group)] dbj|BAA89564.1| unnamed protein product [Oryza sativa (japonica cultivar-gr
Contig22733_at	2H.66 - 1H.05	SM Q	*	0.417533	SM	2.7298e-06	Q	1.31283e-11	*	0.862365	0.000205341	0.000336651	2H.66	4.38e-07	7.35e-07	1H.05	n/a	protein.degradation.subtilases	11/04/02 BAB89065.1 2e-68 putative subtilase [Oryza sativa (japonica cultivar-group)] dbj|BAB89881.1| putative subtilase [Oryza sativa (japonica cultivar-group)]
Contig2277_s_at	2H.63 - 1H.05	Q SM	*	0.376449	Q	3.17288e-06	SM	1.08655e-09	Q	0.0350627	0.000127846	0.000223677	2H.63	8.76e-07	1.3e-06	1H.05	iPacMan	PS.lightreaction.other electron carrier (ox/red).ferredoxin reductase	01/29/03 CAD30024.2 e-125 ferredoxin-NADP(H) oxidoreductase [Triticum aestivum]
Contig22839_at	2H.67 - 1H.05	SM Q	*	0.246892	SM	5.81858e-12	Q	3.69091e-15	*	0.644887	4.38e-07	1.99e-06	2H.67	4.38e-07	7.35e-07	1H.05	n/a	RNA.regulation of transcription.unclassified	11/04/02 AAM19356.1 2e-15 (AF369889) embryo-abundant protein EMB [Pisum sativum]
Contig2284_at	2H.67 - 1H.05	SM Q	*	0.882592	SM	1.55285e-12	Q	3.97873e-20	*	0.12065	4.38e-07	1.99e-06	2H.67	4.38e-07	7.35e-07	1H.05	PacMan	redox.ascorbate and glutathione	10/13/02 AAK73138.1 2e-65 cytochrome B5 [Oryza sativa]
Contig2291_at	2H.63 - 1H.05	SM Q	*	0.0684307	SM	2.93034e-07	Q	3.79204e-06	*	0.383626	0.000107268	0.000191485	2H.63	0.000749124	0.000598153	1H.05	n/a	protein.targeting.secretory pathway.unspecified	11/08/02 NP_199475.1 e-126 AP47/50p (gb|AAB88283.1); protein id: At5g46630.1
Contig2294_at	2H.63 - 1H.06	SM Q	*	0.944545	SM	4.68137e-08	Q	1.63495e-08	*	0.858467	2.41e-05	5.11e-05	2H.63	4.82e-06	6.22e-06	1H.06	n/a	protein.postranslational modification	01/29/03 BAA92214.1 e-139 unnamed protein product [Oryza sativa (japonica cultivar-group)] dbj|BAB40983.1| shaggy-related protein kinase gamma [Oryza sativa]
Contig22948_at	2H.66 - 1H.05	SM Q	*	0.661513	SM	5.55718e-11	Q	2.74329e-15	*	0.461165	4.38e-07	1.99e-06	2H.66	4.38e-07	7.35e-07	1H.05	PacMan	not assigned.unknown	11/04/02 NP_176877.1 2e-16 (NM_105376) hypothetical protein; protein id: At1g67060.1 [Arabidopsis thaliana]
Contig2300_s_at	2H.66 - 1H.06	Q SM	*	0.76504	Q	5.56082e-05	SM	6.95154e-09	*	0.055138	0.000611208	0.000879761	2H.66	3.06e-06	4.05e-06	1H.06	n/a	PS.lightreaction.photosystem I.LHC-I	11/06/02 AAF90200.1 e-102 chlorophyll a/b-binding protein precursor [Hordeum vulgare]
Contig23004_at	2H.68 - 1H.03	SM Q	*	0.770228	SM	1.21973e-06	Q	9.01903e-06	*	0.836427	0.00039711	0.000602414	2H.68	0.00122942	0.000936275	1H.03	n/a	not assigned.unknown	<none>
Contig23045_at	2H.66 - 1H.05	Q SM	*	0.187961	Q	2.18493e-06	SM	1.72055e-12	*	0.882226	0.000123905	0.000217521	2H.66	4.38e-07	7.35e-07	1H.05	iPacMan	not assigned.unknown	11/08/02 NP_564838.1 3e-27 expressed protein; protein id: At1g64680.1
Contig23336_at	2H.68 - 1H.08	SM Q	*	0.919796	SM	2.20841e-05	Q	1.11882e-05	*	0.832974	0.000251313	0.000403806	2H.68	0.000308231	0.000268774	1H.08	n/a	not assigned.unknown	<none>
Contig23399_at	2H.67 - 1H.06	Q Q	SM	0.0475287	Q	1.39082e-07	Q	4.40403e-08	SM	0.0282272	2.32e-05	4.93e-05	2H.67	1.14e-05	1.3e-05	1H.06	n/a	not assigned.unknown	11/06/02 NP_057136.1 5e-09 (NM_016052) CGI-115 protein [Homo sapiens] gb|AAD34110.1|AF151873_1 (AF151873) CGI-115 protein [Homo sapiens]
Contig23431_at	2H.65 - 1H.05	Q SM	*	0.544469	Q	1.06556e-07	SM	2.06582e-10	*	0.0913185	7.44e-06	1.82e-05	2H.65	4.38e-07	7.35e-07	1H.05	n/a	not assigned.unknown	<none>
Contig23462_at	2H.67 - 1H.05	SM Q	*	0.573601	SM	1.78291e-09	Q	2.43664e-14	SM	0.00409388	1.97e-05	4.29e-05	2H.67	4.38e-07	7.35e-07	1H.05	PacMan	not assigned.unknown	<none>
Contig23603_at	2H.66 - 1H.05	SM Q	*	0.149622	SM	3.19681e-07	Q	7.8202e-10	*	0.132519	9.63e-06	2.3e-05	2H.66	8.76e-07	1.3e-06	1H.05	n/a	not assigned.unknown	11/08/02 BAB91789.1 7e-08 (AP003308) hypothetical protein [Oryza sativa (japonica cultivar-group)]
Contig23607_at	2H.66 - 1H.06	Q SM	*	0.701892	Q	1.1621e-09	SM	5.8576e-06	*	0.389667	8.76e-07	2.7e-06	2H.66	0.000982486	0.000763641	1H.06	n/a	protein.postranslational modification	11/08/02 NP_194377.1 2e-26 putative protein; protein id: At4g26470.1 [Arabidopsis thaliana] pir||T05057 hypothetical protein M3E9.100 - Arabidopsis thaliana
Contig23667_at	2H.67 - 1H.05	SM Q	*	0.457359	SM	3.95522e-08	Q	3.17227e-06	*	0.444265	4.38e-07	1.99e-06	2H.67	0.000204028	0.000184729	1H.05	n/a	secondary metabolism.N misc.alkaloid-like	11/04/02 P17770 3e-15 Aromatic-L-amino-acid decarboxylase (AADC) (DOPA decarboxylase) (Tryptophan decarboxylase)
Contig23732_at	2H.66 - 1H.08	Q SM	*	0.709369	Q	1.49256e-06	SM	3.0021e-08	*	0.400429	3.33e-05	6.82e-05	2H.66	4.38e-07	7.35e-07	1H.08	n/a	not assigned.no ontology	<none>
Contig23750_at	2H.67 - 1H.05	SM Q	*	0.461332	SM	9.15439e-09	Q	1.40452e-12	*	0.586808	8.76e-07	2.7e-06	2H.67	4.38e-07	7.35e-07	1H.05	n/a	not assigned.unknown	<none>
Contig23791_at	2H.66 - 1H.05	SM Q	SM	0.0276737	SM	2.70969e-08	Q	1.31436e-11	*	0.09983	8.76e-07	2.7e-06	2H.66	4.38e-07	7.35e-07	1H.05	n/a	RNA.regulation of transcription.bHLH,Basic Helix-Loop-Helix family	11/07/02 NP_565640.1 8e-43 expressed protein; protein id: At2g27230.1
Contig23874_at	2H.66 - 1H.05	Q SM	*	0.193369	Q	3.59171e-07	SM	7.79924e-07	*	0.183672	9.28e-05	0.000169247	2H.66	0.00016944	0.000155595	1H.05	n/a	not assigned.no ontology	11/08/02 NP_568061.1 4e-32 (NM_120107) putative protein; protein id: At4g39470.1
Contig23889_at	2H.67 - 1H.06	SM Q	*	0.219671	SM	4.22162e-09	Q	3.05686e-09	*	0.632468	4.38e-07	1.99e-06	2H.67	4.38e-07	7.35e-07	1H.06	n/a	not assigned.no ontology	11/06/02 AAK92642.1 7e-31 (AC079634) Putative transmembrane protein [Oryza sativa] [Oryza sativa (japonica cultivar-group)]
Contig2403_at	2H.66 - 1H.03	Q SM	*	0.119478	Q	4.09343e-06	SM	3.51695e-11	*	0.136634	0.000146235	0.000251415	2H.66	4.38e-07	7.35e-07	1H.03	n/a	protein.degradation.cysteine protease	11/06/02 Q10716 e-115 Cysteine proteinase 1 precursor pir||S59597 cysteine proteinase (EC 3.4.22.-) 1 precursor - maize
Contig24041_at	2H.65 - 1H.06	SM Q	*	0.958078	SM	4.40087e-08	Q	3.07552e-09	*	0.53387	3.5e-06	9e-06	2H.65	8.76e-07	1.3e-06	1H.06	n/a	misc.UDP glucosyl and glucoronyl transferases	11/07/02 BAB92270.1 9e-23 (AP003232) putative glucosyltransferase [Oryza sativa (japonica cultivar-group)]
Contig24094_at	2H.66 - 1H.05	SM Q	*	0.318998	SM	4.49106e-07	Q	5.82681e-11	SM	0.0240033	0.000170315	0.000286887	2H.66	4.38e-07	7.35e-07	1H.05	n/a	transporter.sugars	10/31/02 CAD40855.1 8e-28 OSJNBa0086B14.27 [Oryza sativa (japonica cultivar-group)] emb|CAD40953.1| OSJNBa0027G07.14 [Oryza sativa (japonica cultivar-group)]
Contig2411_at	2H.67 - 1H.05	Q SM	*	0.841053	Q	9.57514e-08	SM	1.84552e-12	Q	0.0174755	2.19e-06	5.83e-06	2H.67	4.38e-07	7.35e-07	1H.05	n/a	PS.lightreaction.photosystem II.PSII polypeptide subunits	11/06/02 Q41048 1e-24 Oxygen-evolving enhancer protein 3-1
Contig24110_at	2H.66 - 1H.06	SM Q	*	0.82669	SM	3.79648e-08	Q	1.62526e-11	*	0.656788	3.28e-05	6.75e-05	2H.66	4.38e-07	7.35e-07	1H.06	n/a	not assigned.unknown	11/04/02 NP_179401.1 1e-53 (NM_127366) unknown protein; protein id: At2g18100.1 [Arabidopsis thaliana]
Contig24126_at	2H.66 - 1H.05	Q SM	*	0.810412	Q	4.90914e-09	SM	1.2943e-10	*	0.858836	4.38e-07	1.99e-06	2H.66	4.38e-07	7.35e-07	1H.05	n/a	not assigned.unknown	<none>
Contig24154_at	2H.66 - 1H.05	Q SM	*	0.143913	Q	1.34216e-06	SM	1.56502e-13	*	0.198149	7.14e-05	0.000134013	2H.66	4.38e-07	7.35e-07	1H.05	iPacMan	not assigned.unknown	<none>
Contig24167_at	2H.68 - 1H.05	SM Q	*	0.280308	SM	1.7165e-07	Q	1.05461e-09	*	0.526247	8.76e-07	2.7e-06	2H.68	4.38e-07	7.35e-07	1H.05	n/a	not assigned.no ontology.C2 domain-containing protein	10/27/02 CAC05504.1 2e-43 (AL391716) calcium lipid binding protein-like [Arabidopsis thaliana]
Contig24175_at	2H.67 - 1H.05	SM Q	*	0.672641	SM	1.88516e-15	Q	1.06531e-22	*	0.298198	4.38e-07	1.99e-06	2H.67	4.38e-07	7.35e-07	1H.05	n/a	transport.phosphate	11/04/02 NP_190282.2 9e-20 (NM_114565) putative protein; protein id: At3g46980.1
Contig24230_at	2H.66 - 1H.05	SM Q	*	0.930011	SM	3.65531e-08	Q	1.19807e-07	*	0.107197	1.31e-06	3.63e-06	2H.66	2.54e-05	2.7e-05	1H.05	n/a	not assigned.unknown	11/04/02 CAA09372.1 2e-18 GRAB2 protein [Triticum sp.]
Contig24256_at	2H.67 - 1H.05	SM Q	*	0.966383	SM	1.21869e-11	Q	4.48772e-18	SM	0.035345	4.38e-07	1.99e-06	2H.67	4.38e-07	7.35e-07	1H.05	n/a	not assigned.unknown	11/08/02 BAB85309.1 5e-27 (AP003302) similar to protein kinase AtSIK [Oryza sativa (japonica cultivar-group)]
Contig24273_at	2H.66 - 1H.05	Q SM	*	0.961837	Q	2.90844e-07	SM	4.28846e-13	*	0.759078	2.15e-05	4.6e-05	2H.66	4.38e-07	7.35e-07	1H.05	iPacMan	protein assembly and cofactor ligation	11/08/02 AAM63593.1 2e-35 nitrogen fixation like protein [Arabidopsis thaliana]
Contig24298_at	2H.67 - 1H.05	Q SM	SM	0.0120407	Q	1.83256e-08	SM	1.80394e-07	*	0.101662	1.31e-06	3.63e-06	2H.67	4.03e-05	4.16e-05	1H.05	n/a	not assigned.unknown	10/13/02 NP_196029.1 5e-14 putative protein; protein id: At5g04090.1 [Arabidopsis thaliana] emb|CAC05491.1| putative protein [Arabidopsis thaliana]
Contig24329_at	2H.66 - 1H.05	SM Q	*	0.604772	SM	2.93033e-10	Q	1.7147e-14	*	0.824157	8.76e-07	2.7e-06	2H.66	4.38e-07	7.35e-07	1H.05	PacMan	secondary metabolism.isoprenoids.terpenoids	10/02/02 CAC20852.1 2e-16 (AJ298245) geranyl diphosphat synthase [Quercus robur]
Contig24335_at	2H.63 - 1H.06	Q SM	*	0.461822	Q	1.30635e-06	SM	5.0089e-11	Q	0.040314	0.000470228	0.000700018	2H.63	4.38e-07	7.35e-07	1H.06	n/a	not assigned.unknown	<none>
Contig24413_at	2H.68 - 1H.06	SM Q	*	0.586053	SM	1.85171e-06	Q	8.32671e-06	*	0.124452	3.06e-05	6.37e-05	2H.68	0.00130385	0.000986597	1H.06	n/a	not assigned.unknown	<none>
Contig24439_at	2H.66 - 1H.05	SM Q	*	0.958716	SM	2.84065e-07	Q	3.10005e-13	*	0.538398	9.24e-05	0.000168568	2H.66	4.38e-07	7.35e-07	1H.05	n/a	protein.postranslational modification.kinase.receptor like cytoplasmatic kinase VII	11/06/02 NP_199518.1 8e-31 (NM_124078) protein serine threonine kinase-like; protein id: At5g47070.1 [Arabidopsis thaliana]
Contig24543_at	2H.63 - 1H.05	SM Q	*	0.370315	SM	1.0456e-06	Q	3.69215e-06	*	0.337983	0.000485114	0.000719686	2H.63	0.000704028	0.000565825	1H.05	n/a	not assigned.no ontology	Vacuolar protein sorting protein (Tethering factor, VPS53)
Contig24544_at	2H.66 - 1H.05	Q SM	*	0.569051	Q	1.40083e-06	SM	8.83033e-12	*	0.166364	7.62e-05	0.000141989	2H.66	4.38e-07	7.35e-07	1H.05	n/a	not assigned.unknown	11/07/02 CAC39033.1 1e-10 PREG-like protein [Oryza sativa]
Contig2455_at	2H.67 - 1H.07	SM Q	*	0.691842	SM	8.97437e-10	Q	3.27851e-09	*	0.525913	4.38e-07	1.99e-06	2H.67	1.31e-06	1.85e-06	1H.07	n/a	misc.glutathione S transferases	10/25/02 BAB93247.1 3e-060 (AP003246) putative glutathione S-transferase [Oryza sativa (japonica cultivar-group)]
Contig24928_at	2H.65 - 1H.07	SM Q	*	0.301175	SM	3.11176e-09	Q	4.33549e-07	*	0.454327	8.76e-07	2.7e-06	2H.65	1.71e-05	1.88e-05	1H.07	n/a	not assigned.unknown	<none>
Contig24930_s_at	2H.66 - 1H.06	Q SM	*	0.764235	Q	2.18811e-06	SM	3.57003e-07	*	0.0945274	4.86e-05	9.53e-05	2H.66	7.09e-05	6.94e-05	1H.06	n/a	misc.gluco-, galacto- and mannosidases	11/08/02 CAD36515.1 2e-49 putative beta-glycosidase [Oryza sativa (japonica cultivar-group)]
Contig24995_at	2H.63 - 1H.04	SM Q	*	0.0573271	SM	3.9043e-07	Q	8.81362e-09	*	0.518956	0.000198774	0.00032762	2H.63	3.06e-06	4.05e-06	1H.04	n/a	protein.postranslational modification.kinase.receptor like cytoplasmatic kinase IX	11/07/02 NP_179531.1 2e-38 (NM_127499) putative protein kinase; protein id: At2g19410.1 [Arabidopsis thaliana]
Contig25007_at	2H.66 - 1H.05	Q SM	*	0.242919	Q	1.95866e-06	SM	1.01791e-13	*	0.744194	0.000214098	0.000349231	2H.66	4.38e-07	7.35e-07	1H.05	n/a	not assigned.unknown	11/08/02 NP_565196.1 3e-11 Expressed protein; protein id: At1g78995.1
Contig25074_at	2H.66 - 1H.05	Q SM	*	0.161091	Q	1.462e-06	SM	5.49673e-07	*	0.650284	0.000629597	0.000902535	2H.66	0.000107268	0.000101711	1H.05	n/a	not assigned.unknown	11/07/02 NP_193086.1 8e-19 putative protein; protein id: At4g13500.1
Contig25121_at	2H.66 - 1H.05	Q SM	*	0.764876	Q	1.02141e-06	SM	4.68077e-06	*	0.0595099	0.000193082	0.000319601	2H.66	0.000517513	0.00043023	1H.05	n/a	not assigned.no ontology.pentatricopeptide (PPR) repeat-containing protein	10/27/02 AAL79693.1 2e-29 (AC087599) hypothetical protein [Oryza sativa]
Contig2515_at	2H.66 - 1H.05	Q SM	*	0.32585	Q	1.4514e-06	SM	2.99365e-10	*	0.403442	8.8e-05	0.000161915	2H.66	4.38e-07	7.35e-07	1H.05	n/a	amino acid metabolism.degradation.serine-glycine-cysteine group.serine	10/13/02 P13443 e-112 GLYCERATE DEHYDROGENASE (NADH-DEPENDENT HYDROXYPYRUVATE REDUCTASE) (HPR) (GDH)
Contig25239_at	2H.67 - 1H.05	SM Q	*	0.581042	SM	4.46164e-12	Q	1.75291e-11	*	0.109051	4.38e-07	1.99e-06	2H.67	4.38e-07	7.35e-07	1H.05	n/a	not assigned.unknown	<none>
Contig25252_at	2H.65 - 1H.05	SM Q	*	0.635118	SM	3.37264e-10	Q	2.37382e-06	*	0.561067	4.38e-07	1.99e-06	2H.65	0.000503065	0.000419723	1H.05	n/a	not assigned.no ontology	10/13/02 NP_197349.2 2e-14 (NM_121853) putative protein; protein id: At5g18480.1
Contig25368_at	2H.65 - 1H.05	SM Q	*	0.746202	SM	5.32114e-06	Q	4.78008e-07	*	0.413066	0.000295972	0.000467027	2H.65	9.37e-05	8.98e-05	1H.05	n/a	secondary metabolism.flavonoids.dihydroflavonols	10/13/02 BAB68082.1 8e-51 putative flavonol glucosyltransferase [Oryza sativa (japonica cultivar-group)]
Contig25378_at	2H.66 - 1H.05	SM Q	*	0.80846	SM	3.76111e-13	Q	1.75764e-17	*	0.0792522	4.38e-07	1.99e-06	2H.66	4.38e-07	7.35e-07	1H.05	PacMan	signalling.receptor kinases.S-locus glycoprotein like	11/06/02 AAM90694.1 2e-87 S-locus receptor-like kinase RLK14 [Oryza sativa]
Contig25386_at	2H.67 - 1H.05	SM Q	*	0.325806	SM	5.05805e-14	Q	9.79455e-16	SM	0.0231258	4.38e-07	1.99e-06	2H.67	4.38e-07	7.35e-07	1H.05	n/a	transport.peptides and oligopeptides	11/06/02 AAM47310.1 6e-15 (AF377946) putative peptide transporter protein [Oryza sativa (japonica cultivar-group)]
Contig25401_s_at	2H.67 - 1H.05	SM Q	*	0.876649	SM	1.36786e-14	Q	6.34099e-12	*	0.389203	4.38e-07	1.99e-06	2H.67	4.38e-07	7.35e-07	1H.05	n/a	not assigned.unknown	11/08/02 BAC06228.1 4e-20 (AP003227) hypothetical protein~similar to Arabidopsis thaliana chromosome 1
Contig25472_at	2H.66 - 1H.05	Q SM	*	0.545394	Q	7.76042e-06	SM	6.13014e-12	*	0.0667563	0.000601138	0.000868806	2H.66	4.38e-07	7.35e-07	1H.05	n/a	development.unspecified	10/02/02 AAL87251.1 6e-32 putative WD-repeat protein [Arabidopsis thaliana] gb|AAM67522.1| putative WD-repeat protein [Arabidopsis thaliana]
Contig25476_at	2H.66 - 1H.05	SM Q	*	0.589118	SM	1.58444e-07	Q	9.7369e-18	*	0.787135	1.09e-05	2.59e-05	2H.66	4.38e-07	7.35e-07	1H.05	n/a	not assigned.unknown	11/04/02 AAL84286.1 3e-47 hypothetical protein [Oryza sativa (japonica cultivar-group)]
Contig25479_at	2H.66 - 1H.05	SM Q	*	0.177352	SM	1.20202e-05	Q	1.71531e-16	*	0.942463	0.000420315	0.00063253	2H.66	4.38e-07	7.35e-07	1H.05	PacMan	secondary metabolism.flavonoids.anthocyanins	11/06/02 NP_196179.1 3e-41 (NM_120642) leucoanthocyanidin dioxygenase-like protein; protein id: At5g05600.1
Contig2550_x_at	2H.66 - 1H.05	SM Q	*	0.253914	SM	3.97513e-08	Q	2.42969e-09	SM	0.00101741	4.33e-05	8.64e-05	2H.66	4.38e-07	7.35e-07	1H.05	n/a	stress.biotic	11/08/02 T06169 8e-77 pathogenesis-related protein 4 - barley emb|CAA71774.1| pathogenesis-related protein 4 [Hordeum vulgare]
Contig25556_at	2H.67 - 1H.05	SM Q	*	0.897531	SM	1.9401e-11	Q	7.90033e-09	SM	0.000165632	4.38e-07	1.99e-06	2H.67	2.19e-06	2.97e-06	1H.05	n/a	not assigned.unknown	<none>
Contig25691_at	2H.65 - 1H.05	SM Q	*	0.635849	SM	9.81598e-12	Q	1.17276e-07	SM	0.014761	8.76e-07	2.7e-06	2H.65	1.93e-05	2.09e-05	1H.05	n/a	not assigned.unknown	<none>
Contig25764_at	2H.67 - 1H.04	SM Q	*	0.625132	SM	6.91132e-12	Q	2.79112e-11	*	0.37153	4.38e-07	1.99e-06	2H.67	4.38e-07	7.35e-07	1H.04	n/a	not assigned.unknown	11/06/02 BAC06228.1 9e-81 (AP003227) hypothetical protein~similar to Arabidopsis thaliana chromosome 1
Contig25813_at	2H.67 - 1H.04	Q SM	*	0.718649	Q	5.10363e-08	SM	1.57138e-06	*	0.291414	1.49e-05	3.37e-05	2H.67	0.000332312	0.000287728	1H.04	n/a	not assigned.unknown	10/29/02 AAK98671.1 7e-79 (AC021893) Hypothetical protein [Oryza sativa] [Oryza sativa (japonica cultivar-group)]
Contig25828_at	2H.66 - 1H.08	Q SM	*	0.539111	Q	1.14812e-06	SM	1.22285e-07	*	0.260227	6.26e-05	0.000119573	2H.66	8.76e-07	1.3e-06	1H.08	iPacMan	not assigned.unknown	11/07/02 AAL35744.1 3e-07 (AY061990) fortune-1 [Cycas edentata]
Contig2585_s_at	2H.67 - 1H.05	SM Q	*	0.266124	SM	6.17158e-08	Q	2.60679e-09	SM	0.0271601	1.58e-05	3.54e-05	2H.67	1.31e-06	1.85e-06	1H.05	PacMan	not assigned.unknown	11/08/02 NP_196854.1 6e-14 (NM_121353) putative protein; protein id: At5g13500.1
Contig25864_at	2H.66 - 1H.05	SM Q	*	0.920317	SM	2.1246e-09	Q	1.03624e-13	*	0.0967095	8.76e-07	2.7e-06	2H.66	4.38e-07	7.35e-07	1H.05	n/a	misc.UDP glucosyl and glucoronyl transferases	10/13/02 AAF87039.1 3e-18 (AC006535) T24P13.20 [Arabidopsis thaliana]
Contig2594_s_at	2H.67 - 1H.05	Q SM	*	0.148605	Q	1.21321e-09	SM	1.98866e-08	*	0.746675	4.38e-07	1.99e-06	2H.67	6.13e-06	7.53e-06	1H.05	n/a	not assigned.unknown	11/08/02 NP_196647.1 4e-83 putative protein; protein id: At5g10860.1
Contig2595_at	2H.67 - 1H.05	SM Q	*	0.560484	SM	1.19887e-10	Q	1.81044e-21	*	0.0987987	8.76e-07	2.7e-06	2H.67	4.38e-07	7.35e-07	1H.05	PacMan	protein.targeting.secretory pathway.unspecified	11/06/02 AAK94784.1 e-111 Sec61 alpha subunit [Hordeum vulgare]
Contig25977_at	2H.65 - 1H.05	SM Q	*	0.221129	SM	6.94661e-07	Q	7.19787e-16	*	0.906228	0.000631786	0.00090517	2H.65	4.38e-07	7.35e-07	1H.05	PacMan	not assigned.unknown	11/08/02 AAG46081.1 4e-04 (AC079830) hypothetical protein [Oryza sativa]
Contig2598_s_at	2H.66 - 1H.05	SM Q	*	0.653751	SM	1.09389e-10	Q	1.02208e-15	*	0.544745	8.76e-07	2.7e-06	2H.66	4.38e-07	7.35e-07	1H.05	PacMan	OPP.oxidative PP.6-phosphogluconate dehydrogenase	01/29/03 BAA93024.1 7e-73 ESTs D24970(R2869)
Contig2600_s_at	2H.66 - 1H.05	SM Q	*	0.748044	SM	2.23551e-10	Q	3.96712e-15	*	0.90196	8.76e-07	2.7e-06	2H.66	4.38e-07	7.35e-07	1H.05	PacMan	OPP.oxidative PP.6-phosphogluconate dehydrogenase	<none>
Contig26000_at	2H.66 - 1H.05	Q SM	*	0.494087	Q	2.32748e-07	SM	8.31302e-14	*	0.29524	3.28e-05	6.75e-05	2H.66	4.38e-07	7.35e-07	1H.05	iPacMan	not assigned.unknown	<none>
Contig26021_at	2H.66 - 1H.05	Q SM	*	0.13832	Q	8.33777e-06	SM	2.36635e-11	*	0.497993	0.000595884	0.000862356	2H.66	4.38e-07	7.35e-07	1H.05	n/a	not assigned.unknown	01/29/03 NP_566648.1 5e-28 expressed protein; protein id: At3g19800.1
Contig26053_at	2H.67 - 1H.05	SM Q	*	0.635344	SM	9.50308e-09	Q	4.27942e-13	SM	0.000503735	7.88e-06	1.91e-05	2H.67	4.38e-07	7.35e-07	1H.05	PacMan	not assigned.unknown	11/07/02 AAM18506.1 3e-07 (AF494416) N-methyltransferase [Coffea canephora]
Contig26079_at	2H.68 - 1H.04	SM Q	*	0.94632	SM	1.00563e-08	Q	1.16125e-07	*	0.556834	8.76e-07	2.7e-06	2H.68	3.02e-05	3.17e-05	1H.04	n/a	protein.degradation.ubiquitin.E3.SCF.FBOX	11/06/02 AAL58916.1 5e-28 (AF462827) AT3g54650/T5N23_10 [Arabidopsis thaliana] gb|AAM98270.1| (AY142006) At3g54650/T5N23_10 [Arabidopsis thaliana]
Contig26080_at	2H.67 - 1H.05	SM Q	*	0.633002	SM	1.28976e-09	Q	1.58499e-11	*	0.497929	4.38e-07	1.99e-06	2H.67	4.38e-07	7.35e-07	1H.05	n/a	not assigned.unknown	11/07/02 NP_196734.1 1e-52 (NM_121211) putative protein; protein id: At5g11730.1
Contig26151_at	2H.63 - 1H.05	Q SM	*	0.36339	Q	6.55097e-07	SM	3.00328e-15	*	0.139562	0.000403678	0.00061058	2H.63	4.38e-07	7.35e-07	1H.05	n/a	not assigned.unknown	11/07/02 AAK70916.1 6e-19 hypothetical protein [Oryza sativa]
Contig26179_at	2H.66 - 1H.05	Q SM	*	0.676311	Q	1.07134e-05	SM	4.92073e-16	*	0.533156	0.000240368	0.00038783	2H.66	4.38e-07	7.35e-07	1H.05	n/a	not assigned.unknown	10/13/02 NP_198880.1 5e-32 (NM_123428) putative protein; protein id: At5g40640.1 [Arabidopsis thaliana]
Contig26196_at	2H.63 - 1H.05	Q SM	*	0.193499	Q	9.3625e-07	SM	4.48334e-17	*	0.284487	0.000262259	0.000419217	2H.63	4.38e-07	7.35e-07	1H.05	n/a	minor CHO metabolism.raffinose family.raffinose synthases.known	10/26/02 BAB64768.1 2e-61 putative raffinose synthase [Oryza sativa (japonica cultivar-group)] dbj|BAB92522.1| putative raffinose synthase [Oryza sativa (japonica cul
Contig262_at	2H.66 - 1H.05	SM Q	*	0.334625	SM	8.92844e-08	Q	3.1168e-13	*	0.320128	1.49e-05	3.37e-05	2H.66	4.38e-07	7.35e-07	1H.05	n/a	Co-factor and vitamine metabolism	11/08/02 CAD41245.1 4e-68 OSJNBa0067K08.9 [Oryza sativa (japonica cultivar-group)]
Contig26252_at	2H.68 - 1H.03	Q SM	*	0.612441	Q	8.6409e-07	SM	6.48207e-10	Q	0.00892817	7.14e-05	0.000134013	2H.68	4.38e-07	7.35e-07	1H.03	n/a	transport.metal	11/04/02 BAC21508.1 4e-41 putative zinc transporter protein ZIP1 [Oryza sativa (japonica cultivar-group)]
Contig26350_at	2H.68 - 1H.06	SM Q	*	0.738546	SM	4.79647e-08	Q	5.35411e-10	SM	0.000483592	1.75e-05	3.89e-05	2H.68	4.38e-07	7.35e-07	1H.06	n/a	development.unspecified	11/07/02 BAA77836.1 1e-51 extensive homology to FT (FLOWERING LOCUS T
Contig26363_at	2H.67 - 1H.05	SM Q	*	0.651705	SM	1.01509e-09	Q	6.19201e-12	SM	0.0433986	8.76e-07	2.7e-06	2H.67	4.38e-07	7.35e-07	1H.05	PacMan	not assigned.unknown	<none>
Contig2638_at	2H.66 - 1H.05	SM Q	*	0.845059	SM	6.43372e-08	Q	8.44456e-07	*	0.368043	2.28e-05	4.85e-05	2H.66	0.00017732	0.000162166	1H.05	n/a	hormone metabolism.ethylene.synthesis-degradation	11/04/02 T02754 2e-49 probable 1-aminocyclopropane-1-carboxylate oxidase (EC 1.4.3.-) - rice
Contig2640_s_at	2H.67 - 1H.05	Q SM	*	0.445728	Q	1.6552e-05	SM	8.95557e-08	Q	2.31695e-05	0.000130911	0.000228729	2H.67	1.88e-05	2.05e-05	1H.05	n/a	hormone metabolism.ethylene.synthesis-degradation	11/06/02 BAB32502.1 8e-75 (AB044747) 1-aminocyclopropane-1-carboxylate oxidase [Phyllostachys edulis]
Contig26420_at	2H.66 - 1H.05	SM SM	*	0.0803199	SM	8.86154e-08	SM	2.81187e-06	*	0.0826961	1.23e-05	2.85e-05	2H.66	0.000579247	0.000474618	1H.05	n/a	not assigned.unknown	<none>
Contig26491_at	2H.66 - 1H.05	Q SM	*	0.413943	Q	3.63666e-06	SM	9.67326e-10	*	0.118279	0.000601576	0.000868806	2H.66	8.76e-07	1.3e-06	1H.05	n/a	not assigned.unknown	<none>
Contig2766_s_at	2H.66 - 1H.05	Q SM	*	0.342409	Q	7.82768e-06	SM	2.50109e-17	*	0.743413	9.5e-05	0.000172588	2H.66	4.38e-07	7.35e-07	1H.05	iPacMan	tetrapyrrole synthesis.protochlorophyllide reductase	11/08/02 Q42850 2e-54 Protochlorophyllide reductase B
Contig2779_at	2H.66 - 1H.05	Q SM	*	0.566953	Q	1.07751e-06	SM	1.94705e-11	*	0.614876	3.9e-05	7.9e-05	2H.66	4.38e-07	7.35e-07	1H.05	n/a	protein.targeting.secretory pathway.vacuole	10/27/02 BAA84650.1 3e-81 asparaginyl endopeptidase [Oryza sativa] dbj|BAB85400.1| asparaginyl endopeptidase [Oryza sativa (japonica cultivar-group)]
Contig2780_s_at	2H.67 - 1H.05	Q SM	*	0.670169	Q	1.69755e-06	SM	6.5007e-06	*	0.724363	1.49e-05	3.37e-05	2H.67	0.00125525	0.000953859	1H.05	n/a	protein.targeting.secretory pathway.vacuole	10/13/02 BAA84650.1 2e-53 asparaginyl endopeptidase [Oryza sativa] dbj|BAB85400.1| asparaginyl endopeptidase [Oryza sativa (japonica cultivar-group)]
Contig2829_at	2H.66 - 1H.05	SM Q	*	0.581301	SM	2.3827e-07	Q	9.43262e-13	*	0.0798464	1.05e-05	2.49e-05	2H.66	4.38e-07	7.35e-07	1H.05	n/a	nucleotide metabolism.phosphotransfer and pyrophosphatases.adenylate kinase	11/06/02 Q08479 e-103 ADENYLATE KINASE A (ATP-AMP TRANSPHOSPHORYLASE) dbj|BAA01180.1| adenylate kinase-a [Oryza sativa]
Contig2849_at	2H.65 - 1H.05	SM Q	*	0.20441	SM	5.92985e-07	Q	1.31409e-15	*	0.117706	0.000284588	0.000451181	2H.65	4.38e-07	7.35e-07	1H.05	PacMan	not assigned.unknown	11/07/02 BAB03379.1 4e-77 unnamed protein product [Oryza sativa (japonica cultivar-group)]
Contig2866_s_at	2H.66 - 1H.05	SM Q	*	0.561047	SM	3.63923e-07	Q	1.67998e-12	*	0.303506	3.85e-05	7.82e-05	2H.66	4.38e-07	7.35e-07	1H.05	PacMan	TCA / org. transformation.TCA.aconitase	11/08/02 P49608 e-117 Aconitate hydratase
Contig2868_at	2H.66 - 1H.06	Q SM	*	0.558581	Q	1.69433e-05	SM	2.86993e-09	*	0.360094	0.000512697	0.000755968	2H.66	8.76e-07	1.3e-06	1H.06	iPacMan	redox.ascorbate and glutathione	11/06/02 BAB62533.1 e-145 peroxisome type ascorbate peroxidase [Hordeum vulgare subsp. vulgare]
Contig2881_at	2H.67 - 1H.05	SM Q	*	0.827726	SM	3.45389e-08	Q	5.01534e-07	SM	0.0130021	1.31e-06	3.63e-06	2H.67	9.76e-05	9.34e-05	1H.05	n/a	not assigned.no ontology	11/06/02 NP_194480.2 9e-59 proton pump interactor; protein id: At4g27500.1 [Arabidopsis thaliana]
Contig2881_s_at	2H.66 - 1H.05	SM Q	*	0.690811	SM	4.8308e-12	Q	2.35234e-09	*	0.987294	4.38e-07	1.99e-06	2H.66	1.31e-06	1.85e-06	1H.05	n/a	not assigned.no ontology	11/06/02 NP_194480.2 9e-59 proton pump interactor; protein id: At4g27500.1 [Arabidopsis thaliana]
Contig2884_at	2H.66 - 1H.06	SM Q	*	0.887564	SM	3.27149e-08	Q	1.07104e-10	*	0.614639	5.25e-06	1.32e-05	2H.66	4.38e-07	7.35e-07	1H.06	n/a	protein.synthesis.initiation	10/27/02 CAA10616.1 5e-71 eukaryotic translation initiation factor 5 [Zea mays]
Contig2888_at	2H.67 - 1H.05	SM Q	*	0.518042	SM	2.58338e-12	Q	2.99201e-06	*	0.378838	4.38e-07	1.99e-06	2H.67	0.000584938	0.000478468	1H.05	n/a	TCA / org. transformation.other organic acid transformations.malic	10/13/02 P43279 e-114 NADP-DEPENDENT MALIC ENZYME
Contig2915_at	2H.66 - 1H.05	SM Q	*	0.277288	SM	7.82155e-07	Q	4.56471e-09	SM	0.0128827	0.000206655	0.00033859	2H.66	8.76e-07	1.3e-06	1H.05	n/a	cell wall.precursor synthesis.UXS	10/04/02 BAB84333.1 e-131 (AB079063) UDP-glucuronic acid decarboxylase [Oryza sativa (japonica cultivar-group)]
Contig2918_s_at	2H.65 - 1H.05	SM Q	*	0.707303	SM	2.36942e-10	Q	1.17903e-08	*	0.483541	8.76e-07	2.7e-06	2H.65	3.06e-06	4.05e-06	1H.05	n/a	cell wall.precursor synthesis.UXS	10/13/02 AAL65400.1 3e-70 dTDP-glucose 4-6-dehydratase-like protein [Oryza sativa]
Contig2920_at	2H.66 - 1H.05	Q SM	*	0.589563	Q	1.14579e-05	SM	3.45655e-11	*	0.388627	0.000375219	0.000575638	2H.66	4.38e-07	7.35e-07	1H.05	iPacMan	N-metabolism.ammonia metabolism.glutamate synthase	11/08/02 CAA73170.1 e-132 Fd-GOGAT protein [Oryza sativa (japonica cultivar-group)]
Contig2928_s_at	2H.66 - 1H.05	Q SM	*	0.772751	Q	5.73216e-06	SM	3.89897e-10	*	0.671667	6.7e-05	0.000126374	2H.66	4.38e-07	7.35e-07	1H.05	n/a	gluconeogenesis.Malate DH	10/04/02 Q42972 e-109 MALATE DEHYDROGENASE
Contig2946_at	2H.63 - 1H.05	SM Q	*	0.176358	SM	3.39342e-10	Q	3.73088e-06	*	0.914612	8.76e-07	2.7e-06	2H.63	0.00063704	0.000517166	1H.05	n/a	redox.ascorbate and glutathione.ascorbate	10/13/02 BAA77282.1 2e-97 monodehydroascorbate reductase [Oryza sativa (japonica cultivar-group)]
Contig2948_at	2H.67 - 1H.05	Q SM	*	0.218558	Q	2.11856e-12	SM	4.14855e-06	*	0.41899	4.38e-07	1.99e-06	2H.67	0.000809982	0.000642159	1H.05	n/a	hormone metabolism.ethylene.induced-regulated-responsive-activated	11/08/02 NP_191427.1 5e-58 transcriptional coactivator - like protein; protein id: At3g58680.1
Contig2990_at	2H.66 - 1H.05	SM Q	*	0.19664	SM	3.32523e-08	Q	1.13979e-08	SM	0.000273821	2.71e-05	5.73e-05	2H.66	8.76e-07	1.3e-06	1H.05	n/a	stress.biotic	Chitinase
Contig2992_s_at	2H.66 - 1H.05	SM Q	*	0.592069	SM	7.92685e-10	Q	2.70151e-12	SM	0.00146279	1.31e-06	3.63e-06	2H.66	4.38e-07	7.35e-07	1H.05	n/a	stress.biotic	09/30/02 S48848 e-133 chitinase (EC 3.2.1.14) cht2b precursor - barley emb|CAA55345.1| chitinase [Hordeum vulgare subsp. vulgare]
Contig3036_at	2H.66 - 1H.05	SM Q	*	0.280084	SM	3.94089e-08	Q	7.56757e-13	*	0.148694	3.02e-05	6.29e-05	2H.66	4.38e-07	7.35e-07	1H.05	PacMan	RNA.regulation of transcription.Zn-finger(CCHC)	11/04/02 NP_200986.1 e-105 100 kDa coactivator - like protein; protein id: At5g61780.1 [Arabidopsis thaliana]
Contig3052_at	2H.67 - 1H.05	SM Q	*	0.475499	SM	5.32779e-08	Q	6.12237e-11	*	0.155686	1.31e-06	3.63e-06	2H.67	4.38e-07	7.35e-07	1H.05	n/a	protein.targeting.secretory pathway.plasma membrane	SEC1 family transport protein SLY1 (Sec1-Munc Family, SLY1)
Contig3081_at	2H.66 - 1H.05	Q SM	*	0.419997	Q	1.13864e-05	SM	3.74515e-12	*	0.11008	0.000403678	0.00061058	2H.66	4.38e-07	7.35e-07	1H.05	iPacMan	stress.abiotic.light	10/04/02 CAD40810.1 e-137 OSJNBa0006B20.1 [Oryza sativa (japonica cultivar-group)]
Contig3141_s_at	2H.66 - 1H.05	SM Q	*	0.604689	SM	8.37961e-08	Q	3.03071e-20	*	0.423094	2.01e-05	4.38e-05	2H.66	4.38e-07	7.35e-07	1H.05	PacMan	lipid metabolism.lipid degradation.beta-oxidation.acyl CoA DH	10/02/02 T04418 e-114 probable acyl-CoA oxidase (EC 1.3.3.6)
Contig3147_at	2H.66 - 1H.05	SM Q	*	0.875505	SM	6.35225e-11	Q	2.99926e-19	*	0.894782	8.76e-07	2.7e-06	2H.66	4.38e-07	7.35e-07	1H.05	n/a	tetrapyrrole synthesis.glu-tRNA reductase	01/29/03 O65796 e-101 Glutamyl-tRNA reductase 3
Contig3148_at	2H.66 - 1H.05	Q SM	*	0.392328	Q	5.94978e-08	SM	8.78051e-15	*	0.169193	8.76e-07	2.7e-06	2H.66	4.38e-07	7.35e-07	1H.05	n/a	tetrapyrrole synthesis.glu-tRNA reductase	11/06/02 AAG02480.1 e-132 glutamyl-tRNA reductase [Hordeum vulgare]
Contig3163_at	2H.67 - 1H.05	SM Q	*	0.697486	SM	3.02534e-08	Q	9.00817e-08	*	0.470949	1.31e-06	3.63e-06	2H.67	1.93e-05	2.09e-05	1H.05	n/a	protein.degradation.ubiquitin.E3.SCF.FBOX	10/29/02 NP_568643.1 2e-73 F-box protein family; protein id: At5g45360.1
Contig3165_at	2H.66 - 1H.05	SM Q	*	0.42547	SM	4.42658e-10	Q	5.18703e-15	*	0.368544	8.76e-07	2.7e-06	2H.66	4.38e-07	7.35e-07	1H.05	PacMan	signalling.G-proteins	Ras-related protein Rab-25 (RAB-GTPases, RABA1g)
Contig3166_at	2H.67 - 1H.05	SM Q	*	0.993863	SM	1.60486e-08	Q	1.27276e-16	*	0.510932	8.76e-07	2.7e-06	2H.67	4.38e-07	7.35e-07	1H.05	n/a	signalling.G-proteins	10/27/02 BAB64284.1 3e-92 (AP004127) Ras-related GTP-binding protein [Oryza sativa (japonica cultivar-group)]
Contig3169_at	2H.66 - 1H.05	SM Q	*	0.247023	SM	3.08256e-07	Q	1.79051e-10	*	0.825945	6.52e-05	0.000123583	2H.66	4.38e-07	7.35e-07	1H.05	n/a	signalling.G-proteins	11/08/02 AAK15703.1 e-100 GTP-binding protein [Oryza sativa]
Contig3170_at	2H.66 - 1H.05	SM Q	*	0.656721	SM	5.03358e-08	Q	2.37247e-07	*	0.44865	3.5e-06	9e-06	2H.66	5.25e-05	5.31e-05	1H.05	n/a	signalling.G-proteins	10/26/02 BAB64284.1 4e-94 (AP004127) Ras-related GTP-binding protein [Oryza sativa (japonica cultivar-group)]
Contig3171_at	2H.66 - 1H.05	Q SM	*	0.502557	Q	1.42398e-05	SM	9.9566e-12	*	0.811784	0.0002662	0.000424814	2H.66	4.38e-07	7.35e-07	1H.05	iPacMan	redox.thioredoxin	10/04/02 Q9ZP21 9e-94 Thioredoxin M-type
Contig3181_at	2H.66 - 1H.05	Q SM	*	0.302831	Q	3.2051e-07	SM	2.87105e-12	*	0.075781	3.06e-06	7.95e-06	2H.66	4.38e-07	7.35e-07	1H.05	n/a	hormone metabolism.abscisic acid.synthesis-degradation.synthesis.zeaxanthin epoxidase	11/08/02 CAD40863.1 e-134 OSJNBa0064H22.8 [Oryza sativa (japonica cultivar-group)]
Contig3203_at	2H.66 - 1H.05	SM Q	*	0.111023	SM	4.84893e-06	Q	1.6588e-09	*	0.188607	0.000704466	0.000995473	2H.66	8.76e-07	1.3e-06	1H.05	n/a	mitochondrial electron transport / ATP synthesis.cytochrome c oxidase	11/04/02 AAM92706.1 6e-47 putative cytochrome c oxidase subunit [Triticum aestivum]
Contig3208_at	2H.66 - 1H.05	SM Q	*	0.841937	SM	2.01675e-09	Q	8.23261e-20	*	0.189756	1.31e-06	3.63e-06	2H.66	4.38e-07	7.35e-07	1H.05	PacMan	misc.oxidases - copper, flavone etc.	11/06/02 AAD10251.1 9e-40 blue copper-binding protein homolog [Triticum aestivum]
Contig3209_s_at	2H.67 - 1H.05	SM Q	*	0.862317	SM	2.80376e-10	Q	4.36809e-22	SM	0.0371328	8.76e-07	2.7e-06	2H.67	4.38e-07	7.35e-07	1H.05	PacMan	misc.plastocyanin-like	11/04/02 AAD10251.1 1e-39 blue copper-binding protein homolog [Triticum aestivum]
Contig321_at	2H.66 - 1H.05	SM Q	*	0.432419	SM	3.10092e-09	Q	2.83188e-11	*	0.26663	8.76e-07	2.7e-06	2H.66	4.38e-07	7.35e-07	1H.05	n/a	DNA.synthesis/chromatin structure.histone	11/06/02 T06511 4e-49 histone H2A (clone TH254) - wheat emb|CAA64356.1| histone H2A [Triticum aestivum]
Contig3211_at	2H.67 - 1H.05	SM Q	*	0.935347	SM	9.94613e-10	Q	2.6176e-24	SM	0.039619	8.76e-07	2.7e-06	2H.67	4.38e-07	7.35e-07	1H.05	n/a	misc.oxidases - copper, flavone etc.	11/04/02 AAD10251.1 5e-41 blue copper-binding protein homolog [Triticum aestivum]
Contig3232_at	2H.66 - 1H.05	SM Q	*	0.243622	SM	1.36965e-07	Q	6.49381e-14	*	0.810317	3.5e-06	9e-06	2H.66	4.38e-07	7.35e-07	1H.05	n/a	TCA / org. transformation.TCA.CS	10/13/02 AAG28777.1 e-127 citrate synthase [Oryza sativa]
Contig3235_at	2H.66 - 1H.05	SM Q	*	0.349008	SM	3.37763e-12	Q	1.05143e-20	*	0.758984	4.38e-07	1.99e-06	2H.66	4.38e-07	7.35e-07	1H.05	PacMan	C1-metabolism	10/02/02 AAD51733.1 e-125 methylenetetrahydrofolate reductase [Zea mays]
Contig3235_s_at	2H.66 - 1H.05	SM Q	*	0.465791	SM	1.74014e-11	Q	1.04289e-24	*	0.342363	4.38e-07	1.99e-06	2H.66	4.38e-07	7.35e-07	1H.05	PacMan	C1-metabolism	10/02/02 AAD51733.1 e-125 methylenetetrahydrofolate reductase [Zea mays]
Contig3250_at	2H.66 - 1H.05	SM Q	*	0.948836	SM	5.68445e-09	Q	5.22858e-17	*	0.81557	8.76e-07	2.7e-06	2H.66	4.38e-07	7.35e-07	1H.05	n/a	glycolysis.PEPCase	01/29/03 CAA07610.1 e-134 phospoenolpyruvate carboxylase [Triticum aestivum]
Contig3253_at	2H.68 - 1H.05	SM Q	*	0.428805	SM	3.39778e-06	Q	3.57967e-08	*	0.372085	1.58e-05	3.54e-05	2H.68	9.19e-06	1.08e-05	1H.05	n/a	not assigned.unknown	10/29/02 BAC16011.1 4e-38 contains EST AU095653(S21808)~similar to Arabidopsis thaliana chromosome5
Contig3253_s_at	2H.66 - 1H.08	SM Q	*	0.778868	SM	2.41148e-09	Q	7.30989e-09	*	0.377062	8.76e-07	2.7e-06	2H.66	4.38e-07	7.35e-07	1H.08	n/a	not assigned.unknown	10/29/02 BAC16011.1 4e-38 contains EST AU095653(S21808)~similar to Arabidopsis thaliana chromosome5
Contig3261_at	2H.68 - 1H.05	Q SM	*	0.824348	Q	1.28247e-07	SM	2.52557e-10	*	0.19527	6.3e-05	0.00012029	2H.68	4.38e-07	7.35e-07	1H.05	iPacMan	protein.targeting.nucleus	Nuclear transport factor 2 (NTF2)
Contig3298_at	2H.67 - 1H.05	SM Q	*	0.700824	SM	4.55995e-07	Q	6.79264e-09	*	0.987457	1.36e-05	3.12e-05	2H.67	2.19e-06	2.97e-06	1H.05	n/a	TCA / org. transformation.TCA.pyruvate DH.E1	11/08/02 AAC72193.1 e-130 pyruvate dehydrogenase E1 beta subunit isoform 2 [Zea mays]
Contig3299_s_at	2H.67 - 1H.06	SM Q	*	0.930394	SM	3.52191e-08	Q	1.10271e-11	*	0.379116	8.76e-07	2.7e-06	2H.67	4.38e-07	7.35e-07	1H.06	PacMan	TCA / org. transformation.TCA.pyruvate DH.E1	01/29/03 AAC72193.1 e-110 pyruvate dehydrogenase E1 beta subunit isoform 2 [Zea mays]
Contig3308_at	2H.66 - 1H.05	SM Q	*	0.400667	SM	4.04309e-12	Q	4.92699e-11	*	0.979977	4.38e-07	1.99e-06	2H.66	4.38e-07	7.35e-07	1H.05	PacMan	OPP.oxidative PP.G6PD	01/29/03 BAA97662.1 e-143 glucose-6-phosphate dehydrogenase [Triticum aestivum]
Contig3328_at	2H.66 - 1H.05	SM Q	*	0.583856	SM	1.26665e-08	Q	8.74705e-10	*	0.372934	4.82e-06	1.22e-05	2H.66	8.76e-07	1.3e-06	1H.05	n/a	protein.degradation.ubiquitin.E1	11/07/02 P31251 e-139 Ubiquitin-activating enzyme E1 2 gb|AAA34265.1| ubiquitin activating enyme
Contig3338_s_at	2H.66 - 1H.05	Q SM	*	0.133535	Q	6.21209e-08	SM	9.08244e-10	*	0.0875792	2.19e-06	5.83e-06	2H.66	8.76e-07	1.3e-06	1H.05	n/a	not assigned.no ontology	11/08/02 AAM91533.1 5e-83 membrane related protein CP5
Contig3351_s_at	2H.66 - 1H.05	SM Q	*	0.984598	SM	5.18256e-07	Q	1.13549e-14	*	0.371774	1.93e-05	4.23e-05	2H.66	4.38e-07	7.35e-07	1H.05	n/a	TCA / org. transformation.TCA.aconitase	11/04/02 AAM97080.1 4e-65 cytoplasmic aconitate hydratase [Arabidopsis thaliana]
Contig3353_s_at	2H.66 - 1H.05	Q SM	*	0.351649	Q	8.03352e-06	SM	5.69647e-16	*	0.909612	0.000179072	0.00029968	2H.66	4.38e-07	7.35e-07	1H.05	iPacMan	not assigned.no ontology	11/07/02 T06562 7e-29 CP12 protein precursor
Contig3376_at	2H.68 - 1H.05	Q SM	*	0.692072	Q	5.21897e-06	SM	8.7923e-09	Q	0.0317213	0.000669439	0.000952765	2H.68	3.06e-06	4.05e-06	1H.05	n/a	minor CHO metabolism.trehalose.potential TPS/TPP	11/06/02 AAG52003.1 1e-86 (AC012563) putative trehalose-6-phosphate synthase; 46897-44149 [Arabidopsis thaliana]
Contig3409_at	2H.67 - 1H.05	Q SM	SM	0.0400719	Q	3.22609e-07	SM	3.14139e-08	*	0.111206	0.000165499	0.000279383	2H.67	7.44e-06	8.87e-06	1H.05	n/a	RNA.processing	11/06/02 NP_196597.1 1e-48 polyadenylate-binding protein II (PAB2)
Contig3413_s_at	2H.66 - 1H.05	SM Q	*	0.16448	SM	2.85235e-08	Q	3.214e-06	SM	0.00225364	1.75e-06	4.74e-06	2H.66	0.000345446	0.000297905	1H.05	PacMan	not assigned.unknown	11/08/02 AAK73132.1 7e-68 putative protein [Oryza sativa]
Contig3420_at	2H.66 - 1H.08	Q SM	*	0.430778	Q	3.09497e-06	SM	2.14969e-06	*	0.221228	0.000622154	0.000892361	2H.66	8.06e-05	7.82e-05	1H.08	n/a	protein.postranslational modification	11/08/02 BAC16172.1 e-107 casein kinase II alpha subunit [Oryza sativa (japonica cultivar-group)]
Contig3439_s_at	2H.65 - 1H.05	SM Q	*	0.965754	SM	2.86381e-06	Q	1.55444e-12	SM	0.0118046	6.52e-05	0.000123583	2H.65	4.38e-07	7.35e-07	1H.05	n/a	secondary metabolism.phenylpropanoids.lignin biosynthesis.C4H	11/06/02 AAG17469.1 1e-37 cytochrome P450 [Triticum aestivum]
Contig3441_at	2H.67 - 1H.05	SM Q	*	0.285925	SM	1.3244e-14	Q	2.12829e-14	*	0.475142	4.38e-07	1.99e-06	2H.67	4.38e-07	7.35e-07	1H.05	PacMan	secondary metabolism.phenylpropanoids.lignin biosynthesis.C4H	11/04/02 AAG17469.1 e-129 cytochrome P450 [Triticum aestivum]
Contig3442_at	2H.67 - 1H.05	SM Q	*	0.711477	SM	1.77658e-13	Q	3.68177e-18	SM	0.017787	4.38e-07	1.99e-06	2H.67	4.38e-07	7.35e-07	1H.05	PacMan	secondary metabolism.phenylpropanoids.lignin biosynthesis.C4H	10/29/02 BAB71717.1 2e-97 cinnamic acid 4-hydroxylase [Lithospermum erythrorhizon]
Contig3474_s_at	2H.66 - 1H.05	SM Q	*	0.164521	SM	6.71822e-07	Q	9.08181e-14	*	0.172046	0.000359019	0.000554524	2H.66	4.38e-07	7.35e-07	1H.05	PacMan	not assigned.no ontology	10/31/02 AAM63845.1 4e-19 putative signal sequence receptor
Contig3499_at	2H.66 - 1H.05	SM Q	*	0.275183	SM	1.26338e-06	Q	7.51796e-13	SM	0.0114442	0.00027014	0.000430215	2H.66	4.38e-07	7.35e-07	1H.05	n/a	hormone metabolism.jasmonate	11/06/02 Q00531 4e-70 60 kDa jasmonate-induced protein pir||S25092 jasmonate-induced protein - barley
Contig3528_at	2H.66 - 1H.05	SM Q	*	0.841801	SM	7.68651e-08	Q	1.44058e-12	*	0.2618	1.58e-05	3.54e-05	2H.66	4.38e-07	7.35e-07	1H.05	n/a	protein.degradation.ubiquitin.proteasom	10/31/02 BAB17626.1 e-117 26S proteasome regulatory particle triple-A ATPase subunit6 [Oryza sativa (japonica cultivar-group)]
Contig3563_at	2H.66 - 1H.05	SM Q	*	0.987359	SM	7.72174e-11	Q	3.46654e-08	*	0.0761275	8.76e-07	2.7e-06	2H.66	7.44e-06	8.87e-06	1H.05	n/a	hormone metabolism.ethylene.synthesis-degradation	11/08/02 BAA95828.1 2e-47 ESTs D47168(S12332)
Contig3565_s_at	2H.66 - 1H.08	SM Q	*	0.807433	SM	2.48612e-06	Q	8.27605e-11	*	0.613673	0.000590192	0.000854919	2H.66	4.38e-07	7.35e-07	1H.08	n/a	hormone metabolism.ethylene.synthesis-degradation	11/04/02 BAA95828.1 6e-42 ESTs D47168(S12332)
Contig3573_s_at	2H.66 - 1H.05	Q SM	*	0.268863	Q	9.72665e-08	SM	5.26296e-11	Q	0.015641	2.32e-05	4.93e-05	2H.66	4.38e-07	7.35e-07	1H.05	n/a	misc.misc2	11/08/02 NP_566732.1 1e-81 expressed protein; protein id: At3g23600.1
Contig358_at	2H.66 - 1H.05	SM Q	*	0.893789	SM	3.64561e-07	Q	1.03248e-11	SM	0.00227057	0.000190455	0.000315725	2H.66	4.38e-07	7.35e-07	1H.05	n/a	stress.biotic	11/06/02 AAD46133.1 e-100 secretory protein [Triticum aestivum]
Contig3600_s_at	2H.66 - 1H.08	SM Q	SM	0.0307932	SM	2.19081e-07	Q	9.74889e-08	*	0.143352	0.000106392	0.000190185	2H.66	4.68e-05	4.78e-05	1H.08	n/a	not assigned.unknown	10/04/02 BAA96762.1 1e-06 (AP002521) ESTs AU056822(S20908)
Contig3608_at	2H.66 - 1H.05	SM Q	*	0.417608	SM	1.01271e-08	Q	5.77741e-14	*	0.918467	1.31e-06	3.63e-06	2H.66	4.38e-07	7.35e-07	1H.05	PacMan	TCA / org. transformation.other organic acid transformaitons.cyt MDH	10/29/02 BAB68116.1 e-109 putative NAD-malate dehydrogenase [Oryza sativa (japonica cultivar-group)]
Contig3610_at	2H.65 - 1H.05	SM Q	*	0.7663	SM	8.9e-12	Q	3.32707e-12	*	0.644533	4.38e-07	1.99e-06	2H.65	4.38e-07	7.35e-07	1H.05	PacMan	TCA / org. transformation.other organic acid transformaitons.cyt MDH	10/13/02 BAB68116.1 e-120 putative NAD-malate dehydrogenase [Oryza sativa (japonica cultivar-group)]
Contig3610_s_at	2H.66 - 1H.05	SM Q	*	0.942071	SM	7.11841e-13	Q	5.40712e-17	*	0.965213	4.38e-07	1.99e-06	2H.66	4.38e-07	7.35e-07	1H.05	PacMan	TCA / org. transformation.other organic acid transformaitons.cyt MDH	10/13/02 BAB68116.1 e-120 putative NAD-malate dehydrogenase [Oryza sativa (japonica cultivar-group)]
Contig3625_at	2H.66 - 1H.05	SM Q	*	0.070811	SM	1.52995e-06	Q	2.37097e-15	*	0.674082	0.000567425	0.000826738	2H.66	4.38e-07	7.35e-07	1H.05	n/a	lipid metabolism.FA synthesis and FA elongation.ACP desaturase	10/27/02 Q40731 e-130 Acyl-[acyl-carrier protein] desaturase
Contig3638_at	2H.67 - 1H.05	SM Q	*	0.46087	SM	8.20743e-09	Q	3.53219e-11	SM	0.000181952	1.31e-06	3.63e-06	2H.67	4.38e-07	7.35e-07	1H.05	n/a	signalling.receptor kinases.leucine rich repeat II	11/07/02 T14818 5e-59 leucine-rich repeat protein LRP - sorghum gb|AAC49559.1| leucine-rich repeat-containing extracellular glycoprotein; contains
Contig3643_s_at	2H.66 - 1H.05	SM Q	*	0.0981951	SM	6.58125e-08	Q	3.32152e-07	*	0.964646	1.49e-05	3.37e-05	2H.66	6.79e-05	6.67e-05	1H.05	n/a	misc.dynamin	01/29/03 S63668 1e-63 phragmoplastin 5 - soybean gb|AAC49183.1| SDL5A
Contig3663_at	2H.66 - 1H.06	SM Q	*	0.150847	SM	5.95642e-06	Q	7.20353e-07	*	0.400863	0.000535464	0.000785496	2H.66	0.000179072	0.000163505	1H.06	n/a	not assigned.unknown	11/04/02 AAD39584.1 6e-37 T10O24.24 [Arabidopsis thaliana]
Contig3667_s_at	2H.66 - 1H.05	SM Q	*	0.465081	SM	7.38801e-09	Q	1.06336e-10	SM	0.00215414	6.13e-06	1.52e-05	2H.66	4.38e-07	7.35e-07	1H.05	n/a	RNA.regulation of transcription.MYB domain transcription factor family	11/06/02 T06179 e-164 myb-related protein - barley emb|CAA61021.1| GAMyb protein [Hordeum vulgare subsp. vulgare]
Contig3680_s_at	2H.66 - 1H.05	SM Q	*	0.130885	SM	2.97792e-07	Q	1.44215e-10	SM	0.041343	9.54e-05	0.00017322	2H.66	4.38e-07	7.35e-07	1H.05	PacMan	protein.targeting.secretory pathway.unspecified	SEC61 gamma subunit
Contig3699_s_at	2H.66 - 1H.05	SM Q	*	0.578742	SM	5.92719e-08	Q	1.40822e-16	SM	0.0381816	2.06e-05	4.44e-05	2H.66	4.38e-07	7.35e-07	1H.05	n/a	misc.protease inhibitor/seed storage/lipid transfer protein (LTP) family protein	11/06/02 AAF19539.1 4e-11 (AC007190) F23N19.16 [Arabidopsis thaliana]
Contig3713_s_at	2H.67 - 1H.05	SM Q	*	0.403083	SM	1.17712e-12	Q	3.88227e-14	*	0.948074	4.38e-07	1.99e-06	2H.67	4.38e-07	7.35e-07	1H.05	PacMan	amino acid metabolism.synthesis.aromatic aa.chorismate	11/08/02 BAC10194.1 e-134 putative phospho-2-dehydro-3-deoxyheptonate aldolase 1
Contig3718_s_at	2H.66 - 1H.05	Q SM	*	0.306653	Q	3.33793e-07	SM	3.9492e-10	*	0.879343	2.63e-06	6.83e-06	2H.66	4.38e-07	7.35e-07	1H.05	iPacMan	not assigned.no ontology.hydroxyproline rich proteins	11/08/02 BAB03089.1 3e-85 (AP001313) contains similarity to pherophorin~gene_id:T5M7.14 [Arabidopsis thaliana]
Contig3723_at	2H.68 - 1H.05	SM Q	*	0.528116	SM	1.48043e-05	Q	2.72531e-15	*	0.988113	0.000235552	0.000380694	2H.68	4.38e-07	7.35e-07	1H.05	n/a	glycolysis.glyceraldehyde 3-phosphate dehydrogenase	10/13/02 NP_178071.1 e-105 glyceraldehyde-3-phosphate dehydrogenase
Contig3727_at	2H.66 - 1H.05	SM Q	*	0.297139	SM	1.82277e-09	Q	2.26689e-08	*	0.386868	8.76e-07	2.7e-06	2H.66	6.13e-06	7.53e-06	1H.05	n/a	signalling.G-proteins	11/07/02 AAC32610.1 5e-88 (AF084005) ras-like small monomeric GTP-binding protein [Avena fatua]
Contig3728_at	2H.65 - 1H.08	SM Q	*	0.529012	SM	4.00717e-06	Q	2.11327e-06	*	0.0885874	0.000262697	0.00041957	2H.65	0.00025613	0.000227235	1H.08	n/a	signalling.G-proteins	11/08/02 BAA84612.1 5e-88 unnamed protein product [Oryza sativa (japonica cultivar-group)]
Contig3743_at	2H.65 - 1H.05	SM Q	*	0.753713	SM	5.76856e-07	Q	2.14213e-11	*	0.525033	8.71e-05	0.000160571	2H.65	4.38e-07	7.35e-07	1H.05	PacMan	RNA.regulation of transcription.C2C2(Zn) GATA transcription factor family	11/07/02 BAC16504.1 8e-59 contains ESTs C26074(C11585)
Contig3815_at	2H.66 - 1H.05	SM Q	*	0.763229	SM	2.75341e-06	Q	3.53031e-10	*	0.644753	6.44e-05	0.000122313	2H.66	4.38e-07	7.35e-07	1H.05	PacMan	TCA / org. transformation.other organic acid transformaitons.atp-citrate lyase	11/06/02 NP_176280.1 9e-59 ATP citrate-lyase
Contig3836_at	2H.67 - 1H.05	Q SM	*	0.484467	Q	1.51707e-06	SM	1.04039e-12	*	0.191403	9.33e-05	0.000169885	2H.67	4.38e-07	7.35e-07	1H.05	n/a	not assigned.unknown	11/06/02 BAB84395.1 8e-87 P0529E05.11 [Oryza sativa (japonica cultivar-group)]
Contig3838_s_at	2H.67 - 1H.05	Q SM	*	0.614457	Q	2.56049e-06	SM	1.30539e-16	*	0.8027	0.000110333	0.000196367	2H.67	4.38e-07	7.35e-07	1H.05	iPacMan	not assigned.no ontology	10/13/02 NP_195785.1 6e-10 Macrophage migration inhibitory factor (MIF) family; protein id: At5g01650.1
Contig385_s_at	2H.66 - 1H.05	Q SM	*	0.641634	Q	3.20051e-07	SM	3.24832e-11	*	0.171616	2.19e-06	5.83e-06	2H.66	4.38e-07	7.35e-07	1H.05	n/a	nucleotide metabolism.phosphotransfer and pyrophosphatases.misc	11/06/02 BAB18681.1 1e-45 vacuolar proton-inorganic pyrophosphatase [Hordeum vulgare subsp. vulgare]
Contig3867_at	2H.65 - 1H.05	SM Q	*	0.604042	SM	7.44296e-07	Q	9.10536e-08	*	0.812585	0.000170315	0.000286887	2H.65	1.66e-05	1.84e-05	1H.05	PacMan	RNA.regulation of transcription.AP2/EREBP, APETALA2/Ethylene-responsive element binding protein family	11/06/02 AAF23899.1 3e-87 transcription factor EREBP1 [Oryza sativa]
Contig3886_at	2H.66 - 1H.05	SM Q	*	0.540444	SM	1.51091e-06	Q	4.16084e-13	SM	0.0472903	0.000298599	0.000470501	2H.66	4.38e-07	7.35e-07	1H.05	PacMan	OPP.electron transfer	10/27/02 P27788 1e-57 Ferredoxin III
Contig3904_at	2H.66 - 1H.05	SM Q	*	0.94213	SM	1.0187e-11	Q	8.05723e-20	*	0.594012	4.38e-07	1.99e-06	2H.66	4.38e-07	7.35e-07	1H.05	PacMan	amino acid metabolism.synthesis.aromatic aa.tryptophan	10/13/02 AAL73524.1 e-125 (AF466200) tryptophan synthase beta-subunit [Sorghum bicolor]
Contig391_at	2H.63 - 1H.07	Q SM	*	0.262641	Q	4.0052e-08	SM	4.78619e-07	*	0.254861	1.31e-06	3.63e-06	2H.63	0.000104203	9.91e-05	1H.07	n/a	TCA / org. transformation.TCA.malate DH	11/07/02 AAF69802.1 e-100 (AF195869) malate dehydrogenase [Vitis vinifera]
Contig3947_s_at	2H.66 - 1H.05	SM Q	*	0.907859	SM	6.18245e-10	Q	1.65859e-12	SM	0.017431	8.76e-07	2.7e-06	2H.66	4.38e-07	7.35e-07	1H.05	n/a	stress.abiotic	11/08/02 AAK55323.1 5e-71 thaumatin-like protein TLP4 [Hordeum vulgare]
Contig3992_at	2H.65 - 1H.05	SM Q	*	0.126393	SM	3.50546e-09	Q	3.03885e-09	*	0.130327	1.31e-06	3.63e-06	2H.65	8.76e-07	1.3e-06	1H.05	n/a	not assigned.no ontology	11/08/02 AAK52585.1 e-107 Putative endosomal protein [Oryza sativa] gb|AAM44876.1|AC098694_15 Putative endosomal protein [Oryza sativa (japonica cultivar-group)]
Contig4034_at	2H.66 - 1H.05	Q SM	*	0.546472	Q	6.02993e-06	SM	5.97081e-10	*	0.488207	0.000100263	0.000180816	2H.66	8.76e-07	1.3e-06	1H.05	n/a	not assigned.unknown	<none>
Contig4044_at	2H.66 - 1H.05	SM Q	*	0.695501	SM	8.67018e-08	Q	3.39729e-13	SM	0.0219368	2.5e-05	5.28e-05	2H.66	4.38e-07	7.35e-07	1H.05	n/a	misc.glutathione S transferases	11/06/02 AAK38509.1 3e-68 (AC087181) putative glutathione S-transferase [Oryza sativa]
Contig4056_at	2H.67 - 1H.06	SM Q	*	0.571624	SM	6.10488e-07	Q	3.87848e-08	SM	0.00206592	0.00058056	0.00084286	2H.67	7.01e-06	8.5e-06	1H.06	n/a	not assigned.unknown	11/04/02 P32937 7e-46 Pathogenesis-related protein 1A/1B precursor pir||S18033 pathogenesis-related protein 1a precursor - barley
Contig406_at	2H.67 - 1H.05	SM Q	*	0.624454	SM	1.81445e-11	Q	1.1415e-17	*	0.549402	4.38e-07	1.99e-06	2H.67	4.38e-07	7.35e-07	1H.05	n/a	secondary metabolism.phenylpropanoids.lignin biosynthesis.CCoAOMT	11/04/02 BAA81774.1 5e-89 ESTs AU030740(E60171)
Contig406_s_at	2H.66 - 1H.05	SM Q	*	0.102669	SM	2.32178e-08	Q	2.3907e-15	*	0.48346	3.33e-05	6.82e-05	2H.66	4.38e-07	7.35e-07	1H.05	n/a	secondary metabolism.phenylpropanoids.lignin biosynthesis.CCoAOMT	11/04/02 BAA81774.1 5e-89 ESTs AU030740(E60171)
Contig4080_s_at	2H.65 - 1H.05	Q SM	*	0.167873	Q	1.55823e-06	SM	2.96906e-11	*	0.577837	4.38e-05	8.69e-05	2H.65	4.38e-07	7.35e-07	1H.05	iPacMan	not assigned.unknown	<none>
Contig4084_at	2H.66 - 1H.05	SM Q	*	0.514908	SM	5.89279e-10	Q	3.26622e-18	*	0.299202	8.76e-07	2.7e-06	2H.66	4.38e-07	7.35e-07	1H.05	PacMan	OPP.non-reductive PP.transaldolase	11/08/02 BAB89667.1 e-102 putative transaldolase [Oryza sativa (japonica cultivar-group)] dbj|BAB92890.1| putative transaldolase [Oryza sativa (japonica cultivar-grou
Contig4088_s_at	2H.67 - 1H.05	Q SM	*	0.3888	Q	3.8938e-08	SM	7.81852e-08	*	0.641763	6.57e-06	1.63e-05	2H.67	1.36e-05	1.53e-05	1H.05	n/a	protein.degradation.autophagy	10/27/02 NP_176395.1 6e-52 symbiosis-related protein
Contig4090_s_at	2H.68 - 1H.05	SM Q	*	0.400441	SM	7.71845e-07	Q	6.83487e-11	*	0.151321	3.02e-05	6.29e-05	2H.68	4.38e-07	7.35e-07	1H.05	n/a	protein.degradation.cysteine protease	11/06/02 P25777 1e-80 Oryzain beta chain precursor pir||KHRZOB oryzain (EC 3.4.22.-) beta precursor - rice
Contig4119_at	2H.67 - 1H.05	Q SM	*	0.543094	Q	1.53045e-09	SM	1.04621e-10	Q	0.0267098	4.38e-07	1.99e-06	2H.67	4.38e-07	7.35e-07	1H.05	iPacMan	minor CHO metabolism.others	11/08/02 NP_200543.1 4e-56 (NM_125115) apospory-associated protein C; protein id: At5g57330.1
Contig4121_at	2H.66 - 1H.05	SM Q	*	0.695608	SM	5.41142e-07	Q	2.41449e-14	*	0.294547	0.000204904	0.00033629	2H.66	4.38e-07	7.35e-07	1H.05	PacMan	amino acid metabolism.synthesis.glutamate family.arginine	10/13/02 Q9SZX3 e-111 Argininosuccinate synthase
Contig4122_s_at	2H.66 - 1H.05	SM Q	*	0.591874	SM	1.02251e-08	Q	1.40789e-16	*	0.947855	2.63e-06	6.83e-06	2H.66	4.38e-07	7.35e-07	1H.05	n/a	amino acid metabolism.synthesis.glutamate family.arginine	11/08/02 Q9SZX3 5e-91 Argininosuccinate synthase
Contig4153_at	2H.63 - 1H.05	SM Q	*	0.127668	SM	2.22611e-07	Q	3.88971e-13	*	0.683304	0.000114711	0.000203457	2H.63	4.38e-07	7.35e-07	1H.05	PacMan	major CHO metabolism.degradation.sucrose.hexokinase	10/27/02 AAM80479.1 e-111 hexokinase [Zea mays]
Contig4159_at	2H.66 - 1H.05	SM Q	*	0.218026	SM	1.5975e-07	Q	4.72678e-06	*	0.595437	3.15e-05	6.54e-05	2H.66	0.000933888	0.000730402	1H.05	n/a	protein.targeting.secretory pathway.unspecified	AP-1 complex subunit mu (CCVs, mu1)
Contig417_s_at	2H.66 - 1H.05	SM Q	*	0.422129	SM	1.4805e-08	Q	5.03327e-12	*	0.637133	1.31e-06	3.63e-06	2H.66	4.38e-07	7.35e-07	1H.05	PacMan	glycolysis.aldolase	10/29/02 P17784 1e-61 Fructose-bisphosphate aldolase
Contig4175_at	2H.66 - 1H.05	SM Q	*	0.292572	SM	1.49661e-06	Q	1.05074e-11	*	0.428817	0.000381786	0.000583284	2H.66	4.38e-07	7.35e-07	1H.05	n/a	protein.targeting.secretory pathway.golgi	01/29/03 AAM97042.1 2e-93 putative Sec24-like COPII protein [Arabidopsis thaliana] gb|AAN15492.1| putative Sec24-like COPII protein [Arabidopsis thaliana]
Contig4207_at	2H.66 - 1H.05	Q SM	*	0.434411	Q	9.12625e-08	SM	4.26732e-11	*	0.657736	9.63e-06	2.3e-05	2H.66	4.38e-07	7.35e-07	1H.05	iPacMan	stress.abiotic.heat	11/08/02 NP_192673.1 1e-45 putative protein; protein id: At4g09350.1 [Arabidopsis thaliana] pir||T17134 hypothetical protein T30A10.110 - Arabidopsis thaliana
Contig4207_s_at	2H.66 - 1H.05	Q SM	*	0.568605	Q	6.82627e-07	SM	1.89285e-13	*	0.697991	9.06e-05	0.000166116	2H.66	4.38e-07	7.35e-07	1H.05	iPacMan	stress.abiotic.heat	11/08/02 NP_192673.1 1e-45 putative protein; protein id: At4g09350.1 [Arabidopsis thaliana] pir||T17134 hypothetical protein T30A10.110 - Arabidopsis thaliana
Contig4209_at	2H.68 - 1H.05	Q SM	*	0.756821	Q	1.49957e-06	SM	7.72884e-10	*	0.365677	0.00032049	0.000501016	2H.68	8.76e-07	1.3e-06	1H.05	iPacMan	stress.abiotic.heat	11/08/02 NP_192673.1 2e-18 putative protein; protein id: At4g09350.1 [Arabidopsis thaliana] pir||T17134 hypothetical protein T30A10.110 - Arabidopsis thaliana
Contig4213_at	2H.67 - 1H.05	SM Q	*	0.635582	SM	5.15284e-10	Q	5.73181e-21	*	0.296511	4.38e-07	1.99e-06	2H.67	4.38e-07	7.35e-07	1H.05	n/a	not assigned.unknown	10/29/02 CAB85629.1 1e-50 (AJ237989) putative ripening-related protein [Vitis vinifera]
Contig4253_at	2H.66 - 1H.05	Q SM	*	0.624182	Q	8.42489e-09	SM	7.35771e-10	*	0.910806	8.76e-07	2.7e-06	2H.66	4.38e-07	7.35e-07	1H.05	iPacMan	PS.calvin cyle.rubisco large subunit	10/27/02 AAK26126.1 5e-38 putative ankyrin [Oryza sativa]
Contig4255_s_at	2H.66 - 1H.05	Q SM	*	0.705506	Q	1.26774e-07	SM	4.01041e-08	*	0.37311	1.31e-06	3.63e-06	2H.66	1.01e-05	1.17e-05	1H.05	n/a	development.unspecified	11/04/02 AAL31072.1 5e-24 unknown protein [Oryza sativa] gb|AAN04155.1| Unknown protein [Oryza sativa (japonica cultivar-group)]
Contig4260_at	2H.65 - 1H.05	SM Q	*	0.416395	SM	2.297e-07	Q	6.98433e-14	*	0.568126	2.19e-05	4.68e-05	2H.65	4.38e-07	7.35e-07	1H.05	n/a	secondary metabolism.phenylpropanoids.lignin biosynthesis.CAD	10/26/02 AAL99535.1 4e-89 cinnamyl alcohol dehydrogenase [Lolium perenne]
Contig427_s_at	2H.66 - 1H.05	Q SM	*	0.605017	Q	2.45071e-06	SM	1.30284e-18	*	0.627061	0.000119527	0.000211466	2H.66	4.38e-07	7.35e-07	1H.05	n/a	DNA.synthesis/chromatin structure.histone	11/08/02 BAA85117.1 4e-38 histone H2A-like protein [Solanum melongena]
Contig4273_at	2H.66 - 1H.05	SM Q	*	0.955333	SM	7.3163e-07	Q	9.59605e-12	*	0.0886029	0.000288091	0.00045608	2H.66	4.38e-07	7.35e-07	1H.05	n/a	hormone metabolism.ethylene.induced-regulated-responsive-activated	11/07/02 BAA95828.1 6e-52 ESTs D47168(S12332)
Contig4275_at	2H.66 - 1H.05	Q SM	*	0.271977	Q	7.45779e-06	SM	8.0958e-12	*	0.1805	0.00046366	0.000690773	2H.66	4.38e-07	7.35e-07	1H.05	n/a	signalling.calcium	10/29/02 AAL25647.1 4e-71 calcineurin-like protein [Eucalyptus grandis] gb|AAL25650.1|AF197334_1 calcineurin-like protein [Eucalyptus camaldulensis]
Contig4290_at	2H.65 - 1H.05	SM Q	*	0.457001	SM	6.10994e-08	Q	1.64189e-06	*	0.118577	2.28e-05	4.85e-05	2H.65	0.000345009	0.000297569	1H.05	n/a	transport.metabolite transporters at the envelope membrane	10/27/02 BAB86434.1 3e-89 P0003D09.29 [Oryza sativa (japonica cultivar-group)] dbj|BAB92238.1| similar to phosphate/phosphoenolpyruvate translocator protein
Contig4309_at	2H.66 - 1H.05	SM Q	*	0.138273	SM	5.78036e-07	Q	3.77043e-06	SM	0.000791109	0.000144921	0.000249379	2H.66	0.000709282	0.000569536	1H.05	n/a	misc.protease inhibitor/seed storage/lipid transfer protein (LTP) family protein	<none>
Contig4326_at	2H.66 - 1H.05	SM Q	*	0.841412	SM	1.49246e-09	Q	4.26085e-11	SM	0.000823245	1.31e-06	3.63e-06	2H.66	4.38e-07	7.35e-07	1H.05	n/a	stress.biotic	11/06/02 AAD28733.1 4e-69 chitinase IV precursor [Triticum aestivum]
Contig4326_s_at	2H.66 - 1H.05	SM Q	*	0.707082	SM	2.13636e-08	Q	3.23035e-10	SM	0.000105022	1.84e-05	4.07e-05	2H.66	4.38e-07	7.35e-07	1H.05	n/a	stress.biotic	11/06/02 AAD28733.1 4e-69 chitinase IV precursor [Triticum aestivum]
Contig4329_at	2H.67 - 1H.05	SM Q	*	0.677707	SM	1.92198e-09	Q	1.98194e-13	SM	0.00120196	8.76e-07	2.7e-06	2H.67	4.38e-07	7.35e-07	1H.05	PacMan	not assigned.unknown	11/08/02 BAA81763.1 e-116 ESTs AU064813(E40579)
Contig4341_s_at	2H.66 - 1H.07	Q SM	*	0.674782	Q	1.89127e-06	SM	1.55417e-05	*	0.595343	3.5e-05	7.18e-05	2H.66	0.0010035	0.000777755	1H.07	iPacMan	misc.alcohol dehydrogenases	10/02/02 P93436 e-136 ALCOHOL DEHYDROGENASE CLASS III (GLUTATHIONE-DEPENDENT FORMALDEHYDE DEHYDROGENASE) (FDH) (FALDH) (GSH-FDH)
Contig4346_at	2H.66 - 1H.05	SM Q	*	0.664281	SM	2.07072e-13	Q	1.75464e-17	*	0.244868	4.38e-07	1.99e-06	2H.66	4.38e-07	7.35e-07	1H.05	PacMan	secondary metabolism.phenylpropanoids.lignin biosynthesis.CAD	11/08/02 AAK97808.1 1e-90 (AF188292) cinnamyl alcohol dehydrogenase 1a [Festuca arundinacea]
Contig4365_at	2H.66 - 1H.05	Q SM	*	0.578626	Q	2.19582e-06	SM	6.62471e-08	*	0.347645	0.000106392	0.000190185	2H.66	1.62e-05	1.81e-05	1H.05	iPacMan	protein.degradation.ubiquitin.E3.DCX	10/13/02 BAA94422.1 e-110 (AB040053) COP1 [Oryza sativa (japonica cultivar-group)]
Contig4367_s_at	2H.66 - 1H.06	Q SM	*	0.7332	Q	3.7641e-07	SM	1.63383e-06	*	0.514235	4.82e-06	1.22e-05	2H.66	0.00021979	0.000197429	1H.06	iPacMan	not assigned.unknown	10/31/02 NP_192768.1 2e-30 putative protein; protein id: At4g10300.1
Contig4370_at	2H.66 - 1H.05	Q SM	*	0.529657	Q	8.41428e-07	SM	5.67965e-08	*	0.119462	7.88e-06	1.91e-05	2H.66	1.27e-05	1.44e-05	1H.05	iPacMan	not assigned.unknown	01/29/03 AAL91159.1 6e-30 unknown protein [Arabidopsis thaliana]
Contig4402_s_at	2H.66 - 1H.05	SM Q	*	0.1572	SM	9.32926e-07	Q	9.10688e-09	SM	7.46445e-05	0.000299475	0.000471689	2H.66	1.31e-06	1.85e-06	1H.05	n/a	not assigned.unknown	10/29/02 AAF85972.1 6e-29 (AF274850) pathogenesis-related protein PR-10a [Oryza sativa]
Contig4410_at	2H.65 - 1H.05	SM Q	*	0.395587	SM	1.31712e-06	Q	7.06142e-07	*	0.254233	0.000472854	0.000703117	2H.65	8.32e-05	8.05e-05	1H.05	n/a	misc.misc2	10/13/02 NP_569038.1 8e-96 dolichyl-di-phosphooligosaccharide-protein glycotransferase (oligosaccharyltransferase)-like; protein id:
Contig4412_at	2H.66 - 1H.05	SM Q	*	0.263185	SM	1.43287e-10	Q	8.09259e-09	*	0.8317	8.76e-07	2.7e-06	2H.66	3.06e-06	4.05e-06	1H.05	n/a	stress.abiotic.heat	11/06/02 NP_178112.1 3e-96 putative DnaJ protein; protein id: At1g79940.1 [Arabidopsis thaliana]
Contig4419_at	2H.66 - 1H.05	Q SM	*	0.681136	Q	4.04682e-06	SM	5.61145e-20	*	0.76588	7.71e-05	0.000143345	2H.66	4.38e-07	7.35e-07	1H.05	iPacMan	not assigned.unknown	11/08/02 NP_564175.2 4e-28 auxin-regulated protein; protein id: At1g22630.1
Contig4453_at	2H.68 - 1H.05	Q SM	*	0.342757	Q	9.96504e-08	SM	8.93054e-08	*	0.176675	3.06e-06	7.95e-06	2H.68	1.75e-05	1.91e-05	1H.05	n/a	misc.acid and other phosphatases	01/29/03 AAL34937.1 e-108 Putative purple acid phosphatase [Oryza sativa]
Contig4491_s_at	2H.66 - 1H.05	SM Q	*	0.868414	SM	9.32126e-10	Q	1.13324e-17	*	0.561735	8.76e-07	2.7e-06	2H.66	4.38e-07	7.35e-07	1H.05	PacMan	not assigned.unknown	10/27/02 AAG46152.1 1e-79 unknown protein [Oryza sativa]
Contig4502_at	2H.66 - 1H.05	SM Q	*	0.256184	SM	5.59869e-06	Q	1.55005e-09	*	0.441288	0.000672066	0.000956152	2H.66	8.76e-07	1.3e-06	1H.05	n/a	misc.dynamin	10/27/02 AAF22291.1 3e-85 (AF180732) dynamin-like protein 6 [Arabidopsis thaliana]
Contig451_at	2H.66 - 1H.05	Q SM	*	0.243531	Q	1.82168e-05	SM	5.50668e-10	*	0.14516	0.000615149	0.000884117	2H.66	8.76e-07	1.3e-06	1H.05	iPacMan	TCA / org. transformation.TCA.pyruvate DH.E3	09/30/02 BAB39219.1 e-124 putative dihydrolipoamide dehydrogenase precursor [Oryza sativa (japonica cultivar-group)]
Contig4512_s_at	2H.66 - 1H.03	Q SM	*	0.810078	Q	1.8067e-08	SM	8.6795e-09	*	0.358793	8.76e-07	2.7e-06	2H.66	4.38e-07	7.35e-07	1H.03	n/a	not assigned.unknown	<none>
Contig4515_at	2H.67 - 1H.08	Q SM	*	0.923502	Q	6.20639e-09	SM	9.13069e-06	*	0.155572	8.76e-07	2.7e-06	2H.67	0.000766199	0.000610463	1H.08	n/a	signalling.calcium	11/08/02 BAA96170.1 e-116 unnamed protein product [Oryza sativa (japonica cultivar-group)]
Contig4516_at	2H.68 - 1H.05	Q SM	*	0.669699	Q	1.27689e-10	SM	5.95157e-14	*	0.0779903	8.76e-07	2.7e-06	2H.68	4.38e-07	7.35e-07	1H.05	iPacMan	RNA.regulation of transcription.MADS box transcription factor family	10/29/02 BAA81880.1 6e-93 MADS box-like protein [Oryza sativa (japonica cultivar-group)]
Contig4534_s_at	2H.66 - 1H.05	SM Q	*	0.225035	SM	4.849e-08	Q	9.14613e-16	*	0.22922	4.38e-05	8.69e-05	2H.66	4.38e-07	7.35e-07	1H.05	n/a	cell. vesicle transport	10/27/02 BAB17749.1 2e-45 putative coatmer beta subunit (beta-coat protein) (beta-COP) [Oryza sativa (japonica cultivar-group)]
Contig4563_at	2H.66 - 1H.05	SM Q	*	0.683577	SM	8.92434e-07	Q	3.36502e-14	*	0.968895	8.41e-05	0.00015533	2H.66	4.38e-07	7.35e-07	1H.05	n/a	TCA / org. transformation.TCA.pyruvate DH.E3	10/27/02 BAB39219.1 e-118 putative dihydrolipoamide dehydrogenase precursor [Oryza sativa (japonica cultivar-group)]
Contig4591_at	2H.63 - 1H.06	Q SM	*	0.758368	Q	6.28869e-06	SM	1.10627e-10	*	0.0912664	0.000198774	0.00032762	2H.63	4.38e-07	7.35e-07	1H.06	iPacMan	not assigned.unknown	09/30/02 NP_567672.1 2e-92 putative protein; protein id: At4g22890.1
Contig4610_s_at	2H.66 - 1H.05	Q SM	*	0.336554	Q	1.28791e-06	SM	7.53345e-10	*	0.901426	2.06e-05	4.44e-05	2H.66	4.38e-07	7.35e-07	1H.05	iPacMan	not assigned.unknown	10/13/02 BAB92268.1 2e-39 P0034E02.34 [Oryza sativa (japonica cultivar-group)]
Contig4676_at	2H.67 - 1H.05	SM Q	*	0.794104	SM	2.18225e-14	Q	7.50037e-11	SM	0.00332235	4.38e-07	1.99e-06	2H.67	4.38e-07	7.35e-07	1H.05	PacMan	secondary metabolism.phenylpropanoids.lignin biosynthesis.4CL	10/13/02 AAF37733.1 e-111 (AF052222) 4-coumarate--CoA ligase 4CL2 [Lolium perenne]
Contig4696_at	2H.66 - 1H.05	SM Q	*	0.343055	SM	1.14748e-05	Q	8.94523e-12	*	0.776882	0.000707093	0.000998274	2H.66	4.38e-07	7.35e-07	1H.05	PacMan	nucleotide metabolism.phosphotransfer and pyrophosphatases.uridylate kinase	10/27/02 AAF23371.1 3e-93 (AF187062) UMP/CMP kinase a [Oryza sativa] [Oryza sativa (japonica cultivar-group)]
Contig4701_at	2H.67 - 1H.05	Q SM	*	0.986054	Q	6.37752e-07	SM	1.05688e-11	Q	0.0314744	1.75e-06	4.74e-06	2H.67	4.38e-07	7.35e-07	1H.05	iPacMan	stress.abiotic.touch/wounding	10/04/02 NP_177671.1 2e-65 (NM_106192) wound-responsive protein
Contig4728_at	2H.67 - 1H.05	SM Q	*	0.58862	SM	1.34633e-12	Q	1.37025e-19	*	0.553346	4.38e-07	1.99e-06	2H.67	4.38e-07	7.35e-07	1H.05	PacMan	transport.misc	10/13/02 BAB40979.1 e-100 putative plastidic ATP/ADP-transporter [Oryza sativa (japonica cultivar-group)]
Contig4747_at	2H.66 - 1H.05	Q SM	*	0.286183	Q	4.73665e-06	SM	9.56313e-12	*	0.663712	9.72e-05	0.000175862	2H.66	4.38e-07	7.35e-07	1H.05	iPacMan	PS.lightreaction.cyclic electron flow-chlororespiration	10/13/02 NP_565327.1 3e-36 expressed protein; protein id: At2g05620.1
Contig4756_at	2H.66 - 1H.06	Q SM	*	0.303349	Q	5.22329e-06	SM	6.21465e-13	*	0.666883	0.000312172	0.000490091	2H.66	4.38e-07	7.35e-07	1H.06	iPacMan	PS.calvin cyle.GAP	10/04/02 AAM77678.1 e-134 (AF521190) nonphosphorylating glyceraldehyde-3-phosphate dehydrogenase [Triticum aestivum]
Contig4761_at	2H.66 - 1H.05	SM Q	*	0.0903709	SM	1.50824e-06	Q	7.10024e-16	*	0.466526	0.000221979	0.000361097	2H.66	4.38e-07	7.35e-07	1H.05	PacMan	protein.targeting.secretory pathway.golgi	10/27/02 NP_193152.2 1e-91 (NM_117493) transport protein; protein id: At4g14160.1
Contig477_at	2H.66 - 1H.05	SM Q	*	0.854607	SM	8.33391e-11	Q	1.17044e-08	*	0.0576837	8.76e-07	2.7e-06	2H.66	3.06e-06	4.05e-06	1H.05	PacMan	not assigned.unknown	<none>
Contig4780_at	2H.67 - 1H.05	Q SM	*	0.283958	Q	6.35752e-08	SM	3.79913e-15	Q	0.0199278	8.76e-07	2.7e-06	2H.67	4.38e-07	7.35e-07	1H.05	n/a	RNA.regulation of transcription.Alfin-like	10/13/02 T02745 6e-62 nucleic acid binding protein - rice gb|AAC98969.1| nucleic acid binding protein [Oryza sativa]
Contig4783_at	2H.66 - 1H.05	Q SM	*	0.599548	Q	3.03874e-06	SM	1.52345e-14	*	0.965092	0.000204904	0.00033629	2H.66	4.38e-07	7.35e-07	1H.05	n/a	lipid metabolism.FA synthesis and FA elongation.pyruvate kinase	11/08/02 Q43117 e-123 Pyruvate kinase isozyme A
Contig4793_s_at	2H.65 - 1H.05	SM Q	*	0.624059	SM	1.53858e-06	Q	1.65918e-11	*	0.0708974	0.00016331	0.000276532	2H.65	4.38e-07	7.35e-07	1H.05	n/a	nucleotide metabolism.degradation	10/02/02 CAA07230.1 5e-55 putative cytidine deaminase; putative deoxycytidylate deaminase [Cicer arietinum]
Contig4811_s_at	2H.66 - 1H.08	Q SM	*	0.579948	Q	7.97737e-06	SM	1.75099e-05	*	0.414282	0.000412434	0.000622001	2H.66	9.11e-05	8.75e-05	1H.08	n/a	stress.abiotic.drought/salt	11/04/02 BAA83350.1 4e-98 (AP000391) Similar to Arabidopsis thaliana BAC F15P23 (AF128392) [Oryza sativa (japonica cultivar-group)]
Contig4825_at	2H.66 - 1H.05	Q SM	*	0.655487	Q	6.14121e-06	SM	5.868e-07	*	0.207548	0.000288091	0.00045608	2H.66	9.59e-05	9.18e-05	1H.05	n/a	not assigned.unknown	10/02/02 NP_200975.1 e-103 putative protein; protein id: At5g61670.1
Contig4855_s_at	2H.66 - 1H.05	Q SM	*	0.395809	Q	9.89198e-07	SM	4.69275e-06	*	0.683603	7.01e-06	1.72e-05	2H.66	0.000932574	0.000729648	1H.05	iPacMan	redox.thioredoxin	<none>
Contig4861_at	2H.66 - 1H.05	Q SM	*	0.838803	Q	3.07852e-06	SM	3.93497e-17	*	0.30825	4.07e-05	8.18e-05	2H.66	4.38e-07	7.35e-07	1H.05	n/a	RNA.regulation of transcription.unclassified	10/13/02 T07780 9e-22 remorin - potato gb|AAB49425.1| remorin [Solanum tuberosum]
Contig4900_at	2H.66 - 1H.05	SM Q	*	0.294769	SM	1.15432e-06	Q	4.92443e-06	*	0.575803	0.000415499	0.000626135	2H.66	0.000896672	0.000704199	1H.05	n/a	cell. vesicle transport	10/25/02 NP_180826.1 1e-096 (NM_128826) putative synaptobrevin; protein id: At2g32670.1 [Arabidopsis thaliana]
Contig4928_at	2H.66 - 1H.05	SM Q	*	0.40496	SM	1.4025e-06	Q	2.9058e-17	*	0.236523	4.33e-05	8.64e-05	2H.66	4.38e-07	7.35e-07	1H.05	n/a	N-metabolism.N-degradation.glutamate dehydrogenase	11/08/02 BAB62170.1 e-105 (AB066298) glutamate dehydrogenase [Brassica napus]
Contig4930_at	2H.63 - 1H.08	Q SM	*	0.32758	Q	3.45543e-07	SM	2.16927e-06	Q	0.00652051	3.55e-05	7.25e-05	2H.63	0.000625219	0.000508559	1H.08	n/a	cell wall.degradation.mannan-xylose-arabinose-fucose	11/08/02 CAC44501.1 9e-99 beta-galactosidase [Fragaria x ananassa]
Contig4952_s_at	2H.65 - 1H.05	SM Q	*	0.366142	SM	6.61574e-07	Q	1.69698e-16	*	0.604591	1.97e-05	4.29e-05	2H.65	4.38e-07	7.35e-07	1H.05	n/a	not assigned.unknown	11/06/02 NP_199831.1 4e-27 putative protein; protein id: At5g50200.1
Contig4952_x_at	2H.65 - 1H.05	SM Q	*	0.276825	SM	4.39233e-07	Q	1.75007e-13	*	0.365954	2.19e-06	5.83e-06	2H.65	4.38e-07	7.35e-07	1H.05	n/a	not assigned.unknown	11/06/02 NP_199831.1 4e-27 putative protein; protein id: At5g50200.1
Contig4963_at	2H.66 - 1H.05	SM Q	*	0.349015	SM	2.93252e-06	Q	7.58442e-17	*	0.41047	0.000179072	0.00029968	2H.66	4.38e-07	7.35e-07	1H.05	PacMan	TCA / org. transformation.TCA.2-oxoglutarate dehydrogenase	10/13/02 CAD40552.1 e-125 OSJNBa0072K14.8 [Oryza sativa (japonica cultivar-group)]
Contig4986_at	2H.66 - 1H.05	SM Q	*	0.64874	SM	1.57085e-06	Q	3.36219e-23	*	0.834258	4.03e-05	8.12e-05	2H.66	4.38e-07	7.35e-07	1H.05	PacMan	hormone metabolism.jasmonate.synthesis-degradation.allene oxidase synthase	10/02/02 CAD38519.1 4e-83 allene oxide cyclase [Oryza sativa (japonica cultivar-group)]
Contig4988_at	2H.66 - 1H.05	Q SM	*	0.942841	Q	1.2614e-06	SM	1.37981e-07	*	0.581993	1.93e-05	4.23e-05	2H.66	2.71e-05	2.86e-05	1H.05	n/a	hormone metabolism.abscisic acid.synthesis-degradation.synthesis.9-cis-epoxycarotenoid dioxygenase	11/04/02 NP_193652.1 3e-71 (NM_118036) 9-cis-epoxycarotenoid dioxygenase (neoxanthin cleavage enzyme)(NC1)(NCED1)
Contig4994_s_at	2H.66 - 1H.07	SM Q	*	0.642306	SM	2.35585e-07	Q	4.68924e-09	*	0.184555	4.07e-05	8.18e-05	2H.66	8.76e-07	1.3e-06	1H.07	n/a	not assigned.unknown	<none>
Contig5012_s_at	2H.67 - 1H.05	SM Q	*	0.887318	SM	1.46715e-11	Q	2.12529e-07	Q	0.0448018	4.38e-07	1.99e-06	2H.67	4.68e-05	4.78e-05	1H.05	n/a	Co-factor and vitamine metabolism	11/08/02 CAA03884.1 e-117 GTP cyclohydrolase II / 3
Contig5013_at	2H.65 - 1H.05	SM Q	*	0.612115	SM	1.62622e-32	Q	1.36624e-15	SM	3.38358e-08	4.38e-07	1.99e-06	2H.65	4.38e-07	7.35e-07	1H.05	n/a	misc.oxidases - copper, flavone etc.	11/06/02 AAD10251.1 2e-34 blue copper-binding protein homolog [Triticum aestivum]
Contig5020_s_at	2H.66 - 1H.08	Q SM	*	0.807438	Q	1.05729e-08	SM	1.91013e-05	*	0.632786	8.76e-07	2.7e-06	2H.66	0.000635727	0.000516234	1H.08	n/a	not assigned.unknown	11/08/02 BAC15484.1 1e-75 contains ESTs AU091627(C0596)
Contig5023_at	2H.67 - 1H.05	SM Q	*	0.385105	SM	1.06342e-08	Q	1.01913e-13	SM	0.000952241	8.76e-07	2.7e-06	2H.67	4.38e-07	7.35e-07	1H.05	n/a	stress.biotic	11/04/02 AAG02504.1 2e-96 class III chitinase [Oryza sativa subsp. japonica] gb|AAM08773.1|AC016780_3 Class III chitinase [Oryza sativa]
Contig5028_s_at	2H.68 - 1H.06	Q SM	*	0.823166	Q	8.50246e-05	SM	2.2044e-12	Q	0.0494485	0.000613835	0.000882393	2H.68	4.38e-07	7.35e-07	1H.06	iPacMan	not assigned.unknown	11/06/02 NP_564589.1 3e-07 photosystem II 5 KD protein; protein id: At1g51400.1
Contig5030_at	2H.63 - 1H.06	Q SM	*	0.601451	Q	1.874e-06	SM	1.86131e-07	*	0.0807307	3.02e-05	6.29e-05	2H.63	1.93e-05	2.09e-05	1H.06	iPacMan	tetrapyrrole synthesis.ferrochelatase	11/06/02 O22101 e-115 Ferrochelatase II
Contig5108_s_at	2H.67 - 1H.05	SM Q	*	0.484557	SM	8.25515e-14	Q	3.88727e-22	*	0.355622	4.38e-07	1.99e-06	2H.67	4.38e-07	7.35e-07	1H.05	PacMan	amino acid metabolism.synthesis.aromatic aa.chorismate.chorismate synthase	10/04/02 P57720 8e-50 Chorismate synthase
Contig5112_at	2H.66 - 1H.05	Q SM	*	0.551214	Q	5.94829e-06	SM	2.18501e-08	*	0.337068	0.000368651	0.000567024	2H.66	7.01e-06	8.5e-06	1H.05	n/a	protein.postranslational modification	11/06/02 BAB92346.1 e-119 putative casein kinase I [Oryza sativa (japonica cultivar-group)]
Contig5134_at	2H.67 - 1H.05	Q Q	*	0.503796	Q	2.05178e-06	Q	9.93043e-09	SM	0.0240001	5.74e-05	0.000110273	2H.67	3.06e-06	4.05e-06	1H.05	n/a	protein.postranslational modification	11/06/02 P29185 e-122 CHAPERONIN CPN60-1
Contig5146_at	2H.65 - 1H.05	SM Q	*	0.348891	SM	8.10407e-10	Q	1.41054e-19	*	0.828563	8.76e-07	2.7e-06	2H.65	4.38e-07	7.35e-07	1H.05	n/a	hormone metabolism.jasmonate.synthesis-degradation.12-Oxo-PDA-reductase	10/27/02 T11580 e-102 probable 12-oxophytodienoate reductase (EC 1.3.1.42) CPRD8
Contig5147_at	2H.67 - 1H.05	Q SM	*	0.394021	Q	3.67475e-07	SM	7.27371e-07	*	0.0802366	0.000349387	0.000541376	2H.67	0.000146235	0.000136042	1H.05	n/a	protein.degradation.ubiquitin.E3.SCF.FBOX	11/06/02 AAM01146.1 e-102 (AC108884) Putative F-box protein family [Oryza sativa (japonica cultivar-group)]
Contig5150_s_at	2H.67 - 1H.05	Q SM	*	0.202168	Q	3.87037e-05	SM	1.42376e-08	*	0.757213	0.000361208	0.000557016	2H.67	5.25e-06	6.66e-06	1H.05	n/a	RNA.regulation of transcription.putative DNA-binding protein	10/29/02 NP_181718.1 3e-33 (NM_129751) putative DNA binding protein; protein id: At2g41870.1
Contig5165_at	2H.68 - 1H.05	Q SM	*	0.211068	Q	2.26281e-08	SM	2.1023e-08	Q	0.0330093	8.76e-07	2.7e-06	2H.68	6.57e-06	8.06e-06	1H.05	iPacMan	RNA.transcription	10/13/02 NP_191519.1 7e-52 putative protein; protein id: At3g59600.1
Contig5196_at	2H.68 - 1H.08	SM Q	*	0.693314	SM	2.92935e-10	Q	2.01361e-06	*	0.890389	8.76e-07	2.7e-06	2H.68	4.25e-05	4.38e-05	1H.08	n/a	nucleotide metabolism.synthesis.pyrimidine.CTP synthetase	11/06/02 BAB90447.1 e-111 putative CTP synthase [Oryza sativa (japonica cultivar-group)]
Contig5214_at	2H.66 - 1H.08	Q SM	*	0.41632	Q	2.28561e-06	SM	5.71164e-07	*	0.0557214	0.000225044	0.000365621	2H.66	4.86e-05	4.94e-05	1H.08	n/a	RNA.regulation of transcription.C2H2 zinc finger family	10/02/02 BAB86142.1 e-115 putative zinc finger protein [Oryza sativa (japonica cultivar-group)]
Contig5217_at	2H.65 - 1H.05	SM Q	*	0.278593	SM	6.21564e-10	Q	1.94503e-09	SM	0.0134846	8.76e-07	2.7e-06	2H.65	8.76e-07	1.3e-06	1H.05	n/a	lipid metabolism.exotics (steroids, squalene etc)	11/08/02 AAG53945.1 2e-67 (AF304462) quinone-oxidoreductase QR2 [Triphysaria versicolor]
Contig5241_at	2H.66 - 1H.05	SM Q	*	0.541966	SM	1.33614e-06	Q	8.58119e-09	*	0.636892	0.000174256	0.000293014	2H.66	3.06e-06	4.05e-06	1H.05	PacMan	RNA.regulation of transcription.NAC domain transcription factor family	10/02/02 NP_196061.1 9e-44 putative protein; protein id: At5g04410.1
Contig5244_at	2H.66 - 1H.05	SM Q	*	0.786607	SM	3.60396e-09	Q	3.50954e-11	*	0.487335	8.76e-07	2.7e-06	2H.66	4.38e-07	7.35e-07	1H.05	n/a	N-metabolism.ammonia metabolism.glutamate synthase	01/29/03 BAC01257.1 e-128 NADH-dependent glutamate synthase [Oryza sativa (japonica cultivar-group)]
Contig5248_s_at	2H.66 - 1H.05	Q SM	*	0.858664	Q	2.41879e-07	SM	1.29972e-11	*	0.57801	1.97e-05	4.29e-05	2H.66	4.38e-07	7.35e-07	1H.05	n/a	RNA.regulation of transcription.ARF, Auxin Response Factor family	10/27/02 BAB85919.1 4e-21 auxin response factor 10 [Oryza sativa]
Contig5249_at	2H.66 - 1H.05	Q SM	*	0.685046	Q	8.85495e-07	SM	4.46678e-07	*	0.156202	9.5e-05	0.000172588	2H.66	8.71e-05	8.39e-05	1H.05	n/a	RNA.regulation of transcription.ARF, Auxin Response Factor family	10/27/02 BAB85919.1 3e-81 auxin response factor 10 [Oryza sativa]
Contig5260_at	2H.66 - 1H.05	Q SM	*	0.512657	Q	1.48254e-05	SM	1.187e-10	*	0.492356	0.000573555	0.000834569	2H.66	4.38e-07	7.35e-07	1H.05	n/a	Co-factor and vitamine metabolism	11/07/02 AAG49550.1 e-132 putative thiamine biosythesis protein ThiC [Poa secunda]
Contig5299_at	2H.66 - 1H.05	SM Q	*	0.750405	SM	3.47116e-13	Q	6.0144e-18	*	0.238688	4.38e-07	1.99e-06	2H.66	4.38e-07	7.35e-07	1H.05	n/a	OPP.electron transfer	11/06/02 AAL92109.1 3e-75 (AF486634) ferredoxin precursor [Triticum aestivum]
Contig5309_at	2H.66 - 1H.07	Q SM	*	0.864388	Q	6.64815e-07	SM	7.1131e-14	*	0.523094	0.000141856	0.000244594	2H.66	4.38e-07	7.35e-07	1H.07	n/a	lipid metabolism.lipid degradation.lysophospholipases	01/29/03 BAB62566.1 e-113 OSJNBa0089K24.24 [Oryza sativa (japonica cultivar-group)]
Contig5337_at	2H.66 - 1H.05	SM Q	*	0.769745	SM	2.9846e-11	Q	6.08105e-17	*	0.682085	4.38e-07	1.99e-06	2H.66	4.38e-07	7.35e-07	1H.05	n/a	misc.misc2	11/06/02 AAK44141.1 5e-59 putative 2-nitropropane dioxygenase [Arabidopsis thaliana] gb|AAL34288.1| putative 2-nitropropane dioxygenase [Arabidopsis thaliana]
Contig5351_at	2H.65 - 1H.06	SM Q	*	0.556591	SM	1.2033e-06	Q	3.99897e-08	*	0.629991	0.000121716	0.000214456	2H.65	8.76e-06	1.03e-05	1H.06	n/a	not assigned.unknown	11/08/02 NP_566588.1 1e-80 expressed protein; protein id: At3g17800.1
Contig5352_at	2H.67 - 1H.05	Q SM	*	0.701963	Q	2.44131e-09	SM	8.24157e-10	Q	0.00331643	4.38e-07	1.99e-06	2H.67	4.38e-07	7.35e-07	1H.05	n/a	not assigned.unknown	11/04/02 BAB63643.1 4e-21 P0514H03.4 [Oryza sativa (japonica cultivar-group)] dbj|BAC10726.1| P0025H06.15 [Oryza sativa (japonica cultivar-group)]
Contig5366_s_at	2H.66 - 1H.05	SM Q	*	0.594131	SM	2.92491e-10	Q	2.16389e-08	*	0.126162	4.38e-07	1.99e-06	2H.66	6.13e-06	7.53e-06	1H.05	n/a	protein.degradation.ubiquitin.E3.BTB/POZ Cullin3.BTB/POZ	<none>
Contig5368_at	2H.65 - 1H.05	SM Q	*	0.62612	SM	1.12566e-06	Q	3.61289e-20	*	0.0531039	0.000135289	0.000234683	2H.65	4.38e-07	7.35e-07	1H.05	n/a	not assigned.unknown	11/04/02 AAL27005.1 1e-68 (AF416604) pathogen-related protein [Oryza sativa] gb|AAL74406.1|AF395880_1 (AF395880) JIOsPR10 [Oryza sativa]
Contig5369_at	2H.66 - 1H.05	SM Q	*	0.624111	SM	8.67788e-10	Q	9.95737e-19	*	0.632804	8.76e-07	2.7e-06	2H.66	4.38e-07	7.35e-07	1H.05	n/a	not assigned.unknown	10/29/02 AAL27005.1 9e-79 (AF416604) pathogen-related protein [Oryza sativa] gb|AAL74406.1|AF395880_1 (AF395880) JIOsPR10 [Oryza sativa]
Contig5378_at	2H.66 - 1H.05	SM Q	*	0.594749	SM	3.93924e-07	Q	3.75755e-13	SM	0.0388044	0.000119527	0.000211466	2H.66	4.38e-07	7.35e-07	1H.05	PacMan	transport.metabolite transporters at the envelope membrane	10/02/02 T04096 e-126 glucose-6-phosphate/phosphate-translocator precursor homolog - maize
Contig5392_at	2H.66 - 1H.03	SM Q	*	0.171685	SM	1.09094e-09	Q	1.08417e-06	*	0.315683	8.76e-07	2.7e-06	2H.66	7.4e-05	7.22e-05	1H.03	n/a	not assigned.unknown	10/28/02 BAA93000.1 e-106 unnamed protein product [Oryza sativa (japonica cultivar-group)]
Contig5393_at	2H.66 - 1H.04	Q SM	*	0.331585	Q	5.36401e-06	SM	1.38314e-10	*	0.605583	0.000452714	0.000677466	2H.66	4.38e-07	7.35e-07	1H.04	n/a	RNA.regulation of transcription.unclassified	10/13/02 AAF67835.1 3e-97 LIM transcription factor homolog [Zea mays]
Contig5394_at	2H.66 - 1H.05	Q SM	*	0.966587	Q	5.20181e-09	SM	4.10905e-14	*	0.840962	8.76e-07	2.7e-06	2H.66	4.38e-07	7.35e-07	1H.05	n/a	development.unspecified	11/06/02 AAF82231.1 3e-13 (AC069143) Contains similarity to a hypothetical protein F9E10.21 gi|6646770 from Arabidopsis thaliana BAC F9E10
Contig5410_at	2H.68 - 1H.06	Q SM	*	0.80979	Q	3.23484e-05	SM	1.19692e-11	Q	0.0287355	0.000595009	0.000861411	2H.68	4.38e-07	7.35e-07	1H.06	iPacMan	not assigned.unknown	11/07/02 NP_195447.1 2e-24 putative protein; protein id: At4g37300.1
Contig5422_at	2H.65 - 1H.05	SM Q	*	0.355319	SM	1.17084e-08	Q	1.05532e-07	SM	0.000613036	1.14e-05	2.67e-05	2H.65	1.14e-05	1.3e-05	1H.05	n/a	signalling.receptor kinases.leucine rich repeat II	10/26/02 CAC37639.1 e-101 SERK2 protein [Zea mays]
Contig5428_s_at	2H.66 - 1H.05	SM Q	*	0.501719	SM	6.26758e-12	Q	1.05899e-08	*	0.17554	4.38e-07	1.99e-06	2H.66	4.38e-06	5.71e-06	1H.05	n/a	lipid metabolism.Phospholipid synthesis	01/29/03 G84594 6e-77 probable diacylglycerol kinase [imported] - Arabidopsis thaliana
Contig5447_at	2H.63 - 1H.05	SM Q	*	0.241293	SM	1.30613e-10	Q	1.04562e-10	*	0.352282	8.76e-07	2.7e-06	2H.63	4.38e-07	7.35e-07	1H.05	n/a	not assigned.no ontology	11/08/02 NP_568465.1 9e-96 (NM_122419) endomembrane protein 70
Contig5465_at	2H.67 - 1H.05	SM Q	*	0.283081	SM	1.93398e-06	Q	3.82683e-11	*	0.282409	9.59e-05	0.00017373	2H.67	4.38e-07	7.35e-07	1H.05	n/a	protein.targeting.secretory pathway.unspecified	10/26/02 NP_200854.1 4e-15 protein transport protein subunit - like; protein id: At5g60460.1 [Arabidopsis thaliana]
Contig5466_at	2H.66 - 1H.03	SM Q	*	0.444587	SM	3.76137e-07	Q	1.17139e-07	*	0.125424	4.6e-05	9.1e-05	2H.66	6.3e-05	6.25e-05	1H.03	n/a	protein.targeting.secretory pathway.unspecified	10/27/02 NP_200854.1 3e-18 protein transport protein subunit - like; protein id: At5g60460.1 [Arabidopsis thaliana]
Contig5466_s_at	2H.66 - 1H.08	SM Q	*	0.593951	SM	1.15707e-06	Q	2.94691e-06	SM	0.013935	0.000161559	0.000274227	2H.66	0.000110771	0.000104763	1H.08	n/a	protein.targeting.secretory pathway.unspecified	10/27/02 NP_200854.1 3e-18 protein transport protein subunit - like; protein id: At5g60460.1 [Arabidopsis thaliana]
Contig5479_s_at	2H.66 - 1H.05	Q SM	*	0.681888	Q	1.59255e-06	SM	7.08503e-14	*	0.475615	6.57e-05	0.00012426	2H.66	4.38e-07	7.35e-07	1H.05	n/a	not assigned.no ontology	01/29/03 NP_567760.1 8e-75 putative Proline synthetase associated protein; protein id: At4g26860.1
Contig5484_at	2H.65 - 1H.08	SM Q	*	0.460439	SM	2.58757e-07	Q	7.81041e-06	*	0.792624	7.22e-05	0.000135493	2H.65	0.000399299	0.000340408	1H.08	n/a	not assigned.no ontology	11/08/02 NP_196884.1 4e-79 putative protein; protein id: At5g13800.1
Contig5494_at	2H.66 - 1H.05	SM Q	*	0.62377	SM	1.20541e-10	Q	8.39578e-19	*	0.641609	8.76e-07	2.7e-06	2H.66	4.38e-07	7.35e-07	1H.05	PacMan	amino acid metabolism.synthesis.serine-glycine-cysteine group.serine	10/28/02 CAC09348.1 3e-091 putative phosphoglycerate dehydrogenase [Oryza sativa (indica cultivar-group)]
Contig5528_at	2H.68 - 1H.05	SM Q	*	0.834025	SM	2.12501e-08	Q	3.84391e-16	*	0.259942	8.76e-07	2.7e-06	2H.68	4.38e-07	7.35e-07	1H.05	n/a	lipid metabolism.FA synthesis and FA elongation.acyl coa ligase	11/06/02 BAA94975.1 1e-76 AMP-binding protein [Arabidopsis thaliana]
Contig5534_at	2H.66 - 1H.05	Q SM	*	0.908379	Q	1.70757e-06	SM	6.12835e-13	*	0.919814	1.93e-05	4.23e-05	2H.66	4.38e-07	7.35e-07	1H.05	n/a	tetrapyrrole synthesis.heme oxygenase	10/27/02 AAK63010.1 2e-92 heme oxygenase 1 [Sorghum bicolor]
Contig5537_at	2H.66 - 1H.05	SM Q	*	0.515785	SM	2.9381e-09	Q	8.85601e-13	SM	0.0257344	1.75e-06	4.74e-06	2H.66	4.38e-07	7.35e-07	1H.05	n/a	transporter.sugars	11/06/02 BAB19864.1 2e-95 monosaccharide transporter 3 [Oryza sativa] dbj|BAC10381.1| monosaccharide transporter 3 [Oryza sativa (japonica
Contig5542_at	2H.66 - 1H.05	SM Q	*	0.624855	SM	2.53146e-11	Q	2.51895e-17	*	0.245023	8.76e-07	2.7e-06	2H.66	4.38e-07	7.35e-07	1H.05	PacMan	amino acid metabolism.synthesis.aromatic aa.tryptophan	10/27/02 AAG42689.1 1e-65 putative tryptophan synthase alpha [Zea mays]
Contig5570_s_at	2H.68 - 1H.05	Q SM	*	0.715499	Q	7.42013e-06	SM	1.99808e-14	Q	0.0105912	9.06e-05	0.000166116	2H.68	4.38e-07	7.35e-07	1H.05	n/a	not assigned.no ontology	10/27/02 NP_192727.1 6e-12 putative protein; protein id: At4g09890.1 [Arabidopsis thaliana] pir||T03993 hypothetical protein T5L19.20 - Arabidopsis thaliana
Contig5574_at	2H.67 - 1H.05	SM Q	*	0.121992	SM	5.15687e-18	Q	2.14172e-12	*	0.794903	4.38e-07	1.99e-06	2H.67	4.38e-07	7.35e-07	1H.05	n/a	secondary metabolism.phenylpropanoids	10/27/02 CAC83301.1 e-123 (AJ303373) cytochrome P450 reductase [Triticum aestivum]
Contig5582_s_at	2H.67 - 1H.05	Q SM	*	0.560072	Q	5.80481e-09	SM	7.01527e-07	Q	0.0022621	4.38e-07	1.99e-06	2H.67	0.000147986	0.000137549	1H.05	n/a	not assigned.unknown	11/06/02 BAA94531.1 8e-10 unnamed protein product [Oryza sativa (japonica cultivar-group)]
Contig5584_at	2H.67 - 1H.06	Q Q	*	0.0677053	Q	6.04128e-13	Q	3.15954e-06	*	0.0520899	4.38e-07	1.99e-06	2H.67	0.000658056	0.000533398	1H.06	n/a	not assigned.no ontology	10/13/02 NP_188634.1 5e-92 membrane import protein
Contig5610_at	2H.66 - 1H.05	SM Q	*	0.255882	SM	1.49582e-07	Q	2.04381e-08	*	0.878684	4.33e-05	8.64e-05	2H.66	6.13e-06	7.53e-06	1H.05	n/a	DNA.unspecified	10/02/02 JC7234 4e-65 27k vesicle-associated membrane protein-associated protein - curled-leaved tobacco
Contig5638_at	2H.67 - 1H.05	SM Q	Q	0.0323285	SM	2.97222e-10	Q	1.25674e-17	*	0.452276	8.76e-07	2.7e-06	2H.67	4.38e-07	7.35e-07	1H.05	n/a	secondary metabolism.phenylpropanoids	11/07/02 AAM74310.1 4e-38 Putative anthranilate N-benzoyltransferase [Oryza sativa (japonica cultivar-group)]
Contig5642_at	2H.66 - 1H.05	SM Q	*	0.114906	SM	4.82305e-07	Q	7.73489e-09	*	0.0990159	0.000135289	0.000234683	2H.66	3.06e-06	4.05e-06	1H.05	n/a	not assigned.unknown	10/02/02 NP_194164.1 7e-73 putative protein; protein id: At4g24330.1
Contig5644_at	2H.68 - 1H.05	Q SM	SM	0.0339224	Q	8.61663e-09	SM	8.92382e-08	*	0.300695	8.76e-07	2.7e-06	2H.68	1.88e-05	2.05e-05	1H.05	n/a	protein.postranslational modification	10/27/02 AAF86353.1 e-128 (AF283668) serine/threonine protein phosphatase PP2A-5 catalytic subunit [Oryza sativa subsp. indica] [Oryza sativa
Contig5648_s_at	2H.66 - 1H.05	SM Q	*	0.764801	SM	7.02998e-07	Q	1.85566e-12	*	0.246243	0.000246497	0.000396892	2H.66	4.38e-07	7.35e-07	1H.05	n/a	minor CHO metabolism.others	11/08/02 AAL09398.1 1e-41 plasmodesmal receptor [Nicotiana tabacum]
Contig5650_at	2H.66 - 1H.05	SM Q	*	0.374908	SM	7.36558e-07	Q	2.4865e-15	SM	0.0358618	4.03e-05	8.12e-05	2H.66	4.38e-07	7.35e-07	1H.05	n/a	nucleotide metabolism.degradation	11/06/02 NP_565843.1 6e-89 expressed protein; protein id: At2g36310.1
Contig5666_at	2H.66 - 1H.05	SM SM	*	0.0897873	SM	7.01388e-06	SM	2.89812e-09	*	0.276318	0.000682574	0.000969141	2H.66	1.31e-06	1.85e-06	1H.05	n/a	cell. vesicle transport	Vesicle transport v-SNARE 13 (SNAREs, VTI11 (ZIG1/VTI1a), VTI13, VTI14)
Contig5688_at	2H.66 - 1H.05	Q SM	*	0.515511	Q	9.00502e-07	SM	5.83399e-15	Q	0.0243798	8.01e-05	0.000148617	2H.66	4.38e-07	7.35e-07	1H.05	n/a	RNA.regulation of transcription.C3H zinc finger family	10/27/02 BAB12694.1 3e-78 (AP002746) putative zinc finger transcription factor [Oryza sativa (japonica cultivar-group)]
Contig5705_at	2H.67 - 1H.05	SM Q	*	0.739348	SM	2.11181e-10	Q	8.37924e-16	SM	0.0252397	8.76e-07	2.7e-06	2H.67	4.38e-07	7.35e-07	1H.05	PacMan	not assigned.no ontology	10/29/02 CAD40857.1 7e-27 OSJNBa0064H22.2 [Oryza sativa (japonica cultivar-group)]
Contig5718_s_at	2H.67 - 1H.05	Q SM	*	0.65097	Q	1.23123e-08	SM	1.74015e-07	Q	0.0330023	4.38e-07	1.99e-06	2H.67	3.77e-05	3.92e-05	1H.05	iPacMan	not assigned.unknown	11/04/02 NP_564555.1 1e-18 expressed protein; protein id: At1g49820.1
Contig5728_at	2H.66 - 1H.05	Q SM	*	0.869982	Q	1.90799e-07	SM	1.20893e-08	*	0.308936	1.31e-06	3.63e-06	2H.66	4.38e-06	5.71e-06	1H.05	n/a	signalling.in sugar and nutrient physiology	10/02/02 AAK01947.1 e-115 pyruvate dehydrogenase kinase 1 [Oryza sativa subsp. indica] dbj|BAC16404.1| pyruvate dehydrogenase kinase 1 [Oryza sativa (japonica
Contig5755_at	2H.67 - 1H.06	Q Q	SM	0.0391778	Q	8.40337e-06	Q	1.8444e-06	SM	0.0454935	0.000685201	0.000971267	2H.67	0.000382662	0.00032716	1H.06	n/a	RNA.RNA binding	10/29/02 BAB84432.1 4e-71 putative nuclear RNA binding protein A [Oryza sativa (japonica cultivar-group)]
Contig5770_at	2H.66 - 1H.05	SM Q	*	0.375803	SM	7.3874e-07	Q	1.31636e-07	*	0.196564	5.3e-05	0.000103189	2H.66	2.63e-05	2.78e-05	1H.05	n/a	TCA / org. transformation.TCA.pyruvate DH.E1	10/29/02 AAC72195.1 e-124 pyruvate dehydrogenase E1 alpha subunit [Zea mays]
Contig5770_s_at	2H.66 - 1H.05	SM Q	*	0.0941007	SM	2.3636e-07	Q	5.7649e-11	*	0.957218	3.5e-06	9e-06	2H.66	4.38e-07	7.35e-07	1H.05	n/a	TCA / org. transformation.TCA.pyruvate DH.E1	10/29/02 AAC72195.1 e-124 pyruvate dehydrogenase E1 alpha subunit [Zea mays]
Contig5772_at	2H.66 - 1H.05	Q SM	*	0.355687	Q	5.94422e-06	SM	5.56733e-07	*	0.338954	8.8e-05	0.000161915	2H.66	0.000110771	0.000104763	1H.05	iPacMan	not assigned.unknown	01/29/03 NP_173116.1 e-110 unknown protein; protein id: At1g16720.1
Contig5780_at	2H.67 - 1H.05	Q SM	*	0.637759	Q	1.62123e-08	SM	3.72428e-12	*	0.0859428	8.76e-07	2.7e-06	2H.67	4.38e-07	7.35e-07	1H.05	n/a	PS.lightreaction.cyclic electron flow-chlororespiration	11/08/02 AAG00450.1 3e-98 oxidase [Triticum aestivum]
Contig5782_at	2H.66 - 1H.05	Q SM	*	0.26187	Q	2.26827e-05	SM	2.15198e-11	*	0.663875	0.000410245	0.000619182	2H.66	4.38e-07	7.35e-07	1H.05	n/a	PS.lightreaction.photosystem II.PSII polypeptide subunits	01/29/03 NP_563687.1 7e-42 photosystem II protein family; protein id: At1g03600.1
Contig5784_s_at	2H.66 - 1H.06	SM Q	*	0.748846	SM	7.3967e-10	Q	3.01403e-07	SM	0.0130754	8.76e-07	2.7e-06	2H.66	6.35e-05	6.29e-05	1H.06	n/a	not assigned.unknown	10/27/02 NP_194032.1 6e-91 (NM_118430) putative protein; protein id: At4g23010.1 [Arabidopsis thaliana]
Contig5805_at	2H.67 - 1H.05	SM Q	*	0.584545	SM	1.15378e-10	Q	2.83121e-09	*	0.0949426	4.38e-07	1.99e-06	2H.67	1.31e-06	1.85e-06	1H.05	n/a	not assigned.no ontology	11/08/02 BAB92846.1 5e-84 P0529H11.19 [Oryza sativa (japonica cultivar-group)]
Contig5818_at	2H.66 - 1H.05	Q SM	*	0.873344	Q	4.82863e-07	SM	3.17296e-10	*	0.569643	2.28e-05	4.85e-05	2H.66	4.38e-07	7.35e-07	1H.05	n/a	protein.degradation	01/29/03 NP_191327.1 3e-77 D1 CtpA arboxy-terminal protease
Contig583_at	2H.66 - 1H.05	Q SM	*	0.720985	Q	6.50618e-09	SM	1.64308e-15	*	0.351119	8.76e-07	2.7e-06	2H.66	4.38e-07	7.35e-07	1H.05	iPacMan	amino acid metabolism.degradation.serine-glycine-cysteine group.cysteine	11/06/02 AAD19957.1 e-118 thiosulfate sulfurtransferase [Datisca glomerata]
Contig5840_at	2H.66 - 1H.05	Q SM	*	0.981225	Q	1.99367e-09	SM	2.30239e-12	*	0.184053	4.38e-07	1.99e-06	2H.66	4.38e-07	7.35e-07	1H.05	n/a	RNA.regulation of transcription.unclassified	10/26/02 NP_197747.1 3e-63 putative protein; protein id: At5g23570.1 [Arabidopsis thaliana] gb|AAF73960.1| SGS3 [Arabidopsis thaliana]
Contig5842_s_at	2H.65 - 1H.06	SM Q	*	0.258055	SM	3.87716e-09	Q	1.19412e-08	*	0.198384	8.76e-07	2.7e-06	2H.65	3.06e-06	4.05e-06	1H.06	n/a	RNA.regulation of transcription.AP2/EREBP, APETALA2/Ethylene-responsive element binding protein family	11/06/02 T03825 1e-61 myb protein homolog - rice emb|CAA72217.1| (Y11414) myb [Oryza sativa (japonica cultivar-group)]
Contig5874_s_at	2H.66 - 1H.05	Q SM	*	0.80451	Q	9.38143e-06	SM	5.79572e-11	*	0.249836	0.000154553	0.000264074	2H.66	4.38e-07	7.35e-07	1H.05	n/a	not assigned.unknown	11/08/02 NP_013897.1 4e-08 DNA damage inducible; implicated in the production or recovery of mutations; Ddr48p [Saccharomyces cerevisiae]
Contig5876_at	2H.66 - 1H.05	SM Q	*	0.457528	SM	9.07829e-12	Q	2.58424e-20	*	0.769599	4.38e-07	1.99e-06	2H.66	4.38e-07	7.35e-07	1H.05	PacMan	misc.UDP glucosyl and glucoronyl transferases	11/06/02 BAB17061.1 1e-93 putative glucosyl transferase [Oryza sativa (japonica cultivar-group)]
Contig5879_at	2H.66 - 1H.05	SM Q	*	0.764999	SM	1.48369e-08	Q	1.04515e-18	*	0.446615	3.5e-06	9e-06	2H.66	4.38e-07	7.35e-07	1H.05	PacMan	amino acid metabolism.synthesis.serine-glycine-cysteine group.serine	11/06/02 AAM51827.1 e-115 (AC105730) Putative phosphoserine aminotransferase [Oryza sativa (japonica cultivar-group)]
Contig5881_s_at	2H.65 - 1H.05	Q SM	*	0.787175	Q	8.68907e-07	SM	2.6669e-10	Q	0.00698324	0.000154553	0.000264074	2H.65	4.38e-07	7.35e-07	1H.05	n/a	not assigned.unknown	10/04/02 NP_196828.2 1e-75 putative protein; protein id: At5g13240.1
Contig5883_s_at	2H.66 - 1H.05	SM Q	*	0.543283	SM	3.20511e-08	Q	9.48201e-16	*	0.0626862	7.01e-06	1.72e-05	2H.66	4.38e-07	7.35e-07	1H.05	n/a	amino acid metabolism.synthesis.aromatic aa.tryptophan	11/04/02 AAM19104.1 4e-35 Putative phosphoribosylanthranilate transferase [Oryza sativa (japonica cultivar-group)]
Contig5885_at	2H.66 - 1H.05	SM Q	*	0.35425	SM	7.84401e-09	Q	3.29671e-09	*	0.169715	1.31e-06	3.63e-06	2H.66	1.31e-06	1.85e-06	1H.05	n/a	not assigned.no ontology	11/06/02 BAB03362.1 e-106 unnamed protein product [Oryza sativa (japonica cultivar-group)]
Contig5887_at	2H.67 - 1H.05	SM Q	*	0.221017	SM	4.67631e-12	Q	5.89034e-15	SM	0.0131016	4.38e-07	1.99e-06	2H.67	4.38e-07	7.35e-07	1H.05	n/a	mitochondrial electron transport / ATP synthesis.alternative oxidase	01/29/03 AAL27797.1 3e-43 alternative oxidase AOX3 precursor [Zea mays]
Contig5888_at	2H.68 - 1H.05	SM Q	*	0.420881	SM	2.82448e-07	Q	4.00207e-17	*	0.187136	2.1e-05	4.53e-05	2H.68	4.38e-07	7.35e-07	1H.05	n/a	mitochondrial electron transport / ATP synthesis.alternative oxidase	10/26/02 BAB88645.1 e-125 (AB078882) alternative oxidase [Triticum aestivum]
Contig590_at	2H.67 - 1H.05	SM Q	*	0.758429	SM	4.09502e-07	Q	3.56402e-09	SM	0.000294605	3.11e-05	6.45e-05	2H.67	8.76e-07	1.3e-06	1H.05	n/a	stress.biotic	11/04/02 T06205 4e-80 hypothetical protein pBH6-17 - barley emb|CAA74594.1| hypothetical protein [Hordeum vulgare]
Contig5916_at	2H.67 - 1H.05	Q SM	*	0.977739	Q	4.28805e-07	SM	3.05289e-06	*	0.115261	5.25e-06	1.32e-05	2H.67	0.000535026	0.000442264	1H.05	n/a	protein.aa activation	11/06/02 AAG60184.1 1e-52 putative palmitoyl-protein thioesterase [Oryza sativa]
Contig5940_s_at	2H.66 - 1H.05	SM Q	SM	0.0266368	SM	1.53994e-06	Q	1.49187e-11	*	0.412391	0.000396672	0.000601867	2H.66	4.38e-07	7.35e-07	1H.05	PacMan	misc.oxidases - copper, flavone etc.	11/08/02 CAD41249.1 5e-66 OSJNBa0067K08.13 [Oryza sativa (japonica cultivar-group)]
Contig5943_s_at	2H.66 - 1H.06	SM Q	*	0.903145	SM	1.16488e-06	Q	4.58032e-06	*	0.0551031	0.000512259	0.000755611	2H.66	0.00101883	0.000788557	1H.06	PacMan	not assigned.no ontology.C2 domain-containing protein	10/13/02 T50649 1e-63 elicitor-responsive gene 3 [imported] - rice gb|AAC35866.1| elicitor-responsive gene-3 [Oryza sativa]
Contig5948_at	2H.66 - 1H.05	Q SM	*	0.996003	Q	4.93061e-08	SM	1.09327e-07	*	0.969804	7.88e-06	1.91e-05	2H.66	1.49e-05	1.67e-05	1H.05	n/a	misc.calcineurin-like phosphoesterase family protein	11/08/02 AAM22720.1 2e-99 putative protein-tyrosine-phosphatase [Oryza sativa (japonica cultivar-group)]
Contig5949_s_at	2H.66 - 1H.05	Q SM	*	0.488551	Q	7.83701e-07	SM	2.83705e-10	*	0.899558	9.94e-05	0.000179529	2H.66	4.38e-07	7.35e-07	1H.05	n/a	not assigned.unknown	<none>
Contig5998_s_at	2H.66 - 1H.05	Q SM	*	0.660081	Q	1.3623e-06	SM	5.48084e-13	*	0.0901355	3.24e-05	6.67e-05	2H.66	4.38e-07	7.35e-07	1H.05	iPacMan	tetrapyrrole synthesis.chlorophyll synthase	10/13/02 AAL79703.1 e-120 putative chlorophyll synthase [Oryza sativa]
Contig6000_at	2H.66 - 1H.05	SM Q	*	0.52693	SM	5.40155e-08	Q	5.83728e-11	*	0.662884	8.76e-07	2.7e-06	2H.66	4.38e-07	7.35e-07	1H.05	n/a	not assigned.unknown	10/02/02 AAL86484.1 3e-56 (AC077693) putative beta-phosphoglucomutase [Oryza sativa (japonica cultivar-group)]
Contig6018_at	2H.63 - 1H.05	SM Q	*	0.190478	SM	1.37357e-07	Q	3.6088e-06	SM	0.00837506	8.84e-05	0.000162489	2H.63	0.000481173	0.00040361	1H.05	n/a	protein.postranslational modification	10/27/02 T02056 e-122 protein kinase MEK1 (EC 2.7.1.-) - maize gb|AAC83393.1| protein kinase ZmMEK1 [Zea mays]
Contig6058_at	2H.66 - 1H.05	SM Q	*	0.526428	SM	6.17803e-10	Q	9.87348e-24	*	0.932986	8.76e-07	2.7e-06	2H.66	4.38e-07	7.35e-07	1H.05	PacMan	amino acid metabolism.central amino acid metabolism.aspartate.synthesis	10/13/02 BAB64115.1 2e-95 (AP003235) putative aspartate aminotransferase [Oryza sativa (japonica cultivar-group)]
Contig6074_at	2H.66 - 1H.05	Q SM	*	0.898342	Q	5.70948e-08	SM	5.50517e-10	*	0.797657	3.5e-06	9e-06	2H.66	4.38e-07	7.35e-07	1H.05	n/a	metal handling.binding, chelation and storage	10/04/02 BAC06873.1 8e-69 OSJNBa0094H06.16 [Oryza sativa (japonica cultivar-group)]
Contig6086_at	2H.68 - 1H.05	Q SM	*	0.367254	Q	4.42377e-06	SM	8.30276e-18	*	0.635602	0.000684325	0.000970737	2H.68	4.38e-07	7.35e-07	1H.05	iPacMan	not assigned.unknown	01/29/03 CAD40675.1 e-112 OSJNBb0118P14.13 [Oryza sativa (japonica cultivar-group)]
Contig6093_at	2H.66 - 1H.05	SM Q	*	0.552168	SM	2.46321e-07	Q	2.18014e-09	*	0.911307	1.75e-06	4.74e-06	2H.66	1.31e-06	1.85e-06	1H.05	n/a	not assigned.unknown	11/06/02 AAK09242.1 6e-71 (AC084320) unknown protein [Oryza sativa (japonica cultivar-group)]
Contig6093_s_at	2H.67 - 1H.05	SM Q	*	0.799799	SM	6.99751e-09	Q	3.75398e-07	*	0.347965	8.76e-07	2.7e-06	2H.67	6.96e-05	6.83e-05	1H.05	n/a	not assigned.unknown	11/06/02 AAK09242.1 6e-71 (AC084320) unknown protein [Oryza sativa (japonica cultivar-group)]
Contig6095_at	2H.66 - 1H.05	SM Q	*	0.836946	SM	2.40484e-06	Q	2.22035e-09	*	0.678355	0.000168564	0.000284246	2H.66	8.76e-07	1.3e-06	1H.05	n/a	not assigned.unknown	10/02/02 AAK09242.1 3e-45 (AC084320) unknown protein [Oryza sativa (japonica cultivar-group)]
Contig6097_at	2H.63 - 1H.06	SM Q	*	0.79081	SM	2.84767e-09	Q	2.42462e-12	*	0.475248	8.76e-07	2.7e-06	2H.63	4.38e-07	7.35e-07	1H.06	n/a	protein.targeting.secretory pathway.unspecified	11/07/02 BAB92644.1 e-100 (AP003431) putative signal recognition particle 72KD protein [Oryza sativa (japonica cultivar-group)]
Contig6108_at	2H.66 - 1H.05	SM Q	*	0.781582	SM	2.20221e-09	Q	1.5429e-13	*	0.757501	8.76e-07	2.7e-06	2H.66	4.38e-07	7.35e-07	1H.05	n/a	major CHO metabolism.degradation.sucrose.invertases.neutral	10/27/02 NP_177345.1 e-117 (NM_105858) neutral invertase
Contig6113_at	2H.66 - 1H.05	SM Q	*	0.690735	SM	7.91417e-07	Q	1.56459e-13	SM	0.031071	0.000158056	0.000268517	2H.66	4.38e-07	7.35e-07	1H.05	n/a	amino acid metabolism.synthesis.glutamate family.arginine	10/27/02 NP_196653.1 4e-97 argininosuccinate lyase (AtArgH); protein id: At5g10920.1
Contig6144_at	2H.65 - 1H.05	SM Q	*	0.838019	SM	4.28665e-06	Q	5.72242e-12	*	0.171786	3.15e-05	6.54e-05	2H.65	4.38e-07	7.35e-07	1H.05	n/a	glycolysis.G6PIsomerase	11/06/02 T09153 e-109 glucose-6-phosphate isomerase (EC 5.3.1.9) precursor
Contig615_at	2H.66 - 1H.05	Q SM	*	0.671687	Q	1.20281e-07	SM	7.65146e-06	*	0.152664	2.19e-06	5.83e-06	2H.66	0.000989054	0.000768173	1H.05	iPacMan	secondary metabolism.isoprenoids.carotenoids	10/04/02 AAL92175.1 e-100 (AF489520) beta-lycopene cyclase [Sandersonia aurantiaca]
Contig6150_at	2H.66 - 1H.08	Q SM	*	0.505287	Q	3.82246e-09	SM	9.08075e-06	*	0.272847	8.76e-07	2.7e-06	2H.66	0.000109895	0.000103982	1H.08	n/a	not assigned.unknown	11/08/02 BAB93184.1 5e-59 P0031D02.12 [Oryza sativa (japonica cultivar-group)]
Contig6174_at	2H.63 - 1H.05	Q SM	*	0.440776	Q	2.02876e-06	SM	2.08745e-06	*	0.281158	1.14e-05	2.67e-05	2H.63	0.000444833	0.000376509	1H.05	n/a	OPP.oxidative PP.6-phosphogluconolactonase	10/27/02 NP_172826.1 1e-78 unknown protein; protein id: At1g13700.1 [Arabidopsis thaliana] pir||D86270 F21F23.14 protein - Arabidopsis thaliana
Contig6175_at	2H.66 - 1H.05	Q SM	*	0.817499	Q	3.06135e-06	SM	4.02113e-07	*	0.838062	0.000279334	0.00044367	2H.66	8.19e-05	7.94e-05	1H.05	n/a	not assigned.unknown	10/02/02 AAK00441.1 e-104 unknown protein [Oryza sativa]
Contig6177_at	2H.66 - 1H.05	SM Q	*	0.213619	SM	1.15989e-06	Q	2.38831e-08	*	0.561078	0.000357706	0.000552716	2H.66	7.01e-06	8.5e-06	1H.05	n/a	protein.postranslational modification	11/08/02 BAB92346.1 e-128 putative casein kinase I [Oryza sativa (japonica cultivar-group)]
Contig6183_at	2H.66 - 1H.06	SM Q	*	0.346156	SM	5.13551e-06	Q	1.78456e-07	*	0.68376	0.000197898	0.000326803	2H.66	3.28e-05	3.44e-05	1H.06	n/a	RNA.regulation of transcription.Chromatin Remodeling Factors	11/06/02 AAB47766.1 8e-70 (U88061) SNF5 homolog BSH [Arabidopsis thaliana]
Contig619_at	2H.67 - 1H.05	SM Q	*	0.561099	SM	2.57549e-15	Q	1.94946e-12	*	0.661577	4.38e-07	1.99e-06	2H.67	4.38e-07	7.35e-07	1H.05	PacMan	secondary metabolism.phenylpropanoids.lignin biosynthesis.CCoAOMT	10/04/02 BAA78733.1 2e-88 ESTs AU058067(E20733)
Contig6192_at	2H.66 - 1H.06	SM Q	*	0.677136	SM	7.52423e-07	Q	1.23049e-08	*	0.702419	0.000161996	0.000274729	2H.66	3.06e-06	4.05e-06	1H.06	n/a	not assigned.unknown	<none>
Contig6209_at	2H.66 - 1H.05	Q SM	*	0.879171	Q	1.07388e-08	SM	1.34382e-10	*	0.217665	1.31e-06	3.63e-06	2H.66	4.38e-07	7.35e-07	1H.05	n/a	not assigned.unknown	11/08/02 AAC72121.1 5e-62 (AC005278) EST gb|N96383 comes from this gene. [Arabidopsis thaliana]
Contig6238_s_at	2H.65 - 1H.05	SM Q	*	0.511125	SM	8.76251e-10	Q	3.7416e-08	*	0.582258	4.38e-07	1.99e-06	2H.65	6.13e-06	7.53e-06	1H.05	n/a	misc.glutathione S transferases	01/29/03 CAD29477.1 2e-98 glutathione transferase F4 [Triticum aestivum]
Contig6252_at	2H.66 - 1H.05	Q SM	*	0.49942	Q	1.17912e-06	SM	1.56901e-07	*	0.0865559	0.000247373	0.000398054	2H.66	3.42e-05	3.57e-05	1H.05	n/a	transport.metabolite transporters at the mitochondrial membrane	11/08/02 AAM89397.1 e-116 (AY123847) glutamate/malate translocator [Nicotiana tabacum]
Contig6253_at	2H.66 - 1H.05	SM Q	*	0.936465	SM	2.84614e-08	Q	6.75117e-18	*	0.531748	1.84e-05	4.07e-05	2H.66	4.38e-07	7.35e-07	1H.05	PacMan	tetrapyrrole synthesis.ferrochelatase	11/07/02 T04373 e-126 probable ferrochelatase (EC 4.99.1.1) - barley gb|AAB71887.1| (AF020791) ferrochelatase [Hordeum vulgare]
Contig6305_at	2H.67 - 1H.05	Q SM	*	0.493704	Q	3.98719e-06	SM	2.64713e-09	*	0.148267	0.00036296	0.000559159	2H.67	8.76e-07	1.3e-06	1H.05	n/a	hormone metabolism.jasmonate.induced-regulated-responsive-activated	11/06/02 BAB84399.1 e-121 P0529E05.15 [Oryza sativa (japonica cultivar-group)]
Contig6306_at	2H.66 - 1H.05	Q SM	*	0.866417	Q	3.72152e-07	SM	5.00887e-15	*	0.471949	1.27e-05	2.95e-05	2H.66	4.38e-07	7.35e-07	1H.05	iPacMan	lipid metabolism.Phospholipid synthesis	11/08/02 AAM19062.1 e-114 (AC099774) putative CDP-diacylglycerol synthetase [Oryza sativa (japonica cultivar-group)]
Contig631_at	2H.67 - 1H.05	SM Q	*	0.730903	SM	7.55806e-10	Q	1.63615e-07	SM	0.00287585	8.76e-07	2.7e-06	2H.67	3.63e-05	3.79e-05	1H.05	n/a	cell wall.precursor synthesis.GMD	11/06/02 AAF70818.1 1e-97 root cap-specific protein [Zea mays]
Contig6321_at	2H.66 - 1H.05	SM Q	*	0.137953	SM	7.42292e-07	Q	1.52663e-06	SM	0.0473949	0.000326182	0.000508783	2H.66	0.00015324	0.000142158	1H.05	n/a	not assigned.unknown	11/06/02 NP_568804.1 1e-66 (NM_124791) membrane associated protein; protein id: At5g54110.1
Contig6333_at	2H.66 - 1H.05	SM Q	*	0.288039	SM	1.1077e-06	Q	2.77579e-14	*	0.263136	0.000319615	0.000500051	2H.66	4.38e-07	7.35e-07	1H.05	n/a	misc.glutathione S transferases	10/13/02 AAN05495.1 1e-63 (AC099399) Putative glutathione S-transferase [Oryza sativa (japonica cultivar-group)]
Contig6337_at	2H.67 - 1H.05	SM Q	*	0.898843	SM	1.61747e-12	Q	7.28276e-07	*	0.402755	4.38e-07	1.99e-06	2H.67	0.000113835	0.000107434	1H.05	n/a	not assigned.unknown	11/08/02 BAB17147.1 2e-51 P0698A04.8 [Oryza sativa (japonica cultivar-group)] dbj|BAB55484.1| P0494A10.24 [Oryza sativa (japonica cultivar-group)]
Contig634_at	2H.66 - 1H.05	SM Q	*	0.233871	SM	1.55818e-10	Q	2.3626e-06	SM	6.31955e-05	8.76e-07	2.7e-06	2H.66	0.000285902	0.000251228	1H.05	n/a	stress.biotic	11/06/02 T06204 e-120 hypothetical protein pBH6-12 - barley emb|CAA74593.1| (Y14201) hypothetical protein [Hordeum vulgare]
Contig6354_s_at	2H.66 - 1H.05	SM Q	*	0.639989	SM	2.08895e-12	Q	9.04935e-14	*	0.902488	4.38e-07	1.99e-06	2H.66	4.38e-07	7.35e-07	1H.05	PacMan	stress.biotic.respiratory burst	11/08/02 CAC84140.1 4e-57 (AJ309006) NADPH oxidase [Nicotiana tabacum]
Contig6385_at	2H.66 - 1H.05	SM Q	*	0.953127	SM	5.23429e-10	Q	5.11129e-13	*	0.329386	4.38e-07	1.99e-06	2H.66	4.38e-07	7.35e-07	1H.05	PacMan	protein.degradation.ubiquitin.E3.SCF.FBOX	10/28/02 NP_178390.1 9e-077 predicted by genefinder and genscan; protein id: At2g02870.1
Contig6407_at	2H.66 - 1H.05	SM Q	*	0.904699	SM	1.48755e-11	Q	8.3711e-14	*	0.119918	8.76e-07	2.7e-06	2H.66	4.38e-07	7.35e-07	1H.05	n/a	amino acid metabolism.synthesis.aromatic aa.tryptophan	10/02/02 AAM64536.1 3e-75 (AY086973) putative indole-3-glycerol phosphate synthase [Arabidopsis thaliana]
Contig6407_s_at	2H.66 - 1H.05	SM Q	*	0.686318	SM	4.88291e-12	Q	3.03246e-13	*	0.247649	4.38e-07	1.99e-06	2H.66	4.38e-07	7.35e-07	1H.05	PacMan	amino acid metabolism.synthesis.aromatic aa.tryptophan	10/02/02 AAM64536.1 3e-75 (AY086973) putative indole-3-glycerol phosphate synthase [Arabidopsis thaliana]
Contig6447_at	2H.66 - 1H.05	SM Q	*	0.931127	SM	2.86166e-11	Q	4.10536e-13	*	0.634432	4.38e-07	1.99e-06	2H.66	4.38e-07	7.35e-07	1H.05	PacMan	signalling.calcium	11/06/02 P28583 e-108 Calcium-dependent protein kinase SK5 (CDPK) pir||A43713 calcium-dependent protein kinase (EC 2.7.1.-) - soybean
Contig6474_s_at	2H.66 - 1H.05	Q SM	*	0.327511	Q	2.36236e-07	SM	1.13769e-16	*	0.933107	2.63e-06	6.83e-06	2H.66	4.38e-07	7.35e-07	1H.05	n/a	not assigned.unknown	01/29/03 BAC16129.1 7e-91 contains ESTs AU173916(S20786)
Contig6480_at	2H.67 - 1H.07	Q SM	*	0.199552	Q	9.97071e-08	SM	2.68928e-08	*	0.991074	5.82e-05	0.000111818	2H.67	7.44e-06	8.87e-06	1H.07	n/a	not assigned.unknown	11/08/02 AAM60860.1 1e-72 4-methyl-5(b-hydroxyethyl)-thiazole monophosphate biosynthesis protein
Contig6516_at	2H.68 - 1H.05	SM Q	*	0.388695	SM	6.77519e-13	Q	4.77546e-11	SM	0.0020436	4.38e-07	1.99e-06	2H.68	4.38e-07	7.35e-07	1H.05	PacMan	misc.peroxidases	11/06/02 BAA82306.1 8e-59 (AB027752) peroxidase [Nicotiana tabacum]
Contig6517_at	2H.68 - 1H.08	Q SM	*	0.457279	Q	1.51373e-08	SM	4.71989e-07	*	0.646521	8.76e-07	2.7e-06	2H.68	1.31e-06	1.85e-06	1H.08	n/a	major CHO metabolism.degradation.starch.starch phosphorylase	10/29/02 Q9LKJ3 e-113 Alpha-glucan phosphorylase
Contig6534_at	2H.65 - 1H.05	SM Q	*	0.861439	SM	5.3299e-06	Q	1.95362e-15	*	0.516669	0.000264886	0.000422892	2H.65	4.38e-07	7.35e-07	1H.05	n/a	protein.degradation.ubiquitin.E3.SCF.FBOX	10/27/02 AAM98120.1 7e-71 (AY139977) predicted protein [Arabidopsis thaliana]
Contig6539_s_at	2H.65 - 1H.05	SM Q	*	0.894323	SM	7.87274e-08	Q	3.24496e-14	*	0.072605	7.01e-06	1.72e-05	2H.65	4.38e-07	7.35e-07	1H.05	PacMan	major CHO metabolism.degradation.sucrose.invertases.cell wall	11/06/02 P49174 e-108 BETA-FRUCTOFURANOSIDASE
Contig6567_at	2H.67 - 1H.05	SM Q	*	0.93901	SM	1.45927e-12	Q	9.02689e-11	*	0.0574574	4.38e-07	1.99e-06	2H.67	4.38e-07	7.35e-07	1H.05	PacMan	RNA.regulation of transcription	11/06/02 NP_190726.1 6e-10 (NM_115017) unknown protein; protein id: At3g51580.1 [Arabidopsis thaliana]
Contig6569_s_at	2H.66 - 1H.06	SM Q	*	0.532724	SM	3.85086e-11	Q	2.21144e-09	*	0.965558	4.38e-07	1.99e-06	2H.66	8.76e-07	1.3e-06	1H.06	n/a	lipid metabolism.FA synthesis and FA elongation.acyl coa ligase	10/02/02 CAD40664.1 e-118 (AL607005) OSJNBb0118P14.2 [Oryza sativa (japonica cultivar-group)]
Contig6570_at	2H.68 - 1H.05	SM Q	*	0.471883	SM	4.98825e-12	Q	7.87017e-07	SM	0.0223286	4.38e-07	1.99e-06	2H.68	0.000167688	0.000154236	1H.05	n/a	RNA.regulation of transcription.bZIP transcription factor family	10/26/02 S35193 1e-43 oxidase lip19 - rice emb|CAA40596.1| basic/leucine zipper protein [Oryza sativa]
Contig6573_at	2H.68 - 1H.08	Q Q	*	0.591089	Q	1.37471e-08	Q	2.11829e-05	*	0.125118	1.01e-05	2.41e-05	2H.68	0.000116025	0.000109302	1H.08	n/a	not assigned.unknown	11/06/02 BAB64676.1 3e-73 P0697C12.11 [Oryza sativa (japonica cultivar-group)] dbj|BAB90058.1| OSJNBb0049O23.17 [Oryza sativa (japonica cultivar-group)]
Contig6587_s_at	2H.68 - 1H.06	Q SM	*	0.983133	Q	2.49502e-06	SM	6.94552e-09	*	0.551281	0.000154553	0.000264074	2H.68	2.19e-06	2.97e-06	1H.06	n/a	not assigned.unknown	11/08/02 CAD40930.1 7e-43 (AL606598) OSJNBa0033G16.9 [Oryza sativa (japonica cultivar-group)]
Contig6598_at	2H.66 - 1H.05	Q SM	*	0.281335	Q	1.98082e-07	SM	1.07281e-09	*	0.164085	9.63e-06	2.3e-05	2H.66	8.76e-07	1.3e-06	1H.05	n/a	not assigned.unknown	10/29/02 NP_563621.1 3e-74 (NM_100005) Expressed protein; protein id: At1g01225.1
Contig6603_at	2H.66 - 1H.05	Q SM	*	0.305313	Q	4.2618e-06	SM	1.07488e-08	*	0.972593	9.5e-05	0.000172588	2H.66	3.06e-06	4.05e-06	1H.05	n/a	protein assembly and cofactor ligation	10/04/02 NP_175852.1 2e-49 (NM_104328) rubredoxin
Contig6622_at	2H.68 - 1H.05	SM Q	*	0.0964741	SM	1.39888e-05	Q	6.14218e-09	*	0.891809	0.000104203	0.000187137	2H.68	1.31e-06	1.85e-06	1H.05	n/a	amino acid metabolism.degradation.aspartate family.methionine	10/27/02 AAK39571.1 3e-82 putative gamma-lyase [Oryza sativa]
Contig6637_s_at	2H.66 - 1H.05	Q SM	*	0.923849	Q	5.06011e-06	SM	1.20666e-14	Q	0.0392423	0.000512697	0.000755968	2H.66	4.38e-07	7.35e-07	1H.05	n/a	cell.organisation	11/06/02 BAB11329.1 2e-85 (AB016886) kinesin-like protein [Arabidopsis thaliana]
Contig6638_at	2H.66 - 1H.05	Q SM	*	0.970888	Q	5.09845e-08	SM	1.20075e-10	Q	0.0173686	1.01e-05	2.41e-05	2H.66	4.38e-07	7.35e-07	1H.05	n/a	cell.organisation	11/06/02 BAB11329.1 1e-10 (AB016886) kinesin-like protein [Arabidopsis thaliana]
Contig6659_s_at	2H.65 - 1H.08	SM Q	*	0.979493	SM	3.74819e-08	Q	4.99675e-11	*	0.548649	1.31e-06	3.63e-06	2H.65	4.38e-07	7.35e-07	1H.08	n/a	nucleotide metabolism.degradation	10/27/02 BAB62623.1 e-112 putative sphingosine-1-phosphate lyase [Oryza sativa (japonica cultivar-group)]
Contig6732_at	2H.67 - 1H.05	SM Q	*	0.311435	SM	1.69219e-14	Q	2.08524e-13	*	0.540804	4.38e-07	1.99e-06	2H.67	4.38e-07	7.35e-07	1H.05	PacMan	amino acid metabolism.synthesis.aromatic aa.phenylalanine	11/06/02 NP_180350.1 2e-88 putative chorismate mutase/prephenate dehydratase; protein id: At2g27820.1
Contig6733_at	2H.67 - 1H.05	SM Q	*	0.116683	SM	2.55106e-09	Q	1.47095e-09	*	0.995306	1.75e-06	4.74e-06	2H.67	8.76e-07	1.3e-06	1H.05	n/a	amino acid metabolism.synthesis.aromatic aa.phenylalanine	11/08/02 NP_190058.1 2e-24 (NM_114340) putative chloroplast prephenate dehydratase; protein id: At3g44720.1
Contig6735_at	2H.67 - 1H.05	Q SM	*	0.48407	Q	9.73835e-08	SM	1.25271e-12	*	0.766446	7.88e-06	1.91e-05	2H.67	4.38e-07	7.35e-07	1H.05	n/a	misc.protease inhibitor/seed storage/lipid transfer protein (LTP) family protein.protease inhibitor	11/06/02 AAL79831.1 3e-20 (AF469485) cystatin [Sandersonia aurantiaca]
Contig6747_at	2H.66 - 1H.03	SM Q	*	0.136774	SM	4.57786e-07	Q	1.85406e-06	*	0.720483	0.000132224	0.000230607	2H.66	2.5e-05	2.66e-05	1H.03	n/a	not assigned.unknown	10/02/02 NP_198955.1 2e-80 (NM_123504) putative protein; protein id: At5g41390.1 [Arabidopsis thaliana]
Contig6755_s_at	2H.67 - 1H.05	Q SM	*	0.33753	Q	9.4685e-06	SM	1.98283e-09	*	0.13439	4.73e-05	9.3e-05	2H.67	8.76e-07	1.3e-06	1H.05	n/a	signalling.phosphinositides	11/07/02 AAK92639.1 e-123 (AC079633) Putative phosphoinositide phosphatase [Oryza sativa] [Oryza sativa (japonica cultivar-group)]
Contig6761_at	2H.68 - 1H.05	SM Q	*	0.0538331	SM	4.51895e-07	Q	2.35943e-16	*	0.853473	2.63e-06	6.83e-06	2H.68	4.38e-07	7.35e-07	1H.05	n/a	transport.misc	11/06/02 AAN33182.1 3e-70 (AF543419) major facilitator superfamily antiporter [Oryza sativa (japonica cultivar-group)]
Contig6769_at	2H.67 - 1H.05	SM Q	*	0.522721	SM	1.06364e-11	Q	1.49299e-07	*	0.138301	4.38e-07	1.99e-06	2H.67	2.76e-05	2.91e-05	1H.05	n/a	secondary metabolism.phenylpropanoids	11/06/02 CAD41497.1 3e-94 OSJNBa0029H02.13 [Oryza sativa (japonica cultivar-group)]
Contig6770_at	2H.66 - 1H.05	SM Q	*	0.857451	SM	1.91692e-07	Q	3.3945e-13	*	0.4733	1.49e-05	3.37e-05	2H.66	4.38e-07	7.35e-07	1H.05	n/a	secondary metabolism.phenylpropanoids.lignin biosynthesis.HCT	11/06/02 CAC09504.1 5e-37 putative N-hydroxycinnamoyl/benzoyl transferase [Oryza sativa (indica cultivar-group)]
Contig6770_s_at	2H.67 - 1H.05	SM Q	*	0.820361	SM	2.65768e-11	Q	5.73359e-12	SM	0.0150348	8.76e-07	2.7e-06	2H.67	4.38e-07	7.35e-07	1H.05	n/a	secondary metabolism.phenylpropanoids.lignin biosynthesis.HCT	11/06/02 CAC09504.1 5e-37 putative N-hydroxycinnamoyl/benzoyl transferase [Oryza sativa (indica cultivar-group)]
Contig6791_at	2H.67 - 1H.05	Q SM	*	0.508252	Q	1.30842e-06	SM	6.38046e-06	*	0.650027	0.000607706	0.000876023	2H.67	0.00122154	0.000930726	1H.05	n/a	not assigned.unknown	11/06/02 AAF78379.1 8e-83 (AC069551) T10O22.24 [Arabidopsis thaliana]
Contig6799_at	2H.66 - 1H.05	Q SM	*	0.543851	Q	3.67382e-06	SM	2.49431e-09	*	0.585364	8.06e-05	0.000149322	2H.66	1.31e-06	1.85e-06	1H.05	n/a	secondary metabolism.phenylpropanoids.lignin biosynthesis.CCR1	10/02/02 AAG09817.1 2e-92 (AF278698) cinnamoyl CoA reductase [Lolium perenne]
Contig6819_at	2H.66 - 1H.05	SM Q	*	0.928189	SM	2.98789e-11	Q	7.14297e-10	*	0.559911	4.38e-07	1.99e-06	2H.66	8.76e-07	1.3e-06	1H.05	PacMan	not assigned.unknown	11/08/02 NP_196201.1 1e-89 (NM_120664) phosphate/phosphoenolpyruvate translocator protein-like; protein id: At5g05820.1 [Arabidopsis
Contig6857_at	2H.65 - 1H.05	SM Q	*	0.843834	SM	5.28687e-10	Q	1.16908e-13	*	0.453985	4.38e-07	1.99e-06	2H.65	4.38e-07	7.35e-07	1H.05	PacMan	not assigned.no ontology	11/08/02 NP_192356.1 2e-47 PEROXISOMAL MEMBRANE PROTEIN PMP22; protein id: At4g04470.1 [Arabidopsis thaliana]
Contig6910_at	2H.65 - 1H.05	SM Q	*	0.754501	SM	3.94109e-13	Q	5.01487e-11	*	0.601466	4.38e-07	1.99e-06	2H.65	4.38e-07	7.35e-07	1H.05	n/a	development.storage proteins	10/28/02 AAF98368.1 6e-077 patatin-like protein 1 [Nicotiana tabacum]
Contig6920_at	2H.66 - 1H.05	SM Q	*	0.326603	SM	7.44291e-08	Q	1.54375e-12	*	0.408594	2.19e-06	5.83e-06	2H.66	4.38e-07	7.35e-07	1H.05	n/a	transport.potassium	11/06/02 CAC14883.1 e-139 (AJ297888) putative potassium transporter [Hordeum vulgare]
Contig6940_at	2H.66 - 1H.05	Q SM	*	0.833888	Q	1.21481e-09	SM	6.93229e-15	*	0.247445	8.76e-07	2.7e-06	2H.66	4.38e-07	7.35e-07	1H.05	iPacMan	not assigned.unknown	11/08/02 BAB64169.1 1e-09 (AP003254) contains ESTs AU056277(S20441)
Contig6942_at	2H.67 - 1H.05	SM Q	*	0.99975	SM	4.91886e-11	Q	5.00625e-14	*	0.408007	4.38e-07	1.99e-06	2H.67	4.38e-07	7.35e-07	1H.05	n/a	not assigned.unknown	10/29/02 BAB78679.1 2e-89 P0452F10.16 [Oryza sativa (japonica cultivar-group)]
Contig6958_s_at	2H.63 - 1H.05	SM Q	*	0.833179	SM	8.83087e-09	Q	4.68524e-09	SM	0.00570223	1.36e-05	3.12e-05	2H.63	1.75e-06	2.42e-06	1H.05	n/a	signalling.receptor kinases.misc	11/06/02 BAC20671.1 7e-83 serine/threonine kinase-like protein [Oryza sativa (japonica cultivar-group)]
Contig6959_at	2H.66 - 1H.05	SM SM	*	0.104562	SM	1.15341e-10	SM	3.14586e-12	*	0.26202	8.76e-07	2.7e-06	2H.66	4.38e-07	7.35e-07	1H.05	n/a	not assigned.unknown	10/13/02 AAM88632.1 e-113 (AC092389) unknown protein [Oryza sativa (japonica cultivar-group)]
Contig6967_at	2H.63 - 1H.05	SM Q	*	0.835342	SM	5.13662e-09	Q	9.93416e-19	*	0.960028	1.31e-06	3.63e-06	2H.63	4.38e-07	7.35e-07	1H.05	PacMan	misc.beta 1,3 glucan hydrolases	11/08/02 P52409 e-123 GLUCAN ENDO-1
Contig6984_s_at	2H.68 - 1H.05	SM SM	*	0.723732	SM	4.02438e-07	SM	3.2766e-06	*	0.196661	0.000176445	0.000296052	2H.68	0.000666812	0.000539517	1H.05	n/a	RNA.processing.splicing	11/06/02 NP_180035.1 8e-25 putative RSZp22 splicing factor; protein id: At2g24590.1 [Arabidopsis thaliana]
Contig6991_s_at	2H.67 - 1H.05	SM Q	*	0.220066	SM	8.7777e-13	Q	5.23851e-16	SM	0.00623946	4.38e-07	1.99e-06	2H.67	4.38e-07	7.35e-07	1H.05	n/a	not assigned.unknown	<none>
Contig6992_at	2H.67 - 1H.05	SM Q	*	0.302095	SM	2.37718e-14	Q	4.2511e-13	SM	0.0277617	4.38e-07	1.99e-06	2H.67	4.38e-07	7.35e-07	1H.05	n/a	amino acid metabolism.degradation.glutamate family.arginine	11/08/02 Q9SNN0 2e-94 Arginine decarboxylase (ARGDC) (ADC) dbj|BAA84799.1| (AP000559) ESTs C99670(E21043)
Contig6995_at	2H.67 - 1H.05	SM Q	*	0.82735	SM	3.78943e-12	Q	1.49636e-10	*	0.285851	4.38e-07	1.99e-06	2H.67	4.38e-07	7.35e-07	1H.05	n/a	not assigned.unknown	11/08/02 NP_194735.2 6e-85 putative protein; protein id: At4g30060.1
Contig7022_at	2H.66 - 1H.06	SM Q	*	0.574908	SM	1.85186e-07	Q	4.99282e-08	*	0.434054	2.1e-05	4.53e-05	2H.66	9.19e-06	1.08e-05	1H.06	PacMan	protein.postranslational modification	10/13/02 Q9XGT7 e-113 Serine/threonine protein phosphatase PP2A-3 catalytic subunit gb|AAD41126.1|AF159061_1 serine/threonine protein phosphatase PP2A-3 catalytic
Contig7023_at	2H.66 - 1H.05	SM Q	*	0.988913	SM	6.12677e-13	Q	1.482e-14	*	0.898322	4.38e-07	1.99e-06	2H.66	4.38e-07	7.35e-07	1H.05	n/a	amino acid metabolism.synthesis.glutamate family.arginine	10/27/02 O04866 1e-94 Acetylornithine aminotransferase
Contig7042_at	2H.66 - 1H.05	Q SM	*	0.835058	Q	7.12649e-07	SM	8.44621e-07	*	0.240509	5.34e-05	0.000103937	2H.66	0.000180823	0.00016496	1H.05	n/a	major CHO metabolism.degradation.sucrose.invertases.neutral	11/08/02 CAA05869.1 2e-78 alkaline/neutral invertase [Lolium temulentum]
Contig7074_s_at	2H.66 - 1H.08	Q SM	*	0.88694	Q	7.56736e-08	SM	3.6104e-07	*	0.085284	2.63e-06	6.83e-06	2H.66	1.09e-05	1.26e-05	1H.08	n/a	transport.sulphate	10/02/02 CAA65536.1 e-101 sulphate transporter protein [Sporobolus stapfianus]
Contig7101_at	2H.67 - 1H.06	Q Q	*	0.274509	Q	1.37795e-07	Q	6.53398e-06	*	0.999365	1.75e-06	4.74e-06	2H.67	0.00106392	0.000819308	1H.06	n/a	not assigned.unknown	11/08/02 AAM50015.1 4e-17 SD04737p [Drosophila melanogaster]
Contig7111_at	2H.66 - 1H.05	SM Q	*	0.246051	SM	7.00397e-08	Q	1.25107e-11	*	0.908523	1.23e-05	2.85e-05	2H.66	4.38e-07	7.35e-07	1H.05	n/a	protein.targeting.secretory pathway.unspecified	SEC22 vesicle trafficking protein-like protein B (SNAREs, SEC22)
Contig7118_at	2H.67 - 1H.05	Q SM	*	0.680816	Q	1.49554e-08	SM	1.74814e-09	*	0.104526	8.76e-07	2.7e-06	2H.67	8.76e-07	1.3e-06	1H.05	n/a	not assigned.unknown	<none>
Contig7122_s_at	2H.66 - 1H.05	Q SM	*	0.715792	Q	3.13316e-08	SM	1.27237e-10	*	0.37079	8.76e-07	2.7e-06	2H.66	4.38e-07	7.35e-07	1H.05	n/a	not assigned.unknown	11/07/02 AAM15787.1 6e-08 (AC104428) Unknown protein [Oryza sativa (japonica cultivar-group)]
Contig7123_at	2H.67 - 1H.05	Q SM	*	0.465038	Q	3.83935e-07	SM	3.93688e-06	*	0.0557456	6.52e-05	0.000123583	2H.67	0.000763135	0.000608176	1H.05	n/a	not assigned.unknown	<none>
Contig7157_at	2H.63 - 1H.06	SM Q	*	0.538528	SM	4.79065e-06	Q	3.40098e-06	*	0.804543	0.000687828	0.00097392	2H.63	0.000675131	0.000545825	1H.06	n/a	RNA.regulation of transcription.C2H2 zinc finger family	10/26/02 NP_567875.1 5e-65 putative zinc finger protein; protein id: At4g31420.1
Contig7171_s_at	2H.63 - 1H.05	SM Q	*	0.806693	SM	2.10893e-10	Q	3.40328e-10	*	0.742263	8.76e-07	2.7e-06	2H.63	4.38e-07	7.35e-07	1H.05	n/a	misc.glutathione S transferases	01/29/03 AAL47687.1 8e-70 glutathione-S-transferase Cla47 [Triticum aestivum]
Contig7180_at	2H.65 - 1H.05	Q SM	*	0.946874	Q	3.68795e-07	SM	1.4251e-07	*	0.514146	2.19e-06	5.83e-06	2H.65	2.71e-05	2.86e-05	1H.05	iPacMan	not assigned.unknown	11/08/02 NP_566302.1 9e-45 expressed protein; protein id: At3g07310.1
Contig7226_at	2H.67 - 1H.05	SM Q	*	0.767302	SM	5.68875e-09	Q	4.15832e-13	*	0.264405	8.76e-07	2.7e-06	2H.67	4.38e-07	7.35e-07	1H.05	PacMan	transport.ABC transporters and multidrug resistance systems	10/27/02 AAL93064.1 e-110 putative ABC transporter [Oryza sativa (japonica cultivar-group)]
Contig7238_at	2H.66 - 1H.05	Q SM	*	0.303789	Q	9.44699e-07	SM	2.22128e-07	*	0.341393	1.36e-05	3.12e-05	2H.66	3.06e-05	3.21e-05	1H.05	n/a	PS.lightreaction.photosystem II.PSII polypeptide subunits	11/06/02 BAB89717.1 1e-53 photosystem II protein W-like protein [Oryza sativa (japonica cultivar-group)]
Contig7243_at	2H.67 - 1H.05	Q SM	*	0.431106	Q	5.43309e-09	SM	2.86492e-09	Q	9.70448e-05	2.19e-06	5.83e-06	2H.67	1.31e-06	1.85e-06	1H.05	n/a	RNA.regulation of transcription.WRKY domain transcription factor family	10/13/02 Q93WV0 2e-46 Probable WRKY transcription factor 20 (WRKY DNA-binding protein 20) gb|AAL13050.1|AF425837_1 WRKY transcription factor 20 [Arabidopsis thali
Contig7256_at	2H.66 - 1H.05	Q SM	*	0.825176	Q	7.68342e-08	SM	1.86205e-12	*	0.664624	1.31e-06	3.63e-06	2H.66	4.38e-07	7.35e-07	1H.05	n/a	not assigned.no ontology	11/06/02 NP_683425.1 e-108 expressed protein; protein id: At1g52870.2
Contig7265_s_at	2H.68 - 1H.05	Q SM	*	0.839893	Q	2.01164e-06	SM	7.833e-10	Q	0.0259389	4.38e-05	8.69e-05	2H.68	8.76e-07	1.3e-06	1H.05	iPacMan	protein.postranslational modification	11/08/02 AAG36871.1 1e-94 protein kinase CK2 regulatory subunit CK2B3 [Zea mays]
Contig7295_s_at	2H.67 - 1H.05	Q SM	*	0.258074	Q	4.68335e-09	SM	1.08148e-08	*	0.361657	1.31e-06	3.63e-06	2H.67	4.82e-06	6.22e-06	1H.05	n/a	not assigned.unknown	10/29/02 AAM67003.1 3e-33 (AY088681) yippee-like protein [Arabidopsis thaliana]
Contig7332_at	2H.66 - 1H.05	SM Q	*	0.264905	SM	9.83105e-11	Q	1.89156e-10	*	0.746014	4.38e-07	1.99e-06	2H.66	4.38e-07	7.35e-07	1H.05	n/a	not assigned.unknown	11/06/02 AAG13502.1 e-100 (AC068924) unknown protein [Oryza sativa (japonica cultivar-group)]
Contig7352_at	2H.66 - 1H.05	Q SM	*	0.367511	Q	5.2017e-08	SM	2.79402e-06	*	0.582178	7.01e-06	1.72e-05	2H.66	0.000578809	0.000474384	1H.05	n/a	C1-metabolism	dihydroneopterin aldolase
Contig7354_at	2H.65 - 1H.05	SM Q	*	0.853748	SM	6.97381e-08	Q	5.47447e-20	*	0.609632	1.97e-05	4.29e-05	2H.65	4.38e-07	7.35e-07	1H.05	PacMan	mitochondrial electron transport / ATP synthesis.NADH-DH.type II.external	10/27/02 NP_567283.1 4e-89 coded for by A. thaliana cDNA W43435; protein id: At4g05020.1
Contig7359_at	2H.66 - 1H.06	SM Q	*	0.706111	SM	2.60025e-08	Q	2.41838e-08	*	0.976917	2.63e-06	6.83e-06	2H.66	2.19e-06	2.97e-06	1H.06	n/a	not assigned.no ontology	10/02/02 T04136 e-125 cell death suppressor protein lls1 - maize
Contig7360_at	2H.65 - 1H.05	Q SM	*	0.540035	Q	1.47737e-08	SM	6.15032e-07	*	0.563676	8.76e-07	2.7e-06	2H.65	0.000113398	0.000107069	1H.05	iPacMan	RNA.regulation of transcription.C2C2(Zn) CO-like, Constans-like zinc finger family	11/08/02 AAM74066.1 e-103 CONSTANS-like protein [Hordeum vulgare]
Contig7360_s_at	2H.65 - 1H.06	Q SM	*	0.232114	Q	3.04985e-08	SM	4.28206e-06	*	0.627819	8.76e-07	2.7e-06	2H.65	0.000584938	0.000478468	1H.06	n/a	RNA.regulation of transcription.C2C2(Zn) CO-like, Constans-like zinc finger family	11/08/02 AAM74066.1 e-103 CONSTANS-like protein [Hordeum vulgare]
Contig7362_at	2H.66 - 1H.03	Q SM	*	0.703154	Q	3.60699e-07	SM	1.86383e-07	Q	0.0276266	8.41e-05	0.00015533	2H.66	1.01e-05	1.17e-05	1H.03	n/a	protein.postranslational modification	11/06/02 BAB64101.1 e-115 putative protein kinase SPK-3 [Oryza sativa (japonica cultivar-group)]
Contig7370_at	2H.66 - 1H.05	Q SM	*	0.805747	Q	3.11109e-06	SM	2.53423e-08	*	0.160261	0.000204466	0.000335928	2H.66	6.13e-06	7.53e-06	1H.05	n/a	not assigned.unknown	10/02/02 AAF21309.1 1e-50 seed maturation protein PM23 [Glycine max]
Contig7374_at	2H.66 - 1H.05	SM Q	*	0.601633	SM	3.8856e-09	Q	2.28869e-11	*	0.101308	8.76e-07	2.7e-06	2H.66	4.38e-07	7.35e-07	1H.05	n/a	transport.unspecified cations	10/27/02 NP_201261.1 2e-70 (NM_125852) putative protein; protein id: At5g64560.1
Contig7388_at	2H.66 - 1H.06	SM Q	*	0.275239	SM	4.1274e-11	Q	6.70669e-06	*	0.185105	8.76e-07	2.7e-06	2H.66	0.00080429	0.000638293	1H.06	n/a	transport.peptides and oligopeptides	11/06/02 NP_201074.1 5e-66 peptide transporter [Arabidopsis thaliana]
Contig7411_at	2H.66 - 1H.05	Q SM	*	0.902696	Q	3.30957e-06	SM	1.078e-09	*	0.61028	0.000122592	0.000215705	2H.66	8.76e-07	1.3e-06	1H.05	iPacMan	signalling.light	11/08/02 BAB90064.1 e-103 (AP003343) similar to phytochrome A supressor [Oryza sativa (japonica cultivar-group)]
Contig7415_at	2H.65 - 1H.05	SM Q	*	0.45438	SM	1.86553e-07	Q	1.22158e-08	*	0.840779	7.4e-05	0.000138409	2H.65	5.25e-06	6.66e-06	1H.05	n/a	misc.glutathione S transferases	10/27/02 NP_193723.1 e-103 putative protein; protein id: At4g19880.1
Contig7417_at	2H.66 - 1H.05	Q SM	*	0.437839	Q	4.20049e-06	SM	2.33953e-10	*	0.282895	0.000190017	0.000315608	2H.66	4.38e-07	7.35e-07	1H.05	n/a	amino acid metabolism.degradation.branched-chain group.leucine	11/06/02 T02655 2e-73 hydroxymethylglutaryl-CoA lyase (EC 4.1.3.4) - Arabidopsis thaliana gb|AAM91612.1| (AY128409) putative hydroxymethylglutaryl-CoA lyase [Arab
Contig7419_at	2H.66 - 1H.05	SM Q	*	0.298779	SM	1.86375e-10	Q	1.61557e-07	SM	0.0273947	8.76e-07	2.7e-06	2H.66	3.46e-05	3.61e-05	1H.05	n/a	protein.targeting.secretory pathway.unspecified	ADP-ribosylation factor-like protein 5, putative, expressed (RAB-GTPases, Arl5-like)
Contig7433_at	2H.63 - 1H.05	SM Q	*	0.545601	SM	3.06301e-06	Q	3.69063e-07	Q	0.0416985	5.6e-05	0.000107963	2H.63	3.85e-05	3.99e-05	1H.05	n/a	hormone metabolism.abscisic acid.induced-regulated-responsive-activated	11/06/02 BAB61735.1 e-122 (AB058923) protein kinase HvPKABA1 [Hordeum vulgare subsp. vulgare] dbj|BAB61736.1| (AB058924) protein kinase HvPKABA1 [Hordeum vulgare subs
Contig7433_s_at	2H.68 - 1H.05	SM Q	*	0.47578	SM	2.78271e-06	Q	4.46282e-11	*	0.151533	0.000179072	0.00029968	2H.68	4.38e-07	7.35e-07	1H.05	n/a	hormone metabolism.abscisic acid.induced-regulated-responsive-activated	11/06/02 BAB61735.1 e-122 (AB058923) protein kinase HvPKABA1 [Hordeum vulgare subsp. vulgare] dbj|BAB61736.1| (AB058924) protein kinase HvPKABA1 [Hordeum vulgare subs
Contig7443_at	2H.67 - 1H.05	SM Q	*	0.723897	SM	3.29721e-11	Q	7.34092e-17	*	0.0727926	4.38e-07	1.99e-06	2H.67	4.38e-07	7.35e-07	1H.05	PacMan	not assigned.unknown	10/26/02 BAB85250.1 4e-79 (AP003247) contains ESTs AU032297(R3855)
Contig7447_at	2H.66 - 1H.05	SM Q	*	0.0830825	SM	3.71859e-07	Q	5.48966e-13	*	0.0810094	7.14e-05	0.000134013	2H.66	4.38e-07	7.35e-07	1H.05	PacMan	protein.degradation	10/26/02 AAG13433.1 8e-81 unknown protein [Oryza sativa (japonica cultivar-group)]
Contig7450_at	2H.68 - 1H.05	Q SM	*	0.873981	Q	7.03486e-06	SM	2.70501e-17	*	0.226852	0.000299475	0.000471689	2H.68	4.38e-07	7.35e-07	1H.05	n/a	development.unspecified	11/08/02 NP_199517.1 6e-10 putative protein; protein id: At5g47060.1 [Arabidopsis thaliana]
Contig7464_at	2H.66 - 1H.05	Q SM	*	0.867601	Q	1.08552e-06	SM	1.85547e-10	*	0.194742	1.71e-05	3.81e-05	2H.66	4.38e-07	7.35e-07	1H.05	n/a	RNA.regulation of transcription.putative DNA-binding protein	11/07/02 CAD41015.1 4e-57 OSJNBa0042L16.13 [Oryza sativa (japonica cultivar-group)]
Contig7474_at	2H.66 - 1H.05	Q SM	*	0.59375	Q	1.42594e-05	SM	5.64983e-13	*	0.807912	0.000446147	0.000668414	2H.66	4.38e-07	7.35e-07	1H.05	n/a	not assigned.unknown	10/13/02 AAK98734.1 2e-65 Hypothetical protein [Oryza sativa]
Contig7478_at	2H.66 - 1H.05	Q SM	*	0.540533	Q	1.47867e-06	SM	1.71591e-11	*	0.512587	7.79e-05	0.000144799	2H.66	4.38e-07	7.35e-07	1H.05	n/a	RNA.processing.ribonucleases	10/13/02 BAB86068.1 2e-72 putative S-like ribonuclease RNS2 [Oryza sativa (japonica cultivar-group)]
Contig7487_at	2H.67 - 1H.05	SM Q	*	0.548873	SM	1.72581e-09	Q	4.01628e-10	*	0.456157	4.38e-07	1.99e-06	2H.67	4.38e-07	7.35e-07	1H.05	n/a	protein.postranslational modification	11/06/02 NP_193214.1 5e-74 (NM_117563) kinase like protein; protein id: At4g14780.1 [Arabidopsis thaliana]
Contig7504_at	2H.66 - 1H.05	Q SM	*	0.169734	Q	3.76567e-06	SM	4.15238e-08	*	0.116079	0.000180823	0.000302153	2H.66	1.01e-05	1.17e-05	1H.05	n/a	not assigned.unknown	11/06/02 NP_567436.1 5e-10 Expressed protein; protein id: At4g14615.1
Contig7526_at	2H.66 - 1H.05	Q SM	*	0.570001	Q	1.27917e-08	SM	6.34609e-09	*	0.260892	2.63e-06	6.83e-06	2H.66	1.75e-06	2.42e-06	1H.05	n/a	not assigned.no ontology	11/06/02 NP_567194.1 4e-26 (NM_116311) coded for by A. thaliana cDNA T45454; protein id: At4g00850.1
Contig7538_at	2H.63 - 1H.05	SM Q	*	0.910882	SM	1.21902e-07	Q	1.84755e-06	*	0.802802	0.000271454	0.000432218	2H.63	0.000388791	0.000331992	1H.05	n/a	protein.degradation.ubiquitin.E3.RING	11/06/02 BAB92575.1 e-126 P0497A05.19 [Oryza sativa (japonica cultivar-group)] dbj|BAB92608.1| P0456E05.7 [Oryza sativa (japonica cultivar-group)]
Contig7546_s_at	2H.66 - 1H.03	SM Q	*	0.731651	SM	9.06124e-10	Q	0.000103765	Q	0.0192322	4.38e-07	1.99e-06	2H.66	0.000615586	0.000501767	1H.03	n/a	not assigned.no ontology	11/08/02 NP_568363.1 4e-29 putative protein; protein id: At5g18400.1
Contig7584_at	2H.63 - 1H.05	SM Q	*	0.164013	SM	1.84962e-06	Q	3.69207e-06	*	0.961651	1.84e-05	4.07e-05	2H.63	0.000739054	0.000591168	1H.05	n/a	misc.gluco-, galacto- and mannosidases	10/27/02 BAB92456.1 8e-38 (AP003297) contains EST AU056438(S20585)~unknown protein [Oryza sativa (japonica cultivar-group)]
Contig7585_at	2H.67 - 1H.05	Q SM	SM	0.0132381	Q	4.35725e-06	SM	5.37203e-07	*	0.709664	5.6e-05	0.000107963	2H.67	9.85e-05	9.41e-05	1H.05	iPacMan	RNA.transcription	10/27/02 AAF81222.1 2e-47 (AF254577) RPB5d [Brassica napus]
Contig7589_at	2H.66 - 1H.05	SM Q	*	0.0614105	SM	2.92506e-07	Q	1.6599e-07	*	0.434923	3.33e-05	6.82e-05	2H.66	3.63e-05	3.79e-05	1H.05	PacMan	protein.degradation.ubiquitin.E3.RING	11/04/02 AAK92653.1 2e-84 Hypothetical protein [Oryza sativa]
Contig76_at	2H.66 - 1H.05	SM Q	*	0.904289	SM	2.59712e-07	Q	2.49538e-09	*	0.792481	8.76e-07	2.7e-06	2H.66	8.76e-07	1.3e-06	1H.05	n/a	DNA.synthesis/chromatin structure.histone	11/06/02 P19177 5e-43 Histone H2A pir||S11498 histone H2A - parsley
Contig7632_at	2H.67 - 1H.05	SM Q	*	0.297622	SM	2.35688e-08	Q	5.20324e-08	*	0.290737	8.76e-07	2.7e-06	2H.67	7.88e-06	9.34e-06	1H.05	n/a	secondary metabolism.wax	11/08/02 AAG21908.1 3e-85 putative CER1 [Oryza sativa]
Contig7634_at	2H.67 - 1H.05	SM Q	*	0.847552	SM	2.21787e-09	Q	6.14477e-11	*	0.131194	1.31e-06	3.63e-06	2H.67	4.38e-07	7.35e-07	1H.05	n/a	misc.glutathione S transferases	11/04/02 AAG34844.1 6e-52 (AF244701) glutathione S-transferase GST 36 [Zea mays]
Contig7643_at	2H.66 - 1H.04	SM Q	SM	0.0233088	SM	2.38675e-06	Q	2.10418e-07	SM	0.00447317	0.000562609	0.000821113	2H.66	2.93e-05	3.08e-05	1H.04	n/a	misc.misc2	11/08/02 NP_190669.1 5e-54 epoxide hydrolase-like protein; protein id: At3g51000.1
Contig7673_at	2H.67 - 1H.05	Q SM	*	0.547642	Q	3.56238e-08	SM	2.94957e-08	*	0.871043	4.38e-07	1.99e-06	2H.67	7.01e-06	8.5e-06	1H.05	iPacMan	not assigned.unknown	10/13/02 NP_567470.1 4e-36 Expressed protein; protein id: At4g15545.1
Contig7691_at	2H.66 - 1H.08	SM Q	*	0.640344	SM	2.94675e-07	Q	6.86158e-05	*	0.291513	9.63e-06	2.3e-05	2H.66	0.000831436	0.000657835	1H.08	n/a	stress.abiotic.unspecified	11/06/02 NP_671871.1 5e-63 auxin-regulated protein; protein id: At2g21620.1
Contig7702_at	2H.67 - 1H.05	Q SM	*	0.857236	Q	8.47045e-07	SM	3.71757e-09	*	0.0665869	2.98e-05	6.23e-05	2H.67	1.75e-06	2.42e-06	1H.05	n/a	signalling.MAP kinases	10/27/02 AAL87195.1 e-128 (AF480497) putative MAP3K epsilon protein kinase [Oryza sativa (japonica cultivar-group)]
Contig7705_at	2H.66 - 1H.05	SM Q	*	0.771556	SM	4.55423e-09	Q	1.11194e-15	*	0.634281	8.76e-07	2.7e-06	2H.66	4.38e-07	7.35e-07	1H.05	n/a	not assigned.unknown	10/02/02 BAB63589.1 5e-91 putative chorismate mutase precursor [Oryza sativa (japonica cultivar-group)]
Contig7709_at	2H.66 - 1H.05	SM Q	*	0.383276	SM	9.49356e-07	Q	2.19236e-16	*	0.605	3.02e-05	6.29e-05	2H.66	4.38e-07	7.35e-07	1H.05	n/a	redox.dismutases and catalases	11/08/02 AAL36459.1 e-104 (AF205603) cytochrome b5 reductase isoform II [Zea mays]
Contig7712_at	2H.66 - 1H.08	Q SM	*	0.977888	Q	2.83776e-07	SM	6.72272e-09	*	0.766479	7.88e-06	1.91e-05	2H.66	4.38e-07	7.35e-07	1H.08	n/a	transport.nitrate	11/08/02 AAK15441.1 4e-97 putative nitrate transporter [Oryza sativa (japonica cultivar-group)]
Contig7731_at	2H.66 - 1H.05	SM Q	*	0.618472	SM	3.01701e-08	Q	4.2849e-08	*	0.433668	2.63e-06	6.83e-06	2H.66	9.19e-06	1.08e-05	1H.05	PacMan	hormone metabolism.abscisic acid.induced-regulated-responsive-activated	10/27/02 NP_565538.1 1e-71 (NM_127813) Expressed protein; protein id: At2g22475.1
Contig7751_at	2H.66 - 1H.06	SM Q	*	0.198223	SM	5.83714e-08	Q	2.1765e-08	SM	0.0466191	4.03e-05	8.12e-05	2H.66	6.13e-06	7.53e-06	1H.06	n/a	protein.aa activation	11/08/02 NP_683570.1 1e-57 (NM_148728) hypothetical protein; protein id: At3g16565.1 [Arabidopsis thaliana]
Contig7782_at	2H.68 - 1H.05	Q SM	*	0.141997	Q	5.16702e-07	SM	9.42456e-08	*	0.0558916	5.56e-05	0.000107414	2H.68	1.31e-05	1.48e-05	1H.05	n/a	RNA.transcription	10/13/02 NP_194900.1 1e-24 Transcription factor II homolog; protein id: At4g31720.1
Contig7801_at	2H.66 - 1H.05	SM Q	*	0.274437	SM	4.54171e-07	Q	8.08245e-14	*	0.408729	9.15e-05	0.000167325	2H.66	4.38e-07	7.35e-07	1H.05	n/a	not assigned.no ontology.pentatricopeptide (PPR) repeat-containing protein	11/08/02 NP_188298.2 9e-48 unknown protein; protein id: At3g16760.1 [Arabidopsis thaliana]
Contig7815_s_at	2H.67 - 1H.05	SM Q	*	0.510207	SM	2.36288e-11	Q	9.92428e-21	SM	0.00187961	4.38e-07	1.99e-06	2H.67	4.38e-07	7.35e-07	1H.05	n/a	secondary metabolism.phenylpropanoids.lignin biosynthesis.HCT	11/04/02 CAC09504.1 1e-64 putative N-hydroxycinnamoyl/benzoyl transferase [Oryza sativa (indica cultivar-group)]
Contig7832_at	2H.66 - 1H.05	Q SM	*	0.660076	Q	1.71179e-06	SM	4.17369e-14	*	0.0600081	4.64e-05	9.14e-05	2H.66	4.38e-07	7.35e-07	1H.05	iPacMan	misc.UDP glucosyl and glucoronyl transferases	10/13/02 CAB81547.1 e-105 (AJ276420) 68 kDa protein [Cicer arietinum]
Contig7838_at	2H.66 - 1H.05	Q SM	*	0.340231	Q	9.60876e-06	SM	1.42071e-13	*	0.19548	0.000565236	0.00082417	2H.66	4.38e-07	7.35e-07	1H.05	n/a	transport.phosphate	11/06/02 BAA87831.1 e-125 unnamed protein product [Oryza sativa (japonica cultivar-group)] dbj|BAB17729.1| putative Na+-dependen inorganic phosphate cotransporter [Or
Contig7849_at	2H.67 - 1H.05	Q SM	*	0.758256	Q	1.89136e-08	SM	4.1782e-07	*	0.0651895	8.76e-07	2.7e-06	2H.67	8.27e-05	8.01e-05	1H.05	n/a	not assigned.unknown	11/06/02 BAB92157.1 e-102 (AP003052) hypothetical protein~similar to Arabidopsis thaliana chromosome 3
Contig7853_at	2H.66 - 1H.05	SM Q	*	0.386192	SM	1.43517e-07	Q	1.02544e-11	*	0.961221	1.93e-05	4.23e-05	2H.66	4.38e-07	7.35e-07	1H.05	n/a	not assigned.unknown	10/29/02 NP_173521.1 1e-26 (NM_101950) hypothetical protein; protein id: At1g20970.1 [Arabidopsis thaliana]
Contig7876_at	2H.67 - 1H.05	Q SM	*	0.279716	Q	3.50209e-08	SM	1.37439e-07	*	0.522543	2.63e-06	6.83e-06	2H.67	2.58e-05	2.74e-05	1H.05	n/a	not assigned.unknown	11/07/02 NP_566516.1 1e-28 expressed protein; protein id: At3g15480.1
Contig7879_at	2H.66 - 1H.05	SM Q	*	0.39966	SM	8.46646e-07	Q	9.84475e-12	*	0.069065	0.000297285	0.000468718	2H.66	4.38e-07	7.35e-07	1H.05	n/a	not assigned.unknown	10/27/02 NP_174694.1 2e-30 late embryogenesis abundant protein (EMB8)
Contig7881_at	2H.67 - 1H.05	SM Q	*	0.580313	SM	2.4594e-13	Q	3.71568e-08	*	0.735964	4.38e-07	1.99e-06	2H.67	6.13e-06	7.53e-06	1H.05	PacMan	RNA.regulation of transcription.C3H zinc finger family	10/26/02 NP_196789.1 5e-29 (NM_121288) zinc finger transcription factor -like protein; protein id: At5g12850.1
Contig7901_at	2H.66 - 1H.05	Q SM	*	0.721702	Q	3.93149e-06	SM	8.6034e-14	*	0.604875	0.000185201	0.000308536	2H.66	4.38e-07	7.35e-07	1H.05	iPacMan	lipid metabolism.exotics (steroids, squalene etc)	10/02/02 NP_196868.1 3e-82 putative protein; protein id: At5g13640.1
Contig7911_at	2H.67 - 1H.05	SM Q	*	0.65103	SM	4.94239e-09	Q	1.86416e-16	SM	0.0475549	8.76e-07	2.7e-06	2H.67	4.38e-07	7.35e-07	1H.05	n/a	protein.postranslational modification	11/06/02 BAC16709.1 e-106 (AP005127) putative protein phosphatase 2C homolog [Oryza sativa (japonica cultivar-group)]
Contig7933_at	2H.66 - 1H.05	SM Q	*	0.689432	SM	8.42469e-09	Q	5.78288e-15	*	0.118059	1.18e-05	2.75e-05	2H.66	4.38e-07	7.35e-07	1H.05	n/a	not assigned.unknown	01/29/03 AAN05509.1 4e-76 Unknown protein [Oryza sativa (japonica cultivar-group)]
Contig7933_s_at	2H.66 - 1H.05	SM Q	*	0.658504	SM	2.45473e-08	Q	6.84649e-14	*	0.0687423	3.24e-05	6.67e-05	2H.66	4.38e-07	7.35e-07	1H.05	n/a	not assigned.unknown	01/29/03 AAN05509.1 4e-76 Unknown protein [Oryza sativa (japonica cultivar-group)]
Contig7935_s_at	2H.66 - 1H.04	SM Q	*	0.329007	SM	6.33427e-07	Q	3.82858e-10	*	0.600113	5.39e-05	0.000104553	2H.66	4.38e-07	7.35e-07	1H.04	n/a	stress.abiotic.heat	10/27/02 NP_567329.1 1e-51 (NM_116868) hypothetical protein; protein id: At4g07990.1 [Arabidopsis thaliana]
Contig7955_s_at	2H.66 - 1H.06	Q SM	*	0.788705	Q	3.09624e-06	SM	2.55563e-07	*	0.888325	5.34e-05	0.000103937	2H.66	5.6e-05	5.62e-05	1H.06	n/a	signalling.receptor kinases.S-locus glycoprotein like	11/07/02 BAB92579.1 5e-99 putative receptor kinase [Oryza sativa (japonica cultivar-group)]
Contig8004_at	2H.66 - 1H.05	SM Q	*	0.100368	SM	5.5383e-07	Q	4.07944e-10	*	0.0949916	0.00017338	0.000291795	2H.66	4.38e-07	7.35e-07	1H.05	n/a	not assigned.no ontology	11/04/02 NP_187290.1 4e-24 unknown protein [Arabidopsis thaliana]
Contig8047_at	2H.67 - 1H.05	Q SM	*	0.484381	Q	1.81091e-06	SM	6.02761e-07	Q	0.0368019	6.57e-05	0.00012426	2H.67	0.000121716	0.000114252	1H.05	n/a	not assigned.unknown	10/13/02 NP_565759.1 7e-60 expressed protein; protein id: At2g32970.1
Contig8057_at	2H.66 - 1H.05	SM Q	*	0.889599	SM	1.4754e-11	Q	2.72663e-13	*	0.73551	4.38e-07	1.99e-06	2H.66	4.38e-07	7.35e-07	1H.05	PacMan	protein.degradation.ubiquitin.ubiquitin	11/08/02 AAM61638.1 2e-87 DNA-damage inducible protein DDI1-like [Arabidopsis thaliana]
Contig8060_at	2H.66 - 1H.05	Q SM	*	0.669347	Q	1.44507e-06	SM	3.28925e-11	*	0.117924	7.62e-05	0.000141989	2H.66	4.38e-07	7.35e-07	1H.05	iPacMan	not assigned.no ontology	<none>
Contig8073_at	2H.67 - 1H.05	Q Q	SM	0.0126806	Q	2.73002e-07	Q	1.731e-10	*	0.11423	6.7e-05	0.000126374	2H.67	4.38e-07	7.35e-07	1H.05	n/a	protein.synthesis.elongation	11/07/02 AAD46403.1 8e-56 ethylene-responsive elongation factor EF-Ts precursor [Lycopersicon esculentum]
Contig8075_at	2H.66 - 1H.03	Q SM	*	0.1753	Q	1.09519e-06	SM	3.19972e-06	*	0.588599	7.97e-05	0.00014784	2H.66	0.000420315	0.00035706	1H.03	iPacMan	not assigned.unknown	11/08/02 AAM65756.1 2e-38 antigen receptor
Contig8086_at	2H.66 - 1H.05	Q SM	*	0.334431	Q	2.33207e-06	SM	2.41315e-14	*	0.851978	6.3e-05	0.00012029	2H.66	4.38e-07	7.35e-07	1H.05	iPacMan	stress.abiotic.heat	11/08/02 NP_192673.1 3e-05 putative protein; protein id: At4g09350.1 [Arabidopsis thaliana] pir||T17134 hypothetical protein T30A10.110 - Arabidopsis thaliana
Contig8096_at	2H.66 - 1H.05	Q SM	*	0.469411	Q	9.66922e-07	SM	1.98396e-13	*	0.418881	3.11e-05	6.45e-05	2H.66	4.38e-07	7.35e-07	1H.05	iPacMan	misc. other Ferredoxins and Rieske domain	10/13/02 NP_565018.1 7e-71 expressed protein; protein id: At1g71500.1
Contig8122_at	2H.67 - 1H.05	SM Q	*	0.325952	SM	4.86357e-11	Q	2.44241e-12	*	0.785686	4.38e-07	1.99e-06	2H.67	4.38e-07	7.35e-07	1H.05	n/a	transport.ABC transporters and multidrug resistance systems	11/06/02 BAB21279.1 e-102 putative ABC transporter protein [Oryza sativa (japonica cultivar-group)]
Contig8157_at	2H.66 - 1H.05	SM Q	*	0.371522	SM	2.90024e-06	Q	1.13009e-09	*	0.311164	0.000556042	0.000812755	2H.66	8.76e-07	1.3e-06	1H.05	n/a	not assigned.no ontology.epsin N-terminal homology (ENTH) domain-containing protein	11/07/02 AAK98696.1 9e-77 (AC069158) Putative epsin [Oryza sativa] [Oryza sativa (japonica cultivar-group)]
Contig8200_at	2H.66 - 1H.05	SM Q	*	0.386727	SM	2.56194e-11	Q	2.37423e-13	*	0.148003	4.38e-07	1.99e-06	2H.66	4.38e-07	7.35e-07	1H.05	PacMan	amino acid metabolism.synthesis.aromatic aa.tryptophan	11/06/02 CAD41042.1 e-102 (AL663017) OSJNBa0060P14.13 [Oryza sativa (japonica cultivar-group)]
Contig8214_at	2H.63 - 1H.05	SM Q	*	0.665995	SM	4.08146e-07	Q	4.43055e-09	*	0.256708	2.98e-05	6.23e-05	2H.63	1.75e-06	2.42e-06	1H.05	n/a	not assigned.unknown	11/08/02 BAB89591.1 6e-75 P0446G04.14 [Oryza sativa (japonica cultivar-group)]
Contig8218_at	2H.66 - 1H.04	SM Q	*	0.0813097	SM	3.6294e-08	Q	2.76576e-08	*	0.233284	1.88e-05	4.16e-05	2H.66	1.05e-05	1.22e-05	1H.04	n/a	not assigned.unknown	11/06/02 AAM60966.1 1e-92 unknown [Arabidopsis thaliana]
Contig8227_at	2H.66 - 1H.05	SM Q	*	0.619209	SM	4.33584e-06	Q	4.1396e-14	*	0.59306	0.000158056	0.000268517	2H.66	4.38e-07	7.35e-07	1H.05	n/a	protein.degradation.AAA type	11/06/02 NP_192400.1 5e-74 (NM_116729) putative component of vesicle-mediated transport; protein id: At4g04910.1 [Arabidopsis thaliana]
Contig8236_at	2H.65 - 1H.06	Q SM	*	0.276018	Q	2.34157e-05	SM	2.4029e-11	*	0.380905	0.000579247	0.000841427	2H.65	4.38e-07	7.35e-07	1H.06	iPacMan	not assigned.no ontology	11/06/02 NP_564667.1 2e-77 thylakoid lumen 18.3 kDa protein; protein id: At1g54780.1
Contig8307_s_at	2H.66 - 1H.05	SM Q	*	0.48841	SM	4.85295e-07	Q	1.50986e-11	SM	0.0381267	9.72e-05	0.000175862	2H.66	4.38e-07	7.35e-07	1H.05	n/a	protein.degradation.subtilases	11/06/02 BAB89882.1 6e-57 (AP003299) putative subtilase [Oryza sativa (japonica cultivar-group)]
Contig8308_at	2H.66 - 1H.05	SM Q	*	0.626015	SM	1.43364e-06	Q	6.86378e-12	SM	0.0262133	0.000185201	0.000308536	2H.66	4.38e-07	7.35e-07	1H.05	n/a	protein.degradation.subtilases	11/08/02 BAB89883.1 9e-68 (AP003299) putative subtilase [Oryza sativa (japonica cultivar-group)]
Contig8326_at	2H.66 - 1H.05	Q SM	*	0.957348	Q	3.67375e-08	SM	9.22004e-07	*	0.241815	1.31e-06	3.63e-06	2H.66	0.000196585	0.000178454	1H.05	n/a	RNA.regulation of transcription.putative DNA-binding protein	11/08/02 AAG51964.1 1e-60 (AC024260) transcriptional regulator
Contig8327_at	2H.67 - 1H.05	Q SM	SM	0.000731148	Q	5.63701e-07	SM	2.24384e-11	Q	0.0117761	0.000320928	0.000501396	2H.67	4.38e-07	7.35e-07	1H.05	n/a	protein.postranslational modification	11/08/02 NP_567945.1 1e-45 protein kinase - like protein; protein id: At4g33950.1
Contig8354_at	2H.63 - 1H.03	SM Q	*	0.124899	SM	2.08297e-06	Q	6.45196e-07	*	0.590968	0.000204466	0.000335928	2H.63	0.000535464	0.00044245	1H.03	n/a	protein.postranslational modification.kinase.receptor like cytoplasmatic kinase VIII	11/04/02 BAB86087.1 7e-85 putative protein kinase [Oryza sativa (japonica cultivar-group)]
Contig8362_at	2H.65 - 1H.05	Q SM	*	0.741576	Q	1.69631e-08	SM	9.30002e-08	*	0.150587	8.76e-07	2.7e-06	2H.65	1.8e-05	1.96e-05	1H.05	n/a	RNA.regulation of transcription.unclassified	11/08/02 NP_565830.2 7e-26 (NM_129159) auxin-regulated protein; protein id: At2g36000.1
Contig8371_at	2H.67 - 1H.05	SM Q	*	0.508541	SM	1.1739e-08	Q	5.29802e-24	*	0.355504	8.76e-07	2.7e-06	2H.67	4.38e-07	7.35e-07	1H.05	n/a	amino acid metabolism.degradation.aspartate family.lysine	11/04/02 NP_172142.1 5e-69 3-hydroxyisobutyryl-coenzyme A hydrolase
Contig8396_at	2H.67 - 1H.05	Q SM	*	0.214897	Q	8.48424e-10	SM	2.18637e-07	*	0.202021	8.76e-07	2.7e-06	2H.67	4.86e-05	4.94e-05	1H.05	n/a	RNA.regulation of transcription.CCAAT box binding factor family, HAP2	11/06/02 T03968 3e-34 probable transcription factor - rice emb|CAA71844.1| RAPB protein [Oryza sativa (indica cultivar-group)]
Contig844_at	2H.66 - 1H.05	Q SM	*	0.38356	Q	5.46704e-06	SM	7.01681e-07	*	0.135007	0.000463222	0.000690253	2H.66	0.000146672	0.000136429	1H.05	n/a	not assigned.unknown	11/06/02 BAB33421.1 2e-20 putative senescence-associated protein [Pisum sativum]
Contig845_s_at	2H.68 - 1H.08	Q SM	*	0.253644	Q	1.26946e-05	SM	8.96249e-09	*	0.66528	0.000674693	0.00095936	2H.68	4.38e-07	7.35e-07	1H.08	n/a	lipid metabolism.lipid transfer proteins etc	10/13/02 S45370 6e-50 nonspecific lipid transfer protein Cw-18 precursor - barley emb|CAA48622.1| Cw-18 peptide
Contig8452_at	2H.66 - 1H.05	Q SM	*	0.601457	Q	3.00389e-06	SM	1.92208e-15	*	0.486592	0.000199212	0.000328272	2H.66	4.38e-07	7.35e-07	1H.05	iPacMan	not assigned.unknown	<none>
Contig8473_s_at	2H.67 - 1H.05	Q SM	SM	0.0162019	Q	1.05958e-07	SM	6.59049e-11	*	0.0981218	7.88e-06	1.91e-05	2H.67	4.38e-07	7.35e-07	1H.05	n/a	not assigned.unknown	11/07/02 AAL14629.1 e-108 growth-on protein GRO10 [Euphorbia esula]
Contig8505_s_at	2H.66 - 1H.05	SM Q	*	0.521013	SM	6.26115e-09	Q	2.17254e-14	*	0.715026	1.31e-06	3.63e-06	2H.66	4.38e-07	7.35e-07	1H.05	PacMan	nucleotide metabolism.degradation	10/27/02 AAG22044.1 3e-54 apyrase 2 [Pisum sativum]
Contig8527_at	2H.66 - 1H.05	SM Q	*	0.604234	SM	1.31706e-07	Q	1.91301e-16	*	0.194469	1.31e-06	3.63e-06	2H.66	4.38e-07	7.35e-07	1H.05	n/a	secondary metabolism.phenylpropanoids.lignin biosynthesis.CCR1	11/06/02 CAA75352.1 2e-92 (Y15069) cinnamoyl-CoA reductase [Zea mays]
Contig8530_at	2H.66 - 1H.05	Q SM	*	0.963881	Q	7.78804e-07	SM	1.08981e-07	*	0.977195	6.26e-05	0.000119573	2H.66	2.1e-05	2.27e-05	1H.05	n/a	protein.degradation	10/13/02 AAK98761.1 e-122 Unknown protein [Oryza sativa] gb|AAM22738.1|AC092388_22 hypothetical protein [Oryza sativa (japonica cultivar-group)]
Contig8531_at	2H.66 - 1H.05	SM Q	*	0.300806	SM	3.09733e-09	Q	1.25671e-13	*	0.243582	1.31e-06	3.63e-06	2H.66	4.38e-07	7.35e-07	1H.05	n/a	not assigned.unknown	11/06/02 AAK13159.1 3e-84 (AC078829) unknown protein [Oryza sativa (japonica cultivar-group)] gb|AAL31050.1|AC078893_13 (AC078893) unknown protein [Oryza sativa]
Contig8537_at	2H.67 - 1H.05	Q SM	SM	0.0158895	Q	1.11136e-07	SM	4.52237e-06	*	0.980634	5.21e-05	0.000101765	2H.67	0.000816987	0.000647303	1H.05	n/a	not assigned.no ontology	10/27/02 BAB19328.1 8e-38 (AP003044) hypothetical protein [Oryza sativa (japonica cultivar-group)]
Contig8557_at	2H.66 - 1H.05	SM Q	*	0.333561	SM	6.07389e-08	Q	2.1915e-12	SM	0.0174688	3.72e-05	7.58e-05	2H.66	4.38e-07	7.35e-07	1H.05	n/a	not assigned.unknown	11/08/02 NP_199665.1 1e-35 (NM_124230) 33 kDa secretory protein-like; protein id: At5g48540.1
Contig8558_s_at	2H.66 - 1H.05	SM Q	*	0.25469	SM	1.07473e-07	Q	1.36262e-11	SM	0.00333289	5.74e-05	0.000110273	2H.66	4.38e-07	7.35e-07	1H.05	n/a	not assigned.unknown	<none>
Contig8563_at	2H.68 - 1H.07	Q SM	*	0.257869	Q	3.87491e-08	SM	1.45956e-08	*	0.903357	8.76e-07	2.7e-06	2H.68	8.76e-07	1.3e-06	1H.07	n/a	transport.misc	11/06/02 NP_200630.1 1e-39 similar to unknown protein (pir||T34863); protein id: At5g58220.1
Contig8567_at	2H.66 - 1H.05	Q SM	*	0.981694	Q	1.22663e-07	SM	1.1198e-10	*	0.424706	1.36e-05	3.12e-05	2H.66	4.38e-07	7.35e-07	1H.05	n/a	not assigned.unknown	10/13/02 NP_190435.1 3e-10 (NM_114725) putative protein; protein id: At3g48660.1 [Arabidopsis thaliana]
Contig8568_s_at	2H.66 - 1H.05	Q SM	*	0.17136	Q	1.70606e-06	SM	5.25165e-13	*	0.811159	0.000191331	0.000317041	2H.66	4.38e-07	7.35e-07	1H.05	n/a	not assigned.unknown	<none>
Contig8578_s_at	2H.68 - 1H.05	Q SM	*	0.445659	Q	2.39398e-05	SM	5.4538e-18	*	0.519385	0.000409807	0.000618763	2H.68	4.38e-07	7.35e-07	1H.05	iPacMan	RNA.regulation of transcription.bHLH,Basic Helix-Loop-Helix family	01/29/03 NP_568850.1 6e-18 bHLH protein; protein id: At5g57150.1
Contig8605_at	2H.67 - 1H.05	SM Q	*	0.864899	SM	9.88091e-12	Q	2.2988e-19	SM	0.00686761	4.38e-07	1.99e-06	2H.67	4.38e-07	7.35e-07	1H.05	PacMan	development.unspecified	11/07/02 S60284 2e-29 B12D protein - barley emb|CAA54065.1| HvB12D [Hordeum vulgare subsp. vulgare]
Contig8605_s_at	2H.67 - 1H.05	SM Q	*	0.673289	SM	1.36987e-10	Q	1.9167e-19	SM	0.0145432	8.76e-07	2.7e-06	2H.67	4.38e-07	7.35e-07	1H.05	PacMan	development.unspecified	11/07/02 S60284 2e-29 B12D protein - barley emb|CAA54065.1| HvB12D [Hordeum vulgare subsp. vulgare]
Contig8622_at	2H.67 - 1H.06	Q Q	*	0.182347	Q	1.05357e-06	Q	8.90868e-08	*	0.245926	0.000457968	0.000684138	2H.67	1.75e-05	1.91e-05	1H.06	n/a	RNA.processing	10/02/02 AAM13871.1 2e-44 putative ATP-dependent RNA helicase [Arabidopsis thaliana]
Contig8652_at	2H.68 - 1H.05	Q SM	*	0.799308	Q	1.7979e-06	SM	3.55846e-10	*	0.822063	5.34e-05	0.000103937	2H.68	4.38e-07	7.35e-07	1H.05	n/a	secondary metabolism.flavonoids.isoflavonoids	11/08/02 AAC24001.1 2e-89 isoflavone reductase related protein [Pyrus communis]
Contig8663_at	2H.67 - 1H.05	Q SM	*	0.607904	Q	2.47131e-07	SM	1.85945e-14	Q	0.0214317	8.32e-06	2.01e-05	2H.67	4.38e-07	7.35e-07	1H.05	n/a	not assigned.no ontology	10/26/02 AAA02747.1 9e-72 membrane protein [Saccharum hybrid cultivar H65-7052]
Contig8669_s_at	2H.66 - 1H.05	Q SM	*	0.587264	Q	1.75448e-06	SM	1.26194e-15	*	0.956205	0.000255254	0.000409543	2H.66	4.38e-07	7.35e-07	1H.05	iPacMan	not assigned.unknown	10/31/02 AAG52199.1 6e-09 (AC021199) hypothetical protein; 51999-52350 [Arabidopsis thaliana]
Contig8677_at	2H.66 - 1H.06	SM Q	*	0.517754	SM	4.77997e-07	Q	4.80468e-08	*	0.0717393	0.000234238	0.000378967	2H.66	1.31e-05	1.48e-05	1H.06	n/a	not assigned.unknown	10/13/02 NP_190019.1 4e-84 putative protein; protein id: At3g44330.1 [Arabidopsis thaliana] pir||T47423 hypothetical protein T22K7.10 - Arabidopsis thaliana
Contig8697_at	2H.67 - 1H.05	Q SM	*	0.495911	Q	5.76734e-09	SM	1.94182e-07	*	0.295154	1.31e-06	3.63e-06	2H.67	4.55e-05	4.67e-05	1H.05	n/a	protein.postranslational modification	10/02/02 BAA84779.1 3e-55 nonphototrophic hypocotyl 1b [Oryza sativa (japonica cultivar-group)]
Contig8698_s_at	2H.66 - 1H.05	Q SM	*	0.412966	Q	2.58561e-05	SM	2.57468e-11	*	0.247723	0.000561734	0.000820299	2H.66	4.38e-07	7.35e-07	1H.05	iPacMan	protein.postranslational modification	09/30/02 BAA84779.1 1e-77 nonphototrophic hypocotyl 1b [Oryza sativa (japonica cultivar-group)]
Contig8701_at	2H.65 - 1H.08	Q SM	*	0.815017	Q	3.50301e-06	SM	4.1201e-08	*	0.212548	8.14e-05	0.000150728	2H.65	8.76e-07	1.3e-06	1H.08	iPacMan	not assigned.unknown	11/08/02 AAK82437.1 3e-13 (AC091247) unknown protein [Oryza sativa]
Contig8769_at	2H.66 - 1H.06	Q Q	*	0.361001	Q	2.27349e-08	Q	2.24022e-06	*	0.111948	1.58e-05	3.54e-05	2H.66	0.000465849	0.000392175	1H.06	n/a	not assigned.unknown	10/29/02 AAG51881.1 9e-58 (AC016162) unknown protein; 79476-81015 [Arabidopsis thaliana]
Contig8803_at	2H.68 - 1H.05	Q SM	*	0.775466	Q	7.54855e-08	SM	1.23304e-09	Q	0.00793606	1.14e-05	2.67e-05	2H.68	8.76e-07	1.3e-06	1H.05	n/a	not assigned.no ontology	10/02/02 BAB12700.1 8e-97 (AP002746) putative pollen specific protein SF21 [Oryza sativa (japonica cultivar-group)]
Contig8822_at	2H.66 - 1H.05	SM Q	*	0.56266	SM	1.22937e-07	Q	1.97024e-17	*	0.165038	1.36e-05	3.12e-05	2H.66	4.38e-07	7.35e-07	1H.05	n/a	not assigned.unknown	11/08/02 NP_567046.1 2e-33 (NM_115588) expressed protein; protein id: At3g57280.1
Contig8850_at	2H.67 - 1H.05	Q Q	SM	0.0282028	Q	1.45387e-06	Q	3.43812e-06	*	0.262642	0.000561296	0.000819815	2H.67	0.000695709	0.000560218	1H.05	n/a	RNA.processing.splicing	10/13/02 NP_567015.1 e-112 spliceosomal - like protein; protein id: At3g55200.1 [Arabidopsis thaliana]
Contig8862_at	2H.66 - 1H.06	SM Q	*	0.599996	SM	3.89479e-08	Q	3.7826e-09	*	0.256257	1.75e-06	4.74e-06	2H.66	8.76e-07	1.3e-06	1H.06	n/a	not assigned.unknown	11/04/02 AAK96863.1 3e-28 (AY054672) putative protein [Arabidopsis thaliana]
Contig8882_at	2H.66 - 1H.05	Q SM	*	0.754227	Q	1.29619e-08	SM	5.51807e-17	*	0.396039	2.19e-06	5.83e-06	2H.66	4.38e-07	7.35e-07	1H.05	n/a	not assigned.unknown	11/06/02 AAF32354.1 4e-34 (AF220198) putative protein [Vitis riparia]
Contig8910_at	2H.68 - 1H.05	Q SM	*	0.433558	Q	2.02378e-06	SM	2.9736e-06	*	0.726482	5.74e-05	0.000110273	2H.68	0.000525394	0.000435336	1H.05	n/a	not assigned.unknown	10/04/02 NP_172520.1 6e-52 unknown protein; protein id: At1g10500.1 [Arabidopsis thaliana]
Contig8915_at	2H.66 - 1H.03	SM Q	*	0.353034	SM	7.39484e-12	Q	2.06562e-05	*	0.0668373	4.38e-07	1.99e-06	2H.66	0.00014711	0.000136816	1H.03	n/a	protein.folding	10/27/02 NP_181336.1 8e-85 (NM_129357) unknown protein; protein id: At2g38000.1
Contig8931_at	2H.66 - 1H.05	SM Q	*	0.257445	SM	5.47622e-07	Q	6.22985e-13	*	0.3992	0.000191769	0.000317698	2H.66	4.38e-07	7.35e-07	1H.05	n/a	protein.degradation	11/07/02 AAK00450.1 7e-68 unknown protein [Oryza sativa]
Contig8948_at	2H.66 - 1H.05	SM Q	*	0.740113	SM	1.36997e-07	Q	1.67801e-12	*	0.173295	8.76e-07	2.7e-06	2H.66	4.38e-07	7.35e-07	1H.05	n/a	RNA.regulation of transcription.ABI3/VP1-related B3-domain-containing transcription factor family	11/07/02 NP_197591.1 4e-41 (NM_122099) ABI3-interacting protein 2; protein id: At5g20910.1
Contig8955_at	2H.66 - 1H.05	Q SM	*	0.761985	Q	5.51835e-07	SM	3.61904e-08	*	0.807523	2.71e-05	5.73e-05	2H.66	7.44e-06	8.87e-06	1H.05	n/a	metal handling.binding, chelation and storage	10/04/02 BAC06873.1 9e-70 OSJNBa0094H06.16 [Oryza sativa (japonica cultivar-group)]
Contig8990_at	2H.67 - 1H.05	SM Q	*	0.937264	SM	9.21223e-07	Q	2.25583e-07	*	0.47577	7.97e-05	0.00014784	2H.67	4.51e-05	4.63e-05	1H.05	n/a	protein.postranslational modification.kinase.receptor like cytoplasmatic kinase VII	11/06/02 AAL84315.1 e-109 (AC073556) putative protein tyrosine-serine-threonine kinase [Oryza sativa (japonica cultivar-group)]
Contig8995_at	2H.67 - 1H.05	SM Q	*	0.743746	SM	1.92307e-09	Q	3.46093e-09	*	0.180158	4.38e-07	1.99e-06	2H.67	1.31e-06	1.85e-06	1H.05	n/a	protein.synthesis.misc ribososomal protein	11/06/02 S56639 e-110 ribosomal protein S6 kinase homolog (clone Aspk11) - oat emb|CAA56313.1| putative pp70 ribosomal protein S6 kinase [Avena sativa]
Contig8997_at	2H.66 - 1H.06	SM Q	*	0.963416	SM	4.70324e-11	Q	1.27476e-09	*	0.457762	8.76e-07	2.7e-06	2H.66	8.76e-07	1.3e-06	1H.06	PacMan	not assigned.unknown	01/29/03 BAC20124.1 5e-22 contains ESTs D49322(S16545)
Contig9005_at	2H.66 - 1H.05	SM Q	*	0.627954	SM	1.59078e-11	Q	1.44288e-17	*	0.42588	4.38e-07	1.99e-06	2H.66	4.38e-07	7.35e-07	1H.05	PacMan	not assigned.unknown	11/06/02 BAB21287.1 4e-83 P0410E03.18 [Oryza sativa (japonica cultivar-group)]
Contig9016_at	2H.66 - 1H.05	Q SM	*	0.941712	Q	3.49351e-08	SM	9.42175e-09	*	0.526163	1.75e-06	4.74e-06	2H.66	2.63e-06	3.55e-06	1H.05	n/a	not assigned.unknown	10/29/02 NP_190774.1 7e-69 (NM_115065) putative protein; protein id: At3g52060.1
Contig9029_at	2H.67 - 1H.05	SM Q	*	0.67761	SM	4.1558e-13	Q	8.17628e-18	SM	0.0049398	4.38e-07	1.99e-06	2H.67	4.38e-07	7.35e-07	1H.05	n/a	secondary metabolism.phenylpropanoids.lignin biosynthesis.C3H	10/13/02 O48956 e-107 Cytochrome P450 98A1 pir||T14638 cytochrome P450 CYP98A1 - sorghum
Contig9041_s_at	2H.66 - 1H.05	Q SM	*	0.524969	Q	2.3081e-06	SM	1.2562e-07	*	0.328116	6.26e-05	0.000119573	2H.66	2.58e-05	2.74e-05	1H.05	iPacMan	RNA.transcription	10/13/02 AAD17856.1 2e-73 sigma factor SIG6; ZmSIG6 [Zea mays]
Contig9042_s_at	2H.66 - 1H.05	Q SM	*	0.809974	Q	4.04187e-08	SM	2.89747e-11	*	0.959327	8.76e-07	2.7e-06	2H.66	4.38e-07	7.35e-07	1H.05	iPacMan	not assigned.unknown	<none>
Contig9060_at	2H.63 - 1H.05	SM Q	*	0.0817789	SM	1.48793e-06	Q	8.10438e-09	*	0.184521	0.000361208	0.000557016	2H.63	2.19e-06	2.97e-06	1H.05	n/a	stress.biotic	11/04/02 BAB90566.1 2e-59 chitinase [Oryza sativa (japonica cultivar-group)] dbj|BAB91759.1| chitinase [Oryza sativa (japonica cultivar-group)]
Contig9079_at	2H.66 - 1H.04	SM Q	SM	0.0251447	SM	1.7268e-07	Q	6.15126e-08	*	0.43023	6.52e-05	0.000123583	2H.66	1.71e-05	1.88e-05	1H.04	n/a	not assigned.unknown	11/07/02 NP_200555.1 2e-66 unknown protein; protein id: At5g57460.1 [Arabidopsis thaliana] dbj|BAB08782.1| gene_id:MUA2.4~unknown protein [Arabidopsis thaliana]
Contig9086_at	2H.63 - 1H.04	SM Q	*	0.17406	SM	1.92779e-08	Q	3.48099e-06	*	0.56394	6.7e-05	0.000126374	2H.63	0.000268389	0.000237204	1H.04	n/a	lipid metabolism.exotics (steroids, squalene etc).sphingolipids	10/31/02 BAB90753.1 e-103 putative serine palmitoyltransferase [Oryza sativa (japonica cultivar-group)]
Contig9092_at	2H.68 - 1H.05	Q SM	*	0.504196	Q	8.50357e-07	SM	6.12062e-07	*	0.429224	4.38e-05	8.69e-05	2H.68	0.00012697	0.000119041	1H.05	n/a	not assigned.no ontology	11/06/02 NP_683279.1 2e-31 unknown protein; protein id: At1g05785.1 [Arabidopsis thaliana] dbj|BAC43432.1| unknown protein [Arabidopsis thaliana]
Contig9095_at	2H.68 - 1H.05	SM Q	*	0.82717	SM	4.04043e-07	Q	2.5697e-09	*	0.418379	1.31e-06	3.63e-06	2H.68	1.31e-06	1.85e-06	1H.05	n/a	not assigned.unknown	11/06/02 NP_199598.1 2e-43 putative protein; protein id: At5g47870.1
Contig9106_at	2H.65 - 1H.05	Q SM	*	0.270326	Q	1.36755e-05	SM	2.66047e-08	*	0.663575	0.000533713	0.000783967	2H.65	7.01e-06	8.5e-06	1H.05	iPacMan	PS.lightreaction.other electron carrier (ox/red).ferredoxin	10/29/02 NP_568186.1 4e-19 (NM_120877) putative protein; protein id: At5g07950.1
Contig9125_at	2H.66 - 1H.05	Q SM	*	0.367964	Q	5.98042e-07	SM	3.85512e-10	*	0.195424	1.23e-05	2.85e-05	2H.66	4.38e-07	7.35e-07	1H.05	n/a	not assigned.unknown	11/08/02 BAA92898.1 5e-41 (AP001539) ESTs C72979(E2587)
Contig9131_s_at	2H.66 - 1H.05	Q SM	*	0.739492	Q	1.20411e-06	SM	3.98746e-07	*	0.923299	0.000133975	0.000233031	2H.66	6.44e-05	6.36e-05	1H.05	n/a	hormone metabolism.ethylene.synthesis-degradation	10/27/02 S71581 e-115 1-aminocyclopropane-1-carboxylate synthase (EC 4.4.1.14) 1 - wheat (fragment)
Contig9151_at	2H.67 - 1H.06	SM Q	*	0.477845	SM	2.82571e-12	Q	1.4209e-09	*	0.219031	4.38e-07	1.99e-06	2H.67	8.76e-07	1.3e-06	1H.06	PacMan	cell.organisation	10/02/02 NP_172777.1 2e-90 (NM_101188) actin-like protein; protein id: At1g13180.1
Contig9160_at	2H.66 - 1H.05	Q SM	*	0.763768	Q	5.69635e-07	SM	4.76236e-08	*	0.159925	5.3e-05	0.000103189	2H.66	1.09e-05	1.26e-05	1H.05	n/a	signalling.G-proteins	10/02/02 AAF28764.1 3e-96 (AF218381) small GTP binding protein RACDP [Oryza sativa subsp. japonica] [Oryza sativa (japonica cultivar-group)]
Contig9196_s_at	2H.66 - 1H.05	SM Q	*	0.645793	SM	2.23918e-13	Q	3.56922e-16	*	0.743873	4.38e-07	1.99e-06	2H.66	4.38e-07	7.35e-07	1H.05	n/a	amino acid metabolism.synthesis.aromatic aa.chorismate	11/04/02 NP_179785.1 2e-17 (NM_127763) putative shikimate kinase precursor; protein id: At2g21940.1 [Arabidopsis thaliana]
Contig9240_s_at	2H.66 - 1H.05	SM Q	*	0.999053	SM	4.7307e-12	Q	6.13691e-08	*	0.886028	4.38e-07	1.99e-06	2H.66	1.14e-05	1.3e-05	1H.05	n/a	not assigned.unknown	11/04/02 BAC07382.1 2e-22 (AP003842) contains ESTs AU032617(S11633)
Contig9241_at	2H.66 - 1H.05	SM Q	*	0.953656	SM	8.17187e-11	Q	4.26684e-07	*	0.49709	4.38e-07	1.99e-06	2H.66	8.41e-05	8.12e-05	1H.05	n/a	not assigned.unknown	10/02/02 BAC07382.1 e-108 (AP003842) contains ESTs AU032617(S11633)
Contig9280_at	2H.66 - 1H.05	SM Q	*	0.794342	SM	5.51023e-10	Q	1.21018e-10	*	0.280164	8.76e-07	2.7e-06	2H.66	4.38e-07	7.35e-07	1H.05	PacMan	cell. vesicle transport	11/06/02 BAB07966.1 2e-96 putative t-SNARE SED5 [Oryza sativa (japonica cultivar-group)] dbj|BAB63479.1| putative t-SNARE SED5 [Oryza sativa (japonica cultivar-group)
Contig9290_at	2H.66 - 1H.05	SM Q	*	0.163559	SM	1.83418e-06	Q	8.76701e-08	*	0.736979	0.000390981	0.000594164	2H.66	1.75e-05	1.91e-05	1H.05	n/a	cell. vesicle transport	11/06/02 AAK18837.1 e-117 (AC082645) putative alpha-coat protein [Oryza sativa]
Contig9340_at	2H.66 - 1H.05	SM Q	*	0.959404	SM	1.53343e-08	Q	3.90922e-11	SM	0.047894	4.82e-06	1.22e-05	2H.66	4.38e-07	7.35e-07	1H.05	n/a	transport.unspecified anions	10/02/02 NP_174333.1 1e-72 cation-chloride co-transporter
Contig9341_at	2H.66 - 1H.05	SM Q	*	0.48834	SM	2.18104e-10	Q	3.17615e-14	*	0.961774	8.76e-07	2.7e-06	2H.66	4.38e-07	7.35e-07	1H.05	PacMan	transport.unspecified anions	11/07/02 BAB20646.1 7e-88 (AP002871) putative cation-chloride co-transporter [Oryza sativa (japonica cultivar-group)]
Contig9343_s_at	2H.66 - 1H.08	Q SM	*	0.526942	Q	5.0663e-08	SM	4.83024e-07	*	0.308766	8.76e-07	2.7e-06	2H.66	6.13e-06	7.53e-06	1H.08	n/a	RNA.regulation of transcription.Aux/IAA family	11/08/02 BAB93328.1 1e-50 OJ1117_G01.11 [Oryza sativa (japonica cultivar-group)]
Contig9360_at	2H.66 - 1H.05	Q SM	*	0.4586	Q	2.44519e-06	SM	3.75322e-08	*	0.222625	4.25e-05	8.51e-05	2H.66	7.88e-06	9.34e-06	1H.05	n/a	not assigned.no ontology	11/06/02 NP_568687.1 2e-31 MutT domain protein-like; protein id: At5g47650.1
Contig9381_at	2H.66 - 1H.05	Q SM	*	0.651841	Q	2.2932e-10	SM	2.49789e-09	*	0.561287	4.38e-07	1.99e-06	2H.66	1.31e-06	1.85e-06	1H.05	iPacMan	cell.cycle	11/07/02 CAC39033.1 2e-60 PREG-like protein [Oryza sativa]
Contig9396_at	2H.66 - 1H.05	Q SM	*	0.885717	Q	1.64566e-07	SM	3.38978e-11	*	0.86443	2.63e-06	6.83e-06	2H.66	4.38e-07	7.35e-07	1H.05	iPacMan	not assigned.unknown	09/30/02 BAA99527.1 7e-63 P0489A01.18 [Oryza sativa (japonica cultivar-group)]
Contig940_s_at	2H.66 - 1H.05	SM Q	*	0.553072	SM	9.02871e-09	Q	8.11734e-15	*	0.983637	8.76e-07	2.7e-06	2H.66	4.38e-07	7.35e-07	1H.05	PacMan	glycolysis.aldolase	10/04/02 CAD12665.1 9e-69 putative fructose 1-
Contig9408_at	2H.66 - 1H.05	SM Q	*	0.581069	SM	3.60766e-13	Q	8.95118e-12	SM	0.00912253	4.38e-07	1.99e-06	2H.66	4.38e-07	7.35e-07	1H.05	n/a	signalling.receptor kinases.misc	11/04/02 NP_566689.1 5e-45 (NM_113058) putative protein kinase; protein id: At3g21630.1 [Arabidopsis thaliana]
Contig9430_at	2H.67 - 1H.04	SM Q	*	0.294501	SM	1.52338e-09	Q	2.53469e-06	*	0.149053	4.38e-07	1.99e-06	2H.67	0.000727233	0.000582829	1H.04	n/a	RNA.regulation of transcription.GRAS transcription factor family	11/06/02 BAB86447.1 2e-25 P0406G08.7 [Oryza sativa (japonica cultivar-group)]
Contig9448_at	2H.66 - 1H.06	SM Q	*	0.53228	SM	5.61733e-09	Q	1.4511e-10	*	0.408853	8.76e-07	2.7e-06	2H.66	4.38e-07	7.35e-07	1H.06	n/a	not assigned.unknown	11/06/02 NP_195826.1 6e-45 (NM_120284) putative protein; protein id: At5g02060.1 [Arabidopsis thaliana]
Contig9453_at	2H.68 - 1H.05	Q SM	*	0.653736	Q	8.97081e-06	SM	7.06011e-07	*	0.075058	0.000412434	0.000622001	2H.68	0.000149737	0.000139012	1H.05	n/a	cell.cycle	11/06/02 NP_564250.1 1e-57 (NM_102417) expressed protein; protein id: At1g26550.1
Contig9498_at	2H.66 - 1H.05	Q SM	*	0.64507	Q	7.42107e-07	SM	4.49844e-12	*	0.541116	0.000101576	0.000183014	2H.66	4.38e-07	7.35e-07	1H.05	n/a	not assigned.unknown	<none>
Contig9498_s_at	2H.67 - 1H.05	Q SM	*	0.725986	Q	1.26273e-07	SM	4.36683e-13	*	0.12755	2.63e-06	6.83e-06	2H.67	4.38e-07	7.35e-07	1H.05	n/a	not assigned.unknown	<none>
Contig950_at	2H.67 - 1H.05	Q SM	*	0.570877	Q	1.09286e-06	SM	1.34881e-07	*	0.0516466	5.47e-05	0.000105828	2H.67	2.5e-05	2.66e-05	1H.05	n/a	PS.lightreaction.photosystem I.PSI polypeptide subunits	11/08/02 P13194 6e-22 PHOTOSYSTEM I REACTION CENTRE SUBUNIT IV PRECURSOR (PHOTOSYSTEM I 10.8 KD POLYPEPTIDE) (PSI-E)
Contig950_s_at	2H.66 - 1H.08	Q SM	*	0.646611	Q	1.70533e-05	SM	3.11856e-11	*	0.159822	0.000309545	0.000486164	2H.66	4.38e-07	7.35e-07	1H.08	iPacMan	PS.lightreaction.photosystem I.PSI polypeptide subunits	11/08/02 P13194 6e-22 PHOTOSYSTEM I REACTION CENTRE SUBUNIT IV PRECURSOR (PHOTOSYSTEM I 10.8 KD POLYPEPTIDE) (PSI-E)
Contig9523_at	2H.67 - 1H.07	SM SM	*	0.310294	SM	2.22638e-05	SM	7.04658e-07	*	0.0693797	0.000197023	0.000325496	2H.67	0.00015937	0.000147429	1H.07	n/a	protein.degradation.ubiquitin.E3.RING	10/27/02 NP_563717.1 3e-25 (NM_100357) expressed protein; protein id: At1g04790.1
Contig9524_at	2H.67 - 1H.05	Q SM	*	0.746274	Q	1.00754e-06	SM	2.36227e-11	*	0.639182	4.16e-05	8.35e-05	2H.67	4.38e-07	7.35e-07	1H.05	n/a	not assigned.unknown	11/07/02 NP_565499.1 3e-18 expressed protein; protein id: At2g21180.1
Contig9529_at	2H.66 - 1H.05	SM SM	*	0.705353	SM	1.706e-06	SM	3.76058e-08	*	0.748737	0.000221541	0.000360688	2H.66	8.32e-06	9.84e-06	1H.05	n/a	protein.degradation.ubiquitin.E3.RING	10/02/02 NP_566651.1 6e-41 (NM_112881) expressed protein; protein id: At3g19910.1
Contig9547_at	2H.66 - 1H.05	Q SM	*	0.698642	Q	3.28333e-06	SM	2.69093e-10	*	0.294796	0.000212347	0.000347107	2H.66	4.38e-07	7.35e-07	1H.05	n/a	lipid metabolism.Phospholipid synthesis	11/04/02 NP_180251.1 1e-95 putative choline kinase; protein id: At2g26830.1
Contig9556_at	2H.65 - 1H.05	SM Q	*	0.793488	SM	3.18944e-08	Q	2.45055e-13	*	0.289963	8.76e-07	2.7e-06	2H.65	4.38e-07	7.35e-07	1H.05	PacMan	hormone metabolism.jasmonate.synthesis-degradation.12-Oxo-PDA-reductase	10/26/02 CAC21424.1 1e-91 12-oxophytodienoate reductase 3 [Lycopersicon esculentum]
Contig9563_at	2H.66 - 1H.05	SM Q	*	0.817407	SM	6.24271e-13	Q	5.01337e-13	*	0.541487	4.38e-07	1.99e-06	2H.66	4.38e-07	7.35e-07	1H.05	PacMan	protein.synthesis.initiation	01/29/03 AAC28254.1 3e-81 eukaryotic translation initiation factor 4B [Triticum aestivum]
Contig9579_at	2H.67 - 1H.05	Q SM	*	0.398552	Q	2.9732e-07	SM	6.87365e-07	*	0.0931449	8.76e-07	2.7e-06	2H.67	0.000136602	0.000127555	1H.05	n/a	signalling.light	11/08/02 AAK97634.1 e-134 (AF406643) phytochrome C [Hordeum vulgare]
Contig9607_at	2H.66 - 1H.05	SM Q	*	0.337386	SM	8.11836e-06	Q	3.33166e-09	*	0.847692	0.000463222	0.000690253	2H.66	1.31e-06	1.85e-06	1H.05	n/a	not assigned.no ontology	11/04/02 NP_567383.1 4e-43 putative protein; protein id: At4g11860.1
Contig9618_s_at	2H.66 - 1H.05	Q SM	*	0.912981	Q	2.78715e-08	SM	1.11668e-07	*	0.455539	8.76e-07	2.7e-06	2H.66	1.75e-05	1.91e-05	1H.05	n/a	misc.acid and other phosphatases	10/02/02 AAM00197.1 e-121 acid phosphatase [Oryza sativa]
Contig9650_at	2H.65 - 1H.05	Q SM	*	0.629107	Q	1.91798e-10	SM	6.97796e-06	*	0.486357	4.38e-07	1.99e-06	2H.65	0.00125569	0.000954075	1H.05	n/a	not assigned.unknown	<none>
Contig9662_at	2H.67 - 1H.05	SM Q	*	0.81658	SM	3.01831e-13	Q	1.93978e-17	SM	0.00509523	4.38e-07	1.99e-06	2H.67	4.38e-07	7.35e-07	1H.05	PacMan	transporter.sugars	10/02/02 NP_198006.1 2e-81 hexose transporter - like protein; protein id: At5g26340.1
Contig9663_at	2H.67 - 1H.05	SM Q	*	0.901851	SM	3.2773e-07	Q	2.80711e-10	*	0.0566259	8.76e-07	2.7e-06	2H.67	4.38e-07	7.35e-07	1H.05	PacMan	not assigned.unknown	<none>
Contig9663_s_at	2H.67 - 1H.05	SM Q	*	0.818322	SM	1.20579e-12	Q	8.94755e-18	SM	0.00405689	4.38e-07	1.99e-06	2H.67	4.38e-07	7.35e-07	1H.05	n/a	not assigned.unknown	<none>
Contig9673_s_at	2H.66 - 1H.05	Q SM	*	0.382424	Q	3.34064e-07	SM	1.53494e-13	*	0.598495	1.31e-06	3.63e-06	2H.66	4.38e-07	7.35e-07	1H.05	iPacMan	not assigned.unknown	11/04/02 AAM08826.1 3e-20 Putative protein phosphatase 2C [Oryza sativa (japonica cultivar-group)]
Contig9674_at	2H.66 - 1H.05	Q SM	*	0.690149	Q	9.96297e-08	SM	1.23464e-07	*	0.416663	1.31e-06	3.63e-06	2H.66	2.58e-05	2.74e-05	1H.05	iPacMan	protein.postranslational modification	11/08/02 AAM08826.1 2e-87 Putative protein phosphatase 2C [Oryza sativa (japonica cultivar-group)]
Contig9692_at	2H.66 - 1H.05	SM Q	*	0.554524	SM	2.05042e-10	Q	2.31065e-12	SM	0.0102286	8.76e-07	2.7e-06	2H.66	4.38e-07	7.35e-07	1H.05	PacMan	RNA.RNA binding	10/29/02 NP_174556.1 4e-78 RNA-binding protein
Contig9707_at	2H.66 - 1H.05	Q SM	*	0.0936491	Q	2.38778e-06	SM	1.59659e-06	*	0.0603262	0.000375219	0.000575638	2H.66	0.000306918	0.000267964	1H.05	n/a	not assigned.unknown	<none>
Contig9715_s_at	2H.66 - 1H.05	Q SM	*	0.20118	Q	1.12544e-06	SM	2.06315e-08	*	0.0833814	0.000154991	0.00026453	2H.66	6.13e-06	7.53e-06	1H.05	n/a	not assigned.unknown	<none>
Contig9724_at	2H.67 - 1H.05	Q SM	*	0.873239	Q	1.72384e-05	SM	7.24216e-07	Q	8.08366e-05	0.000458406	0.000684659	2H.67	0.000158056	0.000146301	1H.05	n/a	transport.potassium	10/13/02 BAC06932.1 2e-76 (AP003759) putative outward-rectifying potassium channel KCO1 [Oryza sativa (japonica cultivar-group)]
Contig9725_at	2H.67 - 1H.05	Q SM	*	0.319508	Q	6.05746e-06	SM	9.3597e-09	SM	0.0324062	0.000302539	0.000476225	2H.67	3.94e-06	5.17e-06	1H.05	n/a	stress.abiotic.drought/salt	11/07/02 BAB89160.1 6e-72 (AP003445) contains EST C20248(E11741)~similar to Arabidopsis thaliana chromosome3
Contig9737_s_at	2H.67 - 1H.05	Q SM	*	0.953705	Q	8.65668e-07	SM	8.72754e-10	Q	0.0042996	5.69e-06	1.43e-05	2H.67	8.76e-07	1.3e-06	1H.05	n/a	stress.abiotic.drought/salt	10/27/02 AAL79714.1 3e-73 putative senescence-associated protein [Oryza sativa]
Contig976_at	2H.66 - 1H.05	SM Q	*	0.315208	SM	9.87953e-08	Q	3.39063e-14	*	0.771239	1.14e-05	2.67e-05	2H.66	4.38e-07	7.35e-07	1H.05	n/a	glycolysis.aldolase	10/13/02 P17784 e-111 Fructose-bisphosphate aldolase
Contig9764_at	2H.67 - 1H.05	SM Q	*	0.402136	SM	1.00552e-10	Q	2.49743e-17	*	0.716188	4.38e-07	1.99e-06	2H.67	4.38e-07	7.35e-07	1H.05	n/a	misc.glutathione S transferases	11/07/02 AAL47687.1 7e-55 glutathione-S-transferase Cla47 [Triticum aestivum]
Contig9777_at	2H.68 - 1H.05	Q SM	SM	0.0104961	Q	1.02573e-08	SM	1.70425e-08	*	0.0732746	1.31e-06	3.63e-06	2H.68	6.13e-06	7.53e-06	1H.05	n/a	not assigned.unknown	10/28/02 AAK55772.1 e-120 Unknown protein [Oryza sativa]
Contig9780_at	2H.66 - 1H.05	SM Q	*	0.101251	SM	7.49158e-07	Q	4.74968e-12	*	0.225845	0.000235114	0.000380225	2H.66	4.38e-07	7.35e-07	1H.05	n/a	not assigned.no ontology	Trafficking protein particle complex subunit 9 (Tethering factor, Trs120)
Contig9794_at	2H.66 - 1H.06	SM Q	*	0.876191	SM	1.72118e-07	Q	2.82977e-11	*	0.329544	5.43e-05	0.000105191	2H.66	4.38e-07	7.35e-07	1H.06	n/a	RNA.regulation of transcription	<none>
Contig9808_at	2H.66 - 1H.05	Q SM	*	0.401628	Q	1.86499e-06	SM	7.31453e-11	*	0.24084	0.000247373	0.000398054	2H.66	4.38e-07	7.35e-07	1H.05	iPacMan	stress.abiotic.drought/salt	11/08/02 Q9ARD5 2e-17 Low-temperature induced protein lt101.2 emb|CAC37082.1| (AJ310995) putative membrane protein [Hordeum vulgare subsp.
Contig9810_at	2H.65 - 1H.05	Q SM	*	0.820804	Q	1.76228e-08	SM	1.57099e-07	*	0.231565	1.31e-06	3.63e-06	2H.65	3.28e-05	3.44e-05	1H.05	iPacMan	not assigned.unknown	10/27/02 NP_566370.1 8e-43 (NM_111860) expressed protein; protein id: At3g10250.1
Contig9837_at	2H.66 - 1H.05	Q SM	*	0.573629	Q	5.29771e-06	SM	6.11538e-09	*	0.75861	0.000297723	0.000469217	2H.66	2.19e-06	2.97e-06	1H.05	n/a	not assigned.unknown	11/06/02 NP_200601.2 7e-75 (NM_125178) putative protein; protein id: At5g57930.1
Contig9841_at	2H.68 - 1H.05	Q SM	*	0.788452	Q	9.99423e-06	SM	2.75468e-08	*	0.0950675	0.0003831	0.000584023	2H.68	7.44e-06	8.87e-06	1H.05	n/a	signalling.calcium	10/02/02 AAM26680.1 7e-12 At1g19870/F6F9_18 [Arabidopsis thaliana] gb|AAN46862.1| At1g19870/F6F9_18 [Arabidopsis thaliana]
Contig9859_at	2H.63 - 1H.05	Q SM	*	0.300335	Q	4.3818e-07	SM	3.56188e-09	Q	0.0253055	1.49e-05	3.37e-05	2H.63	1.31e-06	1.85e-06	1H.05	n/a	not assigned.unknown	11/08/02 BAB08635.1 6e-32 (AB010700) gene_id:MUD21.19~pir||T38383~similar to unknown protein [Arabidopsis thaliana]
Contig9862_at	2H.66 - 1H.05	Q SM	*	0.916886	Q	4.41871e-06	SM	4.31073e-14	*	0.159708	0.000452277	0.000676942	2H.66	4.38e-07	7.35e-07	1H.05	iPacMan	not assigned.unknown	<none>
Contig9872_at	2H.66 - 1H.04	SM Q	SM	0.0149099	SM	2.40601e-06	Q	8.47778e-08	*	0.104669	0.000533713	0.000783967	2H.66	6.13e-06	7.53e-06	1H.04	n/a	nucleotide metabolism.synthesis.unspecified	10/27/02 BAB90120.1 e-103 putative heme A farnesyltransferase homolog [Oryza sativa (japonica cultivar-group)]
Contig9875_at	2H.66 - 1H.05	SM Q	*	0.886573	SM	2.2907e-10	Q	8.58612e-18	*	0.996583	4.38e-07	1.99e-06	2H.66	4.38e-07	7.35e-07	1H.05	n/a	cell. vesicle transport	10/26/02 BAB85407.1 2e-79 similar to vesicle transport protein [Oryza sativa (japonica cultivar-group)]
Contig9900_at	2H.67 - 1H.05	SM Q	*	0.601874	SM	1.90091e-05	Q	1.26572e-06	*	0.124306	7.62e-05	0.000141989	2H.67	0.000277583	0.000244639	1H.05	PacMan	protein.degradation.ubiquitin.E3.SCF.FBOX	10/13/02 NP_198741.1 3e-48 (NM_123287) F-box protein family; protein id: At5g39250.1
Contig9908_at	2H.65 - 1H.05	Q SM	*	0.277627	Q	2.30227e-07	SM	2.1859e-07	*	0.267745	4.38e-05	8.69e-05	2H.65	4.55e-05	4.67e-05	1H.05	n/a	not assigned.unknown	10/26/02 BAB56058.1 e-109 P0665A11.3 [Oryza sativa (japonica cultivar-group)] dbj|BAC03308.1| B1143G03.11 [Oryza sativa (japonica cultivar-group)]
Contig9937_at	2H.65 - 1H.08	Q SM	*	0.484595	Q	7.54777e-08	SM	1.55006e-06	*	0.79278	1.31e-06	3.63e-06	2H.65	5.91e-05	5.9e-05	1H.08	n/a	protein.degradation.ubiquitin.E3.SCF.FBOX	11/06/02 NP_567343.1 6e-62 (NM_116967) F-box protein family
Contig9971_at	2H.67 - 1H.07	Q Q	*	0.85068	Q	8.11737e-08	Q	8.25446e-07	*	0.684733	4.64e-05	9.14e-05	2H.67	0.00017732	0.000162166	1H.07	n/a	transport.amino acids	11/08/02 AAL87189.1 5e-82 putative amino acid transport protein AAP2 [Oryza sativa (japonica cultivar-group)]
Contig9976_at	2H.66 - 1H.05	Q SM	*	0.518839	Q	1.1947e-06	SM	2.33625e-12	*	0.792984	0.000122154	0.00021513	2H.66	4.38e-07	7.35e-07	1H.05	iPacMan	protein.degradation.serine protease	10/02/02 NP_567521.1 1e-91 ATP-dependent Clp protease proteolytic subunit (ClpR4)
Contig9977_at	2H.67 - 1H.05	Q SM	*	0.246663	Q	1.15359e-08	SM	1.08909e-09	*	0.453762	2.19e-06	5.83e-06	2H.67	8.76e-07	1.3e-06	1H.05	n/a	not assigned.unknown	11/08/02 NP_568711.1 3e-31 Expressed protein; protein id: At5g49550.1
Contig9982_at	2H.67 - 1H.05	Q SM	*	0.990413	Q	1.31846e-05	SM	1.18859e-06	Q	0.0433459	0.00032049	0.000501016	2H.67	0.000257443	0.000228239	1H.05	n/a	protein.postranslational modification	11/06/02 AAG13441.1 2e-64 putative Ste20-related protein kinase [Oryza sativa (japonica cultivar-group)]
Contig9990_at	2H.66 - 1H.05	SM Q	*	0.61862	SM	1.3741e-11	Q	3.71555e-11	*	0.172709	4.38e-07	1.99e-06	2H.66	4.38e-07	7.35e-07	1H.05	PacMan	cell wall.pectin*esterases.PME	11/04/02 AAK98683.1 e-102 Putative pectin methylesterase [Oryza sativa]
EBem08_SQ002_D16_s_at	2H.66 - 1H.04	SM Q	*	0.20509	SM	4.92744e-07	Q	1.59678e-06	SM	0.00254038	0.000221979	0.000361097	2H.66	0.000119527	0.000112247	1H.04	n/a	protein.targeting.secretory pathway.unspecified	10/13/02 NP_200854.1 1e-13 protein transport protein subunit - like; protein id: At5g60460.1 [Arabidopsis thaliana]
EBem08_SQ002_L02_s_at	2H.67 - 1H.05	Q Q	*	0.0516126	Q	7.25436e-07	Q	7.2721e-08	SM	0.0354151	3.85e-05	7.82e-05	2H.67	1.31e-05	1.48e-05	1H.05	n/a	not assigned.unknown	<none>
EBem09_SQ004_B23_s_at	2H.66 - 1H.05	Q SM	*	0.730546	Q	4.40087e-06	SM	3.17875e-15	Q	0.0311393	0.000323117	0.000504409	2H.66	4.38e-07	7.35e-07	1H.05	n/a	not assigned.unknown	<none>
EBem09_SQ007_D05_s_at	2H.66 - 1H.05	Q SM	*	0.158155	Q	5.83439e-06	SM	1.04913e-06	*	0.115527	0.000612084	0.000880039	2H.66	0.000223292	0.000200432	1H.05	n/a	not assigned.unknown	<none>
EBem10_SQ002_I10_s_at	2H.66 - 1H.05	SM Q	*	0.450505	SM	3.26375e-08	Q	8.81393e-11	SM	0.000851395	2.98e-05	6.23e-05	2H.66	4.38e-07	7.35e-07	1H.05	n/a	not assigned.unknown	10/13/02 AAK55326.1 8e-04 thaumatin-like protein TLP8 [Hordeum vulgare]
EBem10_SQ004_D16_at	2H.67 - 1H.05	SM Q	*	0.705876	SM	3.3211e-11	Q	2.00594e-12	*	0.0577881	4.38e-07	1.99e-06	2H.67	4.38e-07	7.35e-07	1H.05	n/a	not assigned.unknown	<none>
EBma03_SQ003_D20_at	2H.65 - 1H.05	Q SM	*	0.953378	Q	8.52158e-09	SM	2.5262e-06	*	0.91315	8.76e-07	2.7e-06	2H.65	0.000501313	0.000418541	1H.05	iPacMan	not assigned.unknown	<none>
EBma04_SQ002_L13_s_at	2H.68 - 1H.05	SM Q	*	0.708592	SM	3.57792e-08	Q	2.51793e-17	*	0.0759045	6.13e-06	1.52e-05	2H.68	4.38e-07	7.35e-07	1H.05	PacMan	amino acid metabolism.synthesis.aspartate family.methionine	<none>
EBpi01_SQ002_L02_at	2H.66 - 1H.05	SM Q	*	0.715258	SM	1.68963e-08	Q	1.46797e-12	*	0.244651	3.94e-06	1.01e-05	2H.66	4.38e-07	7.35e-07	1H.05	n/a	not assigned.unknown	<none>
EBpi01_SQ002_L02_x_at	2H.67 - 1H.05	SM Q	*	0.76465	SM	1.61287e-09	Q	2.53943e-12	SM	0.0124199	2.63e-06	6.83e-06	2H.67	4.38e-07	7.35e-07	1H.05	PacMan	not assigned.unknown	<none>
EBpi01_SQ002_N08_at	2H.66 - 1H.05	SM Q	*	0.988358	SM	1.36133e-06	Q	1.82768e-14	*	0.223406	0.000170315	0.000286887	2H.66	4.38e-07	7.35e-07	1H.05	PacMan	not assigned.unknown	Ras-related protein Rab-6A, putative, expressed (RAB-GTPases, RABH1a, RABH1c, RABH1d, RABH1e)
EBpi01_SQ004_D06_s_at	2H.66 - 1H.05	Q SM	*	0.626809	Q	1.12846e-05	SM	3.22148e-07	*	0.984906	0.000488178	0.0007234	2H.66	6.7e-05	6.59e-05	1H.05	n/a	not assigned.unknown	<none>
EBpi01_SQ005_H01_at	2H.63 - 1H.06	SM Q	*	0.695602	SM	2.2268e-08	Q	6.11282e-10	SM	0.0111215	2.63e-06	6.83e-06	2H.63	8.76e-07	1.3e-06	1H.06	PacMan	not assigned.unknown	<none>
EBpi07_SQ001_A11_at	2H.67 - 1H.05	SM Q	*	0.959298	SM	1.31247e-10	Q	2.04013e-06	SM	0.000100408	8.76e-07	2.7e-06	2H.67	0.000436077	0.000369497	1H.05	n/a	not assigned.unknown	<none>
EBpi07_SQ002_J15_at	2H.66 - 1H.05	SM Q	*	0.633923	SM	8.70159e-12	Q	1.60377e-17	*	0.126557	8.76e-07	2.7e-06	2H.66	4.38e-07	7.35e-07	1H.05	n/a	secondary metabolism.phenylpropanoids.lignin biosynthesis.CAD	<none>
EBro01_SQ002_M14_at	2H.66 - 1H.05	SM Q	*	0.765827	SM	5.21931e-08	Q	1.92904e-11	SM	0.00943587	4.2e-05	8.43e-05	2H.66	4.38e-07	7.35e-07	1H.05	n/a	not assigned.unknown	<none>
EBro02_SQ002_C17_at	2H.66 - 1H.05	SM Q	*	0.535023	SM	7.89318e-09	Q	1.71301e-20	*	0.775031	2.63e-06	6.83e-06	2H.66	4.38e-07	7.35e-07	1H.05	n/a	not assigned.unknown	11/06/02 O65796 2e-10 Glutamyl-tRNA reductase 3
EBro02_SQ002_C17_s_at	2H.66 - 1H.05	SM Q	*	0.575327	SM	2.82122e-11	Q	8.09894e-22	*	0.875526	8.76e-07	2.7e-06	2H.66	4.38e-07	7.35e-07	1H.05	n/a	not assigned.unknown	11/06/02 O65796 2e-10 Glutamyl-tRNA reductase 3
EBro02_SQ004_C14_at	2H.66 - 1H.05	SM Q	*	0.758961	SM	3.13702e-07	Q	9.56099e-14	*	0.0813662	1.97e-05	4.29e-05	2H.66	4.38e-07	7.35e-07	1H.05	n/a	not assigned.unknown	<none>
EBro02_SQ006_L04_at	2H.66 - 1H.05	SM Q	*	0.539716	SM	1.46125e-08	Q	2.59865e-07	*	0.211295	8.76e-07	2.7e-06	2H.66	4.55e-05	4.67e-05	1H.05	n/a	not assigned.unknown	<none>
EBro02_SQ006_L04_x_at	2H.66 - 1H.05	SM Q	*	0.413395	SM	2.31903e-08	Q	4.36423e-08	*	0.186924	8.76e-07	2.7e-06	2H.66	7.01e-06	8.5e-06	1H.05	n/a	not assigned.unknown	<none>
EBro02_SQ008_C08_at	2H.63 - 1H.04	SM Q	*	0.242471	SM	5.07119e-09	Q	2.61843e-07	*	0.232014	2.63e-06	6.83e-06	2H.63	5.95e-05	5.94e-05	1H.04	n/a	not assigned.unknown	<none>
EBro03_SQ003_J21_at	2H.63 - 1H.08	SM Q	*	0.923072	SM	1.01997e-05	Q	2.64886e-05	*	0.639501	1.18e-05	2.75e-05	2H.63	0.000204028	0.000184729	1H.08	n/a	misc.peroxidases	11/06/02 BAB63623.1 2e-19 (AP003263) putative peroxidase [Oryza sativa (japonica cultivar-group)]
EBro03_SQ004_A01_s_at	2H.67 - 1H.05	SM Q	*	0.233008	SM	8.78664e-14	Q	1.66421e-15	*	0.150961	4.38e-07	1.99e-06	2H.67	4.38e-07	7.35e-07	1H.05	PacMan	amino acid metabolism.synthesis.aromatic aa.phenylalanine	11/06/02 NP_190058.1 4e-13 (NM_114340) putative chloroplast prephenate dehydratase; protein id: At3g44720.1
EBro04_SQ002_I16_s_at	2H.68 - 1H.05	Q SM	*	0.376728	Q	3.53336e-07	SM	4.67077e-19	*	0.10186	1.75e-06	4.74e-06	2H.68	4.38e-07	7.35e-07	1H.05	n/a	protein.degradation.ubiquitin.E2	11/06/02 BAB89354.1 .027 ubiquitin-conjugating enzyme OsUBC5a [Oryza sativa (japonica cultivar-group)]
EBro04_SQ004_G19a_at	2H.67 - 1H.05	SM Q	*	0.177232	SM	2.55709e-09	Q	3.5522e-09	SM	0.000134283	8.76e-07	2.7e-06	2H.67	1.31e-06	1.85e-06	1H.05	n/a	not assigned.unknown	<none>
EBro07_SQ003_K04_s_at	2H.66 - 1H.05	Q SM	*	0.161919	Q	3.00144e-06	SM	1.99533e-11	*	0.521514	0.000687828	0.00097392	2H.66	4.38e-07	7.35e-07	1H.05	n/a	not assigned.unknown	<none>
EBro08_SQ012_C01_at	2H.67 - 1H.05	SM Q	*	0.709084	SM	1.87294e-11	Q	1.04716e-13	SM	0.00371875	4.38e-07	1.99e-06	2H.67	4.38e-07	7.35e-07	1H.05	PacMan	not assigned.unknown	<none>
EBro08_SQ012_H23_at	2H.66 - 1H.05	SM Q	*	0.203429	SM	8.89317e-07	Q	3.56632e-12	SM	0.0146112	0.000134851	0.000234081	2H.66	4.38e-07	7.35e-07	1H.05	PacMan	protein.targeting.secretory pathway.unspecified	11/06/02 P38385 6e-23 PROTEIN TRANSPORT PROTEIN SEC61 GAMMA SUBUNIT
HA03F12u_s_at	2H.66 - 1H.05	SM Q	*	0.492964	SM	3.93788e-07	Q	1.08964e-13	*	0.295161	0.000108144	0.000192693	2H.66	4.38e-07	7.35e-07	1H.05	n/a	nucleotide metabolism.phosphotransfer and pyrophosphatases.uridylate kinase	<none>
HA03O05u_s_at	2H.66 - 1H.05	Q SM	*	0.639277	Q	3.09503e-06	SM	7.77834e-08	*	0.770765	0.000364711	0.000561522	2H.66	1.71e-05	1.88e-05	1H.05	iPacMan	redox.ascorbate and glutathione	<none>
HA03P17u_x_at	2H.63 - 1H.06	Q SM	*	0.119972	Q	2.01943e-07	SM	6.5658e-07	*	0.741799	7.09e-05	0.000133418	2H.63	5.74e-05	5.74e-05	1H.06	n/a	not assigned.unknown	<none>
HA11G19u_at	2H.67 - 1H.06	Q Q	*	0.239081	Q	1.05195e-08	Q	4.61336e-06	SM	0.0138835	8.76e-07	2.7e-06	2H.67	0.000920753	0.000721752	1H.06	n/a	not assigned.unknown	10/31/02 NP_563668.1 4e-08 (NM_100168) expressed protein; protein id: At1g02870.1
HA12B04u_at	2H.67 - 1H.06	Q Q	SM	0.00968997	Q	2.63157e-06	Q	1.90906e-08	SM	0.029829	8.14e-05	0.000150728	2H.67	6.13e-06	7.53e-06	1H.06	n/a	not assigned.no ontology.pentatricopeptide (PPR) repeat-containing protein	10/31/02 BAB86070.1 2e-45 (AP003418) hypothetical protein~similar to Arabidopsis thaliana chromosome 3
HA12N13u_s_at	2H.67 - 1H.07	Q SM	*	0.90845	Q	3.19272e-09	SM	5.32273e-08	*	0.181339	8.76e-07	2.7e-06	2H.67	7.44e-06	8.87e-06	1H.07	iPacMan	RNA.transcription	10/31/02 AAK55847.1 8e-06 (AF266463) RNA polymerase subunit [Manihot esculenta]
HA22E11r_s_at	2H.66 - 1H.05	SM Q	*	0.0898035	SM	6.10067e-07	Q	1.19052e-09	*	0.0969972	0.000136602	0.000236749	2H.66	8.76e-07	1.3e-06	1H.05	n/a	not assigned.unknown	10/31/02 BAB63630.1 4e-27 putative syntaxin [Oryza sativa (japonica cultivar-group)]
HB12N12r_s_at	2H.66 - 1H.05	Q SM	*	0.864167	Q	7.86834e-08	SM	5.17406e-11	*	0.238905	6.13e-06	1.52e-05	2H.66	4.38e-07	7.35e-07	1H.05	iPacMan	protein.degradation.ubiquitin.E3.SCF.FBOX	10/31/02 NP_563759.1 3e-05 (NM_100492) F-box protein family; protein id: At1g06110.1
HB18O06r_at	2H.66 - 1H.05	SM Q	*	0.440093	SM	3.94202e-09	Q	2.56899e-08	*	0.715387	1.75e-06	4.74e-06	2H.66	7.01e-06	8.5e-06	1H.05	n/a	not assigned.unknown	10/31/02 BAA82379.1 .015 (AP000367) Similar to putative receptor kinase. (AC002332) [Oryza sativa (japonica cultivar-group)]
HB26N23r_at	2H.66 - 1H.08	SM Q	*	0.337457	SM	2.71093e-06	Q	5.70132e-06	*	0.406589	7.01e-06	1.72e-05	2H.66	1.31e-06	1.85e-06	1H.08	n/a	RNA.regulation of transcription.AP2/EREBP, APETALA2/Ethylene-responsive element binding protein family	10/31/02 NP_196837.1 5e-04 (NM_121336) putative protein; protein id: At5g13330.1 [Arabidopsis thaliana]
HB27O05r_at	2H.65 - 1H.05	SM Q	*	0.80197	SM	2.38915e-08	Q	4.43462e-11	*	0.861737	8.76e-07	2.7e-06	2H.65	4.38e-07	7.35e-07	1H.05	PacMan	not assigned.unknown	10/31/02 CAD41134.1 4e-16 (AL606613) OSJNBa0084K20.14 [Oryza sativa (japonica cultivar-group)]
HB30P16r_at	2H.66 - 1H.05	SM Q	Q	0.0179987	SM	1.93253e-06	Q	4.97602e-09	*	0.967311	0.000707968	0.000999327	2H.66	2.19e-06	2.97e-06	1H.05	n/a	misc.protease inhibitor/seed storage/lipid transfer protein (LTP) family protein.protease inhibitor	10/31/02 S53102 3e-20 proteinase inhibitor - barley pir||S71555 proteinase inhibitor-related protein bsi1 precursor - barley
HD04G07u_s_at	2H.66 - 1H.05	SM Q	*	0.46755	SM	1.46554e-09	Q	6.30783e-12	SM	0.0202715	1.31e-06	3.63e-06	2H.66	4.38e-07	7.35e-07	1H.05	n/a	not assigned.unknown	<none>
HD07M22r_s_at	2H.66 - 1H.05	SM Q	*	0.543039	SM	1.14138e-09	Q	2.32909e-15	SM	0.02833	8.76e-07	2.7e-06	2H.66	4.38e-07	7.35e-07	1H.05	n/a	not assigned.unknown	10/31/02 S53102 2e-29 proteinase inhibitor - barley pir||S71555 proteinase inhibitor-related protein bsi1 precursor - barley
HF01K09w_at	2H.67 - 1H.05	SM Q	*	0.834457	SM	3.51634e-08	Q	6.43053e-13	*	0.218738	8.76e-07	2.7e-06	2H.67	4.38e-07	7.35e-07	1H.05	n/a	not assigned.unknown	11/06/02 NP_180476.1 1e-04 (NM_128469) putative ligand-gated ion channel protein; protein id: At2g29120.1 [Arabidopsis thaliana]
HF04C01r_at	2H.66 - 1H.05	Q Q	*	0.179109	Q	8.50147e-09	Q	5.78498e-06	*	0.295282	8.76e-07	2.7e-06	2H.66	0.00103108	0.000796962	1H.05	n/a	cell.organisation	10/31/02 AAK16185.2 6e-22 (AC079887) putative ankyrin [Oryza sativa]
HF06A04r_at	2H.67 - 1H.05	SM Q	*	0.20953	SM	4.32868e-07	Q	1.39959e-15	SM	0.0208834	6.57e-05	0.00012426	2H.67	4.38e-07	7.35e-07	1H.05	PacMan	not assigned.unknown	<none>
HF09C04r_at	2H.67 - 1H.05	SM Q	*	0.361663	SM	3.37099e-06	Q	3.00492e-08	*	0.102711	2.06e-05	4.44e-05	2H.67	7.44e-06	8.87e-06	1H.05	n/a	cell. vesicle transport	10/31/02 NP_178116.1 .011 (NM_106648) putative coatomer protein complex
HF25E23r_at	2H.67 - 1H.06	Q Q	SM	0.0483195	Q	1.76432e-09	Q	2.34418e-07	SM	0.0215605	8.76e-07	2.7e-06	2H.67	5.04e-05	5.1e-05	1H.06	n/a	not assigned.unknown	10/27/02 AAK09232.1 4e-34 (AC084320) unknown protein [Oryza sativa (japonica cultivar-group)]
HI02L18u_at	2H.66 - 1H.05	SM Q	*	0.366337	SM	2.71328e-06	Q	3.64208e-10	*	0.195851	0.000581874	0.000844608	2H.66	4.38e-07	7.35e-07	1H.05	n/a	secondary metabolism.flavonoids.chalcones	11/06/02 CAD39695.1 4e-48 OSJNBb0115I21.2 [Oryza sativa (japonica cultivar-group)]
HI05A17u_x_at	2H.68 - 1H.06	SM Q	*	0.212597	SM	9.47843e-07	Q	9.02064e-07	*	0.124447	5.6e-05	0.000107963	2H.68	0.000197898	0.000179543	1H.06	n/a	polyamine metabolism	11/06/02 Q42829 8e-36 S-adenosylmethionine decarboxylase proenzyme (AdoMetDC) (SamDC) [Contains: S-adenosylmethionine decarboxylase alpha
HI05I11r_at	2H.65 - 1H.05	SM Q	*	0.146673	SM	1.95128e-06	Q	5.49613e-14	*	0.180003	0.000109457	0.000194898	2H.65	4.38e-07	7.35e-07	1H.05	PacMan	transport.unspecified cations	11/06/02 NP_192420.2 2e-34 (NM_116750) putative protein; protein id: At4g05110.1
HI15L07r_s_at	2H.66 - 1H.08	Q SM	*	0.208492	Q	2.15122e-07	SM	9.09744e-08	*	0.068362	1.18e-05	2.75e-05	2H.66	6.13e-06	7.53e-06	1H.08	n/a	redox.ascorbate and glutathione.ascorbate	11/04/02 CAC04010.1 .022 (AL391394) possible kinesin [Leishmania major]
HK04F07r_at	2H.66 - 1H.06	Q SM	*	0.724071	Q	1.38147e-09	SM	5.47061e-07	*	0.223951	8.76e-07	2.7e-06	2H.66	8.27e-05	8.01e-05	1H.06	n/a	not assigned.unknown	<none>
HK05P12r_s_at	2H.66 - 1H.05	SM Q	*	0.656279	SM	6.6075e-10	Q	2.02579e-18	*	0.983308	8.76e-07	2.7e-06	2H.66	4.38e-07	7.35e-07	1H.05	PacMan	not assigned.unknown	<none>
HK05P12r_x_at	2H.66 - 1H.05	SM Q	*	0.769105	SM	2.50742e-09	Q	2.23773e-18	*	0.571607	8.76e-07	2.7e-06	2H.66	4.38e-07	7.35e-07	1H.05	PacMan	not assigned.unknown	<none>
HM01J06w_s_at	2H.67 - 1H.05	Q SM	*	0.741637	Q	9.12541e-09	SM	6.79253e-21	Q	0.0283059	8.76e-07	2.7e-06	2H.67	4.38e-07	7.35e-07	1H.05	n/a	not assigned.unknown	<none>
HM05D10r_s_at	2H.66 - 1H.05	SM Q	*	0.325403	SM	4.24383e-07	Q	5.69315e-06	*	0.480663	0.0002338	0.000378497	2H.66	0.00106086	0.00081725	1H.05	n/a	protein.degradation.ubiquitin.E2	<none>
HM08O10r_s_at	2H.66 - 1H.04	SM Q	*	0.835728	SM	4.7448e-07	Q	2.47872e-08	*	0.537543	5.47e-05	0.000105828	2H.66	7.01e-06	8.5e-06	1H.04	n/a	protein.degradation.ubiquitin.E3.SCF.FBOX	10/26/02 AAL58916.1 6e-25 (AF462827) AT3g54650/T5N23_10 [Arabidopsis thaliana] gb|AAM98270.1| (AY142006) At3g54650/T5N23_10 [Arabidopsis thaliana]
HM08O22r_s_at	2H.67 - 1H.07	Q SM	*	0.679613	Q	1.19968e-06	SM	9.83957e-08	*	0.792604	2.06e-05	4.44e-05	2H.67	2.63e-05	2.78e-05	1H.07	n/a	not assigned.unknown	<none>
HM10P11r_s_at	2H.68 - 1H.05	Q SM	*	0.785154	Q	1.56816e-08	SM	5.23295e-07	*	0.15137	8.76e-07	2.7e-06	2H.68	6.7e-05	6.59e-05	1H.05	n/a	not assigned.unknown	<none>
HO03L07S_at	2H.65 - 1H.05	SM Q	*	0.911391	SM	7.86313e-11	Q	1.99157e-13	SM	0.0348143	4.38e-07	1.99e-06	2H.65	4.38e-07	7.35e-07	1H.05	n/a	not assigned.unknown	<none>
HO04H12S_s_at	2H.63 - 1H.06	Q SM	*	0.766655	Q	1.72642e-07	SM	2.18866e-11	*	0.149774	8.76e-07	2.7e-06	2H.63	4.38e-07	7.35e-07	1H.06	iPacMan	not assigned.unknown	<none>
HO08C10S_at	2H.67 - 1H.05	Q SM	*	0.910042	Q	1.4979e-08	SM	3.40775e-09	Q	0.000182779	1.31e-06	3.63e-06	2H.67	1.31e-06	1.85e-06	1H.05	n/a	not assigned.unknown	<none>
HO09C11S_at	2H.67 - 1H.04	SM Q	*	0.497603	SM	1.87187e-07	Q	2.21332e-12	SM	0.00743889	6.52e-05	0.000123583	2H.67	4.38e-07	7.35e-07	1H.04	n/a	not assigned.unknown	11/06/02 CAC80645.1 .022 (AJ249727) prenylated Rab receptor 2 [Arabidopsis thaliana]
HO11E24S_s_at	2H.67 - 1H.05	SM Q	*	0.898533	SM	6.40501e-14	Q	1.6933e-10	SM	0.00152187	4.38e-07	1.99e-06	2H.67	4.38e-07	7.35e-07	1H.05	n/a	not assigned.unknown	<none>
HO14C15S_at	2H.66 - 1H.05	SM Q	*	0.907059	SM	1.83042e-09	Q	9.27953e-10	SM	0.00786497	8.76e-07	2.7e-06	2H.66	8.76e-07	1.3e-06	1H.05	n/a	not assigned.unknown	11/06/02 BAC03293.1 3e-17 (AP003267) hypothetical protein~similar to Oryza sativa chromosome1
HO15C14S_s_at	2H.66 - 1H.05	SM Q	*	0.599773	SM	1.45212e-07	Q	2.41461e-16	*	0.123303	5.47e-05	0.000105828	2H.66	4.38e-07	7.35e-07	1H.05	n/a	not assigned.unknown	<none>
HR01G01r_at	2H.68 - 1H.05	SM Q	*	0.406115	SM	3.38572e-09	Q	2.35269e-15	SM	0.00090929	8.76e-07	2.7e-06	2H.68	4.38e-07	7.35e-07	1H.05	n/a	not assigned.unknown	11/06/02 AAK39593.1 3e-04 putative cytochrome [Oryza sativa]
HR01O04u_at	2H.66 - 1H.05	SM Q	*	0.751637	SM	1.02464e-09	Q	1.86466e-08	*	0.356415	1.31e-06	3.63e-06	2H.66	6.13e-06	7.53e-06	1H.05	n/a	not assigned.no ontology	11/06/02 BAB88935.1 4e-32 glucosyltransferase NTGT2 [Nicotiana tabacum]
HS05F03r_s_at	2H.63 - 1H.05	Q SM	*	0.177176	Q	7.51582e-08	SM	2.10004e-09	*	0.25935	3.94e-05	7.98e-05	2H.63	8.76e-07	1.3e-06	1H.05	n/a	not assigned.unknown	<none>
HS05N09u_s_at	2H.66 - 1H.03	SM Q	*	0.296022	SM	3.81125e-06	Q	1.84203e-05	Q	0.00786546	0.000309107	0.000485673	2H.66	0.00117294	0.000896972	1H.03	PacMan	mitochondrial electron transport / ATP synthesis	11/04/02 P00068 2e-11 Cytochrome c pir||CCWT cytochrome c [validated] - wheat
HS06C04u_s_at	2H.66 - 1H.05	Q SM	*	0.612056	Q	3.29343e-08	SM	2.8043e-08	*	0.803633	1.36e-05	3.12e-05	2H.66	7.44e-06	8.87e-06	1H.05	n/a	not assigned.unknown	<none>
HS06E04u_s_at	2H.68 - 1H.05	Q SM	*	0.939591	Q	2.12524e-07	SM	2.84675e-09	*	0.0782152	1.31e-06	3.63e-06	2H.68	1.31e-06	1.85e-06	1H.05	iPacMan	not assigned.unknown	11/04/02 AAG36871.1 4e-06 protein kinase CK2 regulatory subunit CK2B3 [Zea mays]
HS06E24u_at	2H.66 - 1H.03	SM Q	*	0.58217	SM	4.0179e-06	Q	9.26619e-07	Q	0.0279661	0.000246059	0.00039627	2H.66	1.23e-05	1.39e-05	1H.03	n/a	mitochondrial electron transport / ATP synthesis	11/04/02 P00068 3e-11 Cytochrome c pir||CCWT cytochrome c [validated] - wheat
HS06J22u_s_at	2H.66 - 1H.05	SM Q	*	0.565651	SM	4.27122e-12	Q	1.04841e-13	*	0.182369	4.38e-07	1.99e-06	2H.66	4.38e-07	7.35e-07	1H.05	PacMan	transport.metabolite transporters at the mitochondrial membrane	10/26/02 NP_198104.1 9e-10 mitochondrial carrier protein family; protein id: At5g27520.1
HS07I12u_s_at	2H.67 - 1H.05	SM Q	*	0.0791102	SM	1.14185e-16	Q	1.05891e-13	*	0.612055	4.38e-07	1.99e-06	2H.67	4.38e-07	7.35e-07	1H.05	n/a	not assigned.unknown	11/04/02 NP_195566.1 3e-05 monooxygenase 2 (MO2); protein id: At4g38540.1 [Arabidopsis thaliana]
HS08H05u_at	2H.66 - 1H.05	SM Q	*	0.519637	SM	2.11281e-06	Q	4.0202e-10	*	0.396363	0.000606392	0.000874455	2H.66	4.38e-07	7.35e-07	1H.05	n/a	not assigned.unknown	11/04/02 NP_200854.1 7e-07 protein transport protein subunit - like; protein id: At5g60460.1 [Arabidopsis thaliana]
HS08H14u_s_at	2H.66 - 1H.05	SM Q	*	0.74314	SM	4.00152e-11	Q	8.48527e-11	*	0.404086	8.76e-07	2.7e-06	2H.66	4.38e-07	7.35e-07	1H.05	PacMan	transport.p- and v-ATPases	11/04/02 BAB92928.1 8e-14 (AP004366) putative vacuolar proton-ATPase subunit 1 [Oryza sativa (japonica cultivar-group)]
HS08J14u_x_at	2H.65 - 1H.05	SM Q	*	0.826477	SM	1.53565e-10	Q	2.95476e-08	*	0.809448	8.76e-07	2.7e-06	2H.65	4.82e-06	6.22e-06	1H.05	n/a	not assigned.unknown	<none>
HT04E01r_at	2H.66 - 1H.05	Q SM	*	0.482034	Q	1.41523e-07	SM	5.89563e-11	*	0.147772	4.25e-05	8.51e-05	2H.66	4.38e-07	7.35e-07	1H.05	n/a	not assigned.unknown	10/26/02 AAM08847.1 6e-26 (AC113337) Hypothetical protein [Oryza sativa (japonica cultivar-group)]
HT07A03u_at	2H.68 - 1H.08	SM Q	*	0.333258	SM	4.29955e-07	Q	1.37121e-06	*	0.990573	0.000224606	0.000364987	2H.68	6.48e-05	6.39e-05	1H.08	PacMan	not assigned.unknown	<none>
HT07J20u_x_at	2H.66 - 1H.05	SM Q	*	0.579309	SM	1.4061e-07	Q	5.40252e-09	SM	0.000526837	0.000120403	0.000212675	2H.66	4.38e-07	7.35e-07	1H.05	n/a	not assigned.unknown	11/04/02 T06486 2e-06 barwin homolog wheatwin2 precursor - wheat emb|CAA06857.1| (AJ006099) wheatwin2 [Triticum aestivum]
HT07K23u_at	2H.66 - 1H.05	SM Q	*	0.298288	SM	1.20228e-06	Q	2.51338e-10	*	0.0815911	0.000316112	0.000495774	2H.66	4.38e-07	7.35e-07	1H.05	n/a	not assigned.unknown	11/04/02 AAK39589.1 3e-37 unknown protein [Oryza sativa]
HT08H12u_s_at	2H.67 - 1H.05	SM Q	*	0.903328	SM	2.15318e-11	Q	5.16904e-15	*	0.105162	4.38e-07	1.99e-06	2H.67	4.38e-07	7.35e-07	1H.05	n/a	not assigned.unknown	11/04/02 BAB78679.1 5e-10 P0452F10.16 [Oryza sativa (japonica cultivar-group)]
HT09B09u_s_at	2H.66 - 1H.05	SM Q	*	0.253255	SM	2.02812e-06	Q	4.6407e-13	*	0.080504	0.000148862	0.000255704	2H.66	4.38e-07	7.35e-07	1H.05	PacMan	not assigned.no ontology	11/04/02 AAG13433.1 9e-20 unknown protein [Oryza sativa (japonica cultivar-group)]
HT09B24r_s_at	2H.66 - 1H.05	SM Q	*	0.434052	SM	5.91705e-09	Q	4.15553e-06	SM	0.0129785	8.76e-07	2.7e-06	2H.66	0.000802539	0.000637065	1H.05	n/a	cell. vesicle transport	<none>
HT09I19u_at	2H.67 - 1H.05	SM Q	*	0.534414	SM	9.29529e-09	Q	2.54138e-09	*	0.980366	8.76e-07	2.7e-06	2H.67	1.31e-06	1.85e-06	1H.05	PacMan	not assigned.unknown	11/04/02 BAB39939.1 2e-05 (AP002914) putative glutathione S-transferase [Oryza sativa (japonica cultivar-group)]
HT09L21r_at	2H.66 - 1H.08	SM Q	*	0.860382	SM	1.82263e-09	Q	3.58825e-07	*	0.374683	4.38e-07	1.99e-06	2H.66	1.93e-05	2.09e-05	1H.08	n/a	not assigned.unknown	10/26/02 BAB63494.1 2e-20 P0002B05.14 [Oryza sativa (japonica cultivar-group)]
HT09O03u_s_at	2H.66 - 1H.05	SM Q	*	0.926406	SM	4.14453e-08	Q	7.53207e-27	*	0.0976853	5.25e-06	1.32e-05	2H.66	4.38e-07	7.35e-07	1H.05	PacMan	cell wall.cell wall proteins.RGP	<none>
HT10D07u_at	2H.66 - 1H.05	Q SM	*	0.0606584	Q	1.10301e-06	SM	4.66952e-11	*	0.133561	9.81e-05	0.000177281	2H.66	4.38e-07	7.35e-07	1H.05	n/a	DNA.repair	11/04/02 NP_197166.2 3e-22 (NM_121669) putative protein; protein id: At5g16630.1
HT11O15u_s_at	2H.66 - 1H.03	SM Q	*	0.876074	SM	1.12044e-08	Q	2.07564e-06	*	0.0632538	8.76e-07	2.7e-06	2H.66	1.09e-05	1.26e-05	1H.03	n/a	not assigned.unknown	11/04/02 NP_566952.1 .002 putative protein; protein id: At3g51520.1
HT12P23u_at	2H.67 - 1H.05	SM Q	*	0.954811	SM	2.3917e-08	Q	2.7737e-16	SM	0.00909077	1.31e-06	3.63e-06	2H.67	4.38e-07	7.35e-07	1H.05	n/a	protein.synthesis.chloroplast/mito - plastid ribosomal protein.mitochondrial	11/04/02 CAB42658.1 1e-55 (AJ012374) iron sulfur subunit of succinate dehydrogenase (truncated) and ribosomal protein S14 [Zea mays]
HU03G20u_at	2H.66 - 1H.05	SM Q	*	0.098201	SM	6.45707e-07	Q	2.30856e-08	SM	0.0166372	0.000200088	0.000329434	2H.66	1.75e-06	2.42e-06	1H.05	n/a	redox.glutaredoxins	11/06/02 NP_192595.1 4e-17 (NM_116924) hypothetical protein; protein id: At4g08550.1 [Arabidopsis thaliana]
HU05D16u_s_at	2H.66 - 1H.05	SM Q	*	0.777818	SM	1.88655e-08	Q	1.01941e-14	*	0.418917	1.31e-06	3.63e-06	2H.66	4.38e-07	7.35e-07	1H.05	n/a	not assigned.unknown	<none>
HU05L05u_s_at	2H.65 - 1H.05	Q SM	*	0.371504	Q	4.84528e-06	SM	1.66156e-10	*	0.678641	0.000133538	0.000232636	2H.65	4.38e-07	7.35e-07	1H.05	n/a	protein.degradation	11/04/02 NP_177679.1 2e-06 (NM_106200) protease
HU08H01u_at	2H.67 - 1H.05	SM Q	*	0.430717	SM	4.70435e-19	Q	2.25388e-09	SM	1.17806e-06	4.38e-07	1.99e-06	2H.67	8.76e-07	1.3e-06	1H.05	PacMan	transport.metabolite transporters at the envelope membrane	11/04/02 NP_173605.1 2e-37 (NM_102035) glucose 6 phosphate/phosphate translocator
HU09N08u_at	2H.63 - 1H.04	SM Q	*	0.312268	SM	1.46917e-06	Q	8.97067e-07	*	0.899875	0.000213222	0.00034795	2H.63	0.000294658	0.000258197	1H.04	n/a	stress.abiotic.heat	11/04/02 AAF24498.1 1e-09 (AF214107) DnaJ-like protein [Arabidopsis thaliana]
HU11H03u_s_at	2H.67 - 1H.05	SM Q	Q	0.0400694	SM	2.40708e-08	Q	1.40801e-11	SM	0.0072469	1.93e-05	4.23e-05	2H.67	4.38e-07	7.35e-07	1H.05	PacMan	not assigned.unknown	<none>
HU13L18u_s_at	2H.67 - 1H.05	SM Q	*	0.81058	SM	8.63128e-09	Q	3.71543e-20	SM	0.0413133	1.31e-06	3.63e-06	2H.67	4.38e-07	7.35e-07	1H.05	PacMan	not assigned.unknown	<none>
HV_CEa0002E21r2_at	2H.66 - 1H.05	Q SM	*	0.151653	Q	1.60462e-06	SM	7.06767e-10	*	0.508982	0.000154553	0.000264074	2H.66	8.76e-07	1.3e-06	1H.05	iPacMan	protein.postranslational modification	11/04/02 AAL87332.1 4e-20 (AY080859) unknown protein [Arabidopsis thaliana]
HV_CEb0001N11r2_at	2H.66 - 1H.05	SM Q	*	0.563839	SM	1.38067e-07	Q	3.24459e-10	SM	0.00522622	2.58e-05	5.46e-05	2H.66	4.38e-07	7.35e-07	1H.05	PacMan	not assigned.unknown	<none>
HV_CEb0016H21r2_at	2H.67 - 1H.05	SM Q	*	0.740208	SM	1.51265e-12	Q	1.23771e-10	SM	0.000137643	4.38e-07	1.99e-06	2H.67	4.38e-07	7.35e-07	1H.05	PacMan	not assigned.unknown	<none>
HV_CEb0017B21r2_at	2H.67 - 1H.05	SM Q	*	0.385597	SM	4.23817e-09	Q	1.32736e-08	SM	0.000930771	1.31e-06	3.63e-06	2H.67	3.06e-06	4.05e-06	1H.05	PacMan	not assigned.unknown	11/04/02 AAK02024.2 1e-20 (AC074283) Putative protein kinase [Oryza sativa]
HV_CEb0017D17f_at	2H.66 - 1H.06	SM Q	*	0.928448	SM	1.32173e-07	Q	2.44787e-08	SM	0.0110085	1.4e-05	3.21e-05	2H.66	7.44e-06	8.87e-06	1H.06	n/a	misc.GDSL-motif lipase	11/08/02 BAA94238.1 1e-39 unnamed protein product [Oryza sativa (japonica cultivar-group)] dbj|BAB55732.1| OSJNBa0038J17.24 [Oryza sativa (japonica cultivar-group)]
HV_CEb0017M09r2_s_at	2H.67 - 1H.05	SM Q	*	0.209593	SM	2.9647e-08	Q	8.65615e-07	SM	0.00446102	1.31e-06	3.63e-06	2H.67	0.000132224	0.000123652	1H.05	n/a	not assigned.unknown	11/04/02 BAC06926.1 1e-11 (AP003758) putative receptor-type protein kinase LRK1 [Oryza sativa (japonica cultivar-group)]
HV_CEb0020C01r2_at	2H.67 - 1H.05	SM Q	*	0.562845	SM	3.91411e-14	Q	8.85353e-19	SM	0.00224323	4.38e-07	1.99e-06	2H.67	4.38e-07	7.35e-07	1H.05	n/a	not assigned.unknown	11/04/02 AAL57706.1 9e-06 (AY072011) AT4g17280/dl4675c [Arabidopsis thaliana]
HV_CEb0020D05r2_s_at	2H.66 - 1H.05	SM Q	*	0.602904	SM	1.82666e-06	Q	2.40924e-23	*	0.969838	0.000103765	0.000186437	2H.66	4.38e-07	7.35e-07	1H.05	PacMan	hormone metabolism.jasmonate.synthesis-degradation.allene oxidase synthase	11/04/02 CAD38519.1 2e-25 allene oxide cyclase [Oryza sativa (japonica cultivar-group)]
HV_CEb0022F16r2_at	2H.65 - 1H.05	SM Q	*	0.8557	SM	1.02581e-14	Q	9.49551e-15	SM	1.03909e-05	4.38e-07	1.99e-06	2H.65	4.38e-07	7.35e-07	1H.05	PacMan	misc.oxidases - copper, flavone etc.	11/04/02 AAD10251.1 2e-27 blue copper-binding protein homolog [Triticum aestivum]
HV_CEb0022J21r2_at	2H.67 - 1H.05	SM Q	*	0.579874	SM	7.81689e-11	Q	2.80213e-11	*	0.14024	4.38e-07	1.99e-06	2H.67	4.38e-07	7.35e-07	1H.05	n/a	transport.peptides and oligopeptides	11/04/02 AAG46153.1 2e-32 putative peptide transporter [Oryza sativa]
HV_CEb0024H11r2_x_at	2H.66 - 1H.05	SM Q	*	0.464203	SM	2.511e-06	Q	3.81991e-07	*	0.584238	0.000373905	0.000574078	2H.66	6.13e-05	6.09e-05	1H.05	n/a	not assigned.unknown	<none>
HV08O08u_s_at	2H.66 - 1H.06	Q Q	*	0.0900712	Q	6.39374e-07	Q	1.07157e-06	*	0.114128	0.000120403	0.000212675	2H.66	0.000267075	0.00023621	1H.06	n/a	protein.synthesis.misc ribososomal protein	<none>
HV11C23u_s_at	2H.66 - 1H.04	SM Q	*	0.230949	SM	7.54603e-10	Q	2.53109e-06	*	0.894138	8.76e-07	2.7e-06	2H.66	0.000520578	0.000432376	1H.04	PacMan	not assigned.no ontology.pentatricopeptide (PPR) repeat-containing protein	11/04/02 CAC34492.1 3e-20 (AL589883) putative protein [Arabidopsis thaliana]
HVSMEa0001E11r2_at	2H.66 - 1H.05	SM Q	*	0.634708	SM	3.48554e-06	Q	2.62318e-07	*	0.246685	0.00037697	0.000577752	2H.66	5.74e-05	5.74e-05	1H.05	n/a	amino acid metabolism.central amino acid metabolism.aspartate.synthesis	11/08/02 BAB64115.1 4e-10 (AP003235) putative aspartate aminotransferase [Oryza sativa (japonica cultivar-group)]
HVSMEa0001E11r2_x_at	2H.68 - 1H.05	SM Q	*	0.721074	SM	9.34225e-06	Q	4.0549e-11	*	0.391657	7.36e-05	0.00013779	2H.68	4.38e-07	7.35e-07	1H.05	n/a	amino acid metabolism.central amino acid metabolism.aspartate.synthesis	11/08/02 BAB64115.1 4e-10 (AP003235) putative aspartate aminotransferase [Oryza sativa (japonica cultivar-group)]
HVSMEa0001F16r2_at	2H.67 - 1H.03	SM Q	*	0.636786	SM	4.47055e-06	Q	4.51398e-06	*	0.693427	0.000190455	0.000315725	2H.67	0.000707968	0.000568627	1H.03	n/a	not assigned.unknown	<none>
HVSMEa0001M23r2_at	2H.67 - 1H.05	SM Q	*	0.932938	SM	3.85639e-07	Q	2.23438e-21	SM	0.0256485	8.76e-07	2.7e-06	2H.67	4.38e-07	7.35e-07	1H.05	PacMan	not assigned.unknown	11/08/02 BAB63527.1 2e-17 (AP003142) contains ESTs D24303(R1701)
HVSMEa0002D20r2_s_at	2H.63 - 1H.05	SM Q	*	0.159459	SM	1.85189e-06	Q	7.54954e-07	*	0.590732	0.00011296	0.000200765	2H.63	0.000158056	0.000146301	1H.05	n/a	not assigned.unknown	<none>
HVSMEa0003B04r2_s_at	2H.66 - 1H.04	SM Q	*	0.372319	SM	1.87457e-08	Q	1.98548e-09	*	0.437942	2.63e-06	6.83e-06	2H.66	8.76e-07	1.3e-06	1H.04	n/a	protein.degradation.ubiquitin.E1	11/08/02 P31251 1e-11 Ubiquitin-activating enzyme E1 2 gb|AAA34265.1| ubiquitin activating enyme
HVSMEa0005F07r2_s_at	2H.65 - 1H.06	SM Q	*	0.668397	SM	1.34487e-05	Q	1.61539e-09	SM	0.0216299	0.000212785	0.000347529	2H.65	4.38e-07	7.35e-07	1H.06	n/a	not assigned.unknown	<none>
HVSMEa0005G02f2_s_at	2H.67 - 1H.05	SM Q	*	0.411666	SM	1.04532e-11	Q	5.56785e-11	*	0.288805	4.38e-07	1.99e-06	2H.67	4.38e-07	7.35e-07	1H.05	n/a	protein.targeting.secretory pathway.plasma membrane	11/08/02 NP_179389.1 4e-39 (NM_127354) putative SEC1 family transport protein; protein id: At2g17980.1
HVSMEa0006N15r2_s_at	2H.66 - 1H.05	SM Q	*	0.351551	SM	7.26218e-08	Q	1.99134e-11	*	0.6549	1.31e-06	3.63e-06	2H.66	4.38e-07	7.35e-07	1H.05	n/a	not assigned.unknown	11/08/02 T00953 4e-07 hypothetical protein F20D22.3 - Arabidopsis thaliana gb|AAC16741.1| (AC002411) Contains similarity to gb|Z69902 from C. elegans.
HVSMEa0011L14r2_s_at	2H.67 - 1H.05	SM Q	*	0.382266	SM	4.30143e-10	Q	1.46645e-09	*	0.615555	8.76e-07	2.7e-06	2H.67	8.76e-07	1.3e-06	1H.05	n/a	misc.glutathione S transferases	11/08/02 NP_193723.1 7e-48 putative protein; protein id: At4g19880.1
HVSMEa0014L12r2_s_at	2H.66 - 1H.05	SM Q	*	0.571728	SM	2.13898e-07	Q	1.39548e-10	*	0.427575	1.84e-05	4.07e-05	2H.66	4.38e-07	7.35e-07	1H.05	n/a	not assigned.unknown	11/08/02 NP_568618.1 8e-20 putative protein; protein id: At5g42960.1
HVSMEb0001A08r2_at	2H.67 - 1H.05	Q SM	*	0.123104	Q	1.48458e-06	SM	1.23662e-10	*	0.17215	9.11e-05	0.000166643	2H.67	4.38e-07	7.35e-07	1H.05	iPacMan	not assigned.unknown	01/29/03 NP_568398.1 1e-47 putative protein; protein id: At5g20680.1
HVSMEb0001J09r2_s_at	2H.66 - 1H.05	Q SM	*	0.750179	Q	1.50831e-06	SM	1.92607e-10	*	0.272125	1.75e-05	3.89e-05	2H.66	4.38e-07	7.35e-07	1H.05	n/a	not assigned.unknown	<none>
HVSMEb0002H03r2_s_at	2H.66 - 1H.08	SM Q	*	0.300807	SM	4.00313e-07	Q	4.47564e-06	Q	0.0491458	6.92e-05	0.000130187	2H.66	1.18e-05	1.34e-05	1H.08	n/a	cell. vesicle transport	01/29/03 NP_190998.1 3e-16 synaptobrevin -like protein; protein id: At3g54300.1 [Arabidopsis thaliana]
HVSMEb0006O01r2_at	2H.67 - 1H.05	SM Q	*	0.765271	SM	8.70276e-11	Q	8.67871e-13	*	0.0970806	8.76e-07	2.7e-06	2H.67	4.38e-07	7.35e-07	1H.05	n/a	not assigned.unknown	11/08/02 BAB92639.1 2e-06 putative seven transmembrane protein [Oryza sativa (japonica cultivar-group)]
HVSMEb0010O13f2_at	2H.67 - 1H.05	SM Q	*	0.936392	SM	1.4805e-09	Q	5.57274e-16	*	0.212977	1.31e-06	3.63e-06	2H.67	4.38e-07	7.35e-07	1H.05	n/a	not assigned.unknown	11/08/02 CAD39838.1 7e-30 OSJNBb0072N21.4 [Oryza sativa (japonica cultivar-group)]
HVSMEb0012C16r2_s_at	2H.68 - 1H.05	Q SM	*	0.652773	Q	4.3684e-07	SM	6.54023e-09	*	0.433684	2.28e-05	4.85e-05	2H.68	2.19e-06	2.97e-06	1H.05	n/a	misc.acid and other phosphatases	11/08/02 AAL34937.1 1e-38 Putative purple acid phosphatase [Oryza sativa]
HVSMEb0014C02r2_s_at	2H.68 - 1H.06	Q SM	*	0.880974	Q	1.80096e-05	SM	6.17252e-09	*	0.999204	0.000162434	0.00027517	2H.68	1.31e-06	1.85e-06	1H.06	iPacMan	Co-factor and vitamine metabolism	11/08/02 Q41739 .003 Thiazole biosynthetic enzyme 1-2
HVSMEb0014M03r2_at	2H.66 - 1H.05	Q SM	*	0.0960042	Q	2.17796e-07	SM	1.29775e-14	*	0.723358	6.17e-05	0.000118134	2H.66	4.38e-07	7.35e-07	1H.05	n/a	not assigned.unknown	<none>
HVSMEb0017B20r2_at	2H.66 - 1H.07	Q SM	*	0.851928	Q	5.36726e-09	SM	8.0089e-10	*	0.538974	8.76e-07	2.7e-06	2H.66	4.38e-07	7.35e-07	1H.07	n/a	RNA.regulation of transcription.putative DNA-binding protein	11/08/02 NP_567050.1 7e-24 putative protein; protein id: At3g57540.1
HVSMEc0005D12r2_s_at	2H.66 - 1H.08	Q SM	*	0.920071	Q	2.06122e-06	SM	2.86797e-11	*	0.6333	0.000261383	0.00041825	2H.66	4.38e-07	7.35e-07	1H.08	n/a	not assigned.unknown	<none>
HVSMEc0006M13r2_s_at	2H.66 - 1H.05	Q SM	*	0.504897	Q	3.52128e-08	SM	1.40819e-13	*	0.384362	1.31e-06	3.63e-06	2H.66	4.38e-07	7.35e-07	1H.05	n/a	not assigned.unknown	<none>
HVSMEc0008G05r2_s_at	2H.67 - 1H.05	Q SM	*	0.554979	Q	5.55687e-08	SM	3.89002e-08	Q	0.0229478	8.76e-07	2.7e-06	2H.67	9.19e-06	1.08e-05	1H.05	iPacMan	major CHO metabolism.synthesis.sucrose.SPS	11/08/02 AAF75266.1 5e-31 sucrose-phosphate synthase [Hordeum vulgare]
HVSMEc0012I09r2_at	2H.66 - 1H.05	SM Q	*	0.846748	SM	9.35536e-07	Q	1.22778e-14	*	0.421807	0.000103765	0.000186437	2H.66	4.38e-07	7.35e-07	1H.05	n/a	protein.postranslational modification	11/08/02 BAA94518.1 1e-21 (AP001800) Similar to Arabidopsis thaliana chromosome 2 section 111 of 255; putative receptor-like protein kinase (AC002392)
HVSMEf0001F16r2_s_at	2H.66 - 1H.05	Q SM	*	0.429228	Q	1.23151e-08	SM	8.13079e-12	*	0.727718	8.76e-07	2.7e-06	2H.66	4.38e-07	7.35e-07	1H.05	iPacMan	not assigned.unknown	<none>
HVSMEf0005H03r2_s_at	2H.63 - 1H.05	SM Q	*	0.164815	SM	2.02791e-08	Q	2.27647e-12	SM	0.0232892	1.62e-05	3.64e-05	2H.63	4.38e-07	7.35e-07	1H.05	n/a	not assigned.unknown	<none>
HVSMEf0007H14r2_s_at	2H.68 - 1H.08	SM Q	*	0.340657	SM	2.36848e-05	Q	1.82587e-08	*	0.766146	0.000637478	0.000912649	2H.68	4.38e-07	7.35e-07	1H.08	n/a	not assigned.unknown	<none>
HVSMEf0007L15f_s_at	2H.66 - 1H.05	SM Q	*	0.771962	SM	6.09821e-06	Q	4.11242e-11	*	0.0817842	0.000615586	0.000884582	2H.66	4.38e-07	7.35e-07	1H.05	n/a	major CHO metabolism.synthesis.starch.transporter	<none>
HVSMEf0011A19f_s_at	2H.66 - 1H.05	SM Q	*	0.803602	SM	3.03915e-08	Q	2.05628e-19	*	0.779557	8.32e-06	2.01e-05	2H.66	4.38e-07	7.35e-07	1H.05	PacMan	not assigned.unknown	<none>
HVSMEf0013H13r2_at	2H.68 - 1H.05	Q SM	*	0.511646	Q	1.32766e-08	SM	1.18582e-11	*	0.206987	1.31e-06	3.63e-06	2H.68	4.38e-07	7.35e-07	1H.05	n/a	not assigned.unknown	<none>
HVSMEf0020A12r2_s_at	2H.66 - 1H.05	SM Q	*	0.374668	SM	1.37947e-06	Q	1.57147e-12	*	0.940129	0.000237303	0.000383285	2H.66	4.38e-07	7.35e-07	1H.05	n/a	not assigned.unknown	<none>
HVSMEf0020J20f2_s_at	2H.67 - 1H.05	SM Q	*	0.974141	SM	1.43708e-05	Q	2.89755e-07	*	0.200017	0.000573117	0.000834403	2H.67	5.91e-05	5.9e-05	1H.05	n/a	TCA / org. transformation.other organic acid transformations.malic	11/08/02 P43279 1e-08 NADP-DEPENDENT MALIC ENZYME
HVSMEf0021O16r2_s_at	2H.66 - 1H.05	SM Q	*	0.648697	SM	2.06121e-12	Q	6.29096e-21	*	0.542849	4.38e-07	1.99e-06	2H.66	4.38e-07	7.35e-07	1H.05	PacMan	amino acid metabolism.synthesis.aromatic aa.phenylalanine and tyrosine	11/08/02 BAB63467.1 9e-22 putative aspartate transaminase [Oryza sativa (japonica cultivar-group)]
HVSMEf0021O16r2_x_at	2H.68 - 1H.05	SM Q	*	0.457579	SM	3.75916e-06	Q	2.14325e-07	*	0.120035	2.15e-05	4.6e-05	2H.68	4.68e-05	4.78e-05	1H.05	n/a	amino acid metabolism.synthesis.aromatic aa.phenylalanine and tyrosine	11/08/02 BAB63467.1 9e-22 putative aspartate transaminase [Oryza sativa (japonica cultivar-group)]
HVSMEf0023A03f_s_at	2H.67 - 1H.05	Q SM	*	0.697239	Q	1.83006e-06	SM	1.04328e-16	Q	0.0318458	0.000383975	0.000585127	2H.67	4.38e-07	7.35e-07	1H.05	iPacMan	not assigned.unknown	<none>
HVSMEg0001I10f_s_at	2H.68 - 1H.05	Q SM	*	0.108212	Q	2.13553e-05	SM	1.32139e-21	*	0.488418	0.000221979	0.000361097	2H.68	4.38e-07	7.35e-07	1H.05	iPacMan	not assigned.unknown	11/08/02 BAB86520.1 5e-04 ribosomal protein L28-like [Oryza sativa (japonica cultivar-group)] dbj|BAB92329.1| ribosomal protein L28-like [Oryza sativa (japonica culti
HVSMEg0002A17r2_at	2H.68 - 1H.05	Q SM	*	0.448721	Q	1.35595e-07	SM	3.8658e-09	*	0.0841449	1.93e-05	4.23e-05	2H.68	1.31e-06	1.85e-06	1H.05	n/a	not assigned.unknown	<none>
HVSMEg0003A16r2_s_at	2H.65 - 1H.05	SM Q	*	0.931868	SM	5.64353e-11	Q	1.93577e-15	*	0.977509	4.38e-07	1.99e-06	2H.65	4.38e-07	7.35e-07	1H.05	PacMan	TCA / org. transformation.other organic acid transformaitons.cyt MDH	11/08/02 BAB68116.1 1e-19 putative NAD-malate dehydrogenase [Oryza sativa (japonica cultivar-group)]
HVSMEg0007G16r2_s_at	2H.66 - 1H.05	Q SM	*	0.376698	Q	3.56975e-10	SM	4.57526e-08	*	0.275224	4.38e-07	1.99e-06	2H.66	1.09e-05	1.26e-05	1H.05	n/a	TCA / org. transformation.TCA.malate DH	<none>
HVSMEg0013I19r2_s_at	2H.67 - 1H.05	SM Q	*	0.203317	SM	1.41939e-07	Q	1.1067e-07	*	0.401801	1.31e-06	3.63e-06	2H.67	2.36e-05	2.54e-05	1H.05	n/a	RNA.RNA binding	<none>
HVSMEg0015J02r2_s_at	2H.66 - 1H.05	Q SM	*	0.825495	Q	7.42329e-07	SM	2.86776e-07	*	0.116958	0.000161996	0.000274729	2H.66	5.82e-05	5.82e-05	1H.05	iPacMan	not assigned.unknown	<none>
HVSMEh0081C04r2_s_at	2H.63 - 1H.05	SM Q	*	0.286528	SM	2.85627e-05	Q	8.45527e-19	*	0.738667	0.000165061	0.000278887	2H.63	4.38e-07	7.35e-07	1H.05	n/a	not assigned.unknown	<none>
HVSMEh0081I20r2_s_at	2H.65 - 1H.05	SM Q	*	0.23549	SM	2.06632e-08	Q	2.20905e-12	*	0.555853	1.31e-06	3.63e-06	2H.65	4.38e-07	7.35e-07	1H.05	PacMan	secondary metabolism.phenylpropanoids.lignin biosynthesis.CAD	10/02/02 AAG15553.1 3e-10 (AF294793) cinnamyl alcohol dehydrogenase [Eucalyptus saligna]
HVSMEh0081I20r2_x_at	2H.65 - 1H.05	SM Q	*	0.555294	SM	4.44547e-07	Q	3.65589e-09	*	0.878556	0.000146235	0.000251415	2H.65	1.31e-06	1.85e-06	1H.05	PacMan	secondary metabolism.phenylpropanoids.lignin biosynthesis.CAD	10/02/02 AAG15553.1 3e-10 (AF294793) cinnamyl alcohol dehydrogenase [Eucalyptus saligna]
HVSMEh0086A12r2_s_at	2H.66 - 1H.05	Q SM	*	0.739519	Q	7.41513e-09	SM	1.12428e-08	*	0.649086	8.76e-07	2.7e-06	2H.66	4.82e-06	6.22e-06	1H.05	n/a	RNA.regulation of transcription.Argonaute	<none>
HVSMEh0088M04f_x_at	2H.66 - 1H.07	SM Q	*	0.553686	SM	2.11801e-05	Q	9.86783e-10	*	0.753143	0.000291594	0.000460777	2H.66	4.38e-07	7.35e-07	1H.07	n/a	not assigned.unknown	<none>
HVSMEi0003D06r2_at	2H.66 - 1H.05	SM Q	*	0.778417	SM	3.28287e-09	Q	1.39965e-14	*	0.495385	8.76e-07	2.7e-06	2H.66	4.38e-07	7.35e-07	1H.05	n/a	not assigned.unknown	<none>
HVSMEi0003L18r2_s_at	2H.66 - 1H.03	SM Q	*	0.968632	SM	1.32333e-11	Q	5.81013e-07	*	0.741085	4.38e-07	1.99e-06	2H.66	5.34e-05	5.38e-05	1H.03	n/a	not assigned.unknown	<none>
HVSMEi0010I05r2_x_at	2H.67 - 1H.08	SM Q	*	0.456487	SM	9.46637e-06	Q	5.4303e-06	SM	0.0426282	0.000404553	0.000611785	2H.67	0.00119221	0.000910148	1H.08	n/a	not assigned.unknown	<none>
HVSMEi0011H23r2_at	2H.67 - 1H.05	Q SM	*	0.882739	Q	2.0312e-10	SM	3.67308e-06	*	0.768545	4.38e-07	1.99e-06	2H.67	0.000721541	0.00057849	1H.05	n/a	not assigned.unknown	10/02/02 NP_566340.1 5e-17 (NM_111734) expressed protein; protein id: At3g09000.1
HVSMEi0019L06r2_at	2H.66 - 1H.05	SM Q	*	0.249464	SM	9.03928e-10	Q	1.30943e-15	*	0.502845	8.76e-07	2.7e-06	2H.66	4.38e-07	7.35e-07	1H.05	n/a	not assigned.unknown	<none>
HVSMEi0022O01f2_s_at	2H.66 - 1H.05	Q SM	*	0.969037	Q	4.29593e-06	SM	1.23051e-12	*	0.166811	0.000117776	0.000208606	2H.66	4.38e-07	7.35e-07	1H.05	iPacMan	not assigned.unknown	<none>
HVSMEk0012J02r2_at	2H.66 - 1H.05	SM Q	*	0.659843	SM	2.14656e-07	Q	1.55301e-08	*	0.180835	8.76e-07	2.7e-06	2H.66	5.69e-06	7.17e-06	1H.05	n/a	not assigned.unknown	10/02/02 BAB44059.1 6e-10 (AP003045) hypothetical protein~similar to Arabidopsis thaliana chromosome 5
HVSMEk0017E01r2_s_at	2H.66 - 1H.06	SM Q	*	0.56248	SM	5.17862e-11	Q	2.96342e-10	*	0.784529	4.38e-07	1.99e-06	2H.66	4.38e-07	7.35e-07	1H.06	PacMan	not assigned.unknown	<none>
HVSMEk0022L04r2_s_at	2H.66 - 1H.04	Q SM	*	0.619608	Q	4.05285e-06	SM	1.51859e-09	*	0.495887	0.000316988	0.000496845	2H.66	8.76e-07	1.3e-06	1H.04	n/a	minor CHO metabolism.trehalose.potential TPS/TPP	10/02/02 AAG52003.1 .005 (AC012563) putative trehalose-6-phosphate synthase; 46897-44149 [Arabidopsis thaliana]
HVSMEl0002K15r2_at	2H.66 - 1H.05	Q SM	*	0.66866	Q	8.46506e-07	SM	1.77133e-12	*	0.686389	1.05e-05	2.49e-05	2H.66	4.38e-07	7.35e-07	1H.05	iPacMan	RNA.transcription	10/02/02 CAA10725.1 5e-44 chloroplast sigma factor [Triticum aestivum]
HVSMEl0006O22r2_at	2H.65 - 1H.05	SM Q	*	0.460587	SM	1.47749e-07	Q	1.51604e-08	*	0.842685	8.76e-07	2.7e-06	2H.65	4.38e-06	5.71e-06	1H.05	PacMan	not assigned.unknown	11/04/02 P17770 2e-08 Aromatic-L-amino-acid decarboxylase (AADC) (DOPA decarboxylase) (Tryptophan decarboxylase)
HVSMEl0007C14r2_at	2H.67 - 1H.08	SM Q	*	0.789065	SM	4.21141e-06	Q	0.000244972	*	0.767685	7.01e-06	1.72e-05	2H.67	0.000478546	0.000401568	1H.08	n/a	secondary metabolism.N misc.alkaloid-like	11/04/02 P17770 1e-32 Aromatic-L-amino-acid decarboxylase (AADC) (DOPA decarboxylase) (Tryptophan decarboxylase)
HVSMEl0020J06r2_at	2H.67 - 1H.05	SM Q	*	0.936183	SM	1.27603e-07	Q	1.40199e-08	SM	0.00852958	8.76e-07	2.7e-06	2H.67	3.06e-06	4.05e-06	1H.05	n/a	not assigned.unknown	11/04/02 NP_180259.1 4e-09 (NM_128248) ABC transporter family protein; protein id: At2g26910.1 [Arabidopsis thaliana]
HVSMEm0001B08r2_at	2H.65 - 1H.05	SM Q	*	0.287107	SM	2.92773e-09	Q	2.69339e-10	*	0.957102	8.76e-07	2.7e-06	2H.65	4.38e-07	7.35e-07	1H.05	PacMan	transport.misc	11/04/02 BAB33266.1 3e-21 (AP003054) hypothetical protein~similar to Arabidopsis thaliana Chromosome 1
HVSMEm0002M04r2_s_at	2H.67 - 1H.05	SM Q	*	0.122648	SM	2.18305e-17	Q	1.70909e-18	*	0.411866	4.38e-07	1.99e-06	2H.67	4.38e-07	7.35e-07	1H.05	PacMan	secondary metabolism.phenylpropanoids	11/04/02 CAC83301.1 8e-39 (AJ303373) cytochrome P450 reductase [Triticum aestivum]
HVSMEm0003O07r2_at	2H.66 - 1H.05	SM Q	*	0.731484	SM	6.66152e-07	Q	3.65931e-11	*	0.999534	0.00036296	0.000559159	2H.66	4.38e-07	7.35e-07	1H.05	n/a	transport.peptides and oligopeptides	11/04/02 NP_181578.1 2e-32 (NM_129607) putative PTR2 family peptide transporter; protein id: At2g40460.1
HVSMEm0004N07r2_s_at	2H.66 - 1H.05	Q SM	*	0.578489	Q	4.80936e-08	SM	3.536e-08	*	0.625599	2.63e-06	6.83e-06	2H.66	9.19e-06	1.08e-05	1H.05	iPacMan	not assigned.unknown	<none>
HVSMEm0005J13r2_at	2H.66 - 1H.05	SM Q	*	0.221728	SM	1.06072e-08	Q	1.20444e-06	SM	0.0165524	1.31e-06	3.63e-06	2H.66	0.00022373	0.000200738	1H.05	n/a	cell. vesicle transport	Syntaxin, putative (SNAREs, SYP131, SYP132)
HVSMEm0012P04r2_s_at	2H.67 - 1H.08	SM SM	*	0.523337	SM	5.05575e-07	SM	2.50371e-07	*	0.131886	3.02e-05	6.29e-05	2H.67	1.49e-05	1.67e-05	1H.08	iPacMan	not assigned.unknown	11/04/02 NP_495976.1 .014 (NM_063575) Zinc finger
HVSMEm0015M15r2_s_at	2H.66 - 1H.05	SM Q	*	0.779842	SM	2.67214e-09	Q	7.31501e-16	*	0.0546335	1.31e-06	3.63e-06	2H.66	4.38e-07	7.35e-07	1H.05	n/a	secondary metabolism.phenylpropanoids.lignin biosynthesis.PAL	11/04/02 T05968 3e-13 probable phenylalanine ammonia-lyase (EC 4.3.1.5) - barley (fragment)
HVSMEm0019L10r2_at	2H.67 - 1H.06	SM Q	*	0.359381	SM	1.29949e-08	Q	3.76636e-07	*	0.350923	4.38e-07	1.99e-06	2H.67	5.3e-05	5.35e-05	1H.06	n/a	not assigned.unknown	<none>
HVSMEn0003D06r2_at	2H.66 - 1H.05	Q SM	*	0.31936	Q	4.39654e-10	SM	2.97712e-06	*	0.274463	8.76e-07	2.7e-06	2H.66	0.000563047	0.00046292	1H.05	n/a	development.unspecified	11/04/02 NP_190247.1 2e-33 (NM_114530) putative protein; protein id: At3g46630.1
HVSMEn0003K24f2_at	2H.67 - 1H.05	SM Q	*	0.454271	SM	2.0155e-06	Q	2.40543e-07	*	0.0875256	2.98e-05	6.23e-05	2H.67	4.9e-05	4.98e-05	1H.05	PacMan	not assigned.unknown	11/04/02 AAK68910.1 .015 caffeic acid O-methyltransferase [Festuca arundinacea]
HVSMEn0005A13f_s_at	2H.66 - 1H.05	Q SM	*	0.759219	Q	1.25068e-06	SM	4.57817e-12	*	0.179968	3.72e-05	7.58e-05	2H.66	4.38e-07	7.35e-07	1H.05	n/a	protein.degradation.cysteine protease	<none>
HVSMEn0005G03f_s_at	2H.66 - 1H.05	SM Q	*	0.28079	SM	7.39626e-08	Q	3.53972e-10	*	0.666962	3.06e-05	6.37e-05	2H.66	4.38e-07	7.35e-07	1H.05	n/a	protein.targeting.secretory pathway.plasma membrane	11/08/02 NP_186783.1 8e-10 transport protein SEC13
HVSMEn0012L05r2_at	2H.67 - 1H.05	SM Q	*	0.0542594	SM	1.40925e-06	Q	3.83114e-08	SM	0.00866642	4.38e-05	8.69e-05	2H.67	9.63e-06	1.13e-05	1H.05	n/a	not assigned.unknown	11/04/02 BAB63550.1 5e-06 (AP003222) contains EST AU164995(E12113)~similar to Oryza sativa chromosome 1
HVSMEn0015O15f_s_at	2H.66 - 1H.06	Q SM	*	0.190004	Q	2.81433e-06	SM	3.98528e-10	Q	0.038803	6.44e-05	0.000122313	2H.66	4.38e-07	7.35e-07	1H.06	n/a	stress.biotic.respiratory burst	11/08/02 BAB89740.1 8e-36 putative respiratory burst oxidase protein [Oryza sativa (japonica cultivar-group)]
HVSMEn0016K19r2_at	2H.68 - 1H.05	SM Q	*	0.550526	SM	4.00066e-06	Q	5.21155e-06	*	0.382766	1.36e-05	3.12e-05	2H.68	0.0010197	0.00078904	1H.05	n/a	not assigned.unknown	<none>
HVSMEn0017P13r2_at	2H.68 - 1H.05	SM Q	*	0.716016	SM	2.73211e-07	Q	1.18241e-10	*	0.995218	1.31e-06	3.63e-06	2H.68	4.38e-07	7.35e-07	1H.05	PacMan	C1-metabolism	11/04/02 T05907 5e-14 glycine hydroxymethyltransferase (EC 2.1.2.1) - barley (fragment) emb|CAA03953.1| partial sequence
HVSMEn0018G24f_x_at	2H.67 - 1H.05	SM Q	*	0.545762	SM	3.92364e-09	Q	2.9972e-18	SM	0.0168798	8.76e-07	2.7e-06	2H.67	4.38e-07	7.35e-07	1H.05	PacMan	amino acid metabolism.degradation.aspartate family.methionine	<none>
HVSMEn0021L12r2_at	2H.66 - 1H.05	Q SM	*	0.256216	Q	1.33485e-07	SM	4.78627e-07	*	0.0791156	2.93e-05	6.17e-05	2H.66	9.37e-05	8.98e-05	1H.05	n/a	not assigned.unknown	11/04/02 CAD40869.1 1e-08 (AL606448) OSJNBa0064H22.14 [Oryza sativa (japonica cultivar-group)]
HVSMEn0024D12r2_at	2H.66 - 1H.06	Q SM	*	0.906065	Q	3.04462e-06	SM	6.04158e-06	*	0.309184	0.000154553	0.000264074	2H.66	0.00125525	0.000953859	1H.06	n/a	not assigned.unknown	<none>
HW01P03u_s_at	2H.67 - 1H.05	SM Q	*	0.380743	SM	1.70666e-11	Q	7.56638e-15	*	0.370736	4.38e-07	1.99e-06	2H.67	4.38e-07	7.35e-07	1H.05	PacMan	not assigned.unknown	<none>
HW02A14T_at	2H.66 - 1H.05	Q SM	*	0.554941	Q	9.86692e-06	SM	2.27375e-06	*	0.862694	0.000639229	0.000914817	2H.66	0.000459282	0.000387272	1H.05	n/a	not assigned.unknown	<none>
HW02N11u_at	2H.68 - 1H.05	SM Q	*	0.693754	SM	2.40706e-05	Q	4.54191e-11	*	0.543016	0.000174256	0.000293014	2H.68	4.38e-07	7.35e-07	1H.05	n/a	not assigned.no ontology	11/04/02 NP_195843.1 1e-24 (NM_120301) putative protein; protein id: At5g02230.1
HW06A08u_s_at	2H.66 - 1H.06	SM Q	*	0.396354	SM	2.55129e-07	Q	2.00277e-07	*	0.399687	4.03e-05	8.12e-05	2H.66	1.18e-05	1.34e-05	1H.06	n/a	cell wall.precursor synthesis.UGD	11/04/02 AAF04455.1 2e-07 UDP-glucose dehydrogenase [Populus tremula x Populus tremuloides]
HW06C04u_s_at	2H.66 - 1H.08	SM Q	*	0.715945	SM	5.03342e-07	Q	4.1967e-08	*	0.301769	0.000124781	0.000218909	2H.66	4.38e-07	7.35e-07	1H.08	n/a	not assigned.unknown	<none>
HW06D22u_at	2H.63 - 1H.05	SM Q	*	0.332472	SM	7.95431e-07	Q	1.46084e-10	SM	0.0133885	2.15e-05	4.6e-05	2H.63	4.38e-07	7.35e-07	1H.05	PacMan	transport.misc	11/08/02 NP_176320.1 8e-34 secretory carrier membrane protein [Arabidopsis thaliana]
HW06K22u_s_at	2H.68 - 1H.06	Q SM	*	0.812749	Q	2.01541e-07	SM	8.13728e-10	*	0.610755	5.25e-06	1.32e-05	2H.68	4.38e-07	7.35e-07	1H.06	n/a	not assigned.unknown	<none>
HW07A09u_x_at	2H.66 - 1H.05	SM Q	*	0.326067	SM	1.81151e-09	Q	3.64736e-20	*	0.188761	8.76e-07	2.7e-06	2H.66	4.38e-07	7.35e-07	1H.05	PacMan	amino acid metabolism.synthesis.aspartate family.methionine	<none>
HW08F07V_s_at	2H.66 - 1H.05	SM Q	*	0.93767	SM	2.53531e-07	Q	1.31954e-15	*	0.297375	9.33e-05	0.000169885	2H.66	4.38e-07	7.35e-07	1H.05	n/a	glycolysis.PEPCase	11/07/02 BAC19851.1 2e-06 (AB085948) phosphoenolpyruvate carboxylase [Eleocharis vivipara]
HW08F07V_x_at	2H.66 - 1H.05	SM Q	*	0.742552	SM	2.6398e-07	Q	6.0264e-17	*	0.213958	2.15e-05	4.6e-05	2H.66	4.38e-07	7.35e-07	1H.05	n/a	glycolysis.PEPCase	11/07/02 BAC19851.1 2e-06 (AB085948) phosphoenolpyruvate carboxylase [Eleocharis vivipara]
HW09I11u_s_at	2H.66 - 1H.05	Q SM	*	0.841562	Q	2.58572e-07	SM	5.16481e-12	*	0.0575359	8.76e-07	2.7e-06	2H.66	4.38e-07	7.35e-07	1H.05	iPacMan	misc.oxidases - copper, flavone etc.	<none>
HY02C22u_x_at	2H.66 - 1H.05	Q SM	*	0.448636	Q	4.85454e-07	SM	5.03744e-06	*	0.150727	0.000116462	0.000206422	2H.66	0.000932136	0.000729579	1H.05	n/a	not assigned.unknown	<none>
HY03N03T_at	2H.66 - 1H.06	SM Q	*	0.102017	SM	1.67548e-06	Q	6.97418e-09	*	0.888816	0.000315674	0.000495188	2H.66	2.19e-06	2.97e-06	1H.06	n/a	RNA.regulation of transcription.unclassified	01/29/03 BAB91787.1 4e-13 putative zinc finger protein [Oryza sativa (japonica cultivar-group)]
HY07D14u_s_at	2H.66 - 1H.05	SM Q	*	0.680347	SM	8.44622e-07	Q	1.09005e-13	SM	0.0173421	3.68e-05	7.5e-05	2H.66	4.38e-07	7.35e-07	1H.05	n/a	N-metabolism.N-degradation.glutamate dehydrogenase	<none>
HY07L14u_at	2H.66 - 1H.08	SM Q	*	0.912087	SM	1.7054e-07	Q	9.47021e-08	*	0.118032	8.76e-07	2.7e-06	2H.66	4.38e-07	7.35e-07	1H.08	n/a	not assigned.unknown	11/07/02 BAB68088.1 2e-06 (AP003560) putative flavonol glucosyltransferase [Oryza sativa (japonica cultivar-group)]
HY07N03u_at	2H.67 - 1H.08	SM Q	*	0.735034	SM	1.46412e-05	Q	6.10608e-05	SM	0.0228231	7.31e-05	0.000137003	2H.67	0.000306918	0.000267964	1H.08	n/a	not assigned.unknown	<none>
HY07P02u_at	2H.66 - 1H.05	SM Q	*	0.618646	SM	4.56789e-11	Q	5.47437e-16	*	0.424709	4.38e-07	1.99e-06	2H.66	4.38e-07	7.35e-07	1H.05	PacMan	amino acid metabolism.synthesis.aromatic aa.tryptophan	11/08/02 BAA82095.1 1e-67 (AB022603) anthranilate synthase alpha 2 subunit [Oryza sativa (japonica cultivar-group)]
HY08G17u_s_at	2H.66 - 1H.05	SM Q	*	0.286133	SM	3.28634e-08	Q	2.11049e-19	*	0.216625	6.13e-06	1.52e-05	2H.66	4.38e-07	7.35e-07	1H.05	PacMan	OPP.non-reductive PP.transaldolase	<none>
HY09P21u_s_at	2H.68 - 1H.05	Q SM	*	0.365009	Q	1.38104e-05	SM	2.55336e-08	*	0.71331	0.000364711	0.000561522	2H.68	7.44e-06	8.87e-06	1H.05	iPacMan	cell.cycle	<none>
HZ01B01u_at	2H.67 - 1H.05	Q SM	*	0.0915025	Q	2.14711e-06	SM	2.57101e-10	*	0.0565815	0.000186953	0.000311186	2H.67	4.38e-07	7.35e-07	1H.05	n/a	RNA.regulation of transcription.NIN-like bZIP-related family	11/06/02 CAD41257.1 7e-26 (AL606627) OSJNBa0067K08.21 [Oryza sativa (japonica cultivar-group)]
HZ01D23u_s_at	2H.66 - 1H.05	SM Q	*	0.722406	SM	2.95881e-06	Q	3.89048e-08	*	0.343699	0.000236427	0.00038203	2H.66	1.01e-05	1.17e-05	1H.05	PacMan	RNA.regulation of transcription.NAC domain transcription factor family	<none>
HZ37P10r_at	2H.63 - 1H.08	SM Q	*	0.934996	SM	3.3705e-06	Q	4.57557e-07	*	0.123589	0.000133538	0.000232636	2H.63	3.68e-05	3.83e-05	1H.08	n/a	signalling.receptor kinases.misc	11/04/02 AAG50774.1 2e-15 (AC079288) receptor protein kinase
HZ42D16r_s_at	2H.66 - 1H.05	SM Q	*	0.56984	SM	6.74346e-07	Q	2.50991e-07	SM	0.00200157	0.000190455	0.000315725	2H.66	2.85e-05	3e-05	1H.05	n/a	protein.targeting.secretory pathway.unspecified	11/04/02 NP_200854.1 8e-15 protein transport protein subunit - like; protein id: At5g60460.1 [Arabidopsis thaliana]
HZ45O16r_at	2H.66 - 1H.06	Q SM	*	0.840952	Q	9.41474e-06	SM	6.92728e-10	*	0.654083	0.000409369	0.000618223	2H.66	4.38e-07	7.35e-07	1H.06	n/a	not assigned.unknown	<none>
HZ50B24r_at	2H.67 - 1H.05	SM Q	*	0.473158	SM	4.93119e-07	Q	8.60295e-07	*	0.318312	8.32e-06	2.01e-05	2H.67	0.000154553	0.00014327	1H.05	PacMan	not assigned.unknown	<none>
HZ50B24r_s_at	2H.67 - 1H.05	SM Q	*	0.396838	SM	5.65873e-10	Q	1.06903e-13	SM	0.0180267	4.38e-07	1.99e-06	2H.67	4.38e-07	7.35e-07	1H.05	PacMan	not assigned.unknown	<none>
HZ51M12r_s_at	2H.66 - 1H.05	Q SM	*	0.654364	Q	1.31491e-06	SM	1.92145e-09	Q	0.0243246	9.59e-05	0.00017373	2H.66	8.76e-07	1.3e-06	1H.05	n/a	protein.postranslational modification	11/04/02 NP_200569.1 5e-13 (NM_125142) putative protein; protein id: At5g57610.1 [Arabidopsis thaliana]
rbaal0d01_at	2H.66 - 1H.07	Q SM	*	0.740808	Q	3.83672e-08	SM	6.66086e-08	*	0.291233	2.19e-06	5.83e-06	2H.66	1.66e-05	1.84e-05	1H.07	n/a	not assigned.unknown	<none>
rbaal12n12_s_at	2H.67 - 1H.08	SM Q	*	0.174328	SM	2.20326e-09	Q	5.53432e-06	*	0.985178	4.38e-07	1.99e-06	2H.67	0.000644483	0.000522667	1H.08	n/a	hormone metabolism.auxin.signal transduction	01/29/03 NP_201399.1 6e-52 putative protein; protein id: At5g65980.1 [Arabidopsis thaliana] dbj|BAB10403.1| gb|AAD32907.1~gene_id:K2A18.4~strong similarity to unknown
rbaal13j08_at	2H.66 - 1H.05	Q SM	*	0.247802	Q	9.90509e-08	SM	7.78611e-11	*	0.406811	7.88e-06	1.91e-05	2H.66	4.38e-07	7.35e-07	1H.05	n/a	development.unspecified	11/08/02 NP_178168.1 7e-11 nodulin-like protein [Arabidopsis thaliana]
rbaal15j13_s_at	2H.67 - 1H.05	Q SM	*	0.606763	Q	1.24836e-09	SM	8.10189e-11	Q	0.00123162	8.76e-07	2.7e-06	2H.67	4.38e-07	7.35e-07	1H.05	n/a	RNA.regulation of transcription.WRKY domain transcription factor family	<none>
rbaal16g11_s_at	2H.66 - 1H.05	Q SM	*	0.285204	Q	1.06783e-06	SM	2.51369e-08	*	0.591122	0.000120403	0.000212675	2H.66	6.13e-06	7.53e-06	1H.05	iPacMan	not assigned.unknown	<none>
rbaal1n16_s_at	2H.66 - 1H.05	Q SM	*	0.28113	Q	4.71512e-07	SM	8.59972e-12	*	0.315702	4.38e-05	8.69e-05	2H.66	4.38e-07	7.35e-07	1H.05	iPacMan	PS.calvin cyle.GAP	11/08/02 Q43272 6e-83 NADP-DEPENDENT GLYCERALDEHYDE-3-PHOSPHATE DEHYDROGENASE (NON-PHOSPHORYLATING GLYCERALDEHYDE 3-PHOSPHATE
rbaal21g04_s_at	2H.66 - 1H.08	Q SM	*	0.374771	Q	1.96688e-07	SM	1.81814e-06	*	0.677089	1.31e-06	3.63e-06	2H.66	6.13e-06	7.53e-06	1H.08	n/a	not assigned.unknown	<none>
rbaal22m22_s_at	2H.63 - 1H.06	Q SM	*	0.359668	Q	1.4269e-05	SM	2.35954e-06	*	0.581214	0.000154991	0.00026453	2H.63	0.000353327	0.000303948	1H.06	n/a	not assigned.no ontology	<none>
rbaal23d16_s_at	2H.66 - 1H.06	SM Q	*	0.246923	SM	1.04637e-06	Q	1.29918e-14	SM	0.0263879	0.000521891	0.000768646	2H.66	4.38e-07	7.35e-07	1H.06	n/a	not assigned.unknown	<none>
rbags10l09_at	2H.67 - 1H.05	SM Q	*	0.198914	SM	5.25679e-08	Q	8.68115e-10	SM	0.0184729	2.19e-06	5.83e-06	2H.67	8.76e-07	1.3e-06	1H.05	PacMan	misc.misc2	01/29/03 NP_569038.1 3e-08 dolichyl-di-phosphooligosaccharide-protein glycotransferase (oligosaccharyltransferase)-like; protein id:
rbags15d03_at	2H.67 - 1H.05	Q SM	*	0.591309	Q	1.55378e-05	SM	6.57434e-06	Q	0.00367952	0.000254378	0.000408392	2H.67	0.00101051	0.000782506	1H.05	n/a	not assigned.unknown	<none>
rbags1e22_s_at	2H.66 - 1H.05	SM Q	*	0.393708	SM	3.81173e-07	Q	6.79648e-10	*	0.566329	9.54e-05	0.00017322	2H.66	8.76e-07	1.3e-06	1H.05	n/a	not assigned.unknown	10/02/02 BAB02713.1 1e-12 (AB019230) gene_id:MEB5.12~unknown protein [Arabidopsis thaliana]
rbags21p24_at	2H.67 - 1H.05	SM Q	*	0.452643	SM	2.63973e-06	Q	2.09977e-08	SM	0.00331156	0.00010289	0.000185079	2H.67	7.01e-06	8.5e-06	1H.05	n/a	protein.degradation.ubiquitin.E3.SCF.FBOX	10/02/02 AAL58916.1 1e-23 (AF462827) AT3g54650/T5N23_10 [Arabidopsis thaliana] gb|AAM98270.1| (AY142006) At3g54650/T5N23_10 [Arabidopsis thaliana]
rbah15i08_s_at	2H.67 - 1H.05	Q SM	*	0.400397	Q	9.95605e-07	SM	8.04741e-06	Q	0.0180334	2.15e-05	4.6e-05	2H.67	0.00129641	0.000981677	1H.05	n/a	development.unspecified	11/07/02 NP_195066.1 1e-45 Dem -like protein; protein id: At4g33400.1
rbah29m06_s_at	2H.65 - 1H.05	Q SM	*	0.73457	Q	2.28942e-05	SM	2.963e-06	Q	0.0415496	0.000105517	0.000189013	2H.65	0.000485114	0.000406534	1H.05	iPacMan	misc.gluco-, galacto- and mannosidases	10/13/02 BAB90397.1 6e-47 putative beta-glucosidase [Oryza sativa (japonica cultivar-group)]
rbah44m04_s_at	2H.66 - 1H.05	Q SM	*	0.945879	Q	4.61134e-09	SM	1.24356e-07	*	0.905941	8.76e-07	2.7e-06	2H.66	1.93e-05	2.09e-05	1H.05	n/a	Biodegradation of Xenobiotics	10/13/02 NP_568314.1 5e-08 HSP100/ClpB
rbah48m12_s_at	2H.66 - 1H.05	Q SM	*	0.811722	Q	8.89851e-06	SM	1.9913e-11	*	0.804742	0.000686952	0.000973214	2H.66	4.38e-07	7.35e-07	1H.05	n/a	not assigned.no ontology	10/04/02 AAM65850.1 6e-52 (AY088311) putative peroxisomal membrane carrier protein [Arabidopsis thaliana]
rbasd27j06_s_at	2H.66 - 1H.05	SM Q	*	0.067644	SM	1.43032e-06	Q	1.05527e-14	*	0.195207	0.00057662	0.000838713	2H.66	4.38e-07	7.35e-07	1H.05	n/a	TCA / org. transformation.TCA.IDH	10/13/02 AAD37809.1 7e-52 NADP-specific isocitrate dehydrogenase [Oryza sativa] dbj|BAB90451.1| NADP-specific isocitrate dehydrogenase [Oryza sativa (japonica
S0000800042H10F1_s_at	2H.67 - 1H.05	Q SM	*	0.0796072	Q	2.66102e-07	SM	4.12591e-14	*	0.0552844	5.69e-06	1.43e-05	2H.67	4.38e-07	7.35e-07	1H.05	n/a	RNA.regulation of transcription.Alfin-like	<none>
S0001000056H02F1_at	2H.67 - 1H.05	Q SM	SM	0.0196859	Q	2.52365e-07	SM	1.60281e-06	Q	0.0214249	0.000108144	0.000192693	2H.67	0.000278459	0.000245238	1H.05	n/a	not assigned.unknown	<none>
S0001100150B08F1_s_at	2H.66 - 1H.05	SM Q	*	0.18831	SM	1.66277e-06	Q	4.23254e-11	SM	0.0205657	0.000599825	0.00086741	2H.66	4.38e-07	7.35e-07	1H.05	n/a	transport.metabolite transporters at the envelope membrane	11/06/02 T04096 2e-14 glucose-6-phosphate/phosphate-translocator precursor homolog - maize
